# Supplementary material for: Transcriptome and Weighted Gene Co-Expression Network Analysis to Characterize the Expression of Genes Related to Yield Traits in Yunnan Hulled Wheat
Source: Int J Mol Sci. 2025 Mar 12;26(6):2542. doi: 10.3390/ijms26062542 (PMC11942552; doi:10.3390/ijms26062542)
Supplement: Supplementary file 1 [file ijms-26-02542-s001.zip]

Archive with 9 entries (9 files):
- Fig.S1.pdf
- Fig.S2.pdf
- Tab.S1.xlsx
- Tab.S2.xlsx
- Tab.S3.xlsx
- Tab.S4.xlsx
- Tab.S5.xlsx
- Tab.S6.xlsx
- Tab.S7.xlsx
