# Supplementary material for: Transcriptome and Weighted Gene Co-Expression Network Analysis to Characterize the Expression of Genes Related to Yield Traits in Yunnan Hulled Wheat
Source: Int J Mol Sci. 2025 Mar 12;26(6):2542. doi: 10.3390/ijms26062542 (PMC11942552; doi:10.3390/ijms26062542)
Supplement: Supplementary file 1 [file ijms-26-02542-s001.zip › Tab.S1.xlsx]

## Sheet: Sheet1
Tab.S1. Differential genes K-means classification
ID	Group	DE-1	DE-2	DE-3	DFS1-1	DFS1-2	DFS1-3	DFS2-1	DFS2-2	DFS2-3	DM-1	DM-2	DM-3	YE-1	YE-2	YE-3	YFS1-1	YFS1-2	YFS1-3	YFS2-1	YFS2-2	YFS2-3	YM-1	YM-2	YM-3	chr	start	end	strand	gene_name	gene_description	KEGG	KEGG pathway	NR	Swissprot	Tremble	KOG	GO	Pfam	TF-Family	TF-Category	TF-Classification
TraesCS1A02G000100	1	0.83	0.71	0.29	0.71	0.32	0.33	0.22	0.78	0.03	10.02	5	0.79	0.51	3.27	0.77	0.8	0.51	1.07	0.43	1.76	0.25	0	0.76	0.65	1A	40098	70338	-	TraesCS1A02G000100	--	K12825 splicing factor 3A subunit 1 | (RefSeq) probable splicing factor 3A subunit 1 (A)	ko03040: Spliceosome	Protein TAR1 [Capsicum baccatum]	--	A0A6N2NKS5_SALVM SubName: Full=Uncharacterized protein {ECO:0000313|EMBL:VFU63939.1}; Flags: Fragment;	Hs8923828	--	--	--	--	--
TraesCS1A02G000200	4	4.35	1.59	0.61	1	2	3.55	0.31	0.16	0.04	4.15	3.26	0.56	2.05	2.09	1.76	4.55	1.96	0.82	0.55	2.11	0.21	0.05	0.8	0.3	1A	70239	89245	+	TraesCS1A02G000200	--	K13457 disease resistance protein RPM1 | (RefSeq) putative disease resistance RPP13-like protein 3 (A)	ko04626: Plant-pathogen interaction	hypothetical protein GLYMA_13G021700, partial [Glycine max]	--	A0A6A5L9T5_LUPAL SubName: Full=Uncharacterized protein {ECO:0000313|EMBL:KAF1856225.1};	Hs22053937	--	--	--	--	--
TraesCS1A02G000300	1	0.76	1.04	1.52	1.23	0.57	0.58	0.16	0.31	0.03	4.17	2.81	0.42	0.8	1.94	1.52	1.25	1.82	0.38	2.28	3.56	0.17	0.09	0.74	0.33	1A	95906	104903	+	TraesCS1A02G000300	--	--	--	hypothetical protein CQW23_33674 [Capsicum baccatum]	--	A0A2G2V142_CAPBA SubName: Full=Uncharacterized protein {ECO:0000313|EMBL:PHT26720.1};	--	--	--	--	--	--
TraesCS1A02G000400	3	7.83	4.66	9.48	5.36	1.26	1.82	0.98	1.68	0.55	5.59	5.22	0.63	4.05	7.31	4.82	3.98	3.34	5.13	4.15	10.76	0.74	0.05	1.18	0.46	1A	102794	122504	+	TraesCS1A02G000400	--	K12825 splicing factor 3A subunit 1 | (RefSeq) probable splicing factor 3A subunit 1 (A)	ko03040: Spliceosome	hypothetical protein GLYMA_13G021700, partial [Glycine max]	--	A0A6A5L8L3_LUPAL SubName: Full=Uncharacterized protein {ECO:0000313|EMBL:KAF1855775.1};	YLR154w-a gi|23270399|ref|NP_690845.1| Transcript Antisense to Ribosomal RNA; Tar1p [Saccharomyces cerevisiae]	--	--	--	--	--
TraesCS1A02G000700	1	4.21	3.26	3.42	2.51	0.78	0.96	1.83	0.1	1.47	13.18	9.86	2.36	2.45	2.85	2.13	2.52	3.19	2.33	1.22	3.08	0.3	0.13	1.93	0.49	1A	169592	169969	-	TraesCS1A02G000700	--	--	--	PREDICTED: uncharacterized protein LOC104585233 [Brachypodium distachyon]	--	A0A341ZL95_WHEAT SubName: Full=Uncharacterized protein {ECO:0000313|EnsemblPlants:TraesCS1A02G000700.1};	YLR154w-a gi|23270399|ref|NP_690845.1| Transcript Antisense to Ribosomal RNA; Tar1p [Saccharomyces cerevisiae]	--	--	--	--	--
TraesCS1A02G000900	1	5.4	2.23	3.01	3.74	2.25	1.94	1.41	0.9	1.2	14.22	7.72	1.32	1.72	3.51	3.79	2.47	1.41	2.18	1.9	6.39	0.42	0.07	1.43	0.61	1A	233818	245051	+	TraesCS1A02G000900	--	K12825 splicing factor 3A subunit 1 | (RefSeq) probable splicing factor 3A subunit 1 (A)	ko03040: Spliceosome	hypothetical protein GLYMA_13G0180002, partial [Glycine max]	--	A0A6N2NFW5_SALVM SubName: Full=Uncharacterized protein {ECO:0000313|EMBL:VFU65006.1};	Hs22053937	--	--	--	--	--
TraesCS1A02G001000	1	0.08	0.05	0.09	0.1	0.1	0.05	0.04	0.05	0.01	8.07	18.8	0.12	0.07	0.04	0.07	0.02	0.06	0.09	0.04	0.22	0.02	0.02	0.11	0.17	1A	270605	272936	-	TraesCS1A02G001000	--	K12825 splicing factor 3A subunit 1 | (RefSeq) probable splicing factor 3A subunit 1 (A)	ko03040: Spliceosome	Protein TAR1 [Capsicum baccatum]	--	A0A6N2N466_SALVM SubName: Full=Uncharacterized protein {ECO:0000313|EMBL:VFU61611.1};	YLR154w-a gi|23270399|ref|NP_690845.1| Transcript Antisense to Ribosomal RNA; Tar1p [Saccharomyces cerevisiae]	--	--	--	--	--
TraesCS1A02G001100	1	1.8	1.09	1.51	1.02	0.16	0.62	0.52	0.33	0.18	6.03	3.6	0.38	1.35	1.02	0.85	1.01	0.37	0.32	0.4	1.45	0.04	0.12	0.67	0.36	1A	269472	289602	-	TraesCS1A02G001100	--	K12825 splicing factor 3A subunit 1 | (RefSeq) probable splicing factor 3A subunit 1 (A)	ko03040: Spliceosome	hypothetical protein GLYMA_13G021700, partial [Glycine max]	--	A0A6N2K4X0_SALVM SubName: Full=Uncharacterized protein {ECO:0000313|EMBL:VFU22253.1};	YLR154w-a gi|23270399|ref|NP_690845.1| Transcript Antisense to Ribosomal RNA; Tar1p [Saccharomyces cerevisiae]	--	--	--	--	--
TraesCS1A02G001200	1	0.71	0.32	2.1	1.04	0.71	0.11	0	0	0	16.18	8.47	1.05	0.1	0.87	0.1	0.3	0.21	0.57	0.36	0.24	0	0	1.81	0.61	1A	287697	287957	+	TraesCS1A02G001200	--	--	--	Protein TAR1 [Capsicum baccatum]	--	A0A446IGX4_TRITD SubName: Full=Uncharacterized protein {ECO:0000313|EMBL:VAH00082.1};	--	--	--	--	--	--
TraesCS1A02G001400	1	1.34	1.08	0.92	1.31	0.22	0.92	0.12	0.23	0.16	9.16	5.94	1.07	1.17	1.02	0.77	0.77	0.98	0.46	0.72	1.54	0.06	0.14	1.27	0.71	1A	294611	305428	-	TraesCS1A02G001400	--	K13457 disease resistance protein RPM1 | (RefSeq) putative disease resistance RPP13-like protein 3 (A)	ko04626: Plant-pathogen interaction	hypothetical protein GLYMA_13G021700, partial [Glycine max]	--	A0A6A5L8L3_LUPAL SubName: Full=Uncharacterized protein {ECO:0000313|EMBL:KAF1855775.1};	Hs8923828	--	--	--	--	--
TraesCS1A02G001500	1	0.44	0.2	0.41	0.13	0.06	0	0.25	0	0	4.8	5.33	0.22	0.3	0.34	0.2	0.19	0.26	0.28	0	0	0	0.17	0.79	1.27	1A	326099	326518	+	TraesCS1A02G001500	--	--	--	hypothetical protein MTR_0021s0160 [Medicago truncatula]	--	A0A3B5XSJ8_WHEAT SubName: Full=Uncharacterized protein {ECO:0000313|EnsemblPlants:TraesCS1A02G001500.1.cds1};	YLR154w-a gi|23270399|ref|NP_690845.1| Transcript Antisense to Ribosomal RNA; Tar1p [Saccharomyces cerevisiae]	--	--	--	--	--
TraesCS1A02G001700	2	1.78	0.65	1.17	1.74	1.34	1.07	0.09	0.37	0.98	10.13	9.63	0.61	2.4	8.73	4.06	4.05	5.24	6.44	3.17	10.46	1.09	0	1.67	0.36	1A	403455	403751	+	TraesCS1A02G001700	--	--	--	hypothetical protein [Zea mays]	--	A0A446IGX0_TRITD SubName: Full=Uncharacterized protein {ECO:0000313|EMBL:VAH00074.1};	--	--	--	--	--	--
TraesCS1A02G001800	4	10.58	13.65	19.31	17.66	13.66	12.87	0.53	1.54	1.35	0.93	1.33	0.24	29.64	19.21	25.73	13.94	20.17	20.31	0.37	0.72	1	2.51	0.53	1.28	1A	1144333	1145934	+	TraesCS1A02G001800	--	K02902 large subunit ribosomal protein L28 | (RefSeq) 50S ribosomal protein L28, chloroplastic-like (A)	ko03010: Ribosome	50S ribosomal protein L28, chloroplastic [Triticum urartu]	RK28_TOBAC RecName: Full=50S ribosomal protein L28, chloroplastic; AltName: Full=CL28; Flags: Precursor;	A0A446IGZ8_TRITD SubName: Full=Uncharacterized protein {ECO:0000313|EMBL:VAH00073.1};	At2g33450	GO:0009507,chloroplast; GO:0005762,mitochondrial large ribosomal subunit; GO:0003735,structural constituent of ribosome; GO:0006412,translation; GO:0003674,molecular_function; GO:0005198,structural molecule activity; GO:0006518,peptide metabolic process; GO:0006807,nitrogen compound metabolic process; GO:0008150,biological_process; GO:0008152,metabolic process; GO:0009058,biosynthetic process; GO…	PF00830.19:Ribosomal L28 family	--	--	--
TraesCS1A02G001900	1	15.43	18.57	19.66	12.82	8.42	13.06	22.02	17.44	20.15	53.3	66.55	67.36	16.12	18.15	14.2	13.32	9.01	11.61	14.23	20.93	20.25	71.99	59.29	51.04	1A	1159194	1162830	-	TraesCS1A02G001900	--	K13343 peroxin-14 | (RefSeq) peroxisomal membrane protein PEX14-like isoform X1 (A)	ko04146: Peroxisome	predicted protein [Hordeum vulgare subsp. vulgare]	PEX14_ARATH RecName: Full=Peroxisomal membrane protein PEX14; AltName: Full=Peroxin-14; Short=AtPEX14; AltName: Full=Peroxisome biogenesis protein 14; AltName: Full=Pex14p; AltName: Full=Protein PEROXISOME DEFECTIVE 2;	A0A3B5XSK3_WHEAT RecName: Full=Peroxin-14 {ECO:0000256|RuleBase:RU367032};	At5g62810_2	GO:0005829,cytosol; GO:0016021,integral component of membrane; GO:0005739,mitochondrion; GO:1990429,peroxisomal importomer complex; GO:0005778,peroxisomal membrane; GO:0005777,peroxisome; GO:0005886,plasma membrane; GO:0009536,plastid; GO:0005102,signaling receptor binding; GO:0007031,peroxisome organization; GO:0016560,protein import into peroxisome matrix, docking; GO:0006625,protein targeting …	PF04695.13:Peroxisomal membrane anchor protein (Pex14p) conserved region	--	--	--
TraesCS1A02G002000	3	7.31	5.01	5.8	2.72	1.9	1.98	2.22	1.18	1.65	2.5	1.95	0.62	5.56	6.17	4.68	2.74	1.52	2.79	0.79	1.12	0.88	1.39	4.29	1.94	1A	1163485	1167878	-	TraesCS1A02G002000	E3 ubiquitin-protein ligase SIS3 [Source:Projected from Arabidopsis thaliana (AT3G47990) UniProtKB/Swiss-Prot%3BAcc:Q8GYT9]	K16284 E3 ubiquitin-protein ligase SIS3 [EC:2.3.2.27] | (RefSeq) E3 ubiquitin-protein ligase SIS3-like (A)	--	E3 ubiquitin-protein ligase SIS3 [Aegilops tauschii subsp. tauschii]	SIS3_ARATH RecName: Full=E3 ubiquitin-protein ligase SIS3; EC=2.3.2.27; AltName: Full=Protein SUGAR INSENSITIVE 3; AltName: Full=RING-type E3 ubiquitin transferase SIS3 {ECO:0000305}; Flags: Precursor;	A0A446IGY0_TRITD RecName: Full=RING-type domain-containing protein {ECO:0000259|PROSITE:PS50089};	At3g47990	GO:0016021,integral component of membrane; GO:0046872,metal ion binding; GO:0004842,ubiquitin-protein transferase activity; GO:0016567,protein ubiquitination; GO:0010182,sugar mediated signaling pathway; GO:0003674,molecular_function; GO:0005488,binding; GO:0043167,ion binding; GO:0043169,cation binding; GO:0003824,catalytic activity; GO:0016740,transferase activity; GO:0019787,ubiquitin-like pro…	PF13639.6:Ring finger domain	--	--	--
TraesCS1A02G002100	3	5.31	3.63	3.22	2.37	1.54	0.9	1.1	1.29	1.2	1.02	1.08	1.04	3.07	3.03	4.4	1.12	0.69	0.97	1.14	0.4	0.86	1.12	1.02	1.04	1A	1170356	1177383	+	TraesCS1A02G002100	--	K17302 coatomer subunit beta' | (RefSeq) receptor-like cytoplasmic kinase 185 isoform X1 (A)	--	hypothetical protein TRIUR3_00700 [Triticum urartu]	--	A0A446IGU2_TRITD SubName: Full=Uncharacterized protein {ECO:0000313|EMBL:VAH00046.1};	At5g08440	--	--	--	--	--
TraesCS1A02G002200	1	25.78	51.74	28.15	71.13	58.13	52.79	42.78	42.04	53.38	84.52	79.68	75.54	42.9	32.36	46.34	46.47	59.25	52.98	54.51	41.39	45.31	75.83	54.86	80.61	1A	1188844	1190864	+	TraesCS1A02G002200	--	K07466 replication factor A1 | (RefSeq) uncharacterized protein At4g28440-like (A)	ko03030: DNA replication; ko03420: Nucleotide excision repair; ko03430: Mismatch repair; ko03440: Homologous recombination	uncharacterized protein At4g28440-like [Aegilops tauschii subsp. tauschii]	Y4844_ARATH RecName: Full=Uncharacterized protein At4g28440;	A0A452XHK7_AEGTS SubName: Full=Uncharacterized protein {ECO:0000313|EnsemblPlants:AET1Gv20001200.1};	At1g10590	GO:0005829,cytosol; GO:0005886,plasma membrane; GO:0003729,mRNA binding; GO:0003674,molecular_function; GO:0003676,nucleic acid binding; GO:0003723,RNA binding; GO:0005488,binding; GO:0097159,organic cyclic compound binding; GO:1901363,heterocyclic compound binding; GO:0005575,cellular_component; GO:0005622,intracellular anatomical structure; GO:0005737,cytoplasm; GO:0110165,cellular anatomical e…	--	--	--	--
TraesCS1A02G002300	1	0.54	0.52	2.19	0.88	0.24	0.03	1.2	0.45	0.56	1.01	1.33	0.74	0.58	0.39	0.12	0.28	0.8	0.32	0.86	0.44	0.51	2.5	2.74	0.61	1A	1209721	1212812	-	TraesCS1A02G002300	--	--	--	uncharacterized protein At4g37920, chloroplastic [Aegilops tauschii subsp. tauschii]	Y4920_ARATH RecName: Full=Uncharacterized protein At4g37920;	A0A3B5XT19_WHEAT SubName: Full=Uncharacterized protein {ECO:0000313|EnsemblPlants:TraesCS1A02G002300.1};	At1g36320	GO:0009941,chloroplast envelope; GO:0009535,chloroplast thylakoid membrane; GO:0005575,cellular_component; GO:0005622,intracellular anatomical structure; GO:0005737,cytoplasm; GO:0009507,chloroplast; GO:0009526,plastid envelope; GO:0009536,plastid; GO:0031967,organelle envelope; GO:0031975,envelope; GO:0043226,organelle; GO:0043227,membrane-bounded organelle; GO:0043229,intracellular organelle; G…	--	--	--	--
TraesCS1A02G002500	3	2.52	6.44	3.75	0.95	1.12	1.96	0.97	0.45	0.74	0.75	1.07	1.92	3.3	3.39	2.98	1.81	0.85	1.58	0.66	0.87	0.84	1.03	1.29	1.2	1A	1232354	1238469	-	TraesCS1A02G002500	Phospholipid-transporting ATPase [Source:UniProtKB/TrEMBL%3BAcc:A0A1D5S510]	K01530 phospholipid-translocating ATPase [EC:7.6.2.1] | (RefSeq) putative phospholipid-transporting ATPase 9 (A)	--	putative phospholipid-transporting ATPase 9 [Aegilops tauschii subsp. tauschii]	ALA10_ARATH RecName: Full=Phospholipid-transporting ATPase 10 {ECO:0000303|PubMed:11402198}; Short=AtALA10 {ECO:0000303|PubMed:11402198}; EC=7.6.2.1 {ECO:0000305|PubMed:11402198}; AltName: Full=Aminophospholipid flippase 10 {ECO:0000303|PubMed:11402198};	A0A3B5XU17_WHEAT RecName: Full=Phospholipid-transporting ATPase {ECO:0000256|RuleBase:RU362033}; EC=7.6.2.1 {ECO:0000256|RuleBase:RU362033};	At1g13210	GO:0016021,integral component of membrane; GO:0005886,plasma membrane; GO:0005524,ATP binding; GO:0140326,ATPase-coupled intramembrane lipid transporter activity; GO:0140333,glycerophospholipid flippase activity; GO:0000287,magnesium ion binding; GO:0090554,phosphatidylcholine floppase activity; GO:0045332,phospholipid translocation; GO:1901703,protein localization involved in auxin polar transpo…	PF16212.5:Phospholipid-translocating P-type ATPase C-terminal	--	--	--
TraesCS1A02G003700	2	0	0	0	2.24	2.72	0.79	0.64	0.56	0.48	0	0.2	0	0	0	0	0	0	0	0	0	0	0	0	0	1A	2291887	2292891	+	TraesCS1A02G003700	--	K22255 ATPase inhibitor, mitochondrial | (RefSeq) uncharacterized protein At2g27730, mitochondrial-like (A)	--	uncharacterized protein At2g27730, mitochondrial-like [Aegilops tauschii subsp. tauschii]	--	A0A446IH02_TRITD SubName: Full=Uncharacterized protein {ECO:0000313|EMBL:VAH00104.1};	--	GO:0005739,mitochondrion; GO:0042030,ATPase inhibitor activity; GO:0032780,negative regulation of ATPase activity; GO:0003674,molecular_function; GO:0004857,enzyme inhibitor activity; GO:0030234,enzyme regulator activity; GO:0060589,nucleoside-triphosphatase regulator activity; GO:0060590,ATPase regulator activity; GO:0098772,molecular function regulator; GO:0008150,biological_process; GO:0043086…	--	--	--	--
TraesCS1A02G004200	1	30.79	8.58	12.08	7.53	13.21	16.34	10.62	7.27	10	27.08	29.91	17.83	4.82	7.22	5.77	3.35	4.52	3.59	2.26	2.95	2.74	16.65	13.44	11.27	1A	2540491	2540958	-	TraesCS1A02G004200	--	K07199 5'-AMP-activated protein kinase, regulatory beta subunit | (RefSeq) hypothetical protein (A)	--	SNF1-related protein kinase regulatory subunit beta-3 [Aegilops tauschii subsp. tauschii]	KINB3_ARATH RecName: Full=SNF1-related protein kinase regulatory subunit beta-3; Short=AKIN subunit beta-3; Short=AKINB3; Short=AKINbeta3;	W5AND3_WHEAT RecName: Full=AMPKBI domain-containing protein {ECO:0000259|SMART:SM01010};	At2g28060	GO:0009507,chloroplast; GO:0009569,chloroplast starch grain; GO:0005737,cytoplasm; GO:0031588,nucleotide-activated protein kinase complex; GO:1901982,maltose binding; GO:0019887,protein kinase regulator activity; GO:0005975,carbohydrate metabolic process; GO:0043562,cellular response to nitrogen levels; GO:0009744,response to sucrose; GO:0003674,molecular_function; GO:0005488,binding; GO:0030246,…	PF04739.15:5'-AMP-activated protein kinase beta subunit, interaction domain	--	--	--
TraesCS1A02G004400	2	0	0.82	0	1.1	2.16	1.68	0.15	0.2	0.17	0	0.02	0	0	0	0	0	0	0	0	0	0	0	0	0	1A	2642460	2648016	-	TraesCS1A02G004400	--	K17212 bisdemethoxycurcumin synthase [EC:2.3.1.211] | (RefSeq) bisdemethoxycurcumin synthase (A)	ko00945: Stilbenoid, diarylheptanoid and gingerol biosynthesis; ko01110: Biosynthesis of secondary metabolites	protein SAWADEE HOMEODOMAIN HOMOLOG 2-like [Aegilops tauschii subsp. tauschii]	SHH2_ARATH RecName: Full=Protein SAWADEE HOMEODOMAIN HOMOLOG 2; AltName: Full=Probable DNA-binding transcription factor 2;	A0A3B5XSN7_WHEAT RecName: Full=Homeobox domain-containing protein {ECO:0000259|SMART:SM00389};	At3g18380	GO:0005634,nucleus; GO:0003682,chromatin binding; GO:0003677,DNA binding; GO:0003674,molecular_function; GO:0005488,binding; GO:0003676,nucleic acid binding; GO:0097159,organic cyclic compound binding; GO:1901363,heterocyclic compound binding; GO:0005575,cellular_component; GO:0005622,intracellular anatomical structure; GO:0043226,organelle; GO:0043227,membrane-bounded organelle; GO:0043229,intra…	PF16719.5:SAWADEE domain	--	--	--
TraesCS1A02G004600	2	0	0.29	0	2.24	2.61	1.26	0.39	0.03	0.27	0.06	0.03	0.46	0	0	0	0	0	0	0	0	0	0	0	0	1A	2837094	2843854	-	TraesCS1A02G004600	--	K17212 bisdemethoxycurcumin synthase [EC:2.3.1.211] | (RefSeq) bisdemethoxycurcumin synthase (A)	ko00945: Stilbenoid, diarylheptanoid and gingerol biosynthesis; ko01110: Biosynthesis of secondary metabolites	hypothetical protein TRIUR3_24308 [Triticum urartu]	SHH2_ARATH RecName: Full=Protein SAWADEE HOMEODOMAIN HOMOLOG 2; AltName: Full=Probable DNA-binding transcription factor 2;	A0A3B5XT47_WHEAT RecName: Full=Homeobox domain-containing protein {ECO:0000259|PROSITE:PS50071};	At3g18380	GO:0005634,nucleus; GO:0003682,chromatin binding; GO:0003677,DNA binding; GO:0003674,molecular_function; GO:0005488,binding; GO:0003676,nucleic acid binding; GO:0097159,organic cyclic compound binding; GO:1901363,heterocyclic compound binding; GO:0005575,cellular_component; GO:0005622,intracellular anatomical structure; GO:0043226,organelle; GO:0043227,membrane-bounded organelle; GO:0043229,intra…	PF16719.5:SAWADEE domain	--	--	--
TraesCS1A02G005315	2	0	0	0	54.43	101.56	67.11	0.84	3.05	1.71	0.02	0.1	0	0	0	0	185.99	298.25	202.41	11.84	58.54	1.15	0	0.02	0.09	1A	3019865	3021011	-	TraesCS1A02G005315	--	--	--	omega gliadin [Aegilops markgrafii]	--	A0A2U8JD15_WHEAT SubName: Full=Omega gliadin {ECO:0000313|EMBL:QKZ93483.1}; SubName: Full=Omega gliadin-D1 {ECO:0000313|EMBL:AWK59774.1};	--	--	--	--	--	--
TraesCS1A02G005368	2	0	0	0	99.79	153.44	136	0.33	3.69	1.2	0	0.36	0	0	0	0	291.06	284.12	185.86	24.73	96.91	1.97	0.15	0.08	0.91	1A	3074492	3075657	-	TraesCS1A02G005368	--	--	--	omega gliadin [Aegilops markgrafii]	--	A0A2U8JD15_WHEAT SubName: Full=Omega gliadin {ECO:0000313|EMBL:QKZ93483.1}; SubName: Full=Omega gliadin-D1 {ECO:0000313|EMBL:AWK59774.1};	--	--	--	--	--	--
TraesCS1A02G005387	2	0	0	0	25.37	57.77	44.99	0.39	1.51	0.31	0	0.12	0.13	0	0	0	249.32	331.35	178.65	7.43	68.45	0.34	0.32	0.02	0	1A	3094066	3095267	-	TraesCS1A02G005387	--	--	--	omega gliadin [Aegilops markgrafii]	--	A0A2U8JD15_WHEAT SubName: Full=Omega gliadin {ECO:0000313|EMBL:QKZ93483.1}; SubName: Full=Omega gliadin-D1 {ECO:0000313|EMBL:AWK59774.1};	--	--	--	--	--	--
TraesCS1A02G005500	2	0.07	0.04	0.02	0.55	1.12	0.36	1.88	0.45	1.41	0.04	0.28	0.16	5.68	8.18	5.3	13.23	4.83	4.88	5.74	9.65	3.57	2.4	3.94	2.17	1A	3119378	3122276	-	TraesCS1A02G005500	--	--	--	uncharacterized protein LOC109750484 [Aegilops tauschii subsp. tauschii]	--	A0A3B5XSX3_WHEAT SubName: Full=Uncharacterized protein {ECO:0000313|EnsemblPlants:TraesCS1A02G005500.1};	--	--	--	--	--	--
TraesCS1A02G005700	2	23.13	19.67	20.59	16.74	14.76	12.42	43.16	11.33	33.9	5.79	4	4.06	15.42	26.62	17.16	22.59	20.46	24.26	23.22	48.54	31.25	5.55	9.87	8.77	1A	3377838	3383699	+	TraesCS1A02G005700	--	K10638 E3 ubiquitin-protein ligase UHRF1 [EC:2.3.2.27] | (RefSeq) E3 ubiquitin-protein ligase ORTHRUS 2-like (A)	--	E3 ubiquitin-protein ligase ORTHRUS 2-like [Aegilops tauschii subsp. tauschii]	ORTH2_ARATH RecName: Full=E3 ubiquitin-protein ligase ORTHRUS 2; EC=2.3.2.27; AltName: Full=Protein VARIANT IN METHYLATION 1; AltName: Full=RING-type E3 ubiquitin transferase ORTHRUS 2 {ECO:0000305};	A0A446IH68_TRITD RecName: Full=RING-type E3 ubiquitin transferase {ECO:0000256|ARBA:ARBA00012483}; EC=2.3.2.27 {ECO:0000256|ARBA:ARBA00012483};	At1g57820	GO:0010369,chromocenter; GO:0005634,nucleus; GO:0003682,chromatin binding; GO:0010385,double-stranded methylated DNA binding; GO:0042393,histone binding; GO:0046872,metal ion binding; GO:0008327,methyl-CpG binding; GO:0010428,methyl-CpNpG binding; GO:0010429,methyl-CpNpN binding; GO:0061630,ubiquitin protein ligase activity; GO:0004842,ubiquitin-protein transferase activity; GO:0051301,cell divis…	PF02182.17:SAD/SRA domain	--	--	--
TraesCS1A02G005800	1	14.2	8.28	12.06	9.96	7.63	9.21	13.48	9.5	9.49	9.54	8.94	15.64	9.31	11.75	7.34	7.65	6.13	10.39	8.64	12.35	11.67	16.52	17.25	11.25	1A	3386287	3391808	-	TraesCS1A02G005800	--	K17579 protein phosphatase 1 regulatory subunit 42 | (RefSeq) hypothetical protein (A)	--	protein MEI2-like 3 [Aegilops tauschii subsp. tauschii]	OML3_ORYSJ RecName: Full=Protein MEI2-like 3; Short=OML3; AltName: Full=MEI2-like protein 3;	A0A3B5XSQ8_WHEAT SubName: Full=Uncharacterized protein {ECO:0000313|EnsemblPlants:TraesCS1A02G005800.2};	At5g07290	GO:0016607,nuclear speck; GO:0003723,RNA binding; GO:0000398,mRNA splicing, via spliceosome; GO:0003674,molecular_function; GO:0003676,nucleic acid binding; GO:0005488,binding; GO:0097159,organic cyclic compound binding; GO:1901363,heterocyclic compound binding; GO:0000375,RNA splicing, via transesterification reactions; GO:0000377,RNA splicing, via transesterification reactions with bulged adeno…	PF04059.12:RNA recognition motif 2	--	--	--
TraesCS1A02G005900	4	4.55	3.8	9.13	15.67	13.4	15.45	3.44	7.76	4.71	2.47	2.79	2.15	18.56	17.5	15.27	4.43	8.02	9.14	5.74	3.12	5.82	2.69	1.58	2.54	1A	3446931	3450200	+	TraesCS1A02G005900	--	K12198 charged multivesicular body protein 5 | (RefSeq) vacuolar protein sorting-associated protein 60.1-like (A)	ko04144: Endocytosis	charged multivesicular body protein 5-like [Aegilops tauschii subsp. tauschii]	VP601_ARATH RecName: Full=Vacuolar protein sorting-associated protein 60.1 {ECO:0000305};	A0A3B5XSY1_WHEAT SubName: Full=Uncharacterized protein {ECO:0000313|EnsemblPlants:TraesCS1A02G005900.1};	At5g04850	GO:0005771,multivesicular body; GO:0032585,multivesicular body membrane; GO:0032511,late endosome to vacuole transport via multivesicular body sorting pathway; GO:0015031,protein transport; GO:0006900,vesicle budding from membrane; GO:0006810,transport; GO:0007034,vacuolar transport; GO:0008150,biological_process; GO:0009987,cellular process; GO:0016192,vesicle-mediated transport; GO:0016197,endo…	PF03357.21:Snf7	--	--	--
TraesCS1A02G006100	4	0	0	0	0	0	0	0	0	0	0	0	0	5.45	1	3.87	0	0	0	0	0	0	0	0	0	1A	3462554	3465581	-	TraesCS1A02G006100	--	--	--	hypothetical protein TRIUR3_00483 [Triticum urartu]	--	A0A3B5XT89_WHEAT RecName: Full=Neprosin domain-containing protein {ECO:0000259|Pfam:PF03080};	At2g17750	--	PF03080.15:Neprosin	--	--	--
TraesCS1A02G007200	2	0	0	0	8.33	13.45	16.59	0.06	0	0.07	0	0	0	0	0	0	35.43	38.98	27.6	2.14	3.01	0.06	0	0	0	1A	3776339	3777238	+	TraesCS1A02G007200	--	--	--	gamma-gliadin [Triticum monococcum]	HOG3_HORVU RecName: Full=Gamma-hordein-3;	I7G262_TRIMO SubName: Full=Gamma-gliadin {ECO:0000313|EMBL:AFP36382.1};	--	GO:0005773,vacuole; GO:0045735,nutrient reservoir activity; GO:0003674,molecular_function; GO:0005575,cellular_component; GO:0005622,intracellular anatomical structure; GO:0005737,cytoplasm; GO:0043226,organelle; GO:0043227,membrane-bounded organelle; GO:0043229,intracellular organelle; GO:0043231,intracellular membrane-bounded organelle; GO:0110165,cellular anatomical entity	PF13016.6:Cys-rich Gliadin N-terminal	--	--	--
TraesCS1A02G007300	2	0	0	0	665.89	1398.26	1027.53	7.21	41	16.28	0.69	1.51	0.87	0	0.17	0.22	3693.57	7162.26	3602.51	345.15	1014.83	21.47	0.67	0.9	9.91	1A	3845783	3847150	-	TraesCS1A02G007300	--	--	--	gamma-gliadin 1 [Triticum aestivum]	GDBX_WHEAT RecName: Full=Gamma-gliadin; Flags: Precursor;	M9TG60_WHEAT SubName: Full=Gamma gliadin-A1 {ECO:0000313|EMBL:ATY51545.1}; SubName: Full=Gamma-gliadin 1 {ECO:0000313|EMBL:AGJ50340.1};	--	GO:0045735,nutrient reservoir activity; GO:0003674,molecular_function	PF13016.6:Cys-rich Gliadin N-terminal	--	--	--
TraesCS1A02G007344	2	0	0	0	4.26	4.73	3.1	0.48	0.63	0.07	0	0	0	0	0	0	9.81	12.52	6.64	2.26	6.73	0.68	0	0	0	1A	3910395	3911267	+	TraesCS1A02G007344	--	--	--	gamma gliadin [Triticum monococcum]	GDBX_WHEAT RecName: Full=Gamma-gliadin; Flags: Precursor;	B8XU43_TRIMO SubName: Full=Gamma gliadin {ECO:0000313|EMBL:ACJ76952.1};	--	GO:0045735,nutrient reservoir activity; GO:0003674,molecular_function	PF13016.6:Cys-rich Gliadin N-terminal	--	--	--
TraesCS1A02G007400	2	0	0	0	1265.07	2807.71	1750.97	18.91	98.6	36.32	0.64	4.59	0.71	0	0.13	0	3999.95	7969.64	4356.95	316.49	819.03	21.43	0.66	0.52	7.68	1A	4033339	4034196	+	TraesCS1A02G007400	Gamma gliadin-A3 [Source:UniProtKB/TrEMBL%3BAcc:B6UKM9]	--	--	gamma-gliadin [Triticum aestivum]	GDBX_WHEAT RecName: Full=Gamma-gliadin; Flags: Precursor;	B6UKM9_WHEAT SubName: Full=Gamma gliadin-A3 {ECO:0000313|EMBL:ATY51546.1, ECO:0000313|EnsemblPlants:TraesCS1A02G007400.1.cds1}; SubName: Full=Gamma gliadin-A4 {ECO:0000313|EMBL:ATY51547.1}; SubName: Full=Gamma-gliadin {ECO:0000313|EMBL:ACJ03455.1}; SubName: Full=Gamma-gliadin 6a {ECO:0000313|EMBL:AGJ50345.1}; SubName: Full=Gamma-gliadin 6b {ECO:0000313|EMBL:AGJ50346.1};	--	GO:0045735,nutrient reservoir activity; GO:0003674,molecular_function	PF13016.6:Cys-rich Gliadin N-terminal	--	--	--
TraesCS1A02G007405	2	0	0	0	736.79	1600.54	1041.36	10.35	45.43	21.78	0.29	2.15	0.25	0	0	0	353.95	1126.41	527.45	32.18	81.62	2.36	0.08	0.14	1.05	1A	4041324	4042181	+	TraesCS1A02G007405	Gamma gliadin-A3 [Source:UniProtKB/TrEMBL%3BAcc:B6UKM9]	--	--	gamma-gliadin [Triticum aestivum]	GDBX_WHEAT RecName: Full=Gamma-gliadin; Flags: Precursor;	B6UKM9_WHEAT SubName: Full=Gamma gliadin-A3 {ECO:0000313|EMBL:ATY51546.1, ECO:0000313|EnsemblPlants:TraesCS1A02G007400.1.cds1}; SubName: Full=Gamma gliadin-A4 {ECO:0000313|EMBL:ATY51547.1}; SubName: Full=Gamma-gliadin {ECO:0000313|EMBL:ACJ03455.1}; SubName: Full=Gamma-gliadin 6a {ECO:0000313|EMBL:AGJ50345.1}; SubName: Full=Gamma-gliadin 6b {ECO:0000313|EMBL:AGJ50346.1};	--	GO:0045735,nutrient reservoir activity; GO:0003674,molecular_function	PF13016.6:Cys-rich Gliadin N-terminal	--	--	--
TraesCS1A02G007500	4	13.12	15.45	10.8	8.34	7.03	11.32	4.84	4.3	4.58	7.42	7.09	6.5	20.05	19.6	20.7	6.4	8.88	8.06	1.62	1.85	1.63	4.24	3.47	3.48	1A	4045713	4048684	+	TraesCS1A02G007500	Peptidyl-prolyl cis-trans isomerase [Source:UniProtKB/TrEMBL%3BAcc:W4ZWP2]	K03768 peptidyl-prolyl cis-trans isomerase B (cyclophilin B) [EC:5.2.1.8] | (RefSeq) photosynthetic NDH subunit of lumenal location 5, chloroplastic-like (A)	--	peptidylprolyl isomerase [Triticum aestivum]	PNSL5_ARATH RecName: Full=Photosynthetic NDH subunit of lumenal location 5, chloroplastic {ECO:0000303|PubMed:21785130}; AltName: Full=Cyclophilin of 20 kDa 2; AltName: Full=Peptidyl-prolyl cis-trans isomerase CYP20-2; Short=PPIase CYP20-2; EC=5.2.1.8; AltName: Full=Rotamase CYP20-2; AltName: Full=Thylakoid lumen PPIase of 20 kDa; Short=TLP20; Flags: Precursor;	T1LG78_TRIUA RecName: Full=Peptidyl-prolyl cis-trans isomerase {ECO:0000256|RuleBase:RU363019}; Short=PPIase {ECO:0000256|RuleBase:RU363019}; EC=5.2.1.8 {ECO:0000256|RuleBase:RU363019};	At5g13120	GO:0009507,chloroplast; GO:0009533,chloroplast stromal thylakoid; GO:0009534,chloroplast thylakoid; GO:0009535,chloroplast thylakoid membrane; GO:0005737,cytoplasm; GO:0009536,plastid; GO:0009579,thylakoid; GO:0031977,thylakoid lumen; GO:0016018,cyclosporin A binding; GO:0003755,peptidyl-prolyl cis-trans isomerase activity; GO:0043424,protein histidine kinase binding; GO:0010275,NAD(P)H dehydroge…	PF00160.21:Cyclophilin type peptidyl-prolyl cis-trans isomerase/CLD	--	--	--
TraesCS1A02G007700	2	0	0	0	3227.45	6743.47	4588.7	15.67	63.32	28.43	0.18	1.17	0.25	0	0	0.32	6087.88	10029.6	6720.54	164.31	436.82	12	0.06	0.27	3.35	1A	4053221	4053823	+	TraesCS1A02G007700	--	--	--	Avenin-3 [Triticum urartu]	GDBB_WHEAT RecName: Full=Gamma-gliadin B; Flags: Precursor;	M8ANS4_TRIUA SubName: Full=Avenin-3 {ECO:0000313|EMBL:EMS62569.1, ECO:0000313|EnsemblPlants:TRIUR3_03663-P1};	--	GO:0045735,nutrient reservoir activity; GO:0003674,molecular_function	PF13016.6:Cys-rich Gliadin N-terminal	--	--	--
TraesCS1A02G007900	3	17.87	38.36	0	6.85	5.3	4.66	1.86	4.98	3.27	0	0.27	0	8.12	5.02	12.78	5.11	7.68	7.83	1.9	1.17	0	0	0	0.38	1A	4063197	4063406	+	TraesCS1A02G007900	--	K11094 U2 small nuclear ribonucleoprotein B'' | (RefSeq) U2 small nuclear ribonucleoprotein B''-like isoform X1 (A)	ko03040: Spliceosome	PREDICTED: uncharacterized protein LOC104582784 [Brachypodium distachyon]	--	A0A3B5XSS6_WHEAT SubName: Full=Uncharacterized protein {ECO:0000313|EnsemblPlants:TraesCS1A02G007900.1.cds1};	At3g48660	GO:0016021,integral component of membrane; GO:0005575,cellular_component; GO:0016020,membrane; GO:0031224,intrinsic component of membrane; GO:0110165,cellular anatomical entity	PF11820.8:Protein of unknown function (DUF3339)	--	--	--
TraesCS1A02G007934	2	0	0	0	12.35	13.97	14.64	0.57	1.37	0.79	0.05	0	0	0	0	0	33.52	52.73	39.69	1.83	11.3	0.66	0	0	0	1A	4095724	4096825	+	TraesCS1A02G007934	--	--	--	low-molecular-weight glutenin subunit emmer-2 [Triticum dicoccoides]	GLTC_WHEAT RecName: Full=Glutenin, low molecular weight subunit PTDUCD1; Flags: Precursor;	V5NE10_TRIDC SubName: Full=Low-molecular-weight glutenin subunit emmer-2 {ECO:0000313|EMBL:AHA86551.1};	--	GO:0045735,nutrient reservoir activity; GO:0003674,molecular_function	PF00234.22:Protease inhibitor/seed storage/LTP family	--	--	--
TraesCS1A02G008000	2	0	0	0	1171.28	2254.54	1621.13	32.07	83.64	41.57	0.94	3.13	0.68	0	0	0	45.47	61.38	36.26	10.33	30.42	2.8	0	0	0.12	1A	4202212	4203588	-	TraesCS1A02G008000	--	--	--	low molecular weight glutenin [Triticum aestivum]	GLTC_WHEAT RecName: Full=Glutenin, low molecular weight subunit PTDUCD1; Flags: Precursor;	D3UAL5_WHEAT SubName: Full=Low molecular weight glutenin subunit A3-2 {ECO:0000313|EMBL:ACZ51336.1}; SubName: Full=Low-molecular-weight glutenin subunit {ECO:0000313|EMBL:AGK83135.1}; Flags: Fragment;	--	GO:0045735,nutrient reservoir activity; GO:0003674,molecular_function	PF00234.22:Protease inhibitor/seed storage/LTP family	--	--	--
TraesCS1A02G008300	3	0.18	0.17	0	0	0	0	0.41	0.04	0.23	0	0	0	0	0	0	0	0	0	0	0	0	0	0	0	1A	4549622	4554906	+	TraesCS1A02G008300	--	K15078 structure-specific endonuclease subunit SLX1 [EC:3.6.1.-] | (RefSeq) putative disease resistance protein RGA3 (A)	--	Putative disease resistance protein RGA4 [Triticum urartu]	RGA4_SOLBU RecName: Full=Putative disease resistance protein RGA4; AltName: Full=RGA4-blb;	A0A3B5XTA9_WHEAT SubName: Full=Uncharacterized protein {ECO:0000313|EnsemblPlants:TraesCS1A02G008300.1};	At3g14460	GO:0043531,ADP binding; GO:0005524,ATP binding; GO:0006952,defense response; GO:0000166,nucleotide binding; GO:0003674,molecular_function; GO:0005488,binding; GO:0017076,purine nucleotide binding; GO:0030554,adenyl nucleotide binding; GO:0032553,ribonucleotide binding; GO:0032555,purine ribonucleotide binding; GO:0032559,adenyl ribonucleotide binding; GO:0036094,small molecule binding; GO:0043167…	PF00931.22:NB-ARC domain	--	--	--
TraesCS1A02G009000	3	11.1	4.77	10.82	7.18	7.12	6.25	12.4	6.58	9.08	4.95	5.13	3.83	10.15	8.65	8.95	2.28	3.31	5.22	2.45	4.14	2.82	7.19	7.92	4.62	1A	5491027	5495112	+	TraesCS1A02G009000	--	K24194 boron transporter | (RefSeq) boron transporter 4 (A)	--	inversin-B [Aegilops tauschii subsp. tauschii]	HSOP2_ARATH RecName: Full=Hsp70-Hsp90 organizing protein 2; Short=AtHop2;	A0A3B5XTB9_WHEAT SubName: Full=Uncharacterized protein {ECO:0000313|EnsemblPlants:TraesCS1A02G009000.3};	At3g04710_2	GO:0005829,cytosol; GO:0005634,nucleus; GO:0005886,plasma membrane; GO:0051879,Hsp90 protein binding; GO:0070678,preprotein binding; GO:0051131,chaperone-mediated protein complex assembly; GO:0046686,response to cadmium ion; GO:0003674,molecular_function; GO:0005488,binding; GO:0005515,protein binding; GO:0031072,heat shock protein binding; GO:0008150,biological_process; GO:0009987,cellular proce…	PF12796.7:Ankyrin repeats (3 copies)	--	--	--
TraesCS1A02G009300	3	0.21	0.55	0.47	0.06	0	0.01	0.39	0.23	0.3	0.16	0.09	0.17	0	0	0.03	0.05	0.01	0.04	0	0.04	0.13	0.12	0.11	0.06	1A	5501535	5507742	-	TraesCS1A02G009300	--	K15078 structure-specific endonuclease subunit SLX1 [EC:3.6.1.-] | (RefSeq) putative disease resistance protein RGA3 (A)	--	Putative disease resistance protein RGA4 [Triticum urartu]	RGA4_SOLBU RecName: Full=Putative disease resistance protein RGA4; AltName: Full=RGA4-blb;	A0A3B5XT17_WHEAT SubName: Full=Uncharacterized protein {ECO:0000313|EnsemblPlants:TraesCS1A02G009300.1.cds1};	At3g14460	GO:0043531,ADP binding; GO:0005524,ATP binding; GO:0006952,defense response; GO:0000166,nucleotide binding; GO:0003674,molecular_function; GO:0005488,binding; GO:0017076,purine nucleotide binding; GO:0030554,adenyl nucleotide binding; GO:0032553,ribonucleotide binding; GO:0032555,purine ribonucleotide binding; GO:0032559,adenyl ribonucleotide binding; GO:0036094,small molecule binding; GO:0043167…	PF00931.22:NB-ARC domain	--	--	--
TraesCS1A02G009320	3	0.58	0.1	0.26	0.03	0.03	0	0.31	0.24	0.1	0.26	0.11	0.06	0	0	0	0	0	0	0	0	0	0	0	0	1A	5521573	5527792	-	TraesCS1A02G009320	--	K15078 structure-specific endonuclease subunit SLX1 [EC:3.6.1.-] | (RefSeq) putative disease resistance protein RGA3 (A)	--	powder mildew resistance-like protein [Triticum monococcum]	RGA1_SOLBU RecName: Full=Putative disease resistance protein RGA1; AltName: Full=RGA3-blb;	A0A3B5YR01_WHEAT SubName: Full=Uncharacterized protein {ECO:0000313|EnsemblPlants:TraesCS1B02G012400.1};	At3g14460	GO:0043531,ADP binding; GO:0005524,ATP binding; GO:0006952,defense response; GO:0000166,nucleotide binding; GO:0003674,molecular_function; GO:0005488,binding; GO:0017076,purine nucleotide binding; GO:0030554,adenyl nucleotide binding; GO:0032553,ribonucleotide binding; GO:0032555,purine ribonucleotide binding; GO:0032559,adenyl ribonucleotide binding; GO:0036094,small molecule binding; GO:0043167…	PF00931.22:NB-ARC domain	--	--	--
TraesCS1A02G009400	3	0.29	0.18	0.43	0.07	0	0	0.03	0.01	0.06	0.03	0.02	0	0	0	0.02	0	0	0.02	0	0	0	0.01	0.02	0.02	1A	5645211	5650510	-	TraesCS1A02G009400	--	K15078 structure-specific endonuclease subunit SLX1 [EC:3.6.1.-] | (RefSeq) putative disease resistance protein RGA3 (A)	--	Putative disease resistance protein RGA4 [Triticum urartu]	RGA4_SOLBU RecName: Full=Putative disease resistance protein RGA4; AltName: Full=RGA4-blb;	A0A3B5XTC4_WHEAT SubName: Full=Uncharacterized protein {ECO:0000313|EnsemblPlants:TraesCS1A02G009400.1};	At3g14470	GO:0043531,ADP binding; GO:0005524,ATP binding; GO:0006952,defense response; GO:0000166,nucleotide binding; GO:0003674,molecular_function; GO:0005488,binding; GO:0017076,purine nucleotide binding; GO:0030554,adenyl nucleotide binding; GO:0032553,ribonucleotide binding; GO:0032555,purine ribonucleotide binding; GO:0032559,adenyl ribonucleotide binding; GO:0036094,small molecule binding; GO:0043167…	PF00931.22:NB-ARC domain	--	--	--
TraesCS1A02G010300	2	0.71	1.31	1.58	2.86	2.01	2.82	2.66	1.35	2.38	1.19	0.97	0.82	1.82	2.48	2.56	0.73	0.69	0.92	0.45	0.02	0.34	0.13	0.33	0.19	1A	6332192	6336859	+	TraesCS1A02G010300	--	--	--	uncharacterized protein LOC109745970 [Aegilops tauschii subsp. tauschii]	--	A0A452XGV2_AEGTS SubName: Full=Uncharacterized protein {ECO:0000313|EnsemblPlants:AET0Gv20153800.3};	At4g12340	--	PF07956.11:Protein of Unknown function (DUF1690)	--	--	--
TraesCS1A02G010400	1	0.46	0.9	0.48	0.34	0.11	0	1.59	0.35	0.91	0.78	0.66	0.99	0.07	0.11	0.13	0.16	0.02	0.08	0.07	0.98	0.42	0.33	0.3	0.29	1A	6336481	6345966	-	TraesCS1A02G010400	--	K15078 structure-specific endonuclease subunit SLX1 [EC:3.6.1.-] | (RefSeq) putative disease resistance protein RGA3 (A)	--	Putative disease resistance protein RGA4 [Triticum urartu]	RGA4_SOLBU RecName: Full=Putative disease resistance protein RGA4; AltName: Full=RGA4-blb;	A0A3B5XTB0_WHEAT SubName: Full=Uncharacterized protein {ECO:0000313|EnsemblPlants:TraesCS1A02G010400.1};	At3g14460	GO:0043531,ADP binding; GO:0005524,ATP binding; GO:0006952,defense response; GO:0000166,nucleotide binding; GO:0003674,molecular_function; GO:0005488,binding; GO:0017076,purine nucleotide binding; GO:0030554,adenyl nucleotide binding; GO:0032553,ribonucleotide binding; GO:0032555,purine ribonucleotide binding; GO:0032559,adenyl ribonucleotide binding; GO:0036094,small molecule binding; GO:0043167…	PF00931.22:NB-ARC domain	--	--	--
TraesCS1A02G010900	2	0	0	0	6.21	10.22	12.16	0.54	0.3	0.48	0.06	0.15	0.33	0	0	0	2954.05	7210.55	4040.59	217.72	696.61	37.29	0.12	0.57	4.49	1A	6517423	6518340	+	TraesCS1A02G010900	--	--	--	low molecular weight glutenin subunit [Triticum monococcum subsp. aegilopoides]	GDB1_WHEAT RecName: Full=Gamma-gliadin B-I; Flags: Precursor;	A0A1U9XLA3_WHEAT SubName: Full=Low-molecular-weight glutenin subunit {ECO:0000313|EMBL:AQZ22279.1};	--	GO:0045735,nutrient reservoir activity; GO:0003674,molecular_function	PF13016.6:Cys-rich Gliadin N-terminal	--	--	--
TraesCS1A02G010905	2	0	0	0	3.84	3.45	5.48	0.09	0.56	0.35	0	0	0	0	0	0	0.12	0.31	0.07	0	0	0	0	0	0	1A	6561797	6562688	+	TraesCS1A02G010905	--	--	--	LMW-m [Triticum timopheevii]	GLTC_WHEAT RecName: Full=Glutenin, low molecular weight subunit PTDUCD1; Flags: Precursor;	A0A7D4Y136_WHEAT SubName: Full=Low-molecular-weight glutenin subunit {ECO:0000313|EMBL:QKX46037.1};	--	GO:0045735,nutrient reservoir activity; GO:0003674,molecular_function	PF13016.6:Cys-rich Gliadin N-terminal	--	--	--
TraesCS1A02G011100	3	9.7	4.38	1.33	1.64	0.94	0	0.18	1.14	0.25	0.29	0.17	0.43	0.36	0.64	0.06	0.19	0.13	0.18	0	0.04	0	0.04	0.06	0.09	1A	6566139	6567972	+	TraesCS1A02G011100	--	K02965 small subunit ribosomal protein S19 | (RefSeq) ribosomal protein S19, mitochondrial-like (A)	ko03010: Ribosome	Ribosomal protein S19, mitochondrial [Triticum urartu]	RT19_PETHY RecName: Full=Ribosomal protein S19, mitochondrial;	A0A3B5XTB6_WHEAT SubName: Full=Uncharacterized protein {ECO:0000313|EnsemblPlants:TraesCS1A02G011100.1};	At5g47320	GO:0005739,mitochondrion; GO:0015935,small ribosomal subunit; GO:0003723,RNA binding; GO:0003735,structural constituent of ribosome; GO:0006412,translation; GO:0003674,molecular_function; GO:0003676,nucleic acid binding; GO:0005488,binding; GO:0097159,organic cyclic compound binding; GO:1901363,heterocyclic compound binding; GO:0005198,structural molecule activity; GO:0006518,peptide metabolic pr…	PF00203.21:Ribosomal protein S19	--	--	--
TraesCS1A02G011200	1	0.77	1.19	2.38	1.43	1.21	0.66	0.78	1.35	1.08	1.93	2.86	2.12	1.92	1.59	1.7	1.13	0.25	0.7	0.72	1.02	0.15	4.17	2.93	1.42	1A	6569388	6576401	-	TraesCS1A02G011200	--	K08880 serine/threonine kinase 19 [EC:2.7.11.1] | (RefSeq) serine/threonine-protein kinase 19-like isoform X1 (A)	--	predicted protein [Hordeum vulgare subsp. vulgare]	--	A0A446IHJ5_TRITD SubName: Full=Uncharacterized protein {ECO:0000313|EMBL:VAH00296.1};	Hs14602431	--	PF10494.9:Serine-threonine protein kinase 19	--	--	--
TraesCS1A02G011500	1	20.59	16.91	15.31	14.92	22.76	15.26	7.7	10.48	10.17	17.1	17.42	11.41	12.54	5.62	8.23	6.76	15.14	9.97	5.41	0.58	4.56	26.65	19.66	21.21	1A	6765240	6765452	-	TraesCS1A02G011500	--	--	--	hypothetical protein TRIUR3_15614 [Triticum urartu]	--	A0A446IHP6_TRITD SubName: Full=Uncharacterized protein {ECO:0000313|EMBL:VAH00290.1};	At2g43780	GO:0016021,integral component of membrane; GO:0005575,cellular_component; GO:0016020,membrane; GO:0031224,intrinsic component of membrane; GO:0110165,cellular anatomical entity	PF09813.9:Coiled-coil domain-containing protein 56	--	--	--
TraesCS1A02G011600	2	18.84	25.45	29.79	52.05	45.75	44.88	20.13	29.97	26.43	36.03	23.48	31.65	35.23	35.24	38.68	19.75	25.74	21.87	28.29	25.06	31.62	65.86	27.16	18.83	1A	6766340	6766555	-	TraesCS1A02G011600	--	--	--	hypothetical protein TRIUR3_13515 [Triticum urartu]	--	A0A446IHJ2_TRITD SubName: Full=Uncharacterized protein {ECO:0000313|EMBL:VAH00289.1};	At2g43780	GO:0016021,integral component of membrane; GO:0005575,cellular_component; GO:0016020,membrane; GO:0031224,intrinsic component of membrane; GO:0110165,cellular anatomical entity	--	--	--	--
TraesCS1A02G011800	1	7.75	6.56	12.94	4	4.07	5.14	7.67	4.35	6.04	10.98	14.8	5.51	2.94	9.8	4.54	7.59	5.21	8.24	9.37	5.5	4.11	11.24	19.22	13.28	1A	6788571	6793542	+	TraesCS1A02G011800	Formin-like protein [Source:UniProtKB/TrEMBL%3BAcc:A0A341NHE5]	K02184 formin 2 | (RefSeq) uncharacterized protein LOC112294431 (A)	--	predicted protein [Hordeum vulgare subsp. vulgare]	FH14_ORYSJ RecName: Full=Formin-like protein 14; AltName: Full=OsFH14; Flags: Precursor;	A0A3B5XSW7_WHEAT RecName: Full=Formin-like protein {ECO:0000256|RuleBase:RU361260};	At3g25500	GO:0016021,integral component of membrane; GO:0005575,cellular_component; GO:0016020,membrane; GO:0031224,intrinsic component of membrane; GO:0110165,cellular anatomical entity	PF02181.23:Formin Homology 2 Domain	--	--	--
TraesCS1A02G013600	3	5.52	0	10.42	0.56	1.2	0	0	2.17	0.83	0.78	0.26	0	2.89	4.05	5.87	0	0	0	0	0	0	0	0.12	0	1A	7642614	7643473	+	TraesCS1A02G013600	Defensin [Source:UniProtKB/TrEMBL%3BAcc:Q8L698]	--	--	defensin [Triticum aestivum]	CAL1_ORYSJ RecName: Full=Defensin-like protein CAL1 {ECO:0000305}; AltName: Full=OsCPT1 {ECO:0000303|PubMed:19279197}; AltName: Full=Pathogen-related protein 12 {ECO:0000305}; Short=OsPR12 {ECO:0000305}; AltName: Full=Protein CADMIUM ACCUMULATION IN LEAF 1 {ECO:0000303|PubMed:29440679}; Flags: Precursor;	Q8L698_WHEAT SubName: Full=Defensin {ECO:0000313|EMBL:BAC10287.1, ECO:0000313|EnsemblPlants:TraesCS1A02G013600.1}; Flags: Precursor;	At2g02100	GO:0005615,extracellular space; GO:0046870,cadmium ion binding; GO:0055073,cadmium ion homeostasis; GO:0006952,defense response; GO:0003674,molecular_function; GO:0005488,binding; GO:0043167,ion binding; GO:0043169,cation binding; GO:0046872,metal ion binding; GO:0046914,transition metal ion binding; GO:0008150,biological_process; GO:0042592,homeostatic process; GO:0048878,chemical homeostasis; G…	PF00304.20:Gamma-thionin family	--	--	--
TraesCS1A02G013700	3	2	3.01	3.19	2.06	1.88	1.95	3.71	1.84	2.64	0.69	1	2.3	2.07	2	2.32	2.34	1.57	1.25	0.78	0.77	0.57	0.34	0.55	0.99	1A	7651464	7654123	-	TraesCS1A02G013700	--	K09561 STIP1 homology and U-box containing protein 1 [EC:2.3.2.27] | (RefSeq) E3 ubiquitin-protein ligase CHIP-like isoform X1 (A)	ko04120: Ubiquitin mediated proteolysis; ko04141: Protein processing in endoplasmic reticulum	E3 ubiquitin-protein ligase CHIP-like isoform X2 [Aegilops tauschii subsp. tauschii]	CHIP_ARATH RecName: Full=E3 ubiquitin-protein ligase CHIP {ECO:0000305}; EC=2.3.2.27 {ECO:0000269|PubMed:16640601, ECO:0000269|PubMed:17241447}; AltName: Full=Carboxyl terminus of HSC70-interacting protein {ECO:0000303|PubMed:12805616}; Short=AtCHIP {ECO:0000303|PubMed:12805616}; AltName: Full=Plant U-box protein 61; AltName: Full=RING-type E3 ubiquitin transferase CHIP {ECO:0000305}; AltName: Fu…	A0A452XJH6_AEGTS SubName: Full=Uncharacterized protein {ECO:0000313|EnsemblPlants:AET1Gv20032000.6};	At3g07370	GO:0005737,cytoplasm; GO:0051087,chaperone binding; GO:0061630,ubiquitin protein ligase activity; GO:0004842,ubiquitin-protein transferase activity; GO:0071218,cellular response to misfolded protein; GO:0045862,positive regulation of proteolysis; GO:0043161,proteasome-mediated ubiquitin-dependent protein catabolic process; GO:0000209,protein polyubiquitination; GO:0006515,protein quality control …	PF04564.15:U-box domain	--	--	--
TraesCS1A02G013800	4	1.84	0.92	1.05	0.4	0.38	0.51	0.11	2.7	0.77	0.29	0.62	0.07	1.5	1.67	1.74	0.02	0.11	0.42	0.36	0.04	0.17	0.38	0.54	0.48	1A	7657145	7669998	-	TraesCS1A02G013800	Methionine S-methyltransferase [Source:UniProtKB/TrEMBL%3BAcc:A0A341NG51]	K08247 methionine S-methyltransferase [EC:2.1.1.12] | (RefSeq) methionine S-methyltransferase-like isoform X1 (A)	ko00450: Selenocompound metabolism; ko01100: Metabolic pathways	methionine S-methyltransferase isoform X2 [Aegilops tauschii subsp. tauschii]	MMT1_HORVU RecName: Full=Methionine S-methyltransferase; EC=2.1.1.12; AltName: Full=AdoMet:Met S-methyltransferase; AltName: Full=Hv-MMT1;	A0A3B5XTH3_WHEAT RecName: Full=Methionine S-methyltransferase {ECO:0000256|PROSITE-ProRule:PRU00888}; EC=2.1.1.12 {ECO:0000256|PROSITE-ProRule:PRU00888};	At5g49810	GO:0005737,cytoplasm; GO:0030732,methionine S-methyltransferase activity; GO:0030170,pyridoxal phosphate binding; GO:0009058,biosynthetic process; GO:0032259,methylation; GO:0003674,molecular_function; GO:0003824,catalytic activity; GO:0008168,methyltransferase activity; GO:0008757,S-adenosylmethionine-dependent methyltransferase activity; GO:0016740,transferase activity; GO:0016741,transferase a…	PF00155.21:Aminotransferase class I and II	--	--	--
TraesCS1A02G014000	2	0	0	0	302.86	440.6	401.46	0.69	3.26	2.17	0	0	0.19	0	0	0	615.29	344.28	203.23	31.7	4.27	3.8	0.22	0	0.11	1A	7685115	7685702	-	TraesCS1A02G014000	Defensin [Source:UniProtKB/TrEMBL%3BAcc:W4ZWJ1]	--	--	defensin [Triticum aestivum]	DEF12_TRIMO RecName: Full=Defensin Tm-AMP-D1.2;	W4ZWJ1_WHEAT SubName: Full=Defensin {ECO:0000313|EMBL:AIA66999.1, ECO:0000313|EnsemblPlants:TraesCS1A02G014000.1};	At2g02120	GO:0050832,defense response to fungus; GO:0031640,killing of cells of other organism; GO:0006950,response to stress; GO:0006952,defense response; GO:0008150,biological_process; GO:0009605,response to external stimulus; GO:0009607,response to biotic stimulus; GO:0009620,response to fungus; GO:0043207,response to external biotic stimulus; GO:0044419,biological process involved in interspecies inter…	PF00304.20:Gamma-thionin family	--	--	--
TraesCS1A02G014100	2	0	0	0	2710.16	2709.35	3699.4	1676.85	1883.36	1730.6	146.18	149.32	81.16	0	0	0	1025.02	307.55	662.87	1695.9	1531.27	1200.65	541.31	476.75	334.56	1A	7697292	7698190	-	TraesCS1A02G014100	--	--	--	Defensin Tk-AMP-D1 [Triticum urartu]	DEF1_TRIKH RecName: Full=Defensin Tk-AMP-D1;	A0A3B5XUE9_WHEAT RecName: Full=Knot1 domain-containing protein {ECO:0000259|SMART:SM00505};	At2g02120	GO:0050832,defense response to fungus; GO:0031640,killing of cells of other organism; GO:0006950,response to stress; GO:0006952,defense response; GO:0008150,biological_process; GO:0009605,response to external stimulus; GO:0009607,response to biotic stimulus; GO:0009620,response to fungus; GO:0043207,response to external biotic stimulus; GO:0044419,biological process involved in interspecies inter…	PF00304.20:Gamma-thionin family	--	--	--
TraesCS1A02G015200	4	6.19	6.31	6.73	3.53	4.36	3.35	3.58	3.83	2.66	1.73	2.65	3.26	8.9	6.2	8.38	4.37	3.04	5.42	1.64	5.76	4.15	2.96	3.21	1.9	1A	8239469	8244826	-	TraesCS1A02G015200	Tubulin-folding cofactor E [Source:Projected from Arabidopsis thaliana (AT1G71440) UniProtKB/Swiss-Prot%3BAcc:Q8GRL7]	K21768 tubulin-specific chaperone E | (RefSeq) tubulin-folding cofactor E-like isoform X1 (A)	--	tubulin-folding cofactor E isoform X2 [Aegilops tauschii subsp. tauschii]	TBCE_ARATH RecName: Full=Tubulin-folding cofactor E; Short=AtTFCE; AltName: Full=Protein PFIFFERLING;	A0A3B5XUF8_WHEAT RecName: Full=Tubulin-folding cofactor E {ECO:0000256|ARBA:ARBA00015656};	At1g71440	GO:0009507,chloroplast; GO:0005737,cytoplasm; GO:0043014,alpha-tubulin binding; GO:0009793,embryo development ending in seed dormancy; GO:0000226,microtubule cytoskeleton organization; GO:0007023,post-chaperonin tubulin folding pathway; GO:0007021,tubulin complex assembly; GO:0003674,molecular_function; GO:0005488,binding; GO:0005515,protein binding; GO:0008092,cytoskeletal protein binding; GO:00…	PF01302.25:CAP-Gly domain	--	--	--
TraesCS1A02G015300	2	5.75	13.03	7.64	27.32	29.78	35.04	9.1	12.1	8.56	9.25	10.07	15.46	23.29	10.01	15.7	26.29	22.45	20.12	13.03	10.72	13.52	17.8	16.09	14.92	1A	8247217	8251270	+	TraesCS1A02G015300	--	K07874 Ras-related protein Rab-1A | (RefSeq) ras-related protein RABD1-like (A)	--	ras-related protein RABD1-like [Aegilops tauschii subsp. tauschii]	RABD1_ARATH RecName: Full=Ras-related protein RABD1; Short=AtRABD1; AltName: Full=Ras-related protein ATFP8;	A0A446IHV7_TRITD SubName: Full=Uncharacterized protein {ECO:0000313|EMBL:VAH00406.1};	At3g11730	GO:0012505,endomembrane system; GO:0000139,Golgi membrane; GO:0005886,plasma membrane; GO:0032588,trans-Golgi network membrane; GO:0005525,GTP binding; GO:0030742,GTP-dependent protein binding; GO:0003924,GTPase activity; GO:0080115,myosin XI tail binding; GO:0006888,endoplasmic reticulum to Golgi vesicle-mediated transport; GO:0006886,intracellular protein transport; GO:0000166,nucleotide bindin…	PF00071.22:Ras family	--	--	--
TraesCS1A02G015400	4	16.58	26.44	21.25	20.56	18.87	19.45	7.75	2.96	6.99	0.48	0.58	0	18.27	17.49	19.7	27.71	21.67	17.65	2.38	2.22	2.16	0.87	0.92	1.35	1A	8264166	8266341	-	TraesCS1A02G015400	--	K07904 Ras-related protein Rab-11A | (RefSeq) ras-related protein RABA2a-like (A)	ko04144: Endocytosis	Ras-related protein RABA2a [Triticum urartu]	RAA2A_ARATH RecName: Full=Ras-related protein RABA2a; Short=AtRABA2a; AltName: Full=Ras-related protein Rab11C; Short=AtRab11C; Flags: Precursor;	A0A3B5XTJ5_WHEAT SubName: Full=Uncharacterized protein {ECO:0000313|EnsemblPlants:TraesCS1A02G015400.1};	At1g09630	GO:0009504,cell plate; GO:0005829,cytosol; GO:0005768,endosome; GO:0010008,endosome membrane; GO:0005576,extracellular region; GO:0005794,Golgi apparatus; GO:0005886,plasma membrane; GO:0005525,GTP binding; GO:0003924,GTPase activity; GO:0000911,cytokinesis by cell plate formation; GO:0015031,protein transport; GO:0000166,nucleotide binding; GO:0001882,nucleoside binding; GO:0001883,purine nucleo…	PF00071.22:Ras family	--	--	--
TraesCS1A02G016200	2	0.48	0.18	0.56	0.46	0.47	0.25	0.92	0.39	0.55	0.24	0.17	0.78	0.04	0.04	0.05	0.13	0.01	0.11	0.44	0.2	0.14	0.08	0.1	0.06	1A	8628133	8633964	-	TraesCS1A02G016200	--	K13457 disease resistance protein RPM1 | (RefSeq) disease resistance protein RPM1-like (A)	ko04626: Plant-pathogen interaction	disease resistance protein RPM1-like [Aegilops tauschii subsp. tauschii]	RPM1_ARATH RecName: Full=Disease resistance protein RPM1; AltName: Full=Resistance to Pseudomonas syringae protein 3;	A0A3B5XTA6_WHEAT SubName: Full=Uncharacterized protein {ECO:0000313|EnsemblPlants:TraesCS1A02G016200.1.cds1};	At3g07040	GO:0012505,endomembrane system; GO:0019897,extrinsic component of plasma membrane; GO:0005886,plasma membrane; GO:0043531,ADP binding; GO:0005524,ATP binding; GO:0000166,nucleotide binding; GO:0009626,plant-type hypersensitive response; GO:0003674,molecular_function; GO:0005488,binding; GO:0017076,purine nucleotide binding; GO:0030554,adenyl nucleotide binding; GO:0032553,ribonucleotide binding; …	PF00931.22:NB-ARC domain	--	--	--
TraesCS1A02G016900	1	8.46	6.29	4.89	3.36	2.74	3.76	5.19	6.66	6.62	6.96	9	11.36	2.33	1.12	2.34	0.14	0.1	0.44	0.51	0.39	0.35	0.5	0.97	0.55	1A	9104841	9110639	-	TraesCS1A02G016900	Phosphatidate cytidylyltransferase [Source:UniProtKB/TrEMBL%3BAcc:A0A1D5S3X7]	K00981 phosphatidate cytidylyltransferase [EC:2.7.7.41] | (RefSeq) phosphatidate cytidylyltransferase 1-like (A)	ko00564: Glycerophospholipid metabolism; ko01100: Metabolic pathways; ko01110: Biosynthesis of secondary metabolites; ko04070: Phosphatidylinositol signaling system	phosphatidate cytidylyltransferase 1-like [Aegilops tauschii subsp. tauschii]	CDS1_SOLTU RecName: Full=Phosphatidate cytidylyltransferase 1 {ECO:0000303|PubMed:9085581}; EC=2.7.7.41 {ECO:0000269|PubMed:9085581}; AltName: Full=CDP-DAG synthase; AltName: Full=CDP-DG synthase; AltName: Full=CDP-diacylglycerol synthase; Short=CDS; AltName: Full=CDP-diglyceride pyrophosphorylase; AltName: Full=CDP-diglyceride synthase; AltName: Full=CTP:phosphatidate cytidylyltransferase;	A0A446IHZ8_TRITD RecName: Full=Phosphatidate cytidylyltransferase {ECO:0000256|ARBA:ARBA00012487, ECO:0000256|PIRNR:PIRNR018269}; EC=2.7.7.41 {ECO:0000256|ARBA:ARBA00012487, ECO:0000256|PIRNR:PIRNR018269};	At4g22340	GO:0005789,endoplasmic reticulum membrane; GO:0016021,integral component of membrane; GO:0004605,phosphatidate cytidylyltransferase activity; GO:0016024,CDP-diacylglycerol biosynthetic process; GO:0003674,molecular_function; GO:0003824,catalytic activity; GO:0016740,transferase activity; GO:0016772,transferase activity, transferring phosphorus-containing groups; GO:0016779,nucleotidyltransferase …	PF01148.20:Cytidylyltransferase family	--	--	--
TraesCS1A02G017000	4	5.28	2.77	6.02	2.45	3.31	2.6	4.03	2.71	2.74	3.02	3.56	3.15	7.91	9.48	6.57	6.43	5.48	9.03	2.84	7.88	4.18	6.9	7.93	5.67	1A	9119143	9123202	+	TraesCS1A02G017000	--	K14325 RNA-binding protein with serine-rich domain 1 | (RefSeq) serine/arginine-rich splicing factor SR45-like (A)	ko03013: Nucleocytoplasmic transport; ko03015: mRNA surveillance pathway	RNA-binding protein with serine-rich domain 1-A [Triticum urartu]	SR45_ARATH RecName: Full=Serine/arginine-rich splicing factor SR45 {ECO:0000303|PubMed:10593939}; Short=At-SR45 {ECO:0000303|PubMed:10593939}; Short=AtSR45 {ECO:0000303|PubMed:10593939}; AltName: Full=Serine/arginine-rich ribonucleoprotein 1 {ECO:0000303|PubMed:19435936};	A0A3B5XT33_WHEAT RecName: Full=RRM domain-containing protein {ECO:0000259|PROSITE:PS50102};	At1g16610	GO:0061574,ASAP complex; GO:0005737,cytoplasm; GO:0016607,nuclear speck; GO:0005730,nucleolus; GO:0005654,nucleoplasm; GO:0005681,spliceosomal complex; GO:0003723,RNA binding; GO:0000398,mRNA splicing, via spliceosome; GO:0000381,regulation of alternative mRNA splicing, via spliceosome; GO:0008380,RNA splicing; GO:0010182,sugar mediated signaling pathway; GO:0003674,molecular_function; GO:0003676…	PF00076.22:RNA recognition motif. (a.k.a. RRM, RBD, or RNP domain)	--	--	--
TraesCS1A02G018800	1	0.41	0	1.07	0.39	0	0	0.32	0.43	0.46	0.43	0.46	1.12	0	0.02	0	0.04	0	0.05	0	0.19	0.17	0.47	0.54	0.15	1A	9572396	9575377	-	TraesCS1A02G018800	--	K01728 pectate lyase [EC:4.2.2.2] | (RefSeq) pectate lyase 1-like (A)	ko00040: Pentose and glucuronate interconversions; ko01100: Metabolic pathways	hypothetical protein TRIUR3_01524 [Triticum urartu]	--	A0A3B5XT50_WHEAT RecName: Full=DUF4220 domain-containing protein {ECO:0000259|Pfam:PF13968};	At5g45530	GO:0016021,integral component of membrane; GO:0005575,cellular_component; GO:0016020,membrane; GO:0031224,intrinsic component of membrane; GO:0110165,cellular anatomical entity	PF13968.6:Domain of unknown function (DUF4220)	--	--	--
TraesCS1A02G018900	3	8.48	6.87	14.47	7.13	6.97	7.33	4.22	3.96	3.58	7.03	6.35	6.83	6.69	6.87	4.45	5.69	5.22	4.17	0.97	2.3	1.32	5.5	4.8	3.35	1A	9579534	9583651	-	TraesCS1A02G018900	--	--	--	uncharacterized zinc finger protein At4g06634-like [Aegilops tauschii subsp. tauschii]	YY1_ARATH RecName: Full=Zinc finger transcription factor YY1 {ECO:0000303|PubMed:22508367}; AltName: Full=Protein YIN YANG 1 {ECO:0000303|PubMed:22508367}; Short=AtYY1 {ECO:0000303|PubMed:22508367};	A0A3B5XTD2_WHEAT SubName: Full=Uncharacterized protein {ECO:0000313|EnsemblPlants:TraesCS1A02G018900.1};	--	GO:0005634,nucleus; GO:0031519,PcG protein complex; GO:0005667,transcription regulator complex; GO:0000981,DNA-binding transcription factor activity, RNA polymerase II-specific; GO:0046872,metal ion binding; GO:0000978,RNA polymerase II cis-regulatory region sequence-specific DNA binding; GO:0043565,sequence-specific DNA binding; GO:0009738,abscisic acid-activated signaling pathway; GO:0006952,de…	PF00096.26:Zinc finger, C2H2 type	C2H2	TF	C2H2
TraesCS1A02G019000	3	76.39	75.18	75.95	28.29	24.1	26.85	53.17	46.39	40.4	71.57	70.98	115.17	16.05	19	17.54	9.67	7.1	11.09	16.34	12.02	9.11	6.44	7.63	10.06	1A	9586486	9589430	-	TraesCS1A02G019000	V-type proton ATPase proteolipid subunit [Source:UniProtKB/TrEMBL%3BAcc:A0A1D5T1X1]	K02155 V-type H+-transporting ATPase 16kDa proteolipid subunit | (RefSeq) V-type proton ATPase 16 kDa proteolipid subunit-like (A)	ko00190: Oxidative phosphorylation; ko01100: Metabolic pathways; ko04145: Phagosome	V-type proton ATPase 16 kDa proteolipid subunit-like [Aegilops tauschii subsp. tauschii]	VATL_AVESA RecName: Full=V-type proton ATPase 16 kDa proteolipid subunit; Short=V-ATPase 16 kDa proteolipid subunit; AltName: Full=Vacuolar proton pump 16 kDa proteolipid subunit;	A0A1D5T1X1_WHEAT RecName: Full=V-type proton ATPase proteolipid subunit {ECO:0000256|RuleBase:RU363060};	At1g19910	GO:0016021,integral component of membrane; GO:0033179,proton-transporting V-type ATPase, V0 domain; GO:0005774,vacuolar membrane; GO:0015078,proton transmembrane transporter activity; GO:0003674,molecular_function; GO:0005215,transporter activity; GO:0008324,cation transmembrane transporter activity; GO:0015075,ion transmembrane transporter activity; GO:0015318,inorganic molecular entity transmem…	PF00137.21:ATP synthase subunit C	--	--	--
TraesCS1A02G019200	1	2.24	1.98	3.98	2.88	2.82	2.27	5.44	4.35	4.44	5.45	4.02	4.98	3.13	1.99	2.75	1.96	1.53	1.9	4.78	1.04	2.03	9.14	9.14	6.82	1A	9642195	9644901	-	TraesCS1A02G019200	--	K13216 nuclear inhibitor of protein phosphatase 1 [EC:3.1.4.-] | (RefSeq) protein phosphatase 1 regulatory inhibitor subunit PPP1R8 homolog (A)	--	Nuclear inhibitor of protein phosphatase 1 [Triticum urartu]	PP1R8_ARATH RecName: Full=Protein phosphatase 1 regulatory inhibitor subunit PPP1R8 homolog {ECO:0000305};	A0A3B5XUJ5_WHEAT RecName: Full=FHA domain-containing protein {ECO:0000259|PROSITE:PS50006};	At5g47790	GO:0003729,mRNA binding; GO:0004864,protein phosphatase inhibitor activity; GO:0003674,molecular_function; GO:0003676,nucleic acid binding; GO:0003723,RNA binding; GO:0005488,binding; GO:0097159,organic cyclic compound binding; GO:1901363,heterocyclic compound binding; GO:0004857,enzyme inhibitor activity; GO:0019208,phosphatase regulator activity; GO:0019212,phosphatase inhibitor activity; GO:00…	PF00498.26:FHA domain	--	--	--
TraesCS1A02G020300	3	8.76	17.29	12.71	11.91	10.83	14.26	6.29	5.43	6.14	2.83	2.6	1.64	0	0	0	0	0	0	0	0	0	0	0	0	1A	10047783	10050350	-	TraesCS1A02G020300	--	K17987 next to BRCA1 gene 1 protein | (RefSeq) uncharacterized protein LOC105974964 (A)	--	hypothetical protein TRIUR3_04358 [Triticum urartu]	PRAF1_ARATH RecName: Full=PH, RCC1 and FYVE domains-containing protein 1 {ECO:0000303|PubMed:11563980}; AltName: Full=Protein Praf4 {ECO:0000303|PubMed:15358268};	M8A937_TRIUA RecName: Full=BRX domain-containing protein {ECO:0000259|PROSITE:PS51514};	At1g76950	GO:0005085,guanyl-nucleotide exchange factor activity; GO:0046872,metal ion binding; GO:0070300,phosphatidic acid binding; GO:0035091,phosphatidylinositol binding; GO:0003674,molecular_function; GO:0030234,enzyme regulator activity; GO:0030695,GTPase regulator activity; GO:0060589,nucleoside-triphosphatase regulator activity; GO:0098772,molecular function regulator; GO:0005488,binding; GO:0043167…	PF08381.11:Transcription factor regulating root and shoot growth via Pin3	--	--	--
TraesCS1A02G020400	2	0.65	1.34	1.41	1.36	0.87	1.64	0.7	0.36	0.55	0.13	0.21	0.09	0.29	0.04	0.08	0.56	0.73	0.67	0.13	0.57	0.1	0.43	0.65	0.34	1A	10051720	10058221	-	TraesCS1A02G020400	Putative chromosome condensation factor [Source:UniProtKB/TrEMBL%3BAcc:Q5EWZ0]	K10615 E3 ubiquitin-protein ligase HERC4 [EC:2.3.2.26] | (RefSeq) probable E3 ubiquitin-protein ligase HERC4 isoform X1 (A)	ko04120: Ubiquitin mediated proteolysis	putative chromosome condensation factor [Triticum aestivum]	PRAF1_ARATH RecName: Full=PH, RCC1 and FYVE domains-containing protein 1 {ECO:0000303|PubMed:11563980}; AltName: Full=Protein Praf4 {ECO:0000303|PubMed:15358268};	A0A446II25_TRITD SubName: Full=Uncharacterized protein {ECO:0000313|EMBL:VAH00498.1};	At1g76950	GO:0005085,guanyl-nucleotide exchange factor activity; GO:0046872,metal ion binding; GO:0070300,phosphatidic acid binding; GO:0035091,phosphatidylinositol binding; GO:0003674,molecular_function; GO:0030234,enzyme regulator activity; GO:0030695,GTPase regulator activity; GO:0060589,nucleoside-triphosphatase regulator activity; GO:0098772,molecular function regulator; GO:0005488,binding; GO:0043167…	PF00415.18:Regulator of chromosome condensation (RCC1) repeat	--	--	--
TraesCS1A02G020500	3	78.32	74.13	80.66	15.87	11.04	16.18	50.03	30.73	41.86	36.62	52.84	55.52	48.11	70.89	68.62	33.84	34.76	40.69	40.71	51.15	36.6	66.14	85.7	82.57	1A	10066113	10069211	+	TraesCS1A02G020500	--	K10355 actin, other eukaryote | (RefSeq) actin-97 (A)	--	hypothetical protein OsJ_16821 [Oryza sativa Japonica Group]	ACT11_SOLTU RecName: Full=Actin-97;	A0A3B5XT63_WHEAT SubName: Full=Uncharacterized protein {ECO:0000313|EnsemblPlants:TraesCS1A02G020500.2};	At5g09810	GO:0005737,cytoplasm; GO:0005856,cytoskeleton; GO:0005524,ATP binding; GO:0000166,nucleotide binding; GO:0003674,molecular_function; GO:0005488,binding; GO:0017076,purine nucleotide binding; GO:0030554,adenyl nucleotide binding; GO:0032553,ribonucleotide binding; GO:0032555,purine ribonucleotide binding; GO:0032559,adenyl ribonucleotide binding; GO:0035639,purine ribonucleoside triphosphate bindi…	PF00022.19:Actin	--	--	--
TraesCS1A02G020600	1	4.33	4.98	3.96	3.3	2.52	2.38	2.08	1.82	2.25	4.25	4.28	1.44	4.45	2.83	2.74	2.64	2.96	2.54	1	0.95	1.05	4.44	6.74	2.77	1A	10069498	10072370	-	TraesCS1A02G020600	--	--	--	uncharacterized protein LOC109765606 [Aegilops tauschii subsp. tauschii]	--	A0A3B5XTF0_WHEAT RecName: Full=J domain-containing protein {ECO:0000259|PROSITE:PS50076};	At2g42080	--	PF00226.31:DnaJ domain	--	--	--
TraesCS1A02G020700	3	3.31	1.83	1.18	0.23	0.18	0.62	0.6	0.42	0.49	0.34	0.36	0.08	0.83	1.56	0.75	0.39	0.15	0.67	0	0.12	0.28	0.78	0.76	0.36	1A	10074020	10085175	+	TraesCS1A02G020700	--	K21797 phosphatidylinositol 4-phosphatase [EC:3.1.3.-] | (RefSeq) phosphoinositide phosphatase SAC7-like (A)	ko00562: Inositol phosphate metabolism; ko01100: Metabolic pathways; ko04070: Phosphatidylinositol signaling system	Phosphatidylinositide phosphatase SAC1 [Triticum urartu]	SAC7_ARATH RecName: Full=Phosphoinositide phosphatase SAC7; Short=AtSAC7; EC=3.1.3.-; AltName: Full=Protein ROOT HAIR DEFECTIVE 4; AltName: Full=Protein SUPPRESSOR OF ACTIN 1C; Short=AtSAC1c; AltName: Full=Protein SUPPRESSOR OF ACTIN 7; AltName: Full=SAC domain protein 7; AltName: Full=SAC1-like protein AtSAC1c;	A0A3B5XTM7_WHEAT RecName: Full=SAC domain-containing protein {ECO:0000259|PROSITE:PS50275};	At5g66020	GO:0030659,cytoplasmic vesicle membrane; GO:0005829,cytosol; GO:0005783,endoplasmic reticulum; GO:0005789,endoplasmic reticulum membrane; GO:0016021,integral component of membrane; GO:0005886,plasma membrane; GO:0031520,plasma membrane of cell tip; GO:0009506,plasmodesma; GO:0090404,pollen tube tip; GO:0035619,root hair tip; GO:0043812,phosphatidylinositol-4-phosphate phosphatase activity; GO:004…	PF02383.18:SacI homology domain	--	--	--
TraesCS1A02G021100	3	12.33	12.71	8.9	0.38	0.26	0.29	0	0.28	0.01	0	0.03	0	6.69	6.6	7.22	0	0.37	0.56	0	0	0.34	0	0.06	0.05	1A	10150818	10152476	+	TraesCS1A02G021100	--	K21383 anthocyanidin 3-O-glucoside 6''-O-acyltransferase [EC:2.3.1.215] | (RefSeq) anthocyanidin 3-O-glucoside 6''-O-acyltransferase-like (A)	ko00942: Anthocyanin biosynthesis; ko01110: Biosynthesis of secondary metabolites	malonyl-coenzyme A:anthocyanin 3-O-glucoside-6''-O-malonyltransferase-like [Aegilops tauschii subsp. tauschii]	5MAT_ARATH RecName: Full=Malonyl-CoA:anthocyanidin 5-O-glucoside-6''-O-malonyltransferase; EC=2.3.1.-; AltName: Full=Anthocyanin 5-aromatic acyltransferase-like protein; Short=At5MAT;	A0A446II76_TRITD SubName: Full=Uncharacterized protein {ECO:0000313|EMBL:VAH00531.1};	At3g29590	GO:0050736,O-malonyltransferase activity; GO:0009718,anthocyanin-containing compound biosynthetic process; GO:0003674,molecular_function; GO:0003824,catalytic activity; GO:0008374,O-acyltransferase activity; GO:0016420,malonyltransferase activity; GO:0016740,transferase activity; GO:0016746,transferase activity, transferring acyl groups; GO:0016747,transferase activity, transferring acyl groups o…	PF02458.15:Transferase family	--	--	--
TraesCS1A02G021200	3	0	0.85	0.82	0	0	0	0	0	0	0	0	0	0.44	0.25	0.22	0	0	0.06	0	0	0	0	0	0	1A	10155551	10160312	-	TraesCS1A02G021200	Mechanosensitive ion channel protein [Source:UniProtKB/TrEMBL%3BAcc:A0A341NQL9]	K22048 mechanosensitive ion channel protein 4/5/6/7/8/9/10 | (RefSeq) mechanosensitive ion channel protein 5-like (A)	--	mechanosensitive ion channel protein 5-like [Aegilops tauschii subsp. tauschii]	MSL5_ARATH RecName: Full=Mechanosensitive ion channel protein 5; AltName: Full=Mechanosensitive channel of small conductance-like 5; AltName: Full=MscS-Like protein 5;	A0A446II83_TRITD RecName: Full=Mechanosensitive ion channel protein {ECO:0000256|PIRNR:PIRNR017209};	At1g78610	GO:0016021,integral component of membrane; GO:0005886,plasma membrane; GO:0008381,mechanosensitive ion channel activity; GO:0006820,anion transport; GO:0003674,molecular_function; GO:0005215,transporter activity; GO:0005216,ion channel activity; GO:0015075,ion transmembrane transporter activity; GO:0015267,channel activity; GO:0015318,inorganic molecular entity transmembrane transporter activity;…	PF00924.18:Mechanosensitive ion channel	--	--	--
TraesCS1A02G021700	3	1.21	2.23	2.43	0	0	0	0	0.07	0.03	0.07	0.17	0	0.51	0.29	0.5	0	0	0	0	0	0	0	0.03	0.07	1A	10469148	10475302	-	TraesCS1A02G021700	--	K13457 disease resistance protein RPM1 | (RefSeq) disease resistance protein RPM1 (A)	ko04626: Plant-pathogen interaction	Disease resistance protein RPM1 [Triticum urartu]	DRL11_ARATH RecName: Full=Probable disease resistance protein RF9;	A0A3B5XTN8_WHEAT SubName: Full=Uncharacterized protein {ECO:0000313|EnsemblPlants:TraesCS1A02G021700.1};	At1g59218	GO:0043531,ADP binding; GO:0005524,ATP binding; GO:0006952,defense response; GO:0000166,nucleotide binding; GO:0003674,molecular_function; GO:0005488,binding; GO:0017076,purine nucleotide binding; GO:0030554,adenyl nucleotide binding; GO:0032553,ribonucleotide binding; GO:0032555,purine ribonucleotide binding; GO:0032559,adenyl ribonucleotide binding; GO:0036094,small molecule binding; GO:0043167…	PF00931.22:NB-ARC domain	--	--	--
TraesCS1A02G022500	2	3.11	2.63	2.33	5.19	4.48	4.14	3.77	3.48	4.15	3	3.2	3.92	4.19	2.69	4.03	3.65	2.92	3.94	2.01	3.51	5.03	4.03	4.4	2.03	1A	10969660	10972892	-	TraesCS1A02G022500	--	--	--	hypothetical protein TRIUR3_07427 [Triticum urartu]	--	A0A3B5XT82_WHEAT SubName: Full=Uncharacterized protein {ECO:0000313|EnsemblPlants:TraesCS1A02G022500.1};	--	--	--	--	--	--
TraesCS1A02G022600	3	20.1	0.7	7.65	10.44	3.96	8.6	3.23	2	0.36	3.07	2.54	2.73	3.7	5.97	4.1	5.93	10.69	5.37	0.1	1.18	0.35	0.61	2.53	2.04	1A	11025585	11025879	-	TraesCS1A02G022600	--	K07342 protein transport protein SEC61 subunit gamma and related proteins | (RefSeq) protein transport protein Sec61 subunit gamma-like (A)	ko03060: Protein export; ko04141: Protein processing in endoplasmic reticulum; ko04145: Phagosome	Protein transport protein Sec61 subunit gamma [Triticum urartu]	SC61G_ORYSJ RecName: Full=Protein transport protein Sec61 subunit gamma;	A0A3B5XTG9_WHEAT SubName: Full=Uncharacterized protein {ECO:0000313|EnsemblPlants:TraesCS1A02G022600.1};	At4g24920	GO:0016021,integral component of membrane; GO:0071261,Ssh1 translocon complex; GO:0015450,P-P-bond-hydrolysis-driven protein transmembrane transporter activity; GO:0008320,protein transmembrane transporter activity; GO:0031204,posttranslational protein targeting to membrane, translocation; GO:0003674,molecular_function; GO:0005215,transporter activity; GO:0008509,anion transmembrane transporter a…	PF00584.20:SecE/Sec61-gamma subunits of protein translocation complex	--	--	--
TraesCS1A02G023400	1	1.73	0.75	1.73	1.16	0.71	0.9	0.69	0.54	0.74	1.56	1.67	2.23	1.51	1.75	1.79	1.44	1.3	1.87	0.62	1.48	0.65	3.71	3.07	1.77	1A	11564200	11572148	+	TraesCS1A02G023400	--	--	--	uncharacterized protein LOC109784178 isoform X1 [Aegilops tauschii subsp. tauschii]	--	A0A3B5XTH9_WHEAT SubName: Full=Uncharacterized protein {ECO:0000313|EnsemblPlants:TraesCS1A02G023400.2};	At5g22450	--	PF10198.9:Histone acetyltransferases subunit 3	--	--	--
TraesCS1A02G023800	4	4.82	5.45	8.45	3.04	2.22	2.5	1.68	1.58	0.97	0.45	0.96	1.17	5.47	5.78	5.93	2.33	1.94	2.89	0.13	1.22	1.18	0.96	2.12	1.09	1A	11661682	11665443	+	TraesCS1A02G023800	--	K19953 TBC1 domain family member 6 | (RefSeq) hypothetical protein (A)	--	growth hormone-regulated TBC protein 1 [Aegilops tauschii subsp. tauschii]	GAP22_ARATH RecName: Full=Rab GTPase-activating protein 22 {ECO:0000303|PubMed:16332933};	A0A452XL74_AEGTS RecName: Full=Rab-GAP TBC domain-containing protein {ECO:0000259|PROSITE:PS50086};	At3g07890	GO:0005634,nucleus; GO:0005777,peroxisome; GO:0005096,GTPase activator activity; GO:0006952,defense response; GO:0043547,positive regulation of GTPase activity; GO:0003674,molecular_function; GO:0008047,enzyme activator activity; GO:0030234,enzyme regulator activity; GO:0030695,GTPase regulator activity; GO:0060589,nucleoside-triphosphatase regulator activity; GO:0098772,molecular function regula…	PF00566.18:Rab-GTPase-TBC domain	--	--	--
TraesCS1A02G023900	2	0	0	0	0	0	0	0	0	0	0	0	0	0.97	0.42	0.93	1.75	1.95	1.41	0.22	1.33	0.43	0.45	0.12	0.12	1A	11670629	11672741	+	TraesCS1A02G023900	--	--	--	hypothetical protein TRIUR3_04039 [Triticum urartu]	--	A0A3B5XTR2_WHEAT SubName: Full=Uncharacterized protein {ECO:0000313|EnsemblPlants:TraesCS1A02G023900.1};	--	--	--	--	--	--
TraesCS1A02G024000	4	0	0	0.02	0	0	0	0.07	0	0.04	0.06	0	0	10.74	11.17	10.77	4.53	6.13	4.18	2.27	3.45	1.41	0.86	0.37	1.63	1A	11729437	11731433	-	TraesCS1A02G024000	--	--	--	hypothetical protein TRIUR3_04039 [Triticum urartu]	--	A0A3B5XTT5_WHEAT SubName: Full=Uncharacterized protein {ECO:0000313|EnsemblPlants:TraesCS1A02G024000.1};	--	--	--	--	--	--
TraesCS1A02G024200	1	2.16	3.93	2.78	0.86	0.94	1.02	2.72	1.57	2.4	4.48	4.66	7.52	3.2	3.8	2.87	1.01	0.59	1.07	0.82	1.59	0.5	1.18	0.25	0.87	1A	11819305	11825443	-	TraesCS1A02G024200	--	--	--	uncharacterized protein LOC109741984 [Aegilops tauschii subsp. tauschii]	--	A0A3B5XTI5_WHEAT SubName: Full=Uncharacterized protein {ECO:0000313|EnsemblPlants:TraesCS1A02G024200.2};	--	--	--	--	--	--
TraesCS1A02G024300	3	8.42	7.98	7.1	2.32	2.04	2.96	9	3.2	5.63	1.66	2.35	2.59	3.19	3.29	2.91	3.33	2.75	4.2	0.83	7.34	4.25	2.58	0.38	1.47	1A	11894091	11895818	+	TraesCS1A02G024300	--	--	--	hypothetical protein TRIUR3_27210 [Triticum urartu]	--	A0A3B5XTR8_WHEAT SubName: Full=Uncharacterized protein {ECO:0000313|EnsemblPlants:TraesCS1A02G024300.1};	--	--	--	--	--	--
TraesCS1A02G024500	1	6.27	18.52	4.02	27.03	35.14	45.64	18.25	25.03	17.31	42.46	34.79	36.9	19.75	12.5	16.95	16.62	19.99	17.2	10.78	15.31	9.55	34.99	22.03	21.73	1A	12089718	12093423	+	TraesCS1A02G024500	Transcription initiation factor IIA subunit 2 [Source:UniProtKB/TrEMBL%3BAcc:A0A341NGF2]	K03123 transcription initiation factor TFIIA small subunit | (RefSeq) transcription initiation factor IIA subunit 2-like (A)	ko03022: Basal transcription factors	Transcription initiation factor IIA subunit 2 [Triticum urartu]	T2AG_ORYSI RecName: Full=Transcription initiation factor IIA subunit 2; AltName: Full=General transcription factor IIA subunit 2; AltName: Full=Transcription initiation factor IIA gamma chain; Short=TFIIA-gamma;	A0A446II87_TRITD RecName: Full=Transcription initiation factor IIA subunit 2 {ECO:0000256|PIRNR:PIRNR009415};	At4g24440	GO:0005672,transcription factor TFIIA complex; GO:0003743,translation initiation factor activity; GO:0006952,defense response; GO:0006367,transcription initiation from RNA polymerase II promoter; GO:0003674,molecular_function; GO:0003676,nucleic acid binding; GO:0003723,RNA binding; GO:0005488,binding; GO:0008135,translation factor activity, RNA binding; GO:0045182,translation regulator activity;…	PF02268.16:Transcription initiation factor IIA, gamma subunit, helical domain	--	--	--
TraesCS1A02G024600	4	1.56	0.65	0	1.71	0.89	2.15	0.08	0	0.06	0.14	0.25	0	0.95	0.81	2.48	0	0.05	0.44	0	0	0.11	0.14	0.09	0	1A	12096371	12098518	+	TraesCS1A02G024600	--	K22376 E3 ubiquitin-protein ligase KCMF1 [EC:2.3.2.27] | (RefSeq) protein DEHYDRATION-INDUCED 19 homolog 4-like (A)	--	protein DEHYDRATION-INDUCED 19 homolog 6-like [Aegilops tauschii subsp. tauschii]	DI196_ORYSJ RecName: Full=Protein DEHYDRATION-INDUCED 19 homolog 6; AltName: Full=OsDi19-6;	A0A446II92_TRITD SubName: Full=Uncharacterized protein {ECO:0000313|EMBL:VAH00544.1};	At1g56280	--	PF05605.12:Drought induced 19 protein (Di19), zinc-binding	--	--	--
TraesCS1A02G024700	4	3.5	3.64	1.94	2.72	1.85	2.88	1.28	1.65	1.1	2.1	2.85	2.95	4.73	4	3.82	1	0.77	1.78	0.99	1.49	0.9	2.15	3.47	2.97	1A	12098618	12103881	-	TraesCS1A02G024700	--	K03177 tRNA pseudouridine55 synthase [EC:5.4.99.25] | (RefSeq) uncharacterized protein LOC123186027 (A)	--	uncharacterized protein LOC109741991 [Aegilops tauschii subsp. tauschii]	CBF5_ARATH RecName: Full=H/ACA ribonucleoprotein complex subunit 4; EC=5.4.99.-; AltName: Full=CBF5 homolog; AltName: Full=Dyskerin; AltName: Full=Nopp-140-associated protein of 57 kDa homolog; Short=AtNAP57; AltName: Full=Nucleolar protein NAP57 homolog;	A0A3B5XTS3_WHEAT SubName: Full=Uncharacterized protein {ECO:0000313|EnsemblPlants:TraesCS1A02G024700.1};	At5g14460	GO:0031429,box H/ACA snoRNP complex; GO:0005829,cytosol; GO:0005730,nucleolus; GO:0009506,plasmodesma; GO:0009982,pseudouridine synthase activity; GO:0003723,RNA binding; GO:0000495,box H/ACA RNA 3'-end processing; GO:1990481,mRNA pseudouridine synthesis; GO:0031118,rRNA pseudouridine synthesis; GO:0031120,snRNA pseudouridine synthesis; GO:0003674,molecular_function; GO:0003824,catalytic activity…	PF01509.18:TruB family pseudouridylate synthase (N terminal domain)	--	--	--
TraesCS1A02G025100	1	10.72	15.97	8.63	7.88	3.78	3.75	9.94	9.99	9.8	28.02	24.27	12.11	11.43	10.52	9.51	3.13	3.55	4.24	4.42	4.24	5.89	19.65	23.73	17.66	1A	12141981	12144556	-	TraesCS1A02G025100	--	K02890 large subunit ribosomal protein L22 | (RefSeq) uncharacterized protein LOC123186054 (A)	ko03010: Ribosome	50S ribosomal protein L22 [Triticum urartu]	RK22_TRICV RecName: Full=50S ribosomal protein L22, chloroplastic;	A0A446IIA4_TRITD SubName: Full=Uncharacterized protein {ECO:0000313|EMBL:VAH00549.1};	At1g52370	GO:0009507,chloroplast; GO:0015934,large ribosomal subunit; GO:0019843,rRNA binding; GO:0003735,structural constituent of ribosome; GO:0006412,translation; GO:0003674,molecular_function; GO:0003676,nucleic acid binding; GO:0003723,RNA binding; GO:0005488,binding; GO:0097159,organic cyclic compound binding; GO:1901363,heterocyclic compound binding; GO:0005198,structural molecule activity; GO:00065…	PF00237.19:Ribosomal protein L22p/L17e	--	--	--
TraesCS1A02G025200	1	3.66	4.68	3.47	2.77	3.21	3.51	7.04	3.72	4.93	5.44	7	6.73	4.59	6.47	6.2	3.32	2.1	2.64	2.91	5.07	3.87	6.16	4.89	5.01	1A	12157064	12161869	-	TraesCS1A02G025200	--	K12829 splicing factor 3B subunit 2 | (RefSeq) uncharacterized protein LOC119336284 isoform X1 (A)	ko03040: Spliceosome	uncharacterized protein LOC109741986 [Aegilops tauschii subsp. tauschii]	--	A0A446IIA3_TRITD SubName: Full=Uncharacterized protein {ECO:0000313|EMBL:VAH00552.1};	At3g27470	GO:0016021,integral component of membrane; GO:0005575,cellular_component; GO:0016020,membrane; GO:0031224,intrinsic component of membrane; GO:0110165,cellular anatomical entity	PF05212.12:Protein of unknown function (DUF707)	--	--	--
TraesCS1A02G025600	4	0.34	0.5	1.04	0.3	0.09	0	0.04	0.35	0.11	0.13	0.02	0.22	1	0.65	0.28	0.06	0.09	0.36	1.56	0.19	2.18	0.08	0.07	0.05	1A	12303354	12311465	-	TraesCS1A02G025600	--	K13457 disease resistance protein RPM1 | (RefSeq) disease resistance protein RPM1-like isoform X1 (A)	ko04626: Plant-pathogen interaction	Disease resistance protein RPM1 [Triticum urartu]	RPM1_ARATH RecName: Full=Disease resistance protein RPM1; AltName: Full=Resistance to Pseudomonas syringae protein 3;	A0A3B5XTT3_WHEAT SubName: Full=Uncharacterized protein {ECO:0000313|EnsemblPlants:TraesCS1A02G025600.1.cds1};	At3g07040	GO:0012505,endomembrane system; GO:0019897,extrinsic component of plasma membrane; GO:0005886,plasma membrane; GO:0043531,ADP binding; GO:0005524,ATP binding; GO:0000166,nucleotide binding; GO:0009626,plant-type hypersensitive response; GO:0003674,molecular_function; GO:0005488,binding; GO:0017076,purine nucleotide binding; GO:0030554,adenyl nucleotide binding; GO:0032553,ribonucleotide binding; …	PF00931.22:NB-ARC domain	--	--	--
TraesCS1A02G025700	1	0.02	0.01	0.34	0.1	0.05	0	0.54	0.16	0.45	0.59	1.07	1.95	0.78	1.83	0.87	0.92	0.89	1.51	1.91	1.71	2.15	5.81	7.85	3.89	1A	12312969	12318272	-	TraesCS1A02G025700	--	K10728 topoisomerase (DNA) II binding protein 1 | (RefSeq) hypothetical protein (A)	ko03440: Homologous recombination	uncharacterized protein LOC109742023 [Aegilops tauschii subsp. tauschii]	Y4211_ARATH RecName: Full=BRCT domain-containing protein At4g02110;	A0A3B5XTV4_WHEAT SubName: Full=Uncharacterized protein {ECO:0000313|EnsemblPlants:TraesCS1A02G025700.1};	At1g67180_2	--	PF12738.7:twin BRCT domain	--	--	--
TraesCS1A02G025800	2	0	0	1.43	2.51	0.56	1.83	1.77	1.09	0.6	0.06	0.26	0.17	0.61	0.26	0.33	1.42	0.53	0.42	0.93	3.3	2.36	1.2	0.42	1.28	1A	12355116	12356701	+	TraesCS1A02G025800	--	K13229 2,4-dihydroxy-1,4-benzoxazin-3-one-glucoside dioxygenase [EC:1.14.11.59] | (RefSeq) DIBOA-glucoside dioxygenase BX6-like (A)	ko00402: Benzoxazinoid biosynthesis; ko01110: Biosynthesis of secondary metabolites	1-aminocyclopropane-1-carboxylate oxidase homolog 1-like [Aegilops tauschii subsp. tauschii]	ACCH2_ARATH RecName: Full=1-aminocyclopropane-1-carboxylate oxidase homolog 2;	A0A3B5XUR8_WHEAT RecName: Full=Fe2OG dioxygenase domain-containing protein {ECO:0000259|PROSITE:PS51471};	At1g06640	GO:0046872,metal ion binding; GO:0016491,oxidoreductase activity; GO:0003674,molecular_function; GO:0005488,binding; GO:0043167,ion binding; GO:0043169,cation binding; GO:0003824,catalytic activity	PF03171.20:2OG-Fe(II) oxygenase superfamily	--	--	--
TraesCS1A02G025900	1	3.2	2.25	2.77	1.77	1.78	1.97	2.8	1.8	1.95	2.41	2.87	2.99	2.06	1.88	1.69	1.3	1.11	1.47	0.77	1.97	1.79	3.6	4.49	2.96	1A	12363666	12369892	+	TraesCS1A02G025900	Probable serine/threonine-protein kinase WNK3 [Source:Projected from Arabidopsis thaliana (AT3G48260) UniProtKB/Swiss-Prot%3BAcc:Q9STK6]	K08867 WNK lysine deficient protein kinase [EC:2.7.11.1] | (RefSeq) probable serine/threonine-protein kinase WNK2 isoform X1 (A)	--	probable serine/threonine-protein kinase WNK2 isoform X1 [Aegilops tauschii subsp. tauschii]	WNK2_ORYSJ RecName: Full=Probable serine/threonine-protein kinase WNK2; Short=OsWNK2; EC=2.7.11.1; AltName: Full=Protein DISEASE RELATIVE SIGNAL 1; AltName: Full=Protein kinase with no lysine 2;	A0A3B5XTK3_WHEAT RecName: Full=Non-specific serine/threonine protein kinase {ECO:0000256|ARBA:ARBA00012513}; EC=2.7.11.1 {ECO:0000256|ARBA:ARBA00012513};	At3g04910	GO:0005737,cytoplasm; GO:0005524,ATP binding; GO:0106310,protein serine kinase activity; GO:0004674,protein serine/threonine kinase activity; GO:0106311,protein threonine kinase activity; GO:0035556,intracellular signal transduction; GO:0006468,protein phosphorylation; GO:0000166,nucleotide binding; GO:0003674,molecular_function; GO:0005488,binding; GO:0017076,purine nucleotide binding; GO:003055…	PF00069.25:Protein kinase domain	--	--	--
TraesCS1A02G026000	3	0.29	0.7	5.19	0.49	0.88	0.58	0.18	0.3	0	0.06	0.02	0	0.75	0.43	0.68	0.58	0.1	0.43	0	0	0.07	0.24	0.1	0.11	1A	12371105	12372554	+	TraesCS1A02G026000	--	K10406 kinesin family member C2/C3 | (GenBank) kinesin heavy chain, putative (A)	--	uncharacterized protein LOC109742009 [Aegilops tauschii subsp. tauschii]	--	A0A3B5XTT8_WHEAT SubName: Full=Uncharacterized protein {ECO:0000313|EnsemblPlants:TraesCS1A02G026000.1.cds1};	At5g48270	--	PF05910.12:Plant protein of unknown function (DUF868)	--	--	--
TraesCS1A02G026200	4	1.21	1.34	2.04	2.86	1.38	0.8	2.03	0.97	1.69	0.55	0.87	2.53	5.64	4.85	4.31	1.82	1.1	2.18	6.42	3.51	10.78	0.37	0.15	0.62	1A	12502526	12507052	+	TraesCS1A02G026200	--	K13457 disease resistance protein RPM1 | (RefSeq) disease resistance protein RPM1-like (A)	ko04626: Plant-pathogen interaction	Disease resistance protein RPM1 [Triticum urartu]	RPM1_ARATH RecName: Full=Disease resistance protein RPM1; AltName: Full=Resistance to Pseudomonas syringae protein 3;	M7ZNA9_TRIUA SubName: Full=Disease resistance protein RPM1 {ECO:0000313|EMBL:EMS61126.1, ECO:0000313|EnsemblPlants:TRIUR3_12921-P1};	At3g07040	GO:0012505,endomembrane system; GO:0019897,extrinsic component of plasma membrane; GO:0005886,plasma membrane; GO:0043531,ADP binding; GO:0005524,ATP binding; GO:0000166,nucleotide binding; GO:0009626,plant-type hypersensitive response; GO:0003674,molecular_function; GO:0005488,binding; GO:0017076,purine nucleotide binding; GO:0030554,adenyl nucleotide binding; GO:0032553,ribonucleotide binding; …	PF00931.22:NB-ARC domain	--	--	--
TraesCS1A02G026400	4	0	0	0	0	0	0	0	0	0	0	0	0	1.11	2.41	2.38	0.54	0.24	0.56	0.2	0.25	0.29	0.46	0.61	0.23	1A	12585035	12592665	-	TraesCS1A02G026400	--	K13475 R protein MLA10 | (RefSeq) disease resistance protein RGA5-like isoform X1 (A)	ko04626: Plant-pathogen interaction	Disease resistance protein RPP13 [Triticum urartu]	RGA5R_ORYSJ RecName: Full=Disease resistance protein RGA5 {ECO:0000305}; AltName: Full=Os11gRGA5 {ECO:0000312|EMBL:BAK39930.1}; AltName: Full=SasRGA5 {ECO:0000303|PubMed:21251109};	A0A3B5XTK8_WHEAT SubName: Full=Uncharacterized protein {ECO:0000313|EnsemblPlants:TraesCS1A02G026400.1};	At3g46730	GO:0005737,cytoplasm; GO:0043531,ADP binding; GO:0005524,ATP binding; GO:0043621,protein self-association; GO:0042742,defense response to bacterium; GO:0002758,innate immune response-activating signal transduction; GO:0060548,negative regulation of cell death; GO:0009626,plant-type hypersensitive response; GO:0000166,nucleotide binding; GO:0003674,molecular_function; GO:0005488,binding; GO:001707…	PF00931.22:NB-ARC domain	--	--	--
TraesCS1A02G027200	1	1.57	5.54	8.13	5.29	6.31	5.93	4.86	6.63	3.53	8.6	6.52	6.65	8.28	5.32	5.77	4.56	3.69	3.9	6.38	3.98	4.08	12.8	8.35	8.13	1A	12915087	12917028	+	TraesCS1A02G027200	--	K10845 TFIIH basal transcription factor complex TTD-A subunit | (RefSeq) general transcription and DNA repair factor IIH subunit TFB5-like (A)	ko03022: Basal transcription factors; ko03420: Nucleotide excision repair	predicted protein, partial [Hordeum vulgare subsp. vulgare]	TFB5_ARATH RecName: Full=General transcription and DNA repair factor IIH subunit TFB5; Short=AtTFB5 {ECO:0000303|PubMed:15645454}; Short=TFIIH subunit TFB5; AltName: Full=RNA polymerase II transcription factor B subunit 5;	A0A3B5XUT6_WHEAT SubName: Full=Uncharacterized protein {ECO:0000313|EnsemblPlants:TraesCS1A02G027200.1};	At1g12400	GO:0005669,transcription factor TFIID complex; GO:0000439,transcription factor TFIIH core complex; GO:0005675,transcription factor TFIIH holo complex; GO:0006294,nucleotide-excision repair, preincision complex assembly; GO:0070816,phosphorylation of RNA polymerase II C-terminal domain; GO:0006366,transcription by RNA polymerase II; GO:0006367,transcription initiation from RNA polymerase II promot…	PF06331.12:Transcription factor TFIIH complex subunit Tfb5	--	--	--
TraesCS1A02G027600	4	0	0	0	0	0	0	0	0	0	0	0	0	0.38	0.4	0.32	0	0.14	0.09	0	0.1	0.03	0.01	0	0	1A	13081413	13086602	+	TraesCS1A02G027600	--	K03234 elongation factor 2 | (RefSeq) elongation factor 2-like (A)	--	putative translation elongation factor family protein [Zea mays]	EF2_ARATH RecName: Full=Elongation factor 2 {ECO:0000305}; Short=EF-2 {ECO:0000305}; AltName: Full=Protein LOW EXPRESSION OF OSMOTICALLY RESPONSIVE GENES 1 {ECO:0000303|PubMed:9401119};	A0A3B5XTX3_WHEAT RecName: Full=Tr-type G domain-containing protein {ECO:0000259|PROSITE:PS51722};	At1g56075	GO:0009507,chloroplast; GO:0005829,cytosol; GO:0005730,nucleolus; GO:0005634,nucleus; GO:0005886,plasma membrane; GO:0009506,plasmodesma; GO:1990904,ribonucleoprotein complex; GO:0005774,vacuolar membrane; GO:0005507,copper ion binding; GO:0005525,GTP binding; GO:0003924,GTPase activity; GO:0003729,mRNA binding; GO:0043022,ribosome binding; GO:0003746,translation elongation factor activity; GO:00…	PF00009.27:Elongation factor Tu GTP binding domain	--	--	--
TraesCS1A02G028500	4	0	0	0	0	0	0	0	0	0	0	0	0	0.55	1.28	1.09	0.07	0.67	0.94	0	0.16	0.21	0.19	0.15	0.25	1A	13346605	13352572	+	TraesCS1A02G028500	--	K13475 R protein MLA10 | (RefSeq) disease resistance protein RGA5-like isoform X1 (A)	ko04626: Plant-pathogen interaction	Disease resistance protein RPP13 [Triticum urartu]	RGA5S_ORYSJ RecName: Full=Disease resistance protein RGA5 {ECO:0000305}; AltName: Full=Os11gRGA5 {ECO:0000312|EMBL:BAK39932.1};	A0A446IIR4_TRITD SubName: Full=Uncharacterized protein {ECO:0000313|EMBL:VAH00716.1};	At3g46730	GO:0043531,ADP binding; GO:0005524,ATP binding; GO:0006952,defense response; GO:0000166,nucleotide binding; GO:0003674,molecular_function; GO:0005488,binding; GO:0017076,purine nucleotide binding; GO:0030554,adenyl nucleotide binding; GO:0032553,ribonucleotide binding; GO:0032555,purine ribonucleotide binding; GO:0032559,adenyl ribonucleotide binding; GO:0036094,small molecule binding; GO:0043167…	PF00931.22:NB-ARC domain	--	--	--
TraesCS1A02G028600	4	0	0	0	0	0	0	0	0	0	0	0	0	1.35	2.53	1.23	1.51	0.51	1.51	0.19	1.07	0.81	0.29	0.94	0.51	1A	13412737	13418606	+	TraesCS1A02G028600	--	K13475 R protein MLA10 | (RefSeq) disease resistance protein RGA5-like isoform X1 (A)	ko04626: Plant-pathogen interaction	Disease resistance protein RPP13 [Triticum urartu]	RGA5R_ORYSJ RecName: Full=Disease resistance protein RGA5 {ECO:0000305}; AltName: Full=Os11gRGA5 {ECO:0000312|EMBL:BAK39930.1}; AltName: Full=SasRGA5 {ECO:0000303|PubMed:21251109};	M7ZCM7_TRIUA SubName: Full=Disease resistance protein RPP13 {ECO:0000313|EMBL:EMS45849.1, ECO:0000313|EnsemblPlants:TRIUR3_11214-P1};	At3g46730	GO:0005737,cytoplasm; GO:0043531,ADP binding; GO:0005524,ATP binding; GO:0043621,protein self-association; GO:0042742,defense response to bacterium; GO:0002758,innate immune response-activating signal transduction; GO:0060548,negative regulation of cell death; GO:0009626,plant-type hypersensitive response; GO:0000166,nucleotide binding; GO:0003674,molecular_function; GO:0005488,binding; GO:001707…	PF00931.22:NB-ARC domain	--	--	--
TraesCS1A02G028900	3	1.05	1.69	5.34	0	0.06	0	0.18	0.02	0.13	0.08	0.06	0	0.11	0.3	0.07	0.11	0	0.12	0.01	0.03	0.12	0.12	0.3	0.13	1A	13569534	13575431	+	TraesCS1A02G028900	--	K13475 R protein MLA10 | (RefSeq) disease resistance protein RGA5-like isoform X1 (A)	ko04626: Plant-pathogen interaction	Disease resistance protein RPP13 [Triticum urartu]	RGA5S_ORYSJ RecName: Full=Disease resistance protein RGA5 {ECO:0000305}; AltName: Full=Os11gRGA5 {ECO:0000312|EMBL:BAK39932.1};	A0A446IIL9_TRITD SubName: Full=Uncharacterized protein {ECO:0000313|EMBL:VAH00650.1};	At3g46730	GO:0043531,ADP binding; GO:0005524,ATP binding; GO:0006952,defense response; GO:0000166,nucleotide binding; GO:0003674,molecular_function; GO:0005488,binding; GO:0017076,purine nucleotide binding; GO:0030554,adenyl nucleotide binding; GO:0032553,ribonucleotide binding; GO:0032555,purine ribonucleotide binding; GO:0032559,adenyl ribonucleotide binding; GO:0036094,small molecule binding; GO:0043167…	PF00931.22:NB-ARC domain	--	--	--
TraesCS1A02G029100	3	0.96	1.43	3.09	0.47	0.27	0.44	0.27	0.42	0.36	0.57	0.23	0.06	0	0	0	0	0	0	0	0	0	0	0	0	1A	13663300	13667800	+	TraesCS1A02G029100	--	K13475 R protein MLA10 | (RefSeq) disease resistance protein RGA5-like isoform X1 (A)	ko04626: Plant-pathogen interaction	Mla1 [Triticum monococcum]	RGA5S_ORYSJ RecName: Full=Disease resistance protein RGA5 {ECO:0000305}; AltName: Full=Os11gRGA5 {ECO:0000312|EMBL:BAK39932.1};	A0A446III9_TRITD SubName: Full=Uncharacterized protein {ECO:0000313|EMBL:VAH00632.1};	At3g46730	GO:0043531,ADP binding; GO:0005524,ATP binding; GO:0006952,defense response; GO:0000166,nucleotide binding; GO:0003674,molecular_function; GO:0005488,binding; GO:0017076,purine nucleotide binding; GO:0030554,adenyl nucleotide binding; GO:0032553,ribonucleotide binding; GO:0032555,purine ribonucleotide binding; GO:0032559,adenyl ribonucleotide binding; GO:0036094,small molecule binding; GO:0043167…	PF00931.22:NB-ARC domain	--	--	--
TraesCS1A02G029200	1	4.04	2.07	3.05	2.88	1.92	2.23	6.01	4.25	4.57	4.79	3.53	4.72	3.86	4.87	4.43	1.21	1.65	2.44	5	2.63	3.54	4.28	10.16	5.58	1A	13669902	13676212	-	TraesCS1A02G029200	--	K17943 pumilio RNA-binding family | (RefSeq) pumilio homolog 3-like (A)	--	pumilio homolog 1-like [Aegilops tauschii subsp. tauschii]	PUM3_ARATH RecName: Full=Pumilio homolog 3; Short=APUM-3; Short=AtPUM3;	A0A3B5XUV6_WHEAT RecName: Full=PUM-HD domain-containing protein {ECO:0000259|PROSITE:PS50303};	At2g29140	GO:0005737,cytoplasm; GO:0005886,plasma membrane; GO:0003729,mRNA binding; GO:0010608,posttranscriptional regulation of gene expression; GO:0006417,regulation of translation; GO:0003674,molecular_function; GO:0003676,nucleic acid binding; GO:0003723,RNA binding; GO:0005488,binding; GO:0097159,organic cyclic compound binding; GO:1901363,heterocyclic compound binding; GO:0008150,biological_process;…	PF07990.12:Nucleic acid binding protein NABP	--	--	--
TraesCS1A02G029300	4	13.04	13.67	26.9	5.49	4.3	6.99	2.55	4.41	3.03	1.81	2.91	3.75	30.98	35.24	23.76	1.57	2.31	6.14	10.29	2.95	20.09	2.21	3.34	1.97	1A	13762566	13768572	+	TraesCS1A02G029300	--	K21989 calcium permeable stress-gated cation channel | (RefSeq) CSC1-like protein At3g21620 (A)	--	CSC1-like protein At3g21620 [Aegilops tauschii subsp. tauschii]	CSCL4_ARATH RecName: Full=CSC1-like protein At3g21620;	A0A446IIK0_TRITD SubName: Full=Uncharacterized protein {ECO:0000313|EMBL:VAH00613.1};	At3g21620	GO:0016021,integral component of membrane; GO:0005886,plasma membrane; GO:0005227,calcium activated cation channel activity; GO:0003674,molecular_function; GO:0005215,transporter activity; GO:0005216,ion channel activity; GO:0005261,cation channel activity; GO:0008324,cation transmembrane transporter activity; GO:0015075,ion transmembrane transporter activity; GO:0015267,channel activity; GO:0015…	PF02714.15:Calcium-dependent channel, 7TM region, putative phosphate	--	--	--
TraesCS1A02G029800	4	27.19	24.43	21.87	3.88	3.36	5.68	7.95	4.77	7.36	0.81	0.58	0.86	34.62	38.61	33.03	13.5	5.66	8.98	13.43	11.77	19.42	0.9	1.16	0.75	1A	13861191	13862962	-	TraesCS1A02G029800	--	K11982 E3 ubiquitin-protein ligase RNF115/126 [EC:2.3.2.27] | (RefSeq) probable E3 ubiquitin-protein ligase RHC2A (A)	--	E3 ubiquitin-protein ligase RDUF1-like [Aegilops tauschii subsp. tauschii]	RHC2A_ARATH RecName: Full=Probable E3 ubiquitin-protein ligase RHC2A {ECO:0000305}; EC=2.3.2.27; AltName: Full=RING-H2 finger C2a {ECO:0000303|PubMed:9781696}; AltName: Full=RING-H2 zinc finger protein RHC2a {ECO:0000305}; AltName: Full=RING-type E3 ubiquitin transferase RHC2A {ECO:0000305};	A0A3B5XTG3_WHEAT RecName: Full=RING-type E3 ubiquitin transferase {ECO:0000256|ARBA:ARBA00012483}; EC=2.3.2.27 {ECO:0000256|ARBA:ARBA00012483};	At2g39720	GO:0005737,cytoplasm; GO:0046872,metal ion binding; GO:0061630,ubiquitin protein ligase activity; GO:0016567,protein ubiquitination; GO:0003674,molecular_function; GO:0005488,binding; GO:0043167,ion binding; GO:0043169,cation binding; GO:0003824,catalytic activity; GO:0004842,ubiquitin-protein transferase activity; GO:0016740,transferase activity; GO:0019787,ubiquitin-like protein transferase act…	PF06547.12:Protein of unknown function (DUF1117)	--	--	--
TraesCS1A02G029900	1	0	0	0	0.57	1.11	2.02	0.57	1.88	1.15	1.39	2.18	0.54	0	0	0	0.27	0.54	0.64	1.35	1.1	1.32	1.72	4.68	2.92	1A	13971819	13976728	+	TraesCS1A02G029900	Protein DETOXIFICATION [Source:UniProtKB/TrEMBL%3BAcc:W4ZYL7]	K03327 multidrug resistance protein, MATE family | (RefSeq) protein DETOXIFICATION 40-like (A)	--	protein DETOXIFICATION 40-like [Aegilops tauschii subsp. tauschii]	DTX40_ARATH RecName: Full=Protein DETOXIFICATION 40 {ECO:0000303|PubMed:11739388}; Short=AtDTX40 {ECO:0000303|PubMed:11739388}; AltName: Full=Multidrug and toxic compound extrusion protein 40 {ECO:0000305}; Short=MATE protein 40 {ECO:0000305};	A0A446IIE5_TRITD RecName: Full=Protein DETOXIFICATION {ECO:0000256|RuleBase:RU004914}; AltName: Full=Multidrug and toxic compound extrusion protein {ECO:0000256|RuleBase:RU004914};	At3g21690	GO:0016021,integral component of membrane; GO:0016020,membrane; GO:0005774,vacuolar membrane; GO:0005773,vacuole; GO:0015297,antiporter activity; GO:0022857,transmembrane transporter activity; GO:0042910,xenobiotic transmembrane transporter activity; GO:0003674,molecular_function; GO:0005215,transporter activity; GO:0015291,secondary active transmembrane transporter activity; GO:0022804,active tr…	PF01554.18:MatE	--	--	--
TraesCS1A02G030000	4	11.75	14.38	4.99	0	0.27	0	0	0	0.1	0.03	0.28	0	16.97	10.67	12.24	0.24	0.25	0.33	0.85	0	0	0.29	0.33	0.24	1A	13979250	13980335	+	TraesCS1A02G030000	--	--	--	uncharacterized protein LOC109764668 [Aegilops tauschii subsp. tauschii]	--	A0A446IIF4_TRITD SubName: Full=Uncharacterized protein {ECO:0000313|EMBL:VAH00599.1};	At5g02160	GO:0016021,integral component of membrane; GO:0005575,cellular_component; GO:0016020,membrane; GO:0031224,intrinsic component of membrane; GO:0110165,cellular anatomical entity	PF00684.19:DnaJ central domain	--	--	--
TraesCS1A02G030100	4	3.48	1.94	2.45	0.35	0.53	0.72	0.66	0.16	0.52	0.35	0.39	1.06	6.75	5.36	5.59	0.25	0.75	0.57	0	0.71	0.56	0.85	0.44	0.37	1A	14045678	14056197	+	TraesCS1A02G030100	--	K08956 AFG3 family protein [EC:3.4.24.-] | (RefSeq) LOW QUALITY PROTEIN: ATP-dependent zinc metalloprotease FTSH 10, mitochondrial (A)	--	predicted protein [Hordeum vulgare subsp. vulgare]	Y2766_ARATH RecName: Full=Uncharacterized protein At2g37660, chloroplastic; Flags: Precursor;	A0A446IIE9_TRITD RecName: Full=NAD(P)-bd_dom domain-containing protein {ECO:0000259|Pfam:PF13460};	At2g37660	GO:0048046,apoplast; GO:0009507,chloroplast; GO:0009570,chloroplast stroma; GO:0005783,endoplasmic reticulum; GO:0009579,thylakoid; GO:0005507,copper ion binding; GO:0016491,oxidoreductase activity; GO:0042742,defense response to bacterium; GO:0003674,molecular_function; GO:0005488,binding; GO:0043167,ion binding; GO:0043169,cation binding; GO:0046872,metal ion binding; GO:0046914,transition meta…	PF13460.6:NAD(P)H-binding	--	--	--
TraesCS1A02G030500	1	2.79	2.05	3.82	1.36	1.31	1.41	3.59	3.01	3.53	2.45	2.23	4.13	2.49	2.08	2.61	0.43	0.97	1.24	1.41	0.9	1.53	1.83	3.6	1.51	1A	14139691	14143599	+	TraesCS1A02G030500	--	K14806 ATP-dependent RNA helicase DDX31/DBP7 [EC:3.6.4.13] | (RefSeq) DEAD-box ATP-dependent RNA helicase 17-like (A)	--	DEAD-box ATP-dependent RNA helicase 17 [Aegilops tauschii subsp. tauschii]	RH17_ORYSJ RecName: Full=DEAD-box ATP-dependent RNA helicase 17 {ECO:0000305}; Short=OsRH17 {ECO:0000303|PubMed:25447922}; EC=3.6.4.13 {ECO:0000305};	A0A3B5XTY2_WHEAT SubName: Full=Uncharacterized protein {ECO:0000313|EnsemblPlants:TraesCS1A02G030500.1};	At2g40700	GO:0005634,nucleus; GO:0005524,ATP binding; GO:0016787,hydrolase activity; GO:0003723,RNA binding; GO:0003724,RNA helicase activity; GO:0009651,response to salt stress; GO:0042254,ribosome biogenesis; GO:0000166,nucleotide binding; GO:0003674,molecular_function; GO:0005488,binding; GO:0017076,purine nucleotide binding; GO:0030554,adenyl nucleotide binding; GO:0032553,ribonucleotide binding; GO:00…	PF00270.29:DEAD/DEAH box helicase	--	--	--
TraesCS1A02G030600	3	19.79	25.25	20.32	16.36	10.6	17.84	5.58	5.38	3.02	3.67	7.03	4.58	11.81	9.75	15.39	9.98	3.7	5.19	8.19	12.48	6.74	6.21	4.75	5.37	1A	14143597	14145914	-	TraesCS1A02G030600	--	K19222 1,4-dihydroxy-2-naphthoyl-CoA hydrolase [EC:3.1.2.28] | (RefSeq) uncharacterized protein LOC119336628 isoform X1 (A)	ko00130: Ubiquinone and other terpenoid-quinone biosynthesis; ko01100: Metabolic pathways; ko01110: Biosynthesis of secondary metabolites; ko01240: Biosynthesis of cofactors	hypothetical protein TRIUR3_00723 [Triticum urartu]	--	A0A3B5XU04_WHEAT SubName: Full=Uncharacterized protein {ECO:0000313|EnsemblPlants:TraesCS1A02G030600.1};	At5g59410	GO:0016021,integral component of membrane; GO:0005575,cellular_component; GO:0016020,membrane; GO:0031224,intrinsic component of membrane; GO:0110165,cellular anatomical entity	PF07019.12:Rab5-interacting protein (Rab5ip)	--	--	--
TraesCS1A02G030700	4	1.91	2.69	1.36	1.77	0.96	0.26	0.76	0.71	0.36	0.52	0.63	1.08	1.71	1.82	2.19	1.71	1.04	1.1	0	0.81	0.6	0.22	0.18	0.48	1A	14160322	14163255	+	TraesCS1A02G030700	--	--	--	PGR5-like protein 1A, chloroplastic [Aegilops tauschii subsp. tauschii]	--	A0A3B5XUX3_WHEAT SubName: Full=Uncharacterized protein {ECO:0000313|EnsemblPlants:TraesCS1A02G030700.1};	At5g59400	GO:0009535,chloroplast thylakoid membrane; GO:0016021,integral component of membrane; GO:0016730,oxidoreductase activity, acting on iron-sulfur proteins as donors; GO:0009773,photosynthetic electron transport in photosystem I; GO:0003674,molecular_function; GO:0003824,catalytic activity; GO:0016491,oxidoreductase activity; GO:0006091,generation of precursor metabolites and energy; GO:0008150,biol…	PF14255.6:Cysteine-rich CPXCG	--	--	--
TraesCS1A02G030900	2	1.2	2.18	1.2	2.06	0.93	1.52	2.29	0.73	1.27	1.33	1.47	1.53	1.3	2.15	1.68	2.79	1.7	3.3	1.56	2.66	2.16	1.68	1.49	1.35	1A	14253391	14257167	-	TraesCS1A02G030900	--	K17302 coatomer subunit beta' | (RefSeq) uncharacterized protein LOC123186827 isoform X1 (A)	--	putative L-type lectin-domain containing receptor kinase S.7 [Triticum urartu]	CRK10_ARATH RecName: Full=Cysteine-rich receptor-like protein kinase 10; Short=Cysteine-rich RLK10; EC=2.7.11.-; AltName: Full=Receptor-like protein kinase 4; Flags: Precursor;	A0A3B5XTY7_WHEAT SubName: Full=Uncharacterized protein {ECO:0000313|EnsemblPlants:TraesCS1A02G030900.3};	At1g65800	GO:0005829,cytosol; GO:0016021,integral component of membrane; GO:0005886,plasma membrane; GO:0005524,ATP binding; GO:0106310,protein serine kinase activity; GO:0004674,protein serine/threonine kinase activity; GO:0106311,protein threonine kinase activity; GO:0042742,defense response to bacterium; GO:0006468,protein phosphorylation; GO:0000166,nucleotide binding; GO:0003674,molecular_function; GO…	PF00069.25:Protein kinase domain	--	--	--
TraesCS1A02G032700	3	1.23	1.26	0.13	0.18	0.11	0	0.04	0.04	0.04	0.06	0.11	0	0.23	0.35	0.32	0.12	0.33	0.31	0.46	0.25	0.09	0.23	0.3	0.11	1A	15190979	15195959	+	TraesCS1A02G032700	Replication protein A subunit [Source:UniProtKB/TrEMBL%3BAcc:W4ZW75]	K07466 replication factor A1 | (RefSeq) replication protein A 70 kDa DNA-binding subunit C-like (A)	ko03030: DNA replication; ko03420: Nucleotide excision repair; ko03430: Mismatch repair; ko03440: Homologous recombination	replication protein A 70 kDa DNA-binding subunit C-like [Aegilops tauschii subsp. tauschii]	RFA1C_ORYSJ RecName: Full=Replication protein A 70 kDa DNA-binding subunit C; Short=OsRPA70c; AltName: Full=Replication factor A protein 1C; AltName: Full=Replication protein A 1C;	A0A3B5XU06_WHEAT RecName: Full=Replication protein A subunit {ECO:0000256|RuleBase:RU364130};	At4g19130	GO:0005662,DNA replication factor A complex; GO:0003684,damaged DNA binding; GO:0043047,single-stranded telomeric DNA binding; GO:0008270,zinc ion binding; GO:0006268,DNA unwinding involved in DNA replication; GO:0000724,double-strand break repair via homologous recombination; GO:0051321,meiotic cell cycle; GO:0006289,nucleotide-excision repair; GO:0007004,telomere maintenance via telomerase; GO:…	PF08646.10:Replication factor-A C terminal domain	--	--	--
TraesCS1A02G033000	2	6.65	7.08	6.24	30.27	28.38	27.92	15.71	21.36	18.26	10.6	11.09	12.52	13	7.91	9.53	12.98	9.1	11.55	12.83	10.37	7.67	14.62	11.82	10.99	1A	15430220	15437374	+	TraesCS1A02G033000	--	K14298 mRNA export factor | (RefSeq) protein RAE1-like (A)	ko03013: Nucleocytoplasmic transport	protein RAE1-like [Aegilops tauschii subsp. tauschii]	RAE1_ARATH RecName: Full=Protein RAE1 {ECO:0000303|PubMed:21189294}; AltName: Full=RNA export factor 1 {ECO:0000303|PubMed:21189294};	A0A446IIY3_TRITD RecName: Full=WD_REPEATS_REGION domain-containing protein {ECO:0000259|PROSITE:PS50294};	At1g80670	GO:0080008,Cul4-RING E3 ubiquitin ligase complex; GO:0005829,cytosol; GO:0005635,nuclear envelope; GO:0005643,nuclear pore; GO:0003723,RNA binding; GO:0043130,ubiquitin binding; GO:0051028,mRNA transport; GO:0015031,protein transport; GO:0006405,RNA export from nucleus; GO:0000972,transcription-dependent tethering of RNA polymerase II gene DNA at nuclear periphery; GO:0003674,molecular_function; …	PF00400.32:WD domain, G-beta repeat	--	--	--
TraesCS1A02G033100	1	13.79	25.08	19.91	7.63	8.74	9.67	11.05	11.36	9.67	24.21	29.15	14.83	14.9	20.52	17.97	5.85	4.48	6.98	9.84	7.73	11.95	25.89	32.58	22.91	1A	15438125	15441465	-	TraesCS1A02G033100	--	K17605 serine/threonine-protein phosphatase 2A activator | (RefSeq) F-box protein FBW2-like (A)	--	putative F-box/LRR-repeat protein 23 [Aegilops tauschii subsp. tauschii]	FB221_ARATH RecName: Full=Putative F-box protein At4g05475;	A0A3B5XTS4_WHEAT RecName: Full=F-box domain-containing protein {ECO:0000259|PROSITE:PS50181};	At4g05500	--	PF12937.7:F-box-like	--	--	--
TraesCS1A02G033200	2	7.48	6.2	1.52	4.59	1.92	5.21	5.11	10.26	7.46	0.33	0.32	0.31	4.44	5.9	7.57	6.58	8.6	10.87	26.03	17.79	35.32	0.28	0.26	0.58	1A	15516524	15518456	+	TraesCS1A02G033200	--	K15639 PHYB activation tagged suppressor 1 [EC:1.14.-.-] | (RefSeq) cytochrome P450 734A1-like (A)	ko00905: Brassinosteroid biosynthesis; ko01110: Biosynthesis of secondary metabolites	EGF domain-specific O-linked N-acetylglucosamine transferase-like [Aegilops tauschii subsp. tauschii]	MUC21_ARATH RecName: Full=Xylan glycosyltransferase MUCI21 {ECO:0000305}; EC=2.4.-.- {ECO:0000305|PubMed:26482889}; AltName: Full=Protein MUCILAGE-MODIFIED 5 {ECO:0000303|PubMed:11706181}; AltName: Full=Protein MUCILAGE-RELATED 21 {ECO:0000303|PubMed:26482889}; AltName: Full=Putative xylan xylosyltransgerase MUCI21 {ECO:0000303|PubMed:26979331};	A0A3B5XU10_WHEAT SubName: Full=Uncharacterized protein {ECO:0000313|EnsemblPlants:TraesCS1A02G033200.1.cds1};	At2g41640	GO:0005794,Golgi apparatus; GO:0000139,Golgi membrane; GO:0016021,integral component of membrane; GO:0047517,1,4-beta-D-xylan synthase activity; GO:0016757,transferase activity, transferring glycosyl groups; GO:0071555,cell wall organization; GO:0010192,mucilage biosynthetic process; GO:0048354,mucilage biosynthetic process involved in seed coat development; GO:0003674,molecular_function; GO:0003…	PF04577.14:Protein of unknown function (DUF563)	--	--	--
TraesCS1A02G033300	3	13.01	6.04	19.41	9.48	5.25	7.5	4.9	6.7	7.97	2.43	1.61	1.49	7.38	2.96	7.3	0.56	2.62	0.64	1.34	1.75	4.71	4.38	5.01	4.12	1A	16038484	16040057	+	TraesCS1A02G033300	--	K17777 mitochondrial import inner membrane translocase subunit TIM9 | (RefSeq) mitochondrial import inner membrane translocase subunit Tim9-like (A)	--	mitochondrial import inner membrane translocase subunit Tim9-like [Aegilops tauschii subsp. tauschii]	TIM9_ORYSJ RecName: Full=Mitochondrial import inner membrane translocase subunit Tim9;	A0A3B5XU35_WHEAT RecName: Full=zf-Tim10_DDP domain-containing protein {ECO:0000259|Pfam:PF02953};	At3g46560	GO:0005743,mitochondrial inner membrane; GO:0046872,metal ion binding; GO:0015031,protein transport; GO:0003674,molecular_function; GO:0005488,binding; GO:0043167,ion binding; GO:0043169,cation binding; GO:0006810,transport; GO:0006811,ion transport; GO:0006820,anion transport; GO:0008104,protein localization; GO:0008150,biological_process; GO:0015833,peptide transport; GO:0033036,macromolecule l…	PF02953.15:Tim10/DDP family zinc finger	--	--	--
TraesCS1A02G033500	4	6.06	2.84	3.85	2.21	0.45	0.35	0	0.1	0	0	0.07	0	18.96	19.06	22.41	0	0	0.07	0	0	0	0	0	0	1A	16388445	16391082	+	TraesCS1A02G033500	--	K17790 mitochondrial import inner membrane translocase subunit TIM22 | (RefSeq) outer envelope pore protein 16-4, chloroplastic (A)	--	outer envelope pore protein 16, chloroplastic-like [Aegilops tauschii subsp. tauschii]	OEP16_PEA RecName: Full=Outer envelope pore protein 16, chloroplastic; AltName: Full=Chloroplastic outer envelope pore protein of 16 kDa;	A0A3B5XTK1_WHEAT SubName: Full=Uncharacterized protein {ECO:0000313|EnsemblPlants:TraesCS1A02G033500.1};	At2g28900	GO:0009707,chloroplast outer membrane; GO:0034426,etioplast membrane; GO:0046930,pore complex; GO:0015288,porin activity; GO:0042803,protein homodimerization activity; GO:0045037,protein import into chloroplast stroma; GO:0003674,molecular_function; GO:0005215,transporter activity; GO:0015267,channel activity; GO:0022803,passive transmembrane transporter activity; GO:0022829,wide pore channel act…	PF02466.19:Tim17/Tim22/Tim23/Pmp24 family	--	--	--
TraesCS1A02G033501	2	0	0	0	97.83	267.63	161.64	0.82	8.98	2.4	0.16	1.06	0.18	0	0.07	0	288.74	469.31	289.43	4.35	53.05	0.38	0	0	0.18	1A	16373919	16375124	+	TraesCS1A02G033501	--	--	--	omega-gliadin [Aegilops tauschii]	--	A0A3B5XTS9_WHEAT SubName: Full=Uncharacterized protein {ECO:0000313|EnsemblPlants:TraesCS1A02G033501.1.cds1};	--	--	--	--	--	--
TraesCS1A02G033600	2	6.57	4.82	7.79	55.65	76.14	57.48	1.08	2.67	1.27	0.66	0.42	0.21	11.18	14.78	11.43	114.89	176.32	104.11	3.5	5.45	0.67	0.81	0.73	0.16	1A	16407008	16410201	+	TraesCS1A02G033600	--	--	--	outer envelope pore protein 16, chloroplastic-like [Aegilops tauschii subsp. tauschii]	OEP16_PEA RecName: Full=Outer envelope pore protein 16, chloroplastic; AltName: Full=Chloroplastic outer envelope pore protein of 16 kDa;	A0A452XN40_AEGTS SubName: Full=Uncharacterized protein {ECO:0000313|EnsemblPlants:AET1Gv20072000.1};	At2g28900	GO:0009707,chloroplast outer membrane; GO:0034426,etioplast membrane; GO:0046930,pore complex; GO:0015288,porin activity; GO:0042803,protein homodimerization activity; GO:0045037,protein import into chloroplast stroma; GO:0003674,molecular_function; GO:0005215,transporter activity; GO:0015267,channel activity; GO:0022803,passive transmembrane transporter activity; GO:0022829,wide pore channel act…	PF02466.19:Tim17/Tim22/Tim23/Pmp24 family	--	--	--
TraesCS1A02G033700	2	0	0.53	0	1.65	1.2	1.37	0.58	0.05	0.15	0	0	0	0.08	0.01	0.38	0.06	0.24	0.49	0	0	0.07	0	0	0	1A	16425345	16428037	+	TraesCS1A02G033700	--	K01102 pyruvate dehydrogenase phosphatase [EC:3.1.3.43] | (RefSeq) putative protein phosphatase 2C 46 (A)	--	putative protein phosphatase 2C 46 [Aegilops tauschii subsp. tauschii]	P2C46_ORYSJ RecName: Full=Putative protein phosphatase 2C 46; Short=OsPP2C46; EC=3.1.3.16;	A0A3B5XU40_WHEAT RecName: Full=Protein-serine/threonine phosphatase {ECO:0000256|ARBA:ARBA00013081}; EC=3.1.3.16 {ECO:0000256|ARBA:ARBA00013081};	At2g28890	GO:0046872,metal ion binding; GO:0106306,protein serine phosphatase activity; GO:0004722,protein serine/threonine phosphatase activity; GO:0106307,protein threonine phosphatase activity; GO:0006470,protein dephosphorylation; GO:0003674,molecular_function; GO:0005488,binding; GO:0043167,ion binding; GO:0043169,cation binding; GO:0003824,catalytic activity; GO:0004721,phosphoprotein phosphatase act…	PF00481.21:Protein phosphatase 2C	--	--	--
TraesCS1A02G034300	3	21.61	15.58	19.73	4.74	2.48	2.75	5.93	4.41	3.62	6.19	8.66	2.61	4.57	11.22	6.48	2.99	2.08	4.23	5.44	3.06	3.02	5.56	13.74	5.8	1A	16931434	16934477	-	TraesCS1A02G034300	E3 ubiquitin ligase%2C XA21-mediated disease resistanc [Source: Projected from Oryza sativa (Os05g0112000)]	K19044 E3 ubiquitin-protein ligase XBAT32/33 [EC:2.3.2.27] | (RefSeq) E3 ubiquitin-protein ligase XB3 (A)	--	putative E3 ubiquitin-protein ligase [Triticum monococcum]	XB3_ORYSJ RecName: Full=E3 ubiquitin-protein ligase XB3; EC=2.3.2.27; AltName: Full=Ankyrin repeat domain and RING finger-containing protein XB3; AltName: Full=RING-type E3 ubiquitin transferase XB3; AltName: Full=XA21-binding protein 3;	A0A446JIK1_TRITD SubName: Full=Uncharacterized protein {ECO:0000313|EMBL:VAH12725.1};	At2g28840	GO:0046872,metal ion binding; GO:0004842,ubiquitin-protein transferase activity; GO:0042742,defense response to bacterium; GO:0016310,phosphorylation; GO:0051865,protein autoubiquitination; GO:0003674,molecular_function; GO:0005488,binding; GO:0043167,ion binding; GO:0043169,cation binding; GO:0003824,catalytic activity; GO:0016740,transferase activity; GO:0019787,ubiquitin-like protein transfera…	PF13857.6:Ankyrin repeats (many copies)	--	--	--
TraesCS1A02G035000	1	7.73	9.8	3.54	2.2	1.49	1.6	7.38	8.75	9.04	17.52	15.03	8.73	2.86	1.79	1.8	0.21	0.97	1.12	1.53	2.8	2.44	7.94	11.88	4.24	1A	18289937	18293936	-	TraesCS1A02G035000	Nuclear pore complex protein NUP43 [Source:Projected from Arabidopsis thaliana (AT4G30840) UniProtKB/Swiss-Prot%3BAcc:Q24JJ9]	K14305 nuclear pore complex protein Nup43 | (RefSeq) nuclear pore complex protein NUP43-like (A)	ko03013: Nucleocytoplasmic transport	nuclear pore complex protein NUP43 [Aegilops tauschii subsp. tauschii]	NUP43_ARATH RecName: Full=Nuclear pore complex protein NUP43 {ECO:0000303|PubMed:21189294}; AltName: Full=Nucleoporin 43;	A0A446IJ08_TRITD SubName: Full=Uncharacterized protein {ECO:0000313|EMBL:VAH00817.1};	At4g30840	GO:0005635,nuclear envelope; GO:0031080,nuclear pore outer ring; GO:0051028,mRNA transport; GO:0015031,protein transport; GO:0006403,RNA localization; GO:0006810,transport; GO:0006811,ion transport; GO:0006820,anion transport; GO:0008150,biological_process; GO:0015931,nucleobase-containing compound transport; GO:0033036,macromolecule localization; GO:0050657,nucleic acid transport; GO:0050658,RNA…	--	--	--	--
TraesCS1A02G035100	2	6.17	7.74	4.61	3.93	2.22	4.01	6.67	6.79	8.72	1.01	1.87	2.08	1.76	2.83	1.64	1.68	0.92	1.91	6.78	2.11	13.9	0.12	0.36	0.36	1A	18310849	18312699	+	TraesCS1A02G035100	--	K20043 clathrin coat assembly protein AP180 | (RefSeq) clathrin coat assembly protein AP180 (A)	--	probable clathrin assembly protein At4g32285 [Aegilops tauschii subsp. tauschii]	CAP1_ARATH RecName: Full=Probable clathrin assembly protein At4g32285;	A0A3B5XU54_WHEAT RecName: Full=ENTH domain-containing protein {ECO:0000259|PROSITE:PS50942};	At4g32280_2	GO:0009504,cell plate; GO:0005905,clathrin-coated pit; GO:0030136,clathrin-coated vesicle; GO:0005829,cytosol; GO:0005794,Golgi apparatus; GO:0005634,nucleus; GO:0005886,plasma membrane; GO:0005545,1-phosphatidylinositol binding; GO:0032050,clathrin heavy chain binding; GO:0005546,phosphatidylinositol-4,5-bisphosphate binding; GO:0000149,SNARE binding; GO:0048268,clathrin coat assembly; GO:007258…	PF07651.16:ANTH domain	--	--	--
TraesCS1A02G035300	1	2.05	0.71	3.05	1.16	0.27	0.55	2.38	1.61	1.24	4.66	4.47	2.26	2.58	3.27	2.38	1.03	0.59	0.91	1.93	0.55	0.76	4.59	5.38	7.06	1A	18486339	18489620	-	TraesCS1A02G035300	--	K18328 lariat debranching enzyme [EC:3.1.-.-] | (RefSeq) lariat debranching enzyme-like isoform X1 (A)	--	uncharacterized protein LOC109752868 [Aegilops tauschii subsp. tauschii]	--	A0A446IJ32_TRITD SubName: Full=Uncharacterized protein {ECO:0000313|EMBL:VAH00822.1};	At5g06240	--	--	--	--	--
TraesCS1A02G035600	1	0	0	0	0.75	0.06	0.34	0.21	0.17	0.66	5.38	7.02	0.96	0	0	0	0.54	0.5	0.38	0	0	0.38	2.94	2.95	3.8	1A	19062157	19063423	-	TraesCS1A02G035600	--	--	--	cysteine-rich repeat secretory protein 55-like [Aegilops tauschii subsp. tauschii]	CRR55_ARATH RecName: Full=Cysteine-rich repeat secretory protein 55; Flags: Precursor;	A0A3B5XTV6_WHEAT SubName: Full=Uncharacterized protein {ECO:0000313|EnsemblPlants:TraesCS1A02G035600.1.cds1};	At5g48540	GO:0005576,extracellular region; GO:0099503,secretory vesicle; GO:0080167,response to karrikin; GO:0008150,biological_process; GO:0009628,response to abiotic stimulus; GO:0050896,response to stimulus; GO:0005575,cellular_component; GO:0110165,cellular anatomical entity; GO:0005622,intracellular anatomical structure; GO:0005737,cytoplasm; GO:0031410,cytoplasmic vesicle; GO:0031982,vesicle; GO:0043…	PF01657.17:Salt stress response/antifungal	--	--	--
TraesCS1A02G035800	4	96.23	217.63	112.75	150.37	135.23	142.76	42.75	59.91	47.05	63.41	57.4	39.62	209.07	140.39	210.16	72.38	145.01	104.57	72.12	60.47	65.69	50.48	30.39	65.03	1A	19895297	19897721	-	TraesCS1A02G035800	--	--	--	predicted protein, partial [Hordeum vulgare subsp. vulgare]	--	A0A452XNC2_AEGTS SubName: Full=Uncharacterized protein {ECO:0000313|EnsemblPlants:AET1Gv20078100.2};	At3g46430	--	--	--	--	--
TraesCS1A02G035900	4	0.69	0.03	2.1	0.15	0.15	0	0	0.34	0.11	0.05	0.03	0	0.96	1.71	1.79	0	0.13	0.37	0	0	0.03	0.09	0.24	0.05	1A	19929936	19933705	-	TraesCS1A02G035900	--	K13475 R protein MLA10 | (RefSeq) disease resistance protein RGA5-like isoform X1 (A)	ko04626: Plant-pathogen interaction	disease resistance protein RPP13-like [Aegilops tauschii subsp. tauschii]	RGA5S_ORYSJ RecName: Full=Disease resistance protein RGA5 {ECO:0000305}; AltName: Full=Os11gRGA5 {ECO:0000312|EMBL:BAK39932.1};	A0A3B5XV37_WHEAT SubName: Full=Uncharacterized protein {ECO:0000313|EnsemblPlants:TraesCS1A02G035900.1};	At3g46530	GO:0043531,ADP binding; GO:0005524,ATP binding; GO:0006952,defense response; GO:0000166,nucleotide binding; GO:0003674,molecular_function; GO:0005488,binding; GO:0017076,purine nucleotide binding; GO:0030554,adenyl nucleotide binding; GO:0032553,ribonucleotide binding; GO:0032555,purine ribonucleotide binding; GO:0032559,adenyl ribonucleotide binding; GO:0036094,small molecule binding; GO:0043167…	PF00931.22:NB-ARC domain	--	--	--
TraesCS1A02G036100	1	2.92	1.43	4.16	4.12	2.6	4.36	2.84	1.97	2.5	3.93	3.75	5.85	2.12	1.98	2.13	4.38	2.35	3.66	1.54	2.52	2.48	6.12	7.5	6.15	1A	20091099	20094848	+	TraesCS1A02G036100	--	--	--	ACT domain-containing protein ACR9 isoform X1 [Aegilops tauschii subsp. tauschii]	ACR9_ARATH RecName: Full=ACT domain-containing protein ACR9 {ECO:0000305}; AltName: Full=Protein ACT DOMAIN REPEATS 9 {ECO:0000303|PubMed:21861936};	A0A3B5XTW1_WHEAT SubName: Full=Uncharacterized protein {ECO:0000313|EnsemblPlants:TraesCS1A02G036100.1};	At2g39570	--	PF01842.25:ACT domain	--	--	--
TraesCS1A02G036200	4	1.22	0.7	0	0.31	0.3	0.98	0	0.6	0.24	0.52	1.09	0	2.56	2.47	2.94	0.1	0	0.06	0	0.55	0	0.9	0.27	0.4	1A	20156565	20158534	+	TraesCS1A02G036200	Chalcone-flavonone isomerase family protein [Source:UniProtKB/TrEMBL%3BAcc:W4ZWP7]	K01859 chalcone isomerase [EC:5.5.1.6] | (RefSeq) hypothetical protein (A)	ko00941: Flavonoid biosynthesis; ko01100: Metabolic pathways; ko01110: Biosynthesis of secondary metabolites	fatty-acid-binding protein 3, chloroplastic-like [Aegilops tauschii subsp. tauschii]	FAP3_ARATH RecName: Full=Fatty-acid-binding protein 3, chloroplastic; Short=AtFAP3; AltName: Full=Chalcone-flavanone isomerase family protein 3; Flags: Precursor;	A0A3B5XU69_WHEAT RecName: Full=Chalcone-flavonone isomerase family protein {ECO:0000256|RuleBase:RU361158};	At1g53520	GO:0009507,chloroplast; GO:0009570,chloroplast stroma; GO:0005504,fatty acid binding; GO:0016872,intramolecular lyase activity; GO:0006631,fatty acid metabolic process; GO:0003674,molecular_function; GO:0005488,binding; GO:0008289,lipid binding; GO:0031406,carboxylic acid binding; GO:0033293,monocarboxylic acid binding; GO:0043167,ion binding; GO:0043168,anion binding; GO:0003824,catalytic activi…	PF16036.5:Chalcone isomerase-like	--	--	--
TraesCS1A02G036300	4	7.62	2.22	3.63	2.43	2.84	2.77	3.6	5.43	3.81	0.47	0.78	0.45	4.48	7.73	5.04	2.39	2.05	4.52	3.41	1.46	3.89	0.28	0.94	0.48	1A	20179711	20183942	+	TraesCS1A02G036300	--	K20843 hydroxyproline O-galactosyltransferase 2/3/4/5/6 [EC:2.4.1.-] | (RefSeq) hydroxyproline O-galactosyltransferase GALT6-like (A)	--	hydroxyproline O-galactosyltransferase GALT6-like [Aegilops tauschii subsp. tauschii]	B3GTJ_ARATH RecName: Full=Hydroxyproline O-galactosyltransferase GALT6 {ECO:0000303|PubMed:26690932}; EC=2.4.1.- {ECO:0000269|PubMed:26690932}; AltName: Full=Beta-1,3-galactosyltransferase 19 {ECO:0000305};	A0A3B5XV42_WHEAT RecName: Full=Galectin domain-containing protein {ECO:0000259|PROSITE:PS51304};	At5g62620	GO:0005794,Golgi apparatus; GO:0000139,Golgi membrane; GO:0016021,integral component of membrane; GO:0030246,carbohydrate binding; GO:1990714,hydroxyproline O-galactosyltransferase activity; GO:0010405,arabinogalactan protein metabolic process; GO:0048354,mucilage biosynthetic process involved in seed coat development; GO:1900056,negative regulation of leaf senescence; GO:0018258,protein O-linked…	PF00337.22:Galactoside-binding lectin	--	--	--
TraesCS1A02G036500	4	0.93	1.34	1.17	0.13	0.03	0.08	0.21	1.24	0.23	0.13	0.28	0.07	2.35	1.53	1.55	0.35	0.85	0.22	0.22	1.12	0.69	0.1	0.34	0.09	1A	20244457	20246289	-	TraesCS1A02G036500	--	--	--	F-box protein At5g07610-like isoform X1 [Aegilops tauschii subsp. tauschii]	FB253_ARATH RecName: Full=F-box protein At5g07610;	A0A3B5XTW5_WHEAT RecName: Full=F-box domain-containing protein {ECO:0000259|SMART:SM00256};	At5g07610	--	PF00646.33:F-box domain	--	--	--
TraesCS1A02G036800	4	1.88	1.48	1.27	1.76	1.7	0.98	0.48	0.34	0.44	0.39	0.14	1.62	2.66	1.87	1.86	1.04	1.5	1.89	0.71	0.51	0.65	0.68	0.35	0.43	1A	20434465	20437173	+	TraesCS1A02G036800	--	--	--	uncharacterized protein LOC109766357 [Aegilops tauschii subsp. tauschii]	--	A0A3B5XV47_WHEAT RecName: Full=DUF295 domain-containing protein {ECO:0000259|Pfam:PF03478};	--	--	PF12937.7:F-box-like	--	--	--
TraesCS1A02G037200	2	1.62	0	0	20.9	11.28	13.96	280.95	419.19	292.22	69.75	103.89	29.99	1.45	0	0.12	30.72	10.7	30.11	224.59	122.53	217.5	105.19	78.34	180.29	1A	20879444	20880129	-	TraesCS1A02G037200	--	--	--	uncharacterized protein LOC109758798 [Aegilops tauschii subsp. tauschii]	PM19L_ORYSJ RecName: Full=Membrane protein PM19L {ECO:0000305}; AltName: Full=PM19-like protein 1 {ECO:0000303|PubMed:26505346}; Short=OsPM19L1 {ECO:0000303|PubMed:26505346};	A0A3B5XU78_WHEAT SubName: Full=Uncharacterized protein {ECO:0000313|EnsemblPlants:TraesCS1A02G037200.1.cds1};	At1g04560	GO:0016021,integral component of membrane; GO:0005575,cellular_component; GO:0016020,membrane; GO:0031224,intrinsic component of membrane; GO:0110165,cellular anatomical entity	PF05512.11:AWPM-19-like family	--	--	--
TraesCS1A02G037400	1	5.49	8.01	3.05	0	0	0	7.1	1.3	5.49	2.91	3.82	1.79	0.14	0.73	0.65	0	0.13	0.24	2.02	0.99	5.97	3.52	5.12	6.89	1A	20893785	20898393	-	TraesCS1A02G037400	--	--	--	cation/H(+) antiporter 20 [Aegilops tauschii subsp. tauschii]	CHX20_ARATH RecName: Full=Cation/H(+) antiporter 20; AltName: Full=Protein CATION/H+ EXCHANGER 20; Short=AtCHX20;	A0A3B5XTX4_WHEAT SubName: Full=Uncharacterized protein {ECO:0000313|EnsemblPlants:TraesCS1A02G037400.2};	At3g53720	GO:0012505,endomembrane system; GO:0005783,endoplasmic reticulum; GO:0016021,integral component of membrane; GO:0015299,solute:proton antiporter activity; GO:0030007,cellular potassium ion homeostasis; GO:0006813,potassium ion transport; GO:0006623,protein targeting to vacuole; GO:0006885,regulation of pH; GO:0030104,water homeostasis; GO:0003674,molecular_function; GO:0005215,transporter activit…	PF00582.26:Universal stress protein family	--	--	--
TraesCS1A02G037900	1	13.33	12.97	16.24	17.47	14.2	16.47	17.39	15.04	14.65	10.34	10.69	8.62	22.01	20.72	20.37	20.55	15.74	18.92	24.36	24.09	20.61	33.46	37.34	37.64	1A	20977276	20980680	-	TraesCS1A02G037900	--	K05765 cofilin | (RefSeq) actin-depolymerizing factor 7 (A)	--	hypothetical protein TRIUR3_07714 [Triticum urartu]	ADF7_ORYSJ RecName: Full=Actin-depolymerizing factor 7; Short=ADF-7; Short=OsADF7;	A0A3B5XTX9_WHEAT SubName: Full=Uncharacterized protein {ECO:0000313|EnsemblPlants:TraesCS1A02G037900.1};	At5g59890	GO:0015629,actin cytoskeleton; GO:0005737,cytoplasm; GO:0051015,actin filament binding; GO:0030042,actin filament depolymerization; GO:0003674,molecular_function; GO:0003779,actin binding; GO:0005488,binding; GO:0005515,protein binding; GO:0008092,cytoskeletal protein binding; GO:0044877,protein-containing complex binding; GO:0006996,organelle organization; GO:0007010,cytoskeleton organization; G…	PF10500.9:Nuclear RNA-splicing-associated protein	--	--	--
TraesCS1A02G038100	4	128.29	83.69	93.46	71.08	58.28	46.49	0.1	3.6	1.28	0	0	0	166.04	231.28	253.03	17.5	33.5	72.63	0	0.8	0	0	0.09	0	1A	20998069	20998918	+	TraesCS1A02G038100	Histone H2A [Source:UniProtKB/TrEMBL%3BAcc:W4ZWK0]	K11251 histone H2A | (RefSeq) histone H2A.2.2 (A)	--	histone H2A.2.2 [Aegilops tauschii subsp. tauschii]	H2A3_WHEAT RecName: Full=Histone H2A.2.2;	A0A452XNS8_AEGTS RecName: Full=Histone H2A {ECO:0000256|RuleBase:RU003767};	At5g02560	GO:0000786,nucleosome; GO:0005634,nucleus; GO:0003677,DNA binding; GO:0046982,protein heterodimerization activity; GO:0006342,chromatin silencing; GO:0003674,molecular_function; GO:0003676,nucleic acid binding; GO:0005488,binding; GO:0097159,organic cyclic compound binding; GO:1901363,heterocyclic compound binding; GO:0005515,protein binding; GO:0046983,protein dimerization activity; GO:0006139,n…	PF16211.5:C-terminus of histone H2A	--	--	--
TraesCS1A02G038200	3	525.34	559.84	468.13	393.07	361.18	281.56	0.32	32.07	10.78	0	0	0	72.45	75.34	70.9	3.58	8.85	13.05	0	0.42	0.17	0	0	0	1A	21022731	21023627	+	TraesCS1A02G038200	Histone H2A [Source:UniProtKB/TrEMBL%3BAcc:W4ZYU1]	K11251 histone H2A | (RefSeq) histone H2A.2.1 (A)	--	RecName: Full=Histone H2A.2.1	H2A2_WHEAT RecName: Full=Histone H2A.2.1;	A0A452XNU7_AEGTS RecName: Full=Histone H2A {ECO:0000256|RuleBase:RU003767};	At5g02560	GO:0000786,nucleosome; GO:0005634,nucleus; GO:0003677,DNA binding; GO:0046982,protein heterodimerization activity; GO:0006342,chromatin silencing; GO:0003674,molecular_function; GO:0003676,nucleic acid binding; GO:0005488,binding; GO:0097159,organic cyclic compound binding; GO:1901363,heterocyclic compound binding; GO:0005515,protein binding; GO:0046983,protein dimerization activity; GO:0006139,n…	PF16211.5:C-terminus of histone H2A	--	--	--
TraesCS1A02G038300	4	0	0	0	0.42	0	0	0	0.08	0	0	0	0	11.32	13.47	11.48	2.72	2.21	3.84	7.11	3.62	14.86	0.22	0.9	0.93	1A	21024515	21026280	-	TraesCS1A02G038300	PPa4 [Source:Projected from Arabidopsis thaliana (AT3G53620) UniProtKB/TrEMBL%3BAcc:A0A178VKC0]	K01507 inorganic pyrophosphatase [EC:3.6.1.1] | (RefSeq) soluble inorganic pyrophosphatase 4-like (A)	ko00190: Oxidative phosphorylation	soluble inorganic pyrophosphatase 4-like [Aegilops tauschii subsp. tauschii]	IPYR4_ARATH RecName: Full=Soluble inorganic pyrophosphatase 4 {ECO:0000303|PubMed:15135060}; EC=3.6.1.1 {ECO:0000269|Ref.6}; AltName: Full=Pyrophosphate phospho-hydrolase 4 {ECO:0000303|PubMed:15135060}; Short=PPase 4 {ECO:0000303|PubMed:15135060};	A0A3B5XTQ6_WHEAT RecName: Full=Inorganic diphosphatase {ECO:0000256|ARBA:ARBA00012146}; EC=3.6.1.1 {ECO:0000256|ARBA:ARBA00012146};	At3g53620	GO:0005829,cytosol; GO:0005654,nucleoplasm; GO:0004427,inorganic diphosphatase activity; GO:0000287,magnesium ion binding; GO:0006796,phosphate-containing compound metabolic process; GO:0046686,response to cadmium ion; GO:0003674,molecular_function; GO:0003824,catalytic activity; GO:0016462,pyrophosphatase activity; GO:0016787,hydrolase activity; GO:0016817,hydrolase activity, acting on acid anhy…	PF00719.19:Inorganic pyrophosphatase	--	--	--
TraesCS1A02G038400	3	3.65	5.82	6.32	7.4	6.55	5.47	3.58	3.58	2.79	2.55	1.68	1.95	0.98	0.89	1.44	0.54	0.38	1.11	1.12	0.16	0.51	0.48	0.71	0.34	1A	21034869	21049127	+	TraesCS1A02G038400	Poly [ADP-ribose] polymerase [Source:UniProtKB/TrEMBL%3BAcc:A0A341NGZ9]	K24070 poly [ADP-ribose] polymerase 1 [EC:2.4.2.30] | (RefSeq) poly [ADP-ribose] polymerase 1-like isoform X1 (A)	ko03410: Base excision repair	poly [ADP-ribose]	PARP1_ORYSJ RecName: Full=Poly [ADP-ribose] polymerase 1; Short=PARP-1; EC=2.4.2.30; AltName: Full=NAD(+) ADP-ribosyltransferase 1; Short=ADPRT-1; AltName: Full=Poly[ADP-ribose] synthase 1; AltName: Full=Protein ADP-ribosyltransferase PARP1 {ECO:0000250|UniProtKB:P09874}; EC=2.4.2.- {ECO:0000250|UniProtKB:P09874};	A0A3B5XTY4_WHEAT RecName: Full=Poly [ADP-ribose] polymerase {ECO:0000256|PIRNR:PIRNR000489, ECO:0000256|RuleBase:RU362114}; EC=2.4.2.30 {ECO:0000256|PIRNR:PIRNR000489};	At2g31320	GO:0005730,nucleolus; GO:0003677,DNA binding; GO:0051287,NAD binding; GO:0003950,NAD+ ADP-ribosyltransferase activity; GO:1990404,protein ADP-ribosylase activity; GO:0008270,zinc ion binding; GO:0006302,double-strand break repair; GO:0070212,protein poly-ADP-ribosylation; GO:0009737,response to abscisic acid; GO:0006979,response to oxidative stress; GO:0003674,molecular_function; GO:0003676,nucle…	PF00644.20:Poly(ADP-ribose) polymerase catalytic domain	--	--	--
TraesCS1A02G039000	2	0	0	0	39.38	60.07	55.8	1.28	3.12	0.85	0	0	0	0	0	0	31.46	17.37	13.01	12.82	4.2	1.95	0	0	0	1A	21278609	21279405	-	TraesCS1A02G039000	--	--	--	defensin-2-like [Aegilops tauschii subsp. tauschii]	--	A0A3B5XU79_WHEAT SubName: Full=Uncharacterized protein {ECO:0000313|EnsemblPlants:TraesCS1A02G039000.1};	--	--	--	--	--	--
TraesCS1A02G039100	1	1.69	0.64	0.83	4.38	3.65	3.73	3.25	3.72	2.73	4.63	4.32	13.56	1.59	2.44	1.37	4.34	3.14	3.16	0.67	1.91	0.63	3.95	1.03	2.35	1A	21281532	21285458	-	TraesCS1A02G039100	--	--	--	uncharacterized protein LOC109787361 [Aegilops tauschii subsp. tauschii]	Y3196_ORYSJ RecName: Full=B3 domain-containing protein Os03g0619600;	A0A3B5XTZ4_WHEAT RecName: Full=TF-B3 domain-containing protein {ECO:0000259|PROSITE:PS50863};	--	GO:0005634,nucleus; GO:0003677,DNA binding; GO:0003674,molecular_function; GO:0003676,nucleic acid binding; GO:0005488,binding; GO:0097159,organic cyclic compound binding; GO:1901363,heterocyclic compound binding; GO:0005575,cellular_component; GO:0005622,intracellular anatomical structure; GO:0043226,organelle; GO:0043227,membrane-bounded organelle; GO:0043229,intracellular organelle; GO:0043231…	PF02362.21:B3 DNA binding domain	B3	TF	B3->B3
TraesCS1A02G039200	1	3.18	2.5	4.49	3.31	2.69	3.36	2.44	2.66	1.99	3.98	5.3	6.46	3.19	2.54	3.11	2.1	1.32	2.64	1.36	2.16	2.32	5.64	5.27	2.71	1A	21322246	21335307	+	TraesCS1A02G039200	--	K02257 heme o synthase [EC:2.5.1.141] | (RefSeq) protoheme IX farnesyltransferase, mitochondrial-like (A)	ko00190: Oxidative phosphorylation; ko00860: Porphyrin metabolism; ko01100: Metabolic pathways; ko01110: Biosynthesis of secondary metabolites; ko01240: Biosynthesis of cofactors	protein MICRORCHIDIA 2-like isoform X1 [Aegilops tauschii subsp. tauschii]	MORC1_ARATH RecName: Full=Protein MICRORCHIDIA 1 {ECO:0000303|PubMed:22555433}; Short=AtMORC1 {ECO:0000303|PubMed:22555433}; EC=3.6.-.- {ECO:0000269|PubMed:18191794}; AltName: Full=Protein COMPROMISED RECOGNITION OF TCV 1 {ECO:0000303|PubMed:18191794};	A0A3B5XUA0_WHEAT RecName: Full=Morc6_S5 domain-containing protein {ECO:0000259|Pfam:PF17942};	At5g50780	GO:0005768,endosome; GO:0005634,nucleus; GO:0005524,ATP binding; GO:0016887,ATPase activity; GO:0003677,DNA binding; GO:0004519,endonuclease activity; GO:0003723,RNA binding; GO:0006325,chromatin organization; GO:0051607,defense response to virus; GO:0006281,DNA repair; GO:0031047,gene silencing by RNA; GO:0009626,plant-type hypersensitive response; GO:1900426,positive regulation of defense respo…	PF17942.1:Morc6 ribosomal protein S5 domain 2-like	--	--	--
TraesCS1A02G039400	1	5.52	13.15	11.99	7.48	5.29	6.71	8.43	7.02	6.09	28.65	26.9	16.79	8.87	7.52	10	3.37	4.04	3.63	7.55	4.25	5.44	24.75	23.97	18.85	1A	21618184	21626991	+	TraesCS1A02G039400	--	--	--	PREDICTED: protein HGH1 homolog [Brachypodium distachyon]	--	A0A446IJE3_TRITD RecName: Full=Protein HGH1 homolog {ECO:0000256|ARBA:ARBA00014076};	At1g14300	--	PF04063.14:Domain of unknown function (DUF383)	--	--	--
TraesCS1A02G039800	4	0	0	0.4	0	0	0	0.12	0.21	0.21	0.05	0	0	1.46	0.96	0.95	0.14	0.1	0.03	0	0	0	0	0	0	1A	21985330	21987056	-	TraesCS1A02G039800	3-ketoacyl-CoA synthase [Source:UniProtKB/TrEMBL%3BAcc:A0A1D5S3Z4]	K15397 3-ketoacyl-CoA synthase [EC:2.3.1.199] | (RefSeq) 3-ketoacyl-CoA synthase 12-like (A)	ko00062: Fatty acid elongation; ko01100: Metabolic pathways; ko01110: Biosynthesis of secondary metabolites; ko04626: Plant-pathogen interaction	3-ketoacyl-CoA synthase 12-like [Aegilops tauschii subsp. tauschii]	KCS12_ARATH RecName: Full=3-ketoacyl-CoA synthase 12 {ECO:0000303|PubMed:18465198}; Short=KCS-12 {ECO:0000303|PubMed:18465198}; EC=2.3.1.199 {ECO:0000305}; AltName: Full=Very long-chain fatty acid condensing enzyme 12 {ECO:0000303|PubMed:18465198}; Short=VLCFA condensing enzyme 12 {ECO:0000303|PubMed:18465198}; Flags: Precursor;	A0A3B5XV84_WHEAT RecName: Full=3-ketoacyl-CoA synthase {ECO:0000256|PIRNR:PIRNR036417}; EC=2.3.1.- {ECO:0000256|PIRNR:PIRNR036417};	At2g28630	GO:0005783,endoplasmic reticulum; GO:0016020,membrane; GO:0102336,3-oxo-arachidoyl-CoA synthase activity; GO:0102337,3-oxo-cerotoyl-CoA synthase activity; GO:0102338,3-oxo-lignoceronyl-CoA synthase activity; GO:0102756,very-long-chain 3-ketoacyl-CoA synthase activity; GO:0006633,fatty acid biosynthetic process; GO:0003674,molecular_function; GO:0003824,catalytic activity; GO:0016740,transferase a…	PF08392.12:FAE1/Type III polyketide synthase-like protein	--	--	--
TraesCS1A02G040400	3	2.03	3.92	3.01	0.64	0.35	0.65	1.21	0.7	0.97	0.55	0.72	1.56	1.86	1.49	1.11	0.58	0.86	0.63	0.77	1.33	0.59	0.87	1.63	0.98	1A	22287727	22291553	-	TraesCS1A02G040400	PHIP1 [Source:Projected from Arabidopsis thaliana (AT3G55340) UniProtKB/TrEMBL%3BAcc:A0A384KSV0]	K22611 squamous cell carcinoma antigen recognized by T-cells 3 | (RefSeq) phragmoplastin interacting protein 1-like (A)	--	protein gar2-like [Aegilops tauschii subsp. tauschii]	PHIP1_ARATH RecName: Full=Phragmoplastin interacting protein 1 {ECO:0000303|PubMed:18621982};	A0A3B5XTT0_WHEAT SubName: Full=Uncharacterized protein {ECO:0000313|EnsemblPlants:TraesCS1A02G040400.1};	At3g55340	GO:0019898,extrinsic component of membrane; GO:0009524,phragmoplast; GO:0003729,mRNA binding; GO:0008270,zinc ion binding; GO:0009920,cell plate formation involved in plant-type cell wall biogenesis; GO:0000914,phragmoplast assembly; GO:0003674,molecular_function; GO:0003676,nucleic acid binding; GO:0003723,RNA binding; GO:0005488,binding; GO:0097159,organic cyclic compound binding; GO:1901363,he…	PF00076.22:RNA recognition motif. (a.k.a. RRM, RBD, or RNP domain)	--	--	--
TraesCS1A02G040500	4	19.05	30.01	12.4	11.07	14.56	8.56	5.07	6.54	8.8	7.53	8.81	5.13	29.25	15.7	19.48	8.65	11.54	8.78	6.33	5.08	4.66	7.47	7.59	8.46	1A	22291726	22293776	+	TraesCS1A02G040500	--	--	--	uncharacterized protein LOC109787357 [Aegilops tauschii subsp. tauschii]	--	A0A3B5XU08_WHEAT SubName: Full=Uncharacterized protein {ECO:0000313|EnsemblPlants:TraesCS1A02G040500.1};	At4g22000	--	PF18126.1:Mitochondrial ribosomal protein mL59	--	--	--
TraesCS1A02G040600	1	5.63	7.07	4.02	7.55	6.44	5.48	7.11	7.85	6.09	8.04	11.09	19.25	9.77	6.16	7.94	7.48	8.22	9.03	5.8	6.98	7.39	10.99	14.33	11.34	1A	22294835	22301515	-	TraesCS1A02G040600	Glucose-6-phosphate isomerase [Source:UniProtKB/TrEMBL%3BAcc:A0A1D5S2P8]	K01810 glucose-6-phosphate isomerase [EC:5.3.1.9] | (RefSeq) glucose-6-phosphate isomerase, cytosolic-like (A)	ko00010: Glycolysis / Gluconeogenesis; ko00030: Pentose phosphate pathway; ko00500: Starch and sucrose metabolism; ko00520: Amino sugar and nucleotide sugar metabolism; ko01100: Metabolic pathways; ko01110: Biosynthesis of secondary metabolites; ko01200: Carbon metabolism; ko01250: Biosynthesis of nucleotide sugars	Glucose-6-phosphate isomerase, cytosolic [Triticum urartu]	G6PI_MAIZE RecName: Full=Glucose-6-phosphate isomerase, cytosolic; Short=GPI; EC=5.3.1.9; AltName: Full=Phosphoglucose isomerase; Short=PGI; AltName: Full=Phosphohexose isomerase; Short=PHI;	A0A3B5XU98_WHEAT RecName: Full=Glucose-6-phosphate isomerase {ECO:0000256|ARBA:ARBA00011952, ECO:0000256|RuleBase:RU000612}; EC=5.3.1.9 {ECO:0000256|ARBA:ARBA00011952, ECO:0000256|RuleBase:RU000612};	At5g42740	GO:0005829,cytosol; GO:0004347,glucose-6-phosphate isomerase activity; GO:0048029,monosaccharide binding; GO:0006094,gluconeogenesis; GO:0051156,glucose 6-phosphate metabolic process; GO:0006096,glycolytic process; GO:0003674,molecular_function; GO:0003824,catalytic activity; GO:0016853,isomerase activity; GO:0016860,intramolecular oxidoreductase activity; GO:0016861,intramolecular oxidoreductase…	PF00342.19:Phosphoglucose isomerase	--	--	--
TraesCS1A02G040700	3	0.78	0.21	1.23	0	0	0	0.1	0	0.19	0	0.01	0	0.57	0.58	0.6	0.15	0.01	0.03	0.21	0	0.24	0.08	0.09	0.02	1A	22329072	22332422	-	TraesCS1A02G040700	--	K13457 disease resistance protein RPM1 | (RefSeq) disease resistance protein RPM1 (A)	ko04626: Plant-pathogen interaction	disease resistance protein RPM1-like [Aegilops tauschii subsp. tauschii]	PIK2_ORYSJ RecName: Full=Disease resistance protein Pik-2 {ECO:0000305}; AltName: Full=Pik-2 blast resistance protein {ECO:0000312|EMBL:ADZ48538.1};	A0A3B5XUB4_WHEAT RecName: Full=Rx_N domain-containing protein {ECO:0000259|Pfam:PF18052};	At3g50950	GO:0043531,ADP binding; GO:0005524,ATP binding; GO:0042742,defense response to bacterium; GO:0002758,innate immune response-activating signal transduction; GO:0009626,plant-type hypersensitive response; GO:0000166,nucleotide binding; GO:0003674,molecular_function; GO:0005488,binding; GO:0017076,purine nucleotide binding; GO:0030554,adenyl nucleotide binding; GO:0032553,ribonucleotide binding; GO:…	PF18052.1:Rx N-terminal domain	--	--	--
TraesCS1A02G041100	3	1.05	1.08	1.59	0.03	0	0	0.06	0	0.01	0	0.05	0	0	0	0	0	0	0	0	0	0	0	0	0	1A	22612227	22614080	-	TraesCS1A02G041100	--	K13475 R protein MLA10 | (RefSeq) disease resistance protein RGA5-like isoform X1 (A)	ko04626: Plant-pathogen interaction	putative disease resistance RPP13-like protein 3 [Aegilops tauschii subsp. tauschii]	RGA5S_ORYSJ RecName: Full=Disease resistance protein RGA5 {ECO:0000305}; AltName: Full=Os11gRGA5 {ECO:0000312|EMBL:BAK39932.1};	A0A3B5XUA3_WHEAT RecName: Full=NB-ARC domain-containing protein {ECO:0000259|Pfam:PF00931};	At1g58410	GO:0043531,ADP binding; GO:0005524,ATP binding; GO:0006952,defense response; GO:0000166,nucleotide binding; GO:0003674,molecular_function; GO:0005488,binding; GO:0017076,purine nucleotide binding; GO:0030554,adenyl nucleotide binding; GO:0032553,ribonucleotide binding; GO:0032555,purine ribonucleotide binding; GO:0032559,adenyl ribonucleotide binding; GO:0036094,small molecule binding; GO:0043167…	PF00931.22:NB-ARC domain	--	--	--
TraesCS1A02G041300	1	0	0	1.66	10.85	5.26	4.32	0.17	1.28	0.78	17.85	16.95	11.74	0	0	0	0	0	0	0	0	0	0.7	0.21	0.88	1A	22633431	22634135	-	TraesCS1A02G041300	--	--	--	Subtilisin-chymotrypsin inhibitor-2A [Triticum urartu]	ICI2_HORVU RecName: Full=Subtilisin-chymotrypsin inhibitor-2A; Short=CI-2A;	M7YMD9_TRIUA SubName: Full=Subtilisin-chymotrypsin inhibitor-2A {ECO:0000313|EMBL:EMS48066.1, ECO:0000313|EnsemblPlants:TRIUR3_18878-P1};	--	GO:0004867,serine-type endopeptidase inhibitor activity; GO:0009611,response to wounding; GO:0003674,molecular_function; GO:0004857,enzyme inhibitor activity; GO:0004866,endopeptidase inhibitor activity; GO:0030234,enzyme regulator activity; GO:0030414,peptidase inhibitor activity; GO:0061134,peptidase regulator activity; GO:0061135,endopeptidase regulator activity; GO:0098772,molecular function …	PF00280.18:Potato inhibitor I family	--	--	--
TraesCS1A02G041400	3	2.19	0	29.09	0	0	0	0	0	0	0	0	0	0	0	0	0	0	0	0	0	0	0	0	0	1A	22656561	22657221	-	TraesCS1A02G041400	--	--	--	Subtilisin-chymotrypsin inhibitor-2A [Triticum urartu]	ICI2_HORVU RecName: Full=Subtilisin-chymotrypsin inhibitor-2A; Short=CI-2A;	A0A3B5XTU1_WHEAT SubName: Full=Uncharacterized protein {ECO:0000313|EnsemblPlants:TraesCS1A02G041400.1.cds1};	At2g38870	GO:0004867,serine-type endopeptidase inhibitor activity; GO:0009611,response to wounding; GO:0003674,molecular_function; GO:0004857,enzyme inhibitor activity; GO:0004866,endopeptidase inhibitor activity; GO:0030234,enzyme regulator activity; GO:0030414,peptidase inhibitor activity; GO:0061134,peptidase regulator activity; GO:0061135,endopeptidase regulator activity; GO:0098772,molecular function …	PF00280.18:Potato inhibitor I family	--	--	--
TraesCS1A02G042500	3	2.53	2.76	0.88	0.28	0.11	0.07	0.06	0.1	0.16	0.01	0	0	1.28	1.24	1.1	0.25	0.13	0.51	0	0	0.03	0	0.01	0	1A	23130035	23134088	-	TraesCS1A02G042500	--	K04506 E3 ubiquitin-protein ligase SIAH1 [EC:2.3.2.27] | (RefSeq) E3 ubiquitin-protein ligase SINA-like 7 (A)	ko04120: Ubiquitin mediated proteolysis	Curved DNA-binding protein [Triticum urartu]	DNJA6_ARATH RecName: Full=Chaperone protein dnaJ A6, chloroplastic {ECO:0000305}; Short=atDjA6 {ECO:0000303|PubMed:23894646}; AltName: Full=Chaperone protein dnaJ A26 {ECO:0000303|PubMed:11599562}; Short=AtDjA26 {ECO:0000303|PubMed:11599562}; Flags: Precursor;	A0A3B5XU28_WHEAT RecName: Full=J domain-containing protein {ECO:0000259|PROSITE:PS50076};	At5g27240	GO:0009507,chloroplast; GO:0009941,chloroplast envelope; GO:0009535,chloroplast thylakoid membrane; GO:0005737,cytoplasm; GO:0005773,vacuole; GO:0005524,ATP binding; GO:0031072,heat shock protein binding; GO:0046872,metal ion binding; GO:0051082,unfolded protein binding; GO:0051085,chaperone cofactor-dependent protein refolding; GO:0042026,protein refolding; GO:0009408,response to heat; GO:000016…	PF11926.8:Domain of unknown function (DUF3444)	--	--	--
TraesCS1A02G042700	2	2.14	1.55	1.89	5.34	2.58	3.46	0.81	1.03	1.27	0	0.03	0	0.16	0.29	0.37	0.69	1.34	3.51	0.49	2.16	1.43	0.29	0.26	0.07	1A	23339466	23340670	+	TraesCS1A02G042700	--	K09422 transcription factor MYB, plant | (RefSeq) myb-related protein MYBAS2-like (A)	--	myb-related protein MYBAS2-like [Aegilops tauschii subsp. tauschii]	MYBA2_ORYSJ RecName: Full=Myb-related protein MYBAS2;	A0A446IJJ9_TRITD SubName: Full=Uncharacterized protein {ECO:0000313|EMBL:VAH00996.1};	At3g46130	GO:0005634,nucleus; GO:0003700,DNA-binding transcription factor activity; GO:0043565,sequence-specific DNA binding; GO:0006355,regulation of transcription, DNA-templated; GO:0003674,molecular_function; GO:0140110,transcription regulator activity; GO:0003676,nucleic acid binding; GO:0003677,DNA binding; GO:0005488,binding; GO:0097159,organic cyclic compound binding; GO:1901363,heterocyclic compoun…	PF00249.31:Myb-like DNA-binding domain	MYB	TF	MYB->MYB
TraesCS1A02G042800	3	6.32	1.24	6.15	0.45	0.73	0.62	0	0.1	0.27	0.39	0.98	0.29	0.91	2.55	2.09	0.31	0.93	2.99	0.95	0	0.39	0.34	1.21	1.23	1A	23420851	23422572	+	TraesCS1A02G042800	--	--	--	uncharacterized protein LOC109741536 isoform X1 [Aegilops tauschii subsp. tauschii]	--	A0A446IJI3_TRITD SubName: Full=Uncharacterized protein {ECO:0000313|EMBL:VAH00997.1};	At2g28690	--	PF07795.11:Protein of unknown function (DUF1635)	--	--	--
TraesCS1A02G042900	1	0.45	0.78	1.84	0.28	0.67	0.39	1.05	0.41	0.78	0.4	0.42	0	0.68	0.57	0.64	1.23	0.39	0.4	0.19	0.32	0.7	1.24	2.05	0.92	1A	23816232	23818172	+	TraesCS1A02G042900	--	K11420 [histone H3]-lysine9 N-trimethyltransferase EHMT [EC:2.1.1.355] | (RefSeq) histone-lysine N-methyltransferase family member SUVH9-like (A)	ko00310: Lysine degradation; ko01100: Metabolic pathways	histone-lysine N-methyltransferase family member SUVH9-like [Aegilops tauschii subsp. tauschii]	SUVH9_ARATH RecName: Full=Histone-lysine N-methyltransferase family member SUVH9; AltName: Full=Histone H3-K9 methyltransferase 9; Short=H3-K9-HMTase 9; AltName: Full=Protein SET DOMAIN GROUP 22; AltName: Full=Suppressor of variegation 3-9 homolog protein 9; Short=Su(var)3-9 homolog protein 9;	A0A3B5XTV5_WHEAT SubName: Full=Uncharacterized protein {ECO:0000313|EnsemblPlants:TraesCS1A02G042900.1.cds1};	At4g13460_2	GO:0000775,chromosome, centromeric region; GO:0005634,nucleus; GO:0003677,DNA binding; GO:0018024,histone-lysine N-methyltransferase activity; GO:0008270,zinc ion binding; GO:0009294,DNA mediated transformation; GO:0080188,gene silencing by RNA-directed DNA methylation; GO:0003674,molecular_function; GO:0003676,nucleic acid binding; GO:0005488,binding; GO:0097159,organic cyclic compound binding; …	PF02182.17:SAD/SRA domain	SET	TR	SET
TraesCS1A02G043100	1	0	0	0	0.65	0.22	0.22	0	0.3	0.21	0.96	1.22	0.33	0	0	0	0	0.19	0.06	0.5	0	0.2	1.79	3.52	0.96	1A	23856568	23858030	+	TraesCS1A02G043100	--	--	--	AT-hook motif nuclear-localized protein 23-like [Aegilops tauschii subsp. tauschii]	AHL26_ARATH RecName: Full=AT-hook motif nuclear-localized protein 26 {ECO:0000312|EMBL:FAA00297.1};	A0A3B5XUC1_WHEAT RecName: Full=PPC domain-containing protein {ECO:0000259|PROSITE:PS51742};	At4g12050	GO:0005634,nucleus; GO:0003700,DNA-binding transcription factor activity; GO:0003680,minor groove of adenine-thymine-rich DNA binding; GO:0010228,vegetative to reproductive phase transition of meristem; GO:0003674,molecular_function; GO:0140110,transcription regulator activity; GO:0000217,DNA secondary structure binding; GO:0003676,nucleic acid binding; GO:0003677,DNA binding; GO:0005488,binding;…	PF03479.15:Plants and Prokaryotes Conserved (PCC) domain	--	--	--
TraesCS1A02G043200	2	11.04	8.72	14.16	18.01	20.27	12.89	22.05	21.04	17.55	14.59	15.45	13.87	15.26	9.35	12.13	9.84	6.67	9.42	5.5	11.87	15.1	12.66	14.54	11.56	1A	23966033	23970147	-	TraesCS1A02G043200	--	K13115 coiled-coil domain-containing protein 130 | (RefSeq) coiled-coil domain-containing protein 130-like (A)	--	coiled-coil domain-containing protein 130 [Aegilops tauschii subsp. tauschii]	--	A0A3B5XUD6_WHEAT SubName: Full=Uncharacterized protein {ECO:0000313|EnsemblPlants:TraesCS1A02G043200.1};	At1g25682	GO:0071014,post-mRNA release spliceosomal complex; GO:0005684,U2-type spliceosomal complex; GO:0008380,RNA splicing; GO:0006139,nucleobase-containing compound metabolic process; GO:0006396,RNA processing; GO:0006725,cellular aromatic compound metabolic process; GO:0006807,nitrogen compound metabolic process; GO:0008150,biological_process; GO:0008152,metabolic process; GO:0009987,cellular process;…	PF04502.13:Family of unknown function (DUF572)	--	--	--
TraesCS1A02G043400	4	3.56	5.99	6.52	2.53	2.97	2.68	2.63	1.88	2.29	1.13	1.37	1.65	4.53	4.51	5.3	2.96	1.75	4.49	1.29	1.65	2.69	1.77	1.8	1.07	1A	24132681	24140137	+	TraesCS1A02G043400	--	K24194 boron transporter | (RefSeq) uncharacterized protein LOC4326215 (A)	--	fibronectin type 3 and ankyrin repeat domains protein 1-like isoform X1 [Aegilops tauschii subsp. tauschii]	HSOP_WHEAT RecName: Full=Hsp70-Hsp90 organizing protein; Short=TaHop;	A0A3B5XTW0_WHEAT SubName: Full=Uncharacterized protein {ECO:0000313|EnsemblPlants:TraesCS1A02G043400.1};	At3g04710_2	GO:0005737,cytoplasm; GO:0005634,nucleus; GO:0051879,Hsp90 protein binding; GO:0070678,preprotein binding; GO:0051131,chaperone-mediated protein complex assembly; GO:0003674,molecular_function; GO:0005488,binding; GO:0005515,protein binding; GO:0031072,heat shock protein binding; GO:0008150,biological_process; GO:0009987,cellular process; GO:0016043,cellular component organization; GO:0022607,cel…	PF12796.7:Ankyrin repeats (3 copies)	--	--	--
TraesCS1A02G043500	4	0	0	0	0	0.2	0.69	0.09	0.06	0.17	0	0	0	1.28	0.45	0.69	0.97	0.34	0.38	1.18	0.36	0.57	0	0.01	0	1A	24246271	24248353	+	TraesCS1A02G043500	--	--	--	uncharacterized protein LOC109741531 [Aegilops tauschii subsp. tauschii]	--	A0A3B5XU37_WHEAT RecName: Full=ENT domain-containing protein {ECO:0000259|PROSITE:PS51138};	--	GO:0005634,nucleus; GO:0005575,cellular_component; GO:0005622,intracellular anatomical structure; GO:0043226,organelle; GO:0043227,membrane-bounded organelle; GO:0043229,intracellular organelle; GO:0043231,intracellular membrane-bounded organelle; GO:0110165,cellular anatomical entity	PF03735.14:ENT domain	--	--	--
TraesCS1A02G043600	2	6.77	5.27	7.66	13.72	15.02	16.46	8.48	8.12	7.27	5.4	5.52	8.38	6.58	7.98	6.42	7.51	8.46	6.96	5.25	7.29	10.69	8.69	7.13	5.75	1A	24319202	24321534	+	TraesCS1A02G043600	--	K15077 elongin-A | (RefSeq) transcription elongation factor B polypeptide 3-like (A)	--	uncharacterized protein LOC109741532 [Aegilops tauschii subsp. tauschii]	--	A0A446IJJ5_TRITD SubName: Full=Uncharacterized protein {ECO:0000313|EMBL:VAH01007.1};	At2g42780	GO:0070449,elongin complex; GO:0006368,transcription elongation from RNA polymerase II promoter; GO:0006139,nucleobase-containing compound metabolic process; GO:0006351,transcription, DNA-templated; GO:0006354,DNA-templated transcription, elongation; GO:0006366,transcription by RNA polymerase II; GO:0006725,cellular aromatic compound metabolic process; GO:0006807,nitrogen compound metabolic proce…	PF06881.11:RNA polymerase II transcription factor SIII (Elongin) subunit A	--	--	--
TraesCS1A02G044500	3	6.89	10.14	6.88	6.25	6.79	6.86	7.68	4.45	5.85	4.8	5.74	8.9	4.25	4.82	4.84	8.13	5.86	6.14	3.67	5.82	5.41	4.6	7.57	5.9	1A	25539196	25545141	+	TraesCS1A02G044500	--	K20102 YTH domain-containing family protein | (RefSeq) YTH domain-containing protein ECT3-like (A)	--	uncharacterized protein LOC109741174 isoform X1 [Aegilops tauschii subsp. tauschii]	ECT2_ARATH RecName: Full=YTH domain-containing protein ECT2 {ECO:0000305}; AltName: Full=Protein EVOLUTIONARILY CONSERVED C-TERMINAL REGION 2 {ECO:0000303|PubMed:16113215};	A0A3B5XU46_WHEAT RecName: Full=YTH domain-containing protein {ECO:0000259|PROSITE:PS50882};	At3g13060	GO:0005737,cytoplasm; GO:0005829,cytosol; GO:0005634,nucleus; GO:0003729,mRNA binding; GO:0061157,mRNA destabilization; GO:0003674,molecular_function; GO:0003676,nucleic acid binding; GO:0003723,RNA binding; GO:0005488,binding; GO:0097159,organic cyclic compound binding; GO:1901363,heterocyclic compound binding; GO:0006139,nucleobase-containing compound metabolic process; GO:0006401,RNA catabolic…	PF04146.15:YT521-B-like domain	--	--	--
TraesCS1A02G044600	3	20.82	17.88	34.1	10.94	8.17	7.64	10.45	4.67	10.08	6.49	5.1	0.97	10.3	10.05	8.99	3	2.29	2.65	2.58	1.6	2.84	6.93	7.29	3.61	1A	25545346	25546110	+	TraesCS1A02G044600	7%2C8-dihydroneopterin aldolase [Source:UniProtKB/TrEMBL%3BAcc:A0A1D5S1X8]	K01633 7,8-dihydroneopterin aldolase/epimerase/oxygenase [EC:4.1.2.25 5.1.99.8 1.13.11.81] | (RefSeq) dihydroneopterin aldolase 2-like (A)	ko00790: Folate biosynthesis; ko01100: Metabolic pathways; ko01240: Biosynthesis of cofactors	dihydroneopterin aldolase 2-like [Aegilops tauschii subsp. tauschii]	FOLB2_ARATH RecName: Full=Dihydroneopterin aldolase 2 {ECO:0000305}; Short=DHNA2 {ECO:0000305}; EC=4.1.2.25 {ECO:0000269|PubMed:15107504}; AltName: Full=7,8-dihydroneopterin aldolase; AltName: Full=AtFolB2 {ECO:0000303|PubMed:15107504};	A0A3B5XUE8_WHEAT RecName: Full=7,8-dihydroneopterin aldolase {ECO:0000256|ARBA:ARBA00017026, ECO:0000256|RuleBase:RU362079}; EC=4.1.2.25 {ECO:0000256|ARBA:ARBA00013043, ECO:0000256|RuleBase:RU362079};	At5g62980	GO:0005737,cytoplasm; GO:0005829,cytosol; GO:0004150,dihydroneopterin aldolase activity; GO:0046656,folic acid biosynthetic process; GO:0006760,folic acid-containing compound metabolic process; GO:0046654,tetrahydrofolate biosynthetic process; GO:0003674,molecular_function; GO:0003824,catalytic activity; GO:0016829,lyase activity; GO:0016830,carbon-carbon lyase activity; GO:0016832,aldehyde-lyase…	PF02152.18:Dihydroneopterin aldolase	--	--	--
TraesCS1A02G045300	3	3.99	4.92	5.77	2.4	1.86	1.69	1.69	1.35	1.32	1.6	2.37	2.83	2.64	4.3	3.56	1.47	1.79	1.92	0.6	0.74	0.97	0.91	2.84	1.51	1A	26958795	26962687	-	TraesCS1A02G045300	--	K10999 cellulose synthase A [EC:2.4.1.12] | (RefSeq) cellulose synthase A catalytic subunit 4 [UDP-forming] isoform X1 (A)	--	MAP kinase phosphatase [Triticum turgidum subsp. durum]	MKP1_ARATH RecName: Full=Protein-tyrosine-phosphatase MKP1; EC=3.1.3.48; AltName: Full=Mitogen-activated protein kinase phosphatase 1; Short=AtMKP1;	A0A3B5XVD4_WHEAT SubName: Full=Uncharacterized protein {ECO:0000313|EnsemblPlants:TraesCS1A02G045300.1};	At3g55270	GO:0005829,cytosol; GO:0017017,MAP kinase tyrosine/serine/threonine phosphatase activity; GO:0004725,protein tyrosine phosphatase activity; GO:0006952,defense response; GO:1902065,response to L-glutamate; GO:0009651,response to salt stress; GO:0010224,response to UV-B; GO:0010225,response to UV-C; GO:0003674,molecular_function; GO:0003824,catalytic activity; GO:0004721,phosphoprotein phosphatase …	PF00782.20:Dual specificity phosphatase, catalytic domain	--	--	--
TraesCS1A02G045400	2	5.25	6.73	7.69	11.16	12.67	15.4	5.53	5.1	5.08	2.74	3.22	2.49	8.32	6.36	6.57	14.79	10.02	11.99	6.48	7.13	6.39	4.4	3.05	3.68	1A	26965566	26971307	-	TraesCS1A02G045400	Beta-hexosaminidase [Source:UniProtKB/TrEMBL%3BAcc:W4ZUV9]	K12373 hexosaminidase [EC:3.2.1.52] | (RefSeq) beta-hexosaminidase 1-like (A)	ko00511: Other glycan degradation; ko00513: Various types of N-glycan biosynthesis; ko00520: Amino sugar and nucleotide sugar metabolism; ko00531: Glycosaminoglycan degradation; ko00600: Sphingolipid metabolism; ko00603: Glycosphingolipid biosynthesis - globo and isoglobo series; ko00604: Glycosphingolipid biosynthesis - ganglio series; ko01100: Metabolic pathways	beta-hexosaminidase 1 [Aegilops tauschii subsp. tauschii]	HEXO1_ARATH RecName: Full=Beta-hexosaminidase 1; EC=3.2.1.52; AltName: Full=Beta-GlcNAcase 1; AltName: Full=Beta-N-acetylhexosaminidase 1; AltName: Full=Beta-hexosaminidase 2; Short=AtHEX2; AltName: Full=N-acetyl-beta-glucosaminidase 1; Flags: Precursor;	A0A446IJP5_TRITD RecName: Full=Beta-hexosaminidase {ECO:0000256|PIRNR:PIRNR001093}; EC=3.2.1.52 {ECO:0000256|PIRNR:PIRNR001093};	At3g55260	GO:0005829,cytosol; GO:0099503,secretory vesicle; GO:0005773,vacuole; GO:0004563,beta-N-acetylhexosaminidase activity; GO:0015929,hexosaminidase activity; GO:0102148,N-acetyl-beta-D-galactosaminidase activity; GO:0005975,carbohydrate metabolic process; GO:0003674,molecular_function; GO:0003824,catalytic activity; GO:0004553,hydrolase activity, hydrolyzing O-glycosyl compounds; GO:0016787,hydrolas…	PF00728.22:Glycosyl hydrolase family 20, catalytic domain	--	--	--
TraesCS1A02G045700	4	75.84	76.12	80.75	90.85	99.38	92.5	55.35	62.54	56.8	74.29	80.63	49.84	116.1	92.42	106.84	106.15	103.74	111.29	92.52	54.38	67.64	68.36	58.58	65.94	1A	27249156	27253937	+	TraesCS1A02G045700	--	K21888 glutathione dehydrogenase/transferase [EC:1.8.5.1 2.5.1.18] | (RefSeq) probable glutathione S-transferase DHAR1, cytosolic (A)	ko00053: Ascorbate and aldarate metabolism; ko00480: Glutathione metabolism; ko01100: Metabolic pathways	glutathione S-transferase DHAR2-like [Aegilops tauschii subsp. tauschii]	DHAR1_ORYSJ RecName: Full=Probable glutathione S-transferase DHAR1, cytosolic {ECO:0000305}; EC=2.5.1.18 {ECO:0000305}; AltName: Full=GSH-dependent dehydroascorbate reductase 1 {ECO:0000303|PubMed:10648822}; Short=OsDHAR1 {ECO:0000303|PubMed:20109239}; EC=1.8.5.1 {ECO:0000269|PubMed:19011360}; AltName: Full=Glutathione-dependent dehydroascorbate reductase 1 {ECO:0000305};	A0A3B5XVD9_WHEAT SubName: Full=Uncharacterized protein {ECO:0000313|EnsemblPlants:TraesCS1A02G045700.1};	At1g75270	GO:0005829,cytosol; GO:0045174,glutathione dehydrogenase (ascorbate) activity; GO:0004364,glutathione transferase activity; GO:0033355,ascorbate glutathione cycle; GO:0098869,cellular oxidant detoxification; GO:0010731,protein glutathionylation; GO:0003674,molecular_function; GO:0003824,catalytic activity; GO:0015036,disulfide oxidoreductase activity; GO:0015037,peptide disulfide oxidoreductase a…	PF13417.6:Glutathione S-transferase, N-terminal domain	--	--	--
TraesCS1A02G045800	1	3.92	7.37	4.21	25.62	28.12	30.56	11.93	8.15	7.99	27.07	33.56	14.28	15.46	8.59	17.85	29.12	36.4	26.39	39.43	34.53	33.11	34.76	44.04	48.97	1A	27258231	27261032	+	TraesCS1A02G045800	--	K17338 receptor expression-enhancing protein 1/2/3/4 | (RefSeq) putative HVA22-like protein g isoform X1 (A)	--	legumin B-like [Aegilops tauschii subsp. tauschii]	GLUD1_ORYSJ RecName: Full=Glutelin type-D 1 {ECO:0000305}; Contains: RecName: Full=Glutelin type-D 1 acidic chain {ECO:0000305}; Contains: RecName: Full=Glutelin type-D 1 basic chain {ECO:0000305}; Flags: Precursor;	A0A3B5XTY5_WHEAT SubName: Full=Uncharacterized protein {ECO:0000313|EnsemblPlants:TraesCS1A02G045800.1};	At2g28680	GO:0000326,protein storage vacuole; GO:0045735,nutrient reservoir activity; GO:0003674,molecular_function; GO:0000322,storage vacuole; GO:0000325,plant-type vacuole; GO:0005575,cellular_component; GO:0005622,intracellular anatomical structure; GO:0005737,cytoplasm; GO:0005773,vacuole; GO:0043226,organelle; GO:0043227,membrane-bounded organelle; GO:0043229,intracellular organelle; GO:0043231,intra…	PF00190.22:Cupin	--	--	--
TraesCS1A02G046100	1	0.25	0.54	0.17	0.28	0.46	0.11	0.75	0.45	0.57	1.66	1.12	2.16	0.79	1.44	1.2	0.39	0.26	0.79	0.91	0.59	0.88	2.01	5.34	2.9	1A	27359181	27363332	+	TraesCS1A02G046100	--	--	--	hypothetical protein TRIUR3_07024 [Triticum urartu]	--	A0A446IJQ1_TRITD SubName: Full=Uncharacterized protein {ECO:0000313|EMBL:VAH01067.1};	At3g53540	--	PF12552.8:Protein of unknown function (DUF3741)	--	--	--
TraesCS1A02G046300	4	1.18	2.32	0.68	0.44	0.04	0.44	0.42	0.2	0.77	0.35	0.21	0.18	1.65	1.92	2.01	0.16	0.45	0.66	0	0.53	0.11	0.12	0.21	0.16	1A	27752743	27757377	+	TraesCS1A02G046300	Nudix hydrolase 9 [Source:Projected from Arabidopsis thaliana (AT3G46200) UniProtKB/Swiss-Prot%3BAcc:Q8VYR2]	--	--	nudix hydrolase 9 [Aegilops tauschii subsp. tauschii]	NUDT9_ARATH RecName: Full=Nudix hydrolase 9; Short=AtNUDT9; EC=3.6.1.-;	A0A3B5XTZ0_WHEAT RecName: Full=Nudix hydrolase domain-containing protein {ECO:0000259|PROSITE:PS51462};	At3g46200	GO:0005829,cytosol; GO:0052751,GDP-mannose hydrolase activity; GO:0046872,metal ion binding; GO:0071242,cellular response to ammonium ion; GO:0003674,molecular_function; GO:0003824,catalytic activity; GO:0016462,pyrophosphatase activity; GO:0016787,hydrolase activity; GO:0016817,hydrolase activity, acting on acid anhydrides; GO:0016818,hydrolase activity, acting on acid anhydrides, in phosphorus-…	PF00293.28:NUDIX domain	--	--	--
TraesCS1A02G046400	1	0	0	0	0.04	0.06	0	0.05	0.01	0	0.11	0.18	0	0.06	0.01	0	0	0.01	0.22	0.18	0	0.53	0.5	0.35	0.73	1A	28360781	28364801	-	TraesCS1A02G046400	--	K23877 xyloglucan O-acetyltransferase | (Kazusa) Lj0g3v0355939.2; - (A)	--	protein trichome birefringence-like 10 isoform X1 [Aegilops tauschii subsp. tauschii]	TBL11_ARATH RecName: Full=Protein trichome birefringence-like 11;	A0A446IJR9_TRITD RecName: Full=PMR5N domain-containing protein {ECO:0000259|Pfam:PF14416};	At5g19160	GO:0005794,Golgi apparatus; GO:0016021,integral component of membrane; GO:0016413,O-acetyltransferase activity; GO:0003674,molecular_function; GO:0003824,catalytic activity; GO:0008374,O-acyltransferase activity; GO:0016407,acetyltransferase activity; GO:0016740,transferase activity; GO:0016746,transferase activity, transferring acyl groups; GO:0016747,transferase activity, transferring acyl grou…	PF13839.6:GDSL/SGNH-like Acyl-Esterase family found in Pmr5 and Cas1p	--	--	--
TraesCS1A02G046500	1	8.18	5.53	6.47	5.77	4.47	6.12	3.13	2.92	3.15	6.23	5.17	11.12	2.06	2.5	2.09	2.24	1.34	2.65	2.42	1.82	1.56	5.95	8	6.07	1A	28610241	28620653	+	TraesCS1A02G046500	--	K22755 E3 UFM1-protein ligase 1 [EC:2.3.2.-] | (RefSeq) E3 UFM1-protein ligase 1 homolog isoform X1 (A)	--	hypothetical protein TRIUR3_17287 [Triticum urartu]	UFL1_ORYSI RecName: Full=E3 UFM1-protein ligase 1 homolog; EC=2.3.2.-; AltName: Full=E3 UFM1-protein transferase 1 homolog {ECO:0000305};	A0A452XQF9_AEGTS SubName: Full=Uncharacterized protein {ECO:0000313|EnsemblPlants:AET1Gv20111300.9};	At3g46220	GO:0061666,UFM1 ligase activity; GO:0071569,protein ufmylation; GO:0003674,molecular_function; GO:0003824,catalytic activity; GO:0016740,transferase activity; GO:0019787,ubiquitin-like protein transferase activity; GO:0061659,ubiquitin-like protein ligase activity; GO:0071568,UFM1 transferase activity; GO:0140096,catalytic activity, acting on a protein; GO:0006464,cellular protein modification pr…	PF09743.9:E3 UFM1-protein ligase 1	--	--	--
TraesCS1A02G046600	2	9.45	11.85	12.79	33.85	32.48	42.99	21.91	35.01	23.93	28.37	27.67	30.61	16.59	16.43	14.05	14.64	15.41	18.94	19.17	23.96	16.78	23.91	22.61	18.08	1A	28623296	28626864	+	TraesCS1A02G046600	--	K22755 E3 UFM1-protein ligase 1 [EC:2.3.2.-] | (RefSeq) E3 UFM1-protein ligase 1 homolog isoform X1 (A)	--	E3 UFM1-protein ligase 1 homolog [Aegilops tauschii subsp. tauschii]	UFL1_ORYSI RecName: Full=E3 UFM1-protein ligase 1 homolog; EC=2.3.2.-; AltName: Full=E3 UFM1-protein transferase 1 homolog {ECO:0000305};	A0A3B5XVE8_WHEAT SubName: Full=Uncharacterized protein {ECO:0000313|EnsemblPlants:TraesCS1A02G046600.1};	At3g46220	GO:0061666,UFM1 ligase activity; GO:0071569,protein ufmylation; GO:0003674,molecular_function; GO:0003824,catalytic activity; GO:0016740,transferase activity; GO:0019787,ubiquitin-like protein transferase activity; GO:0061659,ubiquitin-like protein ligase activity; GO:0071568,UFM1 transferase activity; GO:0140096,catalytic activity, acting on a protein; GO:0006464,cellular protein modification pr…	--	--	--	--
TraesCS1A02G046800	4	1.93	5.22	3.93	5.97	4.26	2.1	1.81	3.69	1.52	1.63	1.34	1.69	11.86	7.09	8.46	0.56	2.18	2.05	4.28	0.56	1.45	3.31	2.59	2.02	1A	28708159	28710773	+	TraesCS1A02G046800	--	K24229 cilia- and flagella-associated protein 298 | (RefSeq) hypothetical protein (A)	--	UPF0769 protein C21orf59 homolog [Aegilops tauschii subsp. tauschii]	--	A0A446IJV6_TRITD SubName: Full=Uncharacterized protein {ECO:0000313|EMBL:VAH01099.1};	Hs11037061	GO:0003352,regulation of cilium movement; GO:0003341,cilium movement; GO:0006928,movement of cell or subcellular component; GO:0007017,microtubule-based process; GO:0007018,microtubule-based movement; GO:0008150,biological_process; GO:0009987,cellular process; GO:0032879,regulation of localization; GO:0032886,regulation of microtubule-based process; GO:0050789,regulation of biological process; GO…	PF11069.8:Protein of unknown function (DUF2870)	--	--	--
TraesCS1A02G046900	3	7.38	8.2	6.63	1.48	0.08	0.2	0.18	0.87	0.39	0.76	1.9	2.01	1.91	3.4	2.81	0.43	0.2	0.19	0	0.07	0	1.32	1.66	0.97	1A	28716139	28717569	-	TraesCS1A02G046900	--	--	--	probable membrane-associated kinase regulator 3 [Aegilops tauschii subsp. tauschii]	MAKR4_ARATH RecName: Full=Probable membrane-associated kinase regulator 4;	A0A3B5XUF6_WHEAT SubName: Full=Uncharacterized protein {ECO:0000313|EnsemblPlants:TraesCS1A02G046900.1.cds1};	At2g39370	GO:0005886,plasma membrane; GO:0009506,plasmodesma; GO:0019210,kinase inhibitor activity; GO:0003674,molecular_function; GO:0004857,enzyme inhibitor activity; GO:0019207,kinase regulator activity; GO:0030234,enzyme regulator activity; GO:0098772,molecular function regulator; GO:0005575,cellular_component; GO:0016020,membrane; GO:0071944,cell periphery; GO:0110165,cellular anatomical entity; GO:00…	PF07816.11:Protein of unknown function (DUF1645)	--	--	--
TraesCS1A02G047000	3	11.05	11.63	11.1	8.22	6.03	7.51	17.55	7.73	10.93	5.49	6.19	9.54	10.08	11.74	9.62	7.87	5	8.89	13.05	13.53	10.18	2.24	4.42	4.67	1A	28757074	28763216	-	TraesCS1A02G047000	--	K01537 P-type Ca2+ transporter type 2C [EC:7.2.2.10] | (RefSeq) calcium-transporting ATPase 4, endoplasmic reticulum-type-like (A)	--	calcium-transporting ATPase 4, endoplasmic reticulum-type-like [Aegilops tauschii subsp. tauschii]	ECA4_ARATH RecName: Full=Calcium-transporting ATPase 4, endoplasmic reticulum-type; EC=7.2.2.10;	A0A446IJW3_TRITD RecName: Full=Cation_ATPase_N domain-containing protein {ECO:0000259|SMART:SM00831};	At1g07670	GO:0005783,endoplasmic reticulum; GO:0005576,extracellular region; GO:0016021,integral component of membrane; GO:0005886,plasma membrane; GO:0005524,ATP binding; GO:0016887,ATPase activity; GO:0046872,metal ion binding; GO:0005388,calcium transmembrane transporter activity, phosphorylative mechanism; GO:0008553,proton-exporting ATPase activity, phosphorylative mechanism; GO:0070588,calcium ion tr…	PF00689.21:Cation transporting ATPase, C-terminus	--	--	--
TraesCS1A02G047200	3	2.82	3.1	4.11	0.96	2.51	1.22	2.39	0.8	1.32	0.49	0.53	0.35	1.92	2.38	1.52	2.16	1.38	2.06	1.11	2.17	1.07	0.7	0.7	0.61	1A	29186383	29192077	+	TraesCS1A02G047200	Potassium transporter [Source:UniProtKB/TrEMBL%3BAcc:A0A1D5S458]	K03549 KUP system potassium uptake protein | (RefSeq) putative potassium transporter 12 isoform X1 (A)	--	putative potassium transporter 12 isoform X1 [Aegilops tauschii subsp. tauschii]	HAK12_ORYSJ RecName: Full=Putative potassium transporter 12; AltName: Full=OsHAK12;	A0A3B5XUF9_WHEAT RecName: Full=Potassium transporter {ECO:0000256|RuleBase:RU321113};	At1g31120	GO:0016021,integral component of membrane; GO:0016020,membrane; GO:0015079,potassium ion transmembrane transporter activity; GO:0006813,potassium ion transport; GO:0003674,molecular_function; GO:0005215,transporter activity; GO:0008324,cation transmembrane transporter activity; GO:0015075,ion transmembrane transporter activity; GO:0015318,inorganic molecular entity transmembrane transporter activ…	PF02705.16:K+ potassium transporter	--	--	--
TraesCS1A02G047400	1	0	0	0	38.34	28.79	42.58	253.89	323.12	296.04	186.6	222.01	263.61	0	0	0.25	55.59	8.61	27.93	183.99	239.15	198.39	322.28	299.15	269.82	1A	29280019	29280854	+	TraesCS1A02G047400	--	--	--	uncharacterized protein LOC109758202 [Aegilops tauschii subsp. tauschii]	--	A0A3B5XVF8_WHEAT SubName: Full=Uncharacterized protein {ECO:0000313|EnsemblPlants:TraesCS1A02G047400.1};	--	GO:0016021,integral component of membrane; GO:0005575,cellular_component; GO:0016020,membrane; GO:0031224,intrinsic component of membrane; GO:0110165,cellular anatomical entity	--	--	--	--
TraesCS1A02G048500	2	0	0	1.39	1.75	0.99	2.31	0.66	0.44	0.45	0	0.38	0.37	0.34	0.15	0.84	0	1.19	0.08	1.8	2.47	0.25	0	0	0	1A	30163788	30165924	-	TraesCS1A02G048500	--	K24194 boron transporter | (RefSeq) boron transporter 4 (A)	--	Ankyrin-3 [Triticum urartu]	--	A0A3B5XUG6_WHEAT RecName: Full=ANK_REP_REGION domain-containing protein {ECO:0000259|PROSITE:PS50297};	--	--	PF13637.6:Ankyrin repeats (many copies)	--	--	--
TraesCS1A02G048600	1	1.17	1.7	1.72	0.7	1.05	0	2.2	1.24	1.78	1.22	0.86	1.92	1.82	1.8	1.06	0.78	0.81	1.53	1.24	1.66	2.35	3.54	3.84	2.98	1A	30179974	30190054	+	TraesCS1A02G048600	--	K18723 nucleoporin GLE1 | (RefSeq) protein GLE1-like isoform X1 (A)	ko03013: Nucleocytoplasmic transport; ko03015: mRNA surveillance pathway	protein GLE1-like isoform X1 [Aegilops tauschii subsp. tauschii]	GLE1_ARATH RecName: Full=Protein GLE1 {ECO:0000303|PubMed:21189294}; Short=AtGLE1; AltName: Full=Protein EMBRYO DEFECTIVE 1745;	A0A3B5XUH7_WHEAT SubName: Full=Uncharacterized protein {ECO:0000313|EnsemblPlants:TraesCS1A02G048600.1};	At1g13120	GO:0005737,cytoplasm; GO:0005635,nuclear envelope; GO:0044614,nuclear pore cytoplasmic filaments; GO:0000822,inositol hexakisphosphate binding; GO:0005543,phospholipid binding; GO:0031369,translation initiation factor binding; GO:0006406,mRNA export from nucleus; GO:0016973,poly(A)+ mRNA export from nucleus; GO:0006446,regulation of translational initiation; GO:0006449,regulation of translational…	PF05262.11:Borrelia P83/100 protein	--	--	--
TraesCS1A02G048700	2	2.48	3.66	1.19	8.4	10.13	15.45	0.27	1.16	0.41	0.09	0	0	4.88	1.18	0.96	1.08	23.3	16.74	0.8	8.28	0.75	0	0.02	0	1A	30196596	30197675	-	TraesCS1A02G048700	--	--	--	predicted protein [Hordeum vulgare subsp. vulgare]	LTPG5_ARATH RecName: Full=Non-specific lipid transfer protein GPI-anchored 5 {ECO:0000303|PubMed:23893219}; Short=AtLTPG-5 {ECO:0000303|PubMed:23893219}; Short=Protein LTP-GPI-ANCHORED 5 {ECO:0000303|PubMed:23893219}; AltName: Full=Xylogen like protein 12 {ECO:0000303|PubMed:21558309}; Short=AtXYLP12 {ECO:0000303|PubMed:21558309}; Short=AtXYP8 {ECO:0000303|PubMed:21558309}; Flags: Precursor;	A0A3B5XVG8_WHEAT RecName: Full=AAI domain-containing protein {ECO:0000259|SMART:SM00499};	At3g22600	GO:0031225,anchored component of membrane; GO:0005829,cytosol; GO:0005886,plasma membrane; GO:0008289,lipid binding; GO:0050832,defense response to fungus; GO:0006869,lipid transport; GO:0140426,PAMP-triggered immunity signalling pathway; GO:0002237,response to molecule of bacterial origin; GO:0002240,response to molecule of oomycetes origin; GO:0003674,molecular_function; GO:0005488,binding; GO:…	PF14368.6:Probable lipid transfer	--	--	--
TraesCS1A02G049000	3	3.15	3.18	0.64	1.72	0.9	0.27	0.67	1.55	1.1	0.32	0.03	0	2.35	1.67	2.34	0.89	0.36	0.77	1.4	0.4	0.44	0.04	0.33	0.25	1A	30636157	30638406	-	TraesCS1A02G049000	--	--	--	hypothetical protein TRIUR3_33836 [Triticum urartu]	--	A0A3B5XUH0_WHEAT SubName: Full=Uncharacterized protein {ECO:0000313|EnsemblPlants:TraesCS1A02G049000.1};	--	--	--	--	--	--
TraesCS1A02G049500	2	0	0	0	4.18	5.57	6.2	0.13	0.15	0.13	0	0	0	0.04	0.75	0.33	6.38	7.87	4.75	0	0.79	0.15	0	0	0.04	1A	31031094	31032449	-	TraesCS1A02G049500	--	--	--	uncharacterized protein LOC109773959 [Aegilops tauschii subsp. tauschii]	--	A0A3B5XVH8_WHEAT SubName: Full=Uncharacterized protein {ECO:0000313|EnsemblPlants:TraesCS1A02G049500.1};	At3g60410	--	PF07797.14:Protein of unknown function (DUF1639)	--	--	--
TraesCS1A02G049600	3	0.2	0.58	1.63	0.39	0	0.16	0.07	0.08	0	0	0	0	0.62	0.47	0.64	0.11	0.07	0.57	0	0	0	0	0	0.01	1A	31252424	31254526	-	TraesCS1A02G049600	--	K05681 ATP-binding cassette, subfamily G (WHITE), member 2 | (RefSeq) ABC transporter G family member 5-like (A)	ko02010: ABC transporters	ABC transporter G family member 5-like [Aegilops tauschii subsp. tauschii]	AB5G_ORYSJ RecName: Full=ABC transporter G family member 5 {ECO:0000303|PubMed:18299247}; Short=ABC transporter ABCG.5 {ECO:0000303|PubMed:18299247}; Short=OsABCG5 {ECO:0000303|PubMed:18299247}; AltName: Full=Protein REDUCED CULM NUMBER 1 {ECO:0000303|PubMed:19140940}; AltName: Full=White-brown complex homolog protein 5 {ECO:0000303|PubMed:22996334}; Short=OsWBC5 {ECO:0000303|PubMed:22996334};	A0A3B5XUA1_WHEAT RecName: Full=ABC transporter domain-containing protein {ECO:0000259|PROSITE:PS50893};	At2g39350	GO:0048226,Casparian strip; GO:0016021,integral component of membrane; GO:0005886,plasma membrane; GO:0048225,suberin network; GO:0005524,ATP binding; GO:0042626,ATPase-coupled transmembrane transporter activity; GO:0071456,cellular response to hypoxia; GO:0071470,cellular response to osmotic stress; GO:0071472,cellular response to salt stress; GO:0007275,multicellular organism development; GO:19…	PF01061.24:ABC-2 type transporter	--	--	--
TraesCS1A02G049700	1	70.42	46.01	65.48	63.27	61.41	64.5	73.07	68.62	66.18	91.36	97.49	62.4	57.48	49.48	48.28	42.96	54.23	76.71	24.86	42.36	42.93	91.97	113.02	63.34	1A	31778440	31781938	+	TraesCS1A02G049700	--	K12896 serine/arginine-rich splicing factor 7 | (RefSeq) serine/arginine-rich splicing factor RS2Z33-like isoform X1 (A)	ko03040: Spliceosome	serine/arginine-rich splicing factor RS2Z33-like isoform X3 [Aegilops tauschii subsp. tauschii]	RSZ33_ARATH RecName: Full=Serine/arginine-rich splicing factor RS2Z33; AltName: Full=RS-containing zinc finger protein 33; Short=At-RS2Z33; Short=At-RSZ33; Short=AtRSZ33;	A0A446IK34_TRITD SubName: Full=Uncharacterized protein {ECO:0000313|EMBL:VAH01179.1};	At2g37340	GO:0016607,nuclear speck; GO:0005681,spliceosomal complex; GO:0003729,mRNA binding; GO:0003723,RNA binding; GO:0008270,zinc ion binding; GO:0000398,mRNA splicing, via spliceosome; GO:0008380,RNA splicing; GO:0000245,spliceosomal complex assembly; GO:0003674,molecular_function; GO:0003676,nucleic acid binding; GO:0005488,binding; GO:0097159,organic cyclic compound binding; GO:1901363,heterocyclic …	PF00098.23:Zinc knuckle	--	--	--
TraesCS1A02G049800	2	1.73	0	0.01	1.96	3.19	1.75	0.01	0	0	0.04	0.04	0	0.07	0.39	0.15	3.24	2.7	2.67	0	0	0	0.08	0	0.06	1A	31894803	31897016	+	TraesCS1A02G049800	--	K19891 glucan endo-1,3-beta-glucosidase 1/2/3 [EC:3.2.1.39] | (RefSeq) glucan endo-1,3-beta-glucosidase 3 (A)	ko00500: Starch and sucrose metabolism; ko01100: Metabolic pathways	glucan endo-1,3-beta-glucosidase 11-like isoform X2 [Aegilops tauschii subsp. tauschii]	E1311_ARATH RecName: Full=Glucan endo-1,3-beta-glucosidase 11; EC=3.2.1.39; AltName: Full=(1->3)-beta-glucan endohydrolase 11; Short=(1->3)-beta-glucanase 11; AltName: Full=Beta-1,3-endoglucanase 11; Short=Beta-1,3-glucanase 11; Flags: Precursor;	A0A3B5XVI3_WHEAT SubName: Full=Uncharacterized protein {ECO:0000313|EnsemblPlants:TraesCS1A02G049800.1.cds1};	At1g32860	GO:0031225,anchored component of membrane; GO:0046658,anchored component of plasma membrane; GO:0005618,cell wall; GO:0005576,extracellular region; GO:0005886,plasma membrane; GO:0042973,glucan endo-1,3-beta-D-glucosidase activity; GO:0005975,carbohydrate metabolic process; GO:0071555,cell wall organization; GO:0006952,defense response; GO:0003674,molecular_function; GO:0003824,catalytic activity…	PF00332.18:Glycosyl hydrolases family 17	--	--	--
TraesCS1A02G050100	2	0.3	1.01	0.54	13.57	15.38	14.32	2.08	1.54	2.49	0.36	1.04	0.19	2.93	1.4	1.48	2.77	3.98	3.71	0.23	1.21	0.37	0.82	0.41	0.58	1A	32084707	32089178	+	TraesCS1A02G050100	--	K00001 alcohol dehydrogenase [EC:1.1.1.1] | (RefSeq) alcohol dehydrogenase-like 4 (A)	ko00010: Glycolysis / Gluconeogenesis; ko00071: Fatty acid degradation; ko00350: Tyrosine metabolism; ko00620: Pyruvate metabolism; ko01100: Metabolic pathways; ko01110: Biosynthesis of secondary metabolites	Alcohol dehydrogenase-like 3 [Triticum urartu]	ADHL3_ARATH RecName: Full=Alcohol dehydrogenase-like 3; EC=1.1.1.1 {ECO:0000250|UniProtKB:P06525};	A0A446IK27_TRITD RecName: Full=PKS_ER domain-containing protein {ECO:0000259|SMART:SM00829};	At1g64710	GO:0005829,cytosol; GO:0004024,alcohol dehydrogenase activity, zinc-dependent; GO:0051903,S-(hydroxymethyl)glutathione dehydrogenase activity; GO:0008270,zinc ion binding; GO:0046294,formaldehyde catabolic process; GO:0003674,molecular_function; GO:0003824,catalytic activity; GO:0004022,alcohol dehydrogenase (NAD+) activity; GO:0016491,oxidoreductase activity; GO:0016614,oxidoreductase activity, …	PF08240.12:Alcohol dehydrogenase GroES-like domain	--	--	--
TraesCS1A02G050300	3	1.9	2.94	3.02	0.43	1.01	0	0.33	1.92	0.33	0.9	1.23	0.16	1.86	2.47	1.97	0.3	0.12	0.73	0	0	0.23	0.94	0.93	1.24	1A	32186072	32187086	+	TraesCS1A02G050300	--	K03457 nucleobase:cation symporter-1, NCS1 family | (RefSeq) pentatricopeptide repeat-containing protein At4g38150 isoform X1 (A)	--	hypothetical protein TRIUR3_05731 [Triticum urartu]	PP356_ARATH RecName: Full=Pentatricopeptide repeat-containing protein At4g38150;	A0A3B5XU34_WHEAT SubName: Full=Uncharacterized protein {ECO:0000313|EnsemblPlants:TraesCS1A02G050300.1.cds1};	At5g03560_1	--	PF13041.6:PPR repeat family	--	--	--
TraesCS1A02G050400	2	0	0	0	2.59	1.12	2.77	0.25	0.36	0.2	0.06	0.12	0.27	0	0	0	0.23	0.61	0.5	0	1.68	0.1	0	0	0.23	1A	32260043	32262299	+	TraesCS1A02G050400	Bidirectional sugar transporter SWEET [Source:UniProtKB/TrEMBL%3BAcc:W4ZVD1]	K15382 solute carrier family 50 (sugar transporter) | (RefSeq) bidirectional sugar transporter SWEET14-like (A)	--	bidirectional sugar transporter SWEET14-like [Aegilops tauschii subsp. tauschii]	SWT14_ORYSI RecName: Full=Bidirectional sugar transporter SWEET14; Short=OsSWEET14;	A0A446IK40_TRITD RecName: Full=Bidirectional sugar transporter SWEET {ECO:0000256|RuleBase:RU910715};	At3g48740	GO:0005887,integral component of plasma membrane; GO:0008515,sucrose transmembrane transporter activity; GO:0051119,sugar transmembrane transporter activity; GO:0003674,molecular_function; GO:0005215,transporter activity; GO:0008509,anion transmembrane transporter activity; GO:0015075,ion transmembrane transporter activity; GO:0015144,carbohydrate transmembrane transporter activity; GO:0015154,di…	PF03083.16:Sugar efflux transporter for intercellular exchange	--	--	--
TraesCS1A02G050600	3	332.13	397.09	381.69	1.97	1.53	3.75	2.74	2.29	0.8	0.29	0.17	0.23	227.97	167.57	217.35	0.74	7.21	8.72	1.53	0	0.88	0.21	0.28	0.04	1A	32291317	32292106	+	TraesCS1A02G050600	Defensin [Source:UniProtKB/TrEMBL%3BAcc:W4ZVB1]	--	--	Defensin-like protein [Triticum urartu]	CAL1_ORYSJ RecName: Full=Defensin-like protein CAL1 {ECO:0000305}; AltName: Full=OsCPT1 {ECO:0000303|PubMed:19279197}; AltName: Full=Pathogen-related protein 12 {ECO:0000305}; Short=OsPR12 {ECO:0000305}; AltName: Full=Protein CADMIUM ACCUMULATION IN LEAF 1 {ECO:0000303|PubMed:29440679}; Flags: Precursor;	A0A452XR90_AEGTS RecName: Full=Knot1 domain-containing protein {ECO:0000259|SMART:SM00505};	At2g02120	GO:0005615,extracellular space; GO:0046870,cadmium ion binding; GO:0055073,cadmium ion homeostasis; GO:0006952,defense response; GO:0003674,molecular_function; GO:0005488,binding; GO:0043167,ion binding; GO:0043169,cation binding; GO:0046872,metal ion binding; GO:0046914,transition metal ion binding; GO:0008150,biological_process; GO:0042592,homeostatic process; GO:0048878,chemical homeostasis; G…	PF00304.20:Gamma-thionin family	--	--	--
TraesCS1A02G050700	4	227.75	243.54	185.88	0.42	0.19	0.57	0	0	0	0	0	0	200.06	200.91	220.33	0	0.16	0.08	0	0	0	0	0	0	1A	32302130	32302932	+	TraesCS1A02G050700	Defensin [Source:UniProtKB/TrEMBL%3BAcc:W4ZVX9]	--	--	defensin [Triticum aestivum]	CAL1_ORYSJ RecName: Full=Defensin-like protein CAL1 {ECO:0000305}; AltName: Full=OsCPT1 {ECO:0000303|PubMed:19279197}; AltName: Full=Pathogen-related protein 12 {ECO:0000305}; Short=OsPR12 {ECO:0000305}; AltName: Full=Protein CADMIUM ACCUMULATION IN LEAF 1 {ECO:0000303|PubMed:29440679}; Flags: Precursor;	T1LLN8_TRIUA RecName: Full=Knot1 domain-containing protein {ECO:0000259|SMART:SM00505};	--	GO:0005615,extracellular space; GO:0046870,cadmium ion binding; GO:0055073,cadmium ion homeostasis; GO:0006952,defense response; GO:0003674,molecular_function; GO:0005488,binding; GO:0043167,ion binding; GO:0043169,cation binding; GO:0046872,metal ion binding; GO:0046914,transition metal ion binding; GO:0008150,biological_process; GO:0042592,homeostatic process; GO:0048878,chemical homeostasis; G…	PF00304.20:Gamma-thionin family	--	--	--
TraesCS1A02G050800	4	306.08	279.05	191.12	13.24	1.96	32.26	0	0	0	0	0	0	262.17	262.04	322.64	2.12	10.18	10.86	0	0	0	0	0	0	1A	32451297	32452090	+	TraesCS1A02G050800	--	--	--	defensin precursor [Triticum turgidum subsp. durum]	CAL1_ORYSJ RecName: Full=Defensin-like protein CAL1 {ECO:0000305}; AltName: Full=OsCPT1 {ECO:0000303|PubMed:19279197}; AltName: Full=Pathogen-related protein 12 {ECO:0000305}; Short=OsPR12 {ECO:0000305}; AltName: Full=Protein CADMIUM ACCUMULATION IN LEAF 1 {ECO:0000303|PubMed:29440679}; Flags: Precursor;	A0A3B5XU39_WHEAT RecName: Full=Knot1 domain-containing protein {ECO:0000259|SMART:SM00505};	At2g02100	GO:0005615,extracellular space; GO:0046870,cadmium ion binding; GO:0055073,cadmium ion homeostasis; GO:0006952,defense response; GO:0003674,molecular_function; GO:0005488,binding; GO:0043167,ion binding; GO:0043169,cation binding; GO:0046872,metal ion binding; GO:0046914,transition metal ion binding; GO:0008150,biological_process; GO:0042592,homeostatic process; GO:0048878,chemical homeostasis; G…	PF00304.20:Gamma-thionin family	--	--	--
TraesCS1A02G050900	3	147.75	155.73	183.95	19.29	11.2	16.17	0	2.07	0.59	0.25	0.6	0	95.38	121	133.37	10.22	15.31	33.91	1.19	0	0.19	0.18	0.48	0.22	1A	32454117	32455183	+	TraesCS1A02G050900	Defensin [Source:UniProtKB/TrEMBL%3BAcc:A0A060AJ86]	--	--	defensin [Triticum aestivum]	CAL1_ORYSJ RecName: Full=Defensin-like protein CAL1 {ECO:0000305}; AltName: Full=OsCPT1 {ECO:0000303|PubMed:19279197}; AltName: Full=Pathogen-related protein 12 {ECO:0000305}; Short=OsPR12 {ECO:0000305}; AltName: Full=Protein CADMIUM ACCUMULATION IN LEAF 1 {ECO:0000303|PubMed:29440679}; Flags: Precursor;	A0A060AJ86_WHEAT SubName: Full=Defensin {ECO:0000313|EMBL:AIA66989.1, ECO:0000313|EnsemblPlants:TraesCS1A02G050900.1};	At2g02100	GO:0005615,extracellular space; GO:0046870,cadmium ion binding; GO:0055073,cadmium ion homeostasis; GO:0006952,defense response; GO:0003674,molecular_function; GO:0005488,binding; GO:0043167,ion binding; GO:0043169,cation binding; GO:0046872,metal ion binding; GO:0046914,transition metal ion binding; GO:0008150,biological_process; GO:0042592,homeostatic process; GO:0048878,chemical homeostasis; G…	PF00304.20:Gamma-thionin family	--	--	--
TraesCS1A02G051200	1	6.81	9.49	16.71	6.03	11.65	7.89	8.74	3.71	6.55	12.33	10.25	14.44	1.56	4.99	2.53	5.51	0	0	0	0	0	16.61	5.2	7.41	1A	32549428	32552583	+	TraesCS1A02G051200	--	--	--	hypothetical protein TRIUR3_13721 [Triticum urartu]	--	A0A3B5XVJ8_WHEAT SubName: Full=Uncharacterized protein {ECO:0000313|EnsemblPlants:TraesCS1A02G051200.1};	--	--	--	--	--	--
TraesCS1A02G051300	3	7.88	8.73	10.21	2.71	2.01	2	3.02	1.77	1.91	2.59	1.48	4.23	5.74	7.72	6.6	2.16	1.75	3.12	1.56	3.45	2.3	2.95	4.32	2.62	1A	32890600	32894593	+	TraesCS1A02G051300	--	K12811 ATP-dependent RNA helicase DDX46/PRP5 [EC:3.6.4.13] | (RefSeq) uncharacterized protein LOC117125980 (A)	ko03040: Spliceosome	WEB family protein At5g16730, chloroplastic-like [Aegilops tauschii subsp. tauschii]	Y4759_ARATH RecName: Full=WEB family protein At4g27595, chloroplastic; Flags: Precursor;	A0A3B5XU45_WHEAT SubName: Full=Uncharacterized protein {ECO:0000313|EnsemblPlants:TraesCS1A02G051300.1};	At1g65010	GO:0009507,chloroplast; GO:0005875,microtubule associated complex; GO:0007131,reciprocal meiotic recombination; GO:0000003,reproduction; GO:0000280,nuclear division; GO:0006139,nucleobase-containing compound metabolic process; GO:0006259,DNA metabolic process; GO:0006310,DNA recombination; GO:0006725,cellular aromatic compound metabolic process; GO:0006807,nitrogen compound metabolic process; GO:…	PF05701.11:Weak chloroplast movement under blue light	--	--	--
TraesCS1A02G051500	2	3.82	0	1.48	19.95	21.41	12.09	23.61	36.07	23.91	10.21	9	10.86	36.2	21.07	25.78	8.75	40.71	56.19	15.1	24.02	20.6	5.36	10.59	8.39	1A	33019233	33022457	+	TraesCS1A02G051500	--	K15730 cytosolic prostaglandin-E synthase [EC:5.3.99.3] | (RefSeq) co-chaperone protein p23-1-like (A)	ko00590: Arachidonic acid metabolism; ko01100: Metabolic pathways	uncharacterized protein OsI_027940-like [Aegilops tauschii subsp. tauschii]	P23A_BRANA RecName: Full=Co-chaperone protein p23-1 {ECO:0000305}; AltName: Full=Bnp23-1 {ECO:0000303|PubMed:20349287};	A0A446IK76_TRITD RecName: Full=CS domain-containing protein {ECO:0000259|PROSITE:PS51203};	At4g02450	GO:0101031,chaperone complex; GO:0051087,chaperone binding; GO:0051879,Hsp90 protein binding; GO:0051085,chaperone cofactor-dependent protein refolding; GO:0009408,response to heat; GO:0003674,molecular_function; GO:0005488,binding; GO:0005515,protein binding; GO:0031072,heat shock protein binding; GO:0006457,protein folding; GO:0006458,'de novo' protein folding; GO:0008150,biological_process; GO…	PF04969.16:CS domain	--	--	--
TraesCS1A02G051600	4	0	0	0	0	0	0	0	0	0	0	0	0	3.25	1.65	1.22	0	1.32	1.52	0.77	3.08	1.67	0	0.66	0.25	1A	33226677	33229752	-	TraesCS1A02G051600	--	--	--	hypothetical protein TRIUR3_20716 [Triticum urartu]	FB93_ARATH RecName: Full=F-box protein At1g80960;	A0A3B5XVK3_WHEAT RecName: Full=F-box domain-containing protein {ECO:0000259|PROSITE:PS50181};	--	--	PF00646.33:F-box domain	--	--	--
TraesCS1A02G051700	4	108	134.68	202.87	90.24	53.58	89.59	82	75.26	90.13	50.98	47.2	80.86	259.56	84.12	112.59	0.83	67.37	73.68	112.92	83.81	161.93	0.34	21.29	13.29	1A	33370767	33373330	+	TraesCS1A02G051700	--	--	--	hypothetical protein TRIUR3_16979 [Triticum urartu]	--	M7ZYH4_TRIUA SubName: Full=Uncharacterized protein {ECO:0000313|EMBL:EMS65097.1, ECO:0000313|EnsemblPlants:TRIUR3_16979-P1};	--	GO:0016021,integral component of membrane; GO:0005575,cellular_component; GO:0016020,membrane; GO:0031224,intrinsic component of membrane; GO:0110165,cellular anatomical entity	--	--	--	--
TraesCS1A02G051800	1	1.29	1.97	0	1.52	0.92	0.38	2.55	2.8	2.17	3.49	3.32	2.72	2.04	0.61	2.39	0	0.93	1.07	0	0	1.55	1.02	2.2	1.87	1A	33373636	33374973	-	TraesCS1A02G051800	Bacterial-type ATP binding cassette (ABC) transporter%2C Al toleranc [Source: Projected from Oryza sativa (Os05g0119000)]	K02069 UDP-glucose/iron transport system permease protein | (RefSeq) UPF0014 membrane protein STAR2-like (A)	--	UPF0014 membrane protein STAR2 [Aegilops tauschii subsp. tauschii]	STAR2_ORYSJ RecName: Full=UPF0014 membrane protein STAR2 {ECO:0000305}; AltName: Full=Protein SENSITIVE TO ALUMINUM RHIZOTOXICITY 2 {ECO:0000303|PubMed:19244140};	A0A3B5XUC5_WHEAT SubName: Full=Uncharacterized protein {ECO:0000313|EnsemblPlants:TraesCS1A02G051800.1};	At2g37330	GO:0005887,integral component of plasma membrane; GO:0012506,vesicle membrane; GO:0005460,UDP-glucose transmembrane transporter activity; GO:0010044,response to aluminum ion; GO:0015786,UDP-glucose transmembrane transport; GO:0003674,molecular_function; GO:0005215,transporter activity; GO:0005338,nucleotide-sugar transmembrane transporter activity; GO:0008509,anion transmembrane transporter activ…	PF03649.13:Uncharacterised protein family (UPF0014)	--	--	--
TraesCS1A02G051900	4	31	47.02	23.96	21.78	23.17	27.44	2.44	6.57	3.5	6.68	6.51	6.66	29.99	37.97	46.31	20.07	19.35	14.58	1.04	6.41	3.24	6.71	3.8	5.73	1A	33375413	33377767	-	TraesCS1A02G051900	--	--	--	hypothetical protein TRIUR3_16980 [Triticum urartu]	--	A0A452XRF5_AEGTS SubName: Full=Uncharacterized protein {ECO:0000313|EnsemblPlants:AET1Gv20131500.2};	--	--	PF15054.6:Domain of unknown function (DUF4535)	--	--	--
TraesCS1A02G052100	1	7.09	4.52	14.15	2.82	2.24	4	5.91	3.65	4.59	12.92	10.82	10.34	4.76	5.42	5.82	4.68	4.09	3.82	1.58	3	3.92	8.9	11.34	8.87	1A	34146866	34149852	-	TraesCS1A02G052100	--	K08057 calreticulin | (RefSeq) calreticulin (A)	ko04141: Protein processing in endoplasmic reticulum; ko04145: Phagosome	Calreticulin [Triticum urartu]	CALR_MAIZE RecName: Full=Calreticulin; Flags: Precursor;	A0A3B5XVK8_WHEAT SubName: Full=Uncharacterized protein {ECO:0000313|EnsemblPlants:TraesCS1A02G052100.1};	At1g56340	GO:0005788,endoplasmic reticulum lumen; GO:0005789,endoplasmic reticulum membrane; GO:0005509,calcium ion binding; GO:0030246,carbohydrate binding; GO:0051082,unfolded protein binding; GO:0030968,endoplasmic reticulum unfolded protein response; GO:0006457,protein folding; GO:0003674,molecular_function; GO:0005488,binding; GO:0043167,ion binding; GO:0043169,cation binding; GO:0046872,metal ion bin…	PF00262.18:Calreticulin family	--	--	--
TraesCS1A02G052200	3	11.22	8.99	8.83	4.31	3.08	4.08	3.79	2.32	3.12	2.49	2.11	2.67	6.58	7.08	7.36	4.7	3.68	5.07	2.73	2.47	2.92	2.71	4.01	2.19	1A	34158622	34174068	+	TraesCS1A02G052200	Protein unc-13 homolog [Source:Projected from Arabidopsis thaliana (AT5G06970) UniProtKB/Swiss-Prot%3BAcc:Q8RX56]	--	--	uncharacterized protein LOC109765977 [Aegilops tauschii subsp. tauschii]	UNC13_ARATH RecName: Full=Protein unc-13 homolog {ECO:0000305}; AltName: Full=Protein PROTON ATPASE TRANSLOCATION CONTROL 1 {ECO:0000303|PubMed:23896897};	A0A3B5XUD0_WHEAT SubName: Full=Uncharacterized protein {ECO:0000313|EnsemblPlants:TraesCS1A02G052200.2};	At5g06970	GO:0005737,cytoplasm; GO:0005886,plasma membrane; GO:0009506,plasmodesma; GO:0072659,protein localization to plasma membrane; GO:0010118,stomatal movement; GO:0008104,protein localization; GO:0008150,biological_process; GO:0009987,cellular process; GO:0033036,macromolecule localization; GO:0034613,cellular protein localization; GO:0051179,localization; GO:0051641,cellular localization; GO:0070727…	PF05664.11:Plant family of unknown function (DUF810)	--	--	--
TraesCS1A02G052300	4	4.27	2.61	2.8	4.12	2.63	2.17	0.4	1.95	0.74	0.38	0.61	0.51	4.01	1.96	3.4	1.67	1.83	2.16	0.67	1.41	0.09	0.91	0.52	0.77	1A	34406139	34410005	-	TraesCS1A02G052300	--	K01206 alpha-L-fucosidase [EC:3.2.1.51] | (RefSeq) alpha-L-fucosidase 3-like (A)	ko00511: Other glycan degradation	GDSL esterase/lipase LIP-4-like [Aegilops tauschii subsp. tauschii]	LIP4_ARATH RecName: Full=GDSL esterase/lipase LIP-4; EC=3.1.1.-; AltName: Full=Extracellular lipase LIP-4; Flags: Precursor;	A0A446IK94_TRITD SubName: Full=Uncharacterized protein {ECO:0000313|EMBL:VAH01255.1};	At1g56670	GO:0009570,chloroplast stroma; GO:0005576,extracellular region; GO:0016788,hydrolase activity, acting on ester bonds; GO:0016042,lipid catabolic process; GO:0003674,molecular_function; GO:0003824,catalytic activity; GO:0016787,hydrolase activity; GO:0006629,lipid metabolic process; GO:0008150,biological_process; GO:0008152,metabolic process; GO:0009056,catabolic process; GO:0044238,primary metabo…	PF00657.22:GDSL-like Lipase/Acylhydrolase	--	--	--
TraesCS1A02G052400	1	0	0	0	0	0	0	0	0	0	0	0	0	0	2.23	0.56	1.61	0.05	0	0	0	0	7.07	3.7	3.51	1A	34425461	34427079	+	TraesCS1A02G052400	--	K12818 ATP-dependent RNA helicase DHX8/PRP22 [EC:3.6.4.13] | (RefSeq) ATP-dependent RNA helicase DEAH12, chloroplastic-like (A)	ko03040: Spliceosome	hypothetical protein TRIUR3_23378 [Triticum urartu]	DEAHB_ARATH RecName: Full=ATP-dependent RNA helicase DEAH11, chloroplastic; EC=3.6.4.13; Flags: Precursor;	A0A3B5XVL4_WHEAT SubName: Full=Uncharacterized protein {ECO:0000313|EnsemblPlants:TraesCS1A02G052400.1};	At4g01020_1	GO:0009507,chloroplast; GO:0005524,ATP binding; GO:0016787,hydrolase activity; GO:0046872,metal ion binding; GO:0003723,RNA binding; GO:0003724,RNA helicase activity; GO:0016740,transferase activity; GO:0000166,nucleotide binding; GO:0003674,molecular_function; GO:0005488,binding; GO:0017076,purine nucleotide binding; GO:0030554,adenyl nucleotide binding; GO:0032553,ribonucleotide binding; GO:003…	--	--	--	--
TraesCS1A02G053600	1	2.16	0.52	0	0.35	0.62	0.41	0.87	0.79	0.54	1.51	1.42	0.87	0.79	0.35	0.15	1.61	1.14	0.77	1.41	0.58	0.41	1.48	1.22	1.33	1A	35528837	35532835	+	TraesCS1A02G053600	--	K10523 speckle-type POZ protein | (RefSeq) BTB/POZ and MATH domain-containing protein 1-like (A)	--	PREDICTED: uncharacterized protein LOC106866685 [Brachypodium distachyon]	--	A0A3B5XUE6_WHEAT RecName: Full=DUF295 domain-containing protein {ECO:0000259|Pfam:PF03478};	--	--	PF03478.18:Protein of unknown function (DUF295)	--	--	--
TraesCS1A02G053800	2	0	0	0	0.33	1.62	2.41	0.18	0.14	0.09	0.24	0	0.34	0.37	0.32	0.14	1.42	1.39	0.83	0.93	0.66	0.07	0	0.02	0	1A	35536206	35537473	+	TraesCS1A02G053800	--	--	--	uncharacterized protein LOC109773959 [Aegilops tauschii subsp. tauschii]	--	A0A452XRL6_AEGTS SubName: Full=Uncharacterized protein {ECO:0000313|EnsemblPlants:AET1Gv20133800.1};	At3g60410	--	PF07797.14:Protein of unknown function (DUF1639)	--	--	--
TraesCS1A02G054000	3	8.42	6.87	2.89	1.64	1.43	0.83	1.74	1.12	1.43	0.42	0.59	0	2.04	3.63	2.32	1.89	2.43	1.83	0	1.47	1.24	0.54	0.68	0.79	1A	35542718	35543825	-	TraesCS1A02G054000	--	--	--	protein SENSITIVITY TO RED LIGHT REDUCED 1 [Aegilops tauschii subsp. tauschii]	SRR1_ARATH RecName: Full=Protein SENSITIVITY TO RED LIGHT REDUCED 1;	A0A446IKD6_TRITD RecName: Full=SRR1 domain-containing protein {ECO:0000259|Pfam:PF07985};	At5g59560	GO:0005737,cytoplasm; GO:0005634,nucleus; GO:0007623,circadian rhythm; GO:0007017,microtubule-based process; GO:0010017,red or far-red light signaling pathway; GO:0009585,red, far-red light phototransduction; GO:0042752,regulation of circadian rhythm; GO:0008150,biological_process; GO:0048511,rhythmic process; GO:0009987,cellular process; GO:0007154,cell communication; GO:0007165,signal transduct…	PF07985.12:SRR1	--	--	--
TraesCS1A02G054200	2	0.77	0	0	1.76	1.29	0.82	0.17	0	0	0	0	0	0.1	0.02	0.07	0.4	2.16	1.7	0	0	0.09	0	0	0	1A	35577373	35578714	-	TraesCS1A02G054200	--	--	--	uncharacterized protein LOC109773959 [Aegilops tauschii subsp. tauschii]	--	A0A3B5XU73_WHEAT SubName: Full=Uncharacterized protein {ECO:0000313|EnsemblPlants:TraesCS1A02G054200.1};	At3g60410	--	PF07797.14:Protein of unknown function (DUF1639)	--	--	--
TraesCS1A02G054300	2	2.14	2.24	2.76	1.67	0.85	1.8	4.09	1.37	2.77	2.26	1.06	4.14	1.58	3.09	1.67	2.84	2.97	3.33	2.53	1.71	3.88	0.69	1.88	2.09	1A	35931964	35936127	+	TraesCS1A02G054300	--	K11671 nuclear factor related to kappa-B-binding protein | (RefSeq) uncharacterized protein LOC123188386 isoform X1 (A)	--	uncharacterized protein LOC109734518 isoform X1 [Aegilops tauschii subsp. tauschii]	--	A0A3B5XUF2_WHEAT SubName: Full=Uncharacterized protein {ECO:0000313|EnsemblPlants:TraesCS1A02G054300.1};	At3g45830	GO:0031011,Ino80 complex; GO:0000228,nuclear chromosome; GO:0000785,chromatin; GO:0005575,cellular_component; GO:0005622,intracellular anatomical structure; GO:0005634,nucleus; GO:0005694,chromosome; GO:0031974,membrane-enclosed lumen; GO:0031981,nuclear lumen; GO:0032991,protein-containing complex; GO:0033202,DNA helicase complex; GO:0043226,organelle; GO:0043227,membrane-bounded organelle; GO:0…	--	--	--	--
TraesCS1A02G054400	4	2.42	3.98	5.25	0.83	0.82	1.17	1.16	0.63	0.88	0.45	0.47	0.72	3.52	4.14	3.69	1.08	0.43	1.56	0.53	0.92	1.11	0.18	0.43	0.59	1A	35937734	35944326	-	TraesCS1A02G054400	--	K10398 kinesin family member 11 | (RefSeq) kinesin-like protein KIN-5A (A)	--	kinesin-like protein KIN-5A [Aegilops tauschii subsp. tauschii]	KN5A_ORYSJ RecName: Full=Kinesin-like protein KIN-5A {ECO:0000305};	A0A3B5XUN8_WHEAT RecName: Full=Kinesin motor domain-containing protein {ECO:0000259|PROSITE:PS50067};	At3g45850	GO:0005737,cytoplasm; GO:0005874,microtubule; GO:0005819,spindle; GO:0005524,ATP binding; GO:0008574,ATP-dependent microtubule motor activity, plus-end-directed; GO:0008017,microtubule binding; GO:0007018,microtubule-based movement; GO:0000166,nucleotide binding; GO:0003674,molecular_function; GO:0005488,binding; GO:0017076,purine nucleotide binding; GO:0030554,adenyl nucleotide binding; GO:00325…	PF00225.23:Kinesin motor domain	--	--	--
TraesCS1A02G054900	1	6.3	5.64	3.5	4.18	2.73	3.56	4.96	3.95	3.47	7.97	8.41	8.06	5.47	5.73	5.74	2.22	3.13	3.7	1.38	2.83	3.57	8.9	15.19	6.28	1A	36267235	36271054	-	TraesCS1A02G054900	transcription factor IIIA [Source:Projected from Arabidopsis thaliana (AT1G72050) TAIR%3BAcc:AT1G72050]	K09191 general transcription factor IIIA | (RefSeq) transcription factor IIIA-like isoform X1 (A)	--	PREDICTED: zinc finger protein 43-like isoform X1 [Brachypodium distachyon]	TF3A_ARATH RecName: Full=Transcription factor IIIA {ECO:0000303|PubMed:12711688}; Short=AtTFIIIA {ECO:0000303|PubMed:12711688};	A0A3B5XU91_WHEAT SubName: Full=Uncharacterized protein {ECO:0000313|EnsemblPlants:TraesCS1A02G054900.2};	At1g72050	GO:0005829,cytosol; GO:0005730,nucleolus; GO:0005634,nucleus; GO:0080084,5S rDNA binding; GO:0008097,5S rRNA binding; GO:0003700,DNA-binding transcription factor activity; GO:0046872,metal ion binding; GO:0003723,RNA binding; GO:0007275,multicellular organism development; GO:0010468,regulation of gene expression; GO:0000182,rDNA binding; GO:0003674,molecular_function; GO:0003676,nucleic acid bind…	PF00096.26:Zinc finger, C2H2 type	C2H2	TF	C2H2
TraesCS1A02G055000	4	0.53	1.22	0.93	0.87	0.23	0.27	0.59	0.57	0.42	1.14	1.09	1.04	1.91	1.81	1.86	0.19	0.22	0.13	0.54	0.68	0.48	1.52	1.59	0.87	1A	36271325	36278335	+	TraesCS1A02G055000	Thylakoid membrane protein TERC%2C chloroplastic [Source:Projected from Arabidopsis thaliana (AT5G12130) UniProtKB/Swiss-Prot%3BAcc:F4JZG9]	K13679 granule-bound starch synthase [EC:2.4.1.242] | (RefSeq) granule-bound starch synthase 1, chloroplastic/amyloplastic-like (A)	ko00500: Starch and sucrose metabolism; ko01100: Metabolic pathways; ko01110: Biosynthesis of secondary metabolites	thylakoid membrane protein TERC, chloroplastic [Aegilops tauschii subsp. tauschii]	TERC_ARATH RecName: Full=Thylakoid membrane protein TERC, chloroplastic {ECO:0000305}; AltName: Full=Protein PIGMENT DEFECTIVE 149 {ECO:0000312|EMBL:AED91766.1}; AltName: Full=Protein TELLURITE RESISTANCE C {ECO:0000303|PubMed:18429937}; Short=AtTerC {ECO:0000303|PubMed:18429937}; Flags: Precursor;	A0A446IKG8_TRITD SubName: Full=Uncharacterized protein {ECO:0000313|EMBL:VAH01334.1};	At5g12130	GO:0009534,chloroplast thylakoid; GO:0009535,chloroplast thylakoid membrane; GO:0016021,integral component of membrane; GO:0090351,seedling development; GO:0010027,thylakoid membrane organization; GO:0007275,multicellular organism development; GO:0008150,biological_process; GO:0009791,post-embryonic development; GO:0032501,multicellular organismal process; GO:0032502,developmental process; GO:004…	PF03741.16:Integral membrane protein TerC family	--	--	--
TraesCS1A02G055200	2	3.05	3.98	1.41	4.88	4.6	5.12	4.37	5.59	5.08	4.44	5.19	6.37	2.57	2.64	2.86	7.31	5.24	4.48	7.32	5.77	5.39	4.13	5.39	4.37	1A	36278601	36281199	-	TraesCS1A02G055200	--	--	--	hypothetical protein TRIUR3_16970 [Triticum urartu]	--	A0A452XRS3_AEGTS SubName: Full=Uncharacterized protein {ECO:0000313|EnsemblPlants:AET1Gv20135500.4};	At4g31130	GO:0016021,integral component of membrane; GO:0005575,cellular_component; GO:0016020,membrane; GO:0031224,intrinsic component of membrane; GO:0110165,cellular anatomical entity	PF06749.12:Protein of unknown function (DUF1218)	--	--	--
TraesCS1A02G056500	1	2.81	3.42	3.13	7.36	7.66	4.68	10.88	14.39	9.87	35.7	32.08	31.24	4.65	4.21	4.79	5.95	4.62	5.25	11.61	8.17	10.99	47.51	28.72	36.6	1A	36772140	36774424	-	TraesCS1A02G056500	--	K18447 ADP-sugar diphosphatase [EC:3.6.1.21] | (RefSeq) uncharacterized protein LOC123156455 isoform X1 (A)	ko00051: Fructose and mannose metabolism; ko00230: Purine metabolism; ko00500: Starch and sucrose metabolism; ko01100: Metabolic pathways; ko01110: Biosynthesis of secondary metabolites	PREDICTED: F-box protein SKIP1-like [Brachypodium distachyon]	SKIP1_ARATH RecName: Full=F-box protein SKIP1; AltName: Full=SKP1-interacting partner 1;	A0A3B5XUR4_WHEAT SubName: Full=Uncharacterized protein {ECO:0000313|EnsemblPlants:TraesCS1A02G056500.2};	At5g57900	GO:0005634,nucleus; GO:0019005,SCF ubiquitin ligase complex; GO:0016567,protein ubiquitination; GO:0031146,SCF-dependent proteasomal ubiquitin-dependent protein catabolic process; GO:0006464,cellular protein modification process; GO:0006807,nitrogen compound metabolic process; GO:0008150,biological_process; GO:0008152,metabolic process; GO:0009987,cellular process; GO:0019538,protein metabolic pr…	PF12937.7:F-box-like	--	--	--
TraesCS1A02G056600	2	0	3.2	0	4.76	4.78	4.72	3.14	1.23	2.51	0.03	0.09	0	0.57	0.2	0.53	4.24	3.27	4.06	3.4	1.9	1.26	0	0	0.19	1A	36776373	36780640	+	TraesCS1A02G056600	--	K01240 uridine nucleosidase [EC:3.2.2.3] | (RefSeq) probable uridine nucleosidase 2 (A)	ko00240: Pyrimidine metabolism; ko00760: Nicotinate and nicotinamide metabolism; ko01100: Metabolic pathways; ko01232: Nucleotide metabolism	probable uridine nucleosidase 2 isoform X1 [Aegilops tauschii subsp. tauschii]	URH2_ORYSJ RecName: Full=Probable uridine nucleosidase 2; EC=3.2.2.3; AltName: Full=Uridine ribohydrolase 2;	A0A446IKL8_TRITD RecName: Full=IU_nuc_hydro domain-containing protein {ECO:0000259|Pfam:PF01156};	At2g36310	GO:0005829,cytosol; GO:0008477,purine nucleosidase activity; GO:0045437,uridine nucleosidase activity; GO:0006152,purine nucleoside catabolic process; GO:0003674,molecular_function; GO:0003824,catalytic activity; GO:0016787,hydrolase activity; GO:0016798,hydrolase activity, acting on glycosyl bonds; GO:0016799,hydrolase activity, hydrolyzing N-glycosyl compounds; GO:0050263,ribosylpyrimidine nucl…	PF01156.19:Inosine-uridine preferring nucleoside hydrolase	--	--	--
TraesCS1A02G056700	4	0	0	0	0.39	0.21	1.19	0.87	0	0.3	0.18	0.23	0.58	5.64	2.27	0.22	0.25	0.09	0.52	0	0	0.13	0	0.04	0.04	1A	36794163	36794789	+	TraesCS1A02G056700	--	--	--	heavy metal-associated isoprenylated plant protein 47-like [Aegilops tauschii subsp. tauschii]	PIK1_ORYSJ RecName: Full=Disease resistance protein Pik-1 {ECO:0000305}; AltName: Full=Pik-1 blast resistance protein {ECO:0000312|EMBL:ADZ48537.1};	A0A3B5XUB2_WHEAT SubName: Full=Uncharacterized protein {ECO:0000313|EnsemblPlants:TraesCS1A02G056700.1.cds1};	--	GO:0043531,ADP binding; GO:0005524,ATP binding; GO:0042742,defense response to bacterium; GO:0002758,innate immune response-activating signal transduction; GO:0009626,plant-type hypersensitive response; GO:0000166,nucleotide binding; GO:0003674,molecular_function; GO:0005488,binding; GO:0017076,purine nucleotide binding; GO:0030554,adenyl nucleotide binding; GO:0032553,ribonucleotide binding; GO:…	PF00403.26:Heavy-metal-associated domain	--	--	--
TraesCS1A02G056800	4	0	1.47	0	3.29	2.35	3.49	0.06	0	0	0	0	0	8.78	2.06	1.34	1.34	1.75	2.51	0	0	0.44	0	0	0	1A	36823911	36824339	+	TraesCS1A02G056800	--	K13459 disease resistance protein RPS2 | (RefSeq) probable disease resistance protein At5g63020 (A)	ko04626: Plant-pathogen interaction	heavy metal-associated isoprenylated plant protein 47-like [Aegilops tauschii subsp. tauschii]	PIK1_ORYSJ RecName: Full=Disease resistance protein Pik-1 {ECO:0000305}; AltName: Full=Pik-1 blast resistance protein {ECO:0000312|EMBL:ADZ48537.1};	A0A446IKM5_TRITD SubName: Full=Uncharacterized protein {ECO:0000313|EMBL:VAH01378.1};	At4g05030	GO:0043531,ADP binding; GO:0005524,ATP binding; GO:0042742,defense response to bacterium; GO:0002758,innate immune response-activating signal transduction; GO:0009626,plant-type hypersensitive response; GO:0000166,nucleotide binding; GO:0003674,molecular_function; GO:0005488,binding; GO:0017076,purine nucleotide binding; GO:0030554,adenyl nucleotide binding; GO:0032553,ribonucleotide binding; GO:…	PF00403.26:Heavy-metal-associated domain	--	--	--
TraesCS1A02G057000	4	0.65	2.86	0	0	0	0	0	0	0	0	0	0	1.26	0.51	1.42	0	0	0	0	0	0	0	0	0	1A	37439847	37460883	+	TraesCS1A02G057000	--	K10760 adenylate dimethylallyltransferase (cytokinin synthase) [EC:2.5.1.27 2.5.1.112] | (RefSeq) adenylate isopentenyltransferase 5, chloroplastic-like (A)	ko00908: Zeatin biosynthesis; ko01100: Metabolic pathways; ko01110: Biosynthesis of secondary metabolites	predicted protein [Hordeum vulgare subsp. vulgare]	IPT5_ARATH RecName: Full=Adenylate isopentenyltransferase 5, chloroplastic; Short=AtIPT5; EC=2.5.1.112; AltName: Full=Adenylate dimethylallyltransferase 5; AltName: Full=Cytokinin synthase 5; Flags: Precursor;	A0A3B5XUR9_WHEAT SubName: Full=Uncharacterized protein {ECO:0000313|EnsemblPlants:TraesCS1A02G057000.1};	At5g19040	GO:0009507,chloroplast; GO:0005739,mitochondrion; GO:0009536,plastid; GO:0052623,ADP dimethylallyltransferase activity; GO:0009824,AMP dimethylallyltransferase activity; GO:0005524,ATP binding; GO:0052622,ATP dimethylallyltransferase activity; GO:0052381,tRNA dimethylallyltransferase activity; GO:0009691,cytokinin biosynthetic process; GO:0006400,tRNA modification; GO:0003674,molecular_function; …	PF01715.17:IPP transferase	--	--	--
TraesCS1A02G057100	3	1.55	2.68	1.17	1.75	0.68	1.15	1.98	2.01	1.14	0.63	0.66	0.45	0.65	0.62	0.86	1.24	0.56	0.9	1.57	0.93	0.49	0.69	2.56	0.71	1A	37465850	37468260	+	TraesCS1A02G057100	--	--	--	uncharacterized protein LOC109757062 [Aegilops tauschii subsp. tauschii]	FB253_ARATH RecName: Full=F-box protein At5g07610;	A0A446IKN3_TRITD SubName: Full=Uncharacterized protein {ECO:0000313|EMBL:VAH01380.1};	At5g07610	--	--	--	--	--
TraesCS1A02G057200	4	1.8	2.99	2.02	0.02	0.28	0	0.08	0	0	0.11	0.17	0.16	4.97	5.01	3.76	0	0.02	0.18	0	0.22	0	0.24	0.06	0.03	1A	37478206	37481881	+	TraesCS1A02G057200	Glutamyl-tRNA reductase [Source:UniProtKB/TrEMBL%3BAcc:A0A1D5S176]	K02492 glutamyl-tRNA reductase [EC:1.2.1.70] | (RefSeq) glutamyl-tRNA reductase 2 (A)	ko00860: Porphyrin metabolism; ko01100: Metabolic pathways; ko01110: Biosynthesis of secondary metabolites; ko01240: Biosynthesis of cofactors	glutamyl tRNA reductase [Triticum aestivum]	HEM11_HORVU RecName: Full=Glutamyl-tRNA reductase 1, chloroplastic; Short=GluTR; EC=1.2.1.70; Flags: Precursor;	A0A3B5XUB7_WHEAT RecName: Full=Glutamyl-tRNA reductase {ECO:0000256|ARBA:ARBA00012970, ECO:0000256|RuleBase:RU000584}; EC=1.2.1.70 {ECO:0000256|ARBA:ARBA00012970, ECO:0000256|RuleBase:RU000584};	At1g58290	GO:0009507,chloroplast; GO:0008883,glutamyl-tRNA reductase activity; GO:0050661,NADP binding; GO:0015995,chlorophyll biosynthetic process; GO:0006782,protoporphyrinogen IX biosynthetic process; GO:0003674,molecular_function; GO:0003824,catalytic activity; GO:0016491,oxidoreductase activity; GO:0016620,oxidoreductase activity, acting on the aldehyde or oxo group of donors, NAD or NADP as acceptor;…	PF01488.20:Shikimate / quinate 5-dehydrogenase	--	--	--
TraesCS1A02G057700	3	2.49	5.83	5.36	2.56	1.73	2.71	1.64	1.08	2.51	0	0.37	1.03	0	0	0	0	0	0	0	0	0	0	0	0	1A	38343191	38344819	-	TraesCS1A02G057700	--	--	--	uncharacterized protein LOC109739100 isoform X1 [Aegilops tauschii subsp. tauschii]	--	A0A3B5XUI4_WHEAT SubName: Full=Uncharacterized protein {ECO:0000313|EnsemblPlants:TraesCS1A02G057700.1};	At5g25770	--	--	--	--	--
TraesCS1A02G058200	4	2.23	0.83	3.53	0.21	0.16	0.11	0.08	0.16	0	0.11	0	0.04	4.56	3.07	2.62	0	0	0.01	0	0	0.03	0	0	0.03	1A	38711994	38715061	+	TraesCS1A02G058200	--	K04733 interleukin-1 receptor-associated kinase 4 [EC:2.7.11.1] | (RefSeq) probable serine/threonine-protein kinase PBL5 (A)	--	wall-associated receptor kinase 2-like [Aegilops tauschii subsp. tauschii]	WAK2_ARATH RecName: Full=Wall-associated receptor kinase 2; EC=2.7.11.-; Flags: Precursor;	A0A446IKP4_TRITD SubName: Full=Uncharacterized protein {ECO:0000313|EMBL:VAH01398.1};	At1g21270	GO:0016021,integral component of membrane; GO:0005634,nucleus; GO:0005886,plasma membrane; GO:0005524,ATP binding; GO:0005509,calcium ion binding; GO:0030247,polysaccharide binding; GO:0106310,protein serine kinase activity; GO:0004674,protein serine/threonine kinase activity; GO:0106311,protein threonine kinase activity; GO:0007166,cell surface receptor signaling pathway; GO:0009992,cellular wat…	PF07714.17:Protein tyrosine kinase	--	--	--
TraesCS1A02G058300	3	21.18	16.33	26.35	3.1	1.91	3.1	6.57	6.73	7.12	8.92	9.38	5.75	7.26	8.92	7.05	6.16	4.2	4.52	7.07	1.86	4.82	10.44	11.5	6.6	1A	38717933	38718693	-	TraesCS1A02G058300	--	K02864 large subunit ribosomal protein L10 | (RefSeq) 50S ribosomal protein L10, chloroplastic-like (A)	ko03010: Ribosome	50S ribosomal protein L10, chloroplastic-like [Aegilops tauschii subsp. tauschii]	RK10_ARATH RecName: Full=50S ribosomal protein L10, chloroplastic; AltName: Full=CL10; Flags: Precursor;	A0A446IKP6_TRITD SubName: Full=Uncharacterized protein {ECO:0000313|EMBL:VAH01399.1};	At5g13510	GO:0009507,chloroplast; GO:0009941,chloroplast envelope; GO:0009570,chloroplast stroma; GO:0022626,cytosolic ribosome; GO:0015934,large ribosomal subunit; GO:0009536,plastid; GO:0019843,rRNA binding; GO:0003735,structural constituent of ribosome; GO:0042254,ribosome biogenesis; GO:0006412,translation; GO:0003674,molecular_function; GO:0003676,nucleic acid binding; GO:0003723,RNA binding; GO:00054…	PF00466.20:Ribosomal protein L10	--	--	--
TraesCS1A02G058600	4	5.35	3.77	3.37	0.64	0.51	0.94	0.17	0.49	0.39	0.03	0.08	0	3.26	5.21	4.75	0.17	1.11	1.81	0.35	0.28	0.86	0.13	0.45	0.39	1A	39402527	39408383	+	TraesCS1A02G058600	--	K09872 aquaporin PIP | (RefSeq) uncharacterized protein LOC114287377 (A)	--	hypothetical protein TRIUR3_21415 [Triticum urartu]	--	A0A446IKS6_TRITD SubName: Full=Uncharacterized protein {ECO:0000313|EMBL:VAH01412.1};	At3g53320	--	--	--	--	--
TraesCS1A02G058900	3	1.43	0.29	1.32	0	0	0	0.05	0	0	0	0.04	0	0.97	0.67	0.8	0	0.08	0	0	0.17	0.07	0.42	0	0	1A	39649614	39651876	-	TraesCS1A02G058900	D-ribulose kinase [Source:Projected from Arabidopsis thaliana (AT2G21370) UniProtKB/Swiss-Prot%3BAcc:Q8L794]	K22935 D-ribulokinase [EC:2.7.1.47] | (RefSeq) D-ribulose kinase-like isoform X1 (A)	ko00040: Pentose and glucuronate interconversions; ko01100: Metabolic pathways	Xylulose kinase [Triticum urartu]	XK1_ARATH RecName: Full=D-ribulose kinase {ECO:0000305|PubMed:27223615}; Short=D-ribulokinase {ECO:0000305}; EC=2.7.1.47 {ECO:0000269|PubMed:27223615}; AltName: Full=Inactive Xylulose kinase 1 {ECO:0000303|PubMed:16920870}; Short=Atxk-1 {ECO:0000303|PubMed:16920870}; Flags: Precursor;	A0A446IKS2_TRITD RecName: Full=FGGY_C domain-containing protein {ECO:0000259|Pfam:PF02782};	At2g21370	GO:0009507,chloroplast; GO:0005737,cytoplasm; GO:0005829,cytosol; GO:0009536,plastid; GO:0005524,ATP binding; GO:0019150,D-ribulokinase activity; GO:0000166,nucleotide binding; GO:0003674,molecular_function; GO:0005488,binding; GO:0017076,purine nucleotide binding; GO:0030554,adenyl nucleotide binding; GO:0032553,ribonucleotide binding; GO:0032555,purine ribonucleotide binding; GO:0032559,adenyl …	PF00370.21:FGGY family of carbohydrate kinases, N-terminal domain	--	--	--
TraesCS1A02G059100	3	2.46	0.23	12.06	0	0	0	0	0	0	0.02	0.02	0	1.49	1.53	0.78	0	0	0	0	0	0	0	0	0	1A	39870474	39872241	-	TraesCS1A02G059100	Patatin [Source:UniProtKB/TrEMBL%3BAcc:W4ZY32]	--	--	patatin-like protein 2 [Aegilops tauschii subsp. tauschii]	PLP1_ORYSJ RecName: Full=Patatin-like protein 1; Short=OsPLP1; EC=3.1.1.-;	A0A3B5XVT9_WHEAT RecName: Full=Patatin {ECO:0000256|RuleBase:RU361262}; EC=3.1.1.- {ECO:0000256|RuleBase:RU361262};	At4g37050	GO:0047372,acylglycerol lipase activity; GO:0004620,phospholipase activity; GO:0006952,defense response; GO:0016042,lipid catabolic process; GO:0003674,molecular_function; GO:0003824,catalytic activity; GO:0016298,lipase activity; GO:0016787,hydrolase activity; GO:0016788,hydrolase activity, acting on ester bonds; GO:0052689,carboxylic ester hydrolase activity; GO:0006950,response to stress; GO:0…	PF01734.22:Patatin-like phospholipase	--	--	--
TraesCS1A02G059300	2	0	0	0	0	0	0	0	0	0	0	0	0	0	0	0	4.7	2.8	1.74	0	0	0	0	0	0	1A	40147850	40151816	-	TraesCS1A02G059300	--	--	--	uncharacterized protein LOC109744418 [Aegilops tauschii subsp. tauschii]	--	A0A446IKR7_TRITD RecName: Full=Neprosin domain-containing protein {ECO:0000259|Pfam:PF03080};	At5g18460	--	PF03080.15:Neprosin	--	--	--
TraesCS1A02G059600	4	0.72	0.86	0.52	0.24	0.23	0.17	0	0	0.01	0	0	0	1.03	0.63	0.19	0.11	0.83	0.17	0.18	0	0	0	0	0	1A	40899115	40901290	-	TraesCS1A02G059600	--	K17398 DNA (cytosine-5)-methyltransferase 3A [EC:2.1.1.37] | (RefSeq) uncharacterized protein LOC114313042 (A)	ko00270: Cysteine and methionine metabolism; ko01100: Metabolic pathways	hypothetical protein BRADI_2g37881v3 [Brachypodium distachyon]	--	A0A446IKT0_TRITD RecName: Full=PWWP domain-containing protein {ECO:0000259|PROSITE:PS50812};	At3g09670	--	PF00855.17:PWWP domain	--	--	--
TraesCS1A02G060100	4	6.68	5.14	3.45	5.9	6.63	7.93	5.35	4.53	4.51	2.2	1.78	2.65	6.96	5.78	7.09	4.59	2.55	2.78	4.45	4.75	4.31	2.18	2.31	2.05	1A	41357284	41362423	-	TraesCS1A02G060100	--	K05290 GPI-anchor transamidase subunit K | (RefSeq) putative GPI-anchor transamidase (A)	ko00563: Glycosylphosphatidylinositol (GPI)-anchor biosynthesis; ko01100: Metabolic pathways	putative GPI-anchor transamidase [Aegilops tauschii subsp. tauschii]	VPEA_ARATH RecName: Full=Vacuolar-processing enzyme alpha-isozyme; EC=3.4.22.34 {ECO:0000250|UniProtKB:Q84LM2}; AltName: Full=Alpha-VPE; AltName: Full=Asparaginyl endopeptidase alpha-VPE {ECO:0000305}; Flags: Precursor;	A0A452XT28_AEGTS SubName: Full=Uncharacterized protein {ECO:0000313|EnsemblPlants:AET1Gv20148500.3};	At1g08750	GO:0000326,protein storage vacuole; GO:0004197,cysteine-type endopeptidase activity; GO:0051603,proteolysis involved in cellular protein catabolic process; GO:0006624,vacuolar protein processing; GO:0003674,molecular_function; GO:0003824,catalytic activity; GO:0004175,endopeptidase activity; GO:0008233,peptidase activity; GO:0008234,cysteine-type peptidase activity; GO:0016787,hydrolase activity;…	PF01650.18:Peptidase C13 family	--	--	--
TraesCS1A02G060500	1	0	0.17	0.15	0.05	0	0	0.25	0.31	0.22	0.63	0.8	0	0.76	0.59	0.79	0.13	0.11	0.17	0	0	0	0.36	1.06	0.17	1A	41712135	41714118	+	TraesCS1A02G060500	--	--	--	pentatricopeptide repeat-containing protein At1g09900-like [Aegilops tauschii subsp. tauschii]	--	A0A3B5XUW4_WHEAT SubName: Full=Uncharacterized protein {ECO:0000313|EnsemblPlants:TraesCS1A02G060500.1.cds1};	--	--	PF12854.7:PPR repeat	--	--	--
TraesCS1A02G060600	3	10.85	8.8	11	1.13	0.65	0.02	0.14	0.61	0.27	0.19	0.07	0	4.27	5.63	4.04	0.06	0.1	1.07	0.24	0	0.06	0	0.1	0.18	1A	41740301	41745063	+	TraesCS1A02G060600	--	--	--	interactor of constitutive active ROPs 2, chloroplastic isoform X2 [Aegilops tauschii subsp. tauschii]	ICR2_ARATH RecName: Full=Interactor of constitutive active ROPs 2, chloroplastic; AltName: Full=ROP-interactive partner 2; Flags: Precursor;	A0A3B5XUL1_WHEAT SubName: Full=Uncharacterized protein {ECO:0000313|EnsemblPlants:TraesCS1A02G060600.2};	At2g37080	GO:0009507,chloroplast; GO:0005575,cellular_component; GO:0005622,intracellular anatomical structure; GO:0005737,cytoplasm; GO:0009536,plastid; GO:0043226,organelle; GO:0043227,membrane-bounded organelle; GO:0043229,intracellular organelle; GO:0043231,intracellular membrane-bounded organelle; GO:0110165,cellular anatomical entity	PF12718.7:Tropomyosin like	--	--	--
TraesCS1A02G060700	1	17.15	6.86	11.81	14.87	15.69	14.99	22.9	25.04	19.95	50.4	42.62	19.62	12.65	9.96	10.66	9.19	20.49	16.03	25.62	7.72	17.8	73.17	75.25	37.16	1A	41747501	41750050	+	TraesCS1A02G060700	Ribosome biogenesis regulatory protein [Source:UniProtKB/TrEMBL%3BAcc:W4ZWF3]	K14852 regulator of ribosome biosynthesis | (RefSeq) ribosome biogenesis regulatory protein homolog (A)	--	ribosome biogenesis regulatory protein homolog [Aegilops tauschii subsp. tauschii]	RRS1_ARATH RecName: Full=Ribosome biogenesis regulatory protein homolog;	A0A3B5XUM0_WHEAT RecName: Full=Ribosome biogenesis regulatory protein {ECO:0000256|RuleBase:RU364132};	At2g37990	GO:0005730,nucleolus; GO:0030687,preribosome, large subunit precursor; GO:0000447,endonucleolytic cleavage in ITS1 to separate SSU-rRNA from 5.8S rRNA and LSU-rRNA from tricistronic rRNA transcript (SSU-rRNA, 5.8S rRNA, LSU-rRNA); GO:0042273,ribosomal large subunit biogenesis; GO:0000055,ribosomal large subunit export from nucleus; GO:0000460,maturation of 5.8S rRNA; GO:0000462,maturation of SSU-…	PF04939.12:Ribosome biogenesis regulatory protein (RRS1)	--	--	--
TraesCS1A02G060900	4	0	3.62	1.48	0.15	0	0	0	0	0	0	0	0	2.05	2.92	2.89	0	0	0	0	0	0	0	0	0	1A	41829435	41830506	+	TraesCS1A02G060900	--	--	--	uncharacterized protein LOC109755671 [Aegilops tauschii subsp. tauschii]	--	A0A3B5XUX1_WHEAT SubName: Full=Uncharacterized protein {ECO:0000313|EnsemblPlants:TraesCS1A02G060900.1};	--	--	--	--	--	--
TraesCS1A02G061200	3	3.59	4.2	0	0.27	0	0	0	0	0	0	0	0	1.24	0.33	0.78	0	0	0	0	0	0	0	0	0	1A	41906108	41906887	+	TraesCS1A02G061200	--	K05223 neuromedin B | (RefSeq) uncharacterized protein LOC119362228 (A)	--	uncharacterized protein LOC109776252 [Aegilops tauschii subsp. tauschii]	--	A0A446IL21_TRITD SubName: Full=Uncharacterized protein {ECO:0000313|EMBL:VAH01453.1};	--	--	--	--	--	--
TraesCS1A02G061400	4	9.98	11.3	7.69	0	0	0.78	0	0	0	0	0	0	13.53	10.27	15.65	0	0.35	0	0	0	0	0	0	0	1A	41919073	41919883	+	TraesCS1A02G061400	--	--	--	hypothetical protein TRIUR3_07252 [Triticum urartu]	--	M7YPY9_TRIUA SubName: Full=Uncharacterized protein {ECO:0000313|EMBL:EMS49477.1, ECO:0000313|EnsemblPlants:TRIUR3_07252-P1};	--	--	--	--	--	--
TraesCS1A02G061600	1	0	0	0	0.15	0	0	0	0.32	0.01	1.39	0.84	2.47	0	0	0	0	0	0	0	0	0	0.02	0.05	0	1A	42217457	42220780	-	TraesCS1A02G061600	--	K00927 phosphoglycerate kinase [EC:2.7.2.3] | (RefSeq) uncharacterized LOC109182250 (A)	ko00010: Glycolysis / Gluconeogenesis; ko00710: Carbon fixation in photosynthetic organisms; ko01100: Metabolic pathways; ko01110: Biosynthesis of secondary metabolites; ko01200: Carbon metabolism; ko01230: Biosynthesis of amino acids	predicted protein [Hordeum vulgare subsp. vulgare]	U86A1_ARATH RecName: Full=UDP-glycosyltransferase 86A1; EC=2.4.1.-;	A0A446IKW3_TRITD RecName: Full=Glycosyltransferase {ECO:0000256|RuleBase:RU362057}; EC=2.4.1.- {ECO:0000256|RuleBase:RU362057};	At2g36970	GO:0008194,UDP-glycosyltransferase activity; GO:0003674,molecular_function; GO:0003824,catalytic activity; GO:0016740,transferase activity; GO:0016757,transferase activity, transferring glycosyl groups	PF00201.18:UDP-glucoronosyl and UDP-glucosyl transferase	--	--	--
TraesCS1A02G061700	1	0.41	0	0.43	0	0	0	1.29	1.58	1.19	6.86	6.61	13.13	0.85	1.03	1.05	0	0.06	0.15	0	0.09	1.67	4.39	1.52	4.39	1A	42251606	42256435	+	TraesCS1A02G061700	--	K00927 phosphoglycerate kinase [EC:2.7.2.3] | (RefSeq) uncharacterized LOC109182250 (A)	ko00010: Glycolysis / Gluconeogenesis; ko00710: Carbon fixation in photosynthetic organisms; ko01100: Metabolic pathways; ko01110: Biosynthesis of secondary metabolites; ko01200: Carbon metabolism; ko01230: Biosynthesis of amino acids	UDP-glycosyltransferase 86A1 isoform X1 [Aegilops tauschii subsp. tauschii]	U86A1_ARATH RecName: Full=UDP-glycosyltransferase 86A1; EC=2.4.1.-;	A0A3B5XUN0_WHEAT RecName: Full=Glycosyltransferase {ECO:0000256|RuleBase:RU362057}; EC=2.4.1.- {ECO:0000256|RuleBase:RU362057};	At2g36970	GO:0008194,UDP-glycosyltransferase activity; GO:0003674,molecular_function; GO:0003824,catalytic activity; GO:0016740,transferase activity; GO:0016757,transferase activity, transferring glycosyl groups	PF00201.18:UDP-glucoronosyl and UDP-glucosyl transferase	--	--	--
TraesCS1A02G062000	2	0	0	0	37.52	35.48	50.03	209.57	298.51	209.2	115.73	117.94	126.14	0	0	0	10.15	0.17	5.25	53.55	59.84	42.54	18.28	19.5	13.37	1A	42505024	42505283	-	TraesCS1A02G062000	--	--	--	low temperature-induced protein lt101.2 [Aegilops tauschii subsp. tauschii]	LT02_HORVU RecName: Full=Low temperature-induced protein lt101.2;	A0A341NIV5_WHEAT SubName: Full=Uncharacterized protein {ECO:0000313|EnsemblPlants:TraesCS1A02G062000.1};	At3g05880	GO:0016021,integral component of membrane; GO:0005575,cellular_component; GO:0016020,membrane; GO:0031224,intrinsic component of membrane; GO:0110165,cellular anatomical entity	PF01679.17:Proteolipid membrane potential modulator	--	--	--
TraesCS1A02G062100	3	52.3	37.71	42.93	7.05	7.47	12.57	12.91	12.15	10.23	20.5	21.05	26.9	19.03	36.04	26.71	8.56	7.43	10.93	15.25	11.93	15.27	22.05	18.49	21.96	1A	42546063	42550350	+	TraesCS1A02G062100	--	K16297 serine carboxypeptidase-like clade II [EC:3.4.16.-] | (RefSeq) LOW QUALITY PROTEIN: serine carboxypeptidase-like 27 (A)	--	tetraspanin-3 [Aegilops tauschii subsp. tauschii]	TET4_ARATH RecName: Full=Tetraspanin-4;	A0A3B5ZQN9_WHEAT SubName: Full=Uncharacterized protein {ECO:0000313|EnsemblPlants:TraesCS1D02G063000.1};	At5g60220	GO:0016021,integral component of membrane; GO:0005886,plasma membrane; GO:0009506,plasmodesma; GO:0005575,cellular_component; GO:0016020,membrane; GO:0031224,intrinsic component of membrane; GO:0110165,cellular anatomical entity; GO:0071944,cell periphery; GO:0005911,cell-cell junction; GO:0030054,cell junction; GO:0055044,symplast; GO:0070161,anchoring junction	PF00335.20:Tetraspanin family	--	--	--
TraesCS1A02G062400	1	0.41	1.01	0.58	1.21	0.39	1.02	0.59	0.16	0.38	0.61	0.69	0.31	0.95	1.53	1.7	1.5	1.52	1.77	0.76	2.32	0.94	4.07	5.01	1.56	1A	42643126	42668396	+	TraesCS1A02G062400	--	K06133 4'-phosphopantetheinyl transferase [EC:2.7.8.-] | (RefSeq) 4'-phosphopantetheinyl transferase HetI-like (A)	ko00770: Pantothenate and CoA biosynthesis; ko01100: Metabolic pathways	uncharacterized protein LOC109760192 isoform X2 [Aegilops tauschii subsp. tauschii]	--	A0A452XTB2_AEGTS RecName: Full=ACPS domain-containing protein {ECO:0000259|Pfam:PF01648};	At3g11470	GO:0008897,holo-[acyl-carrier-protein] synthase activity; GO:0000287,magnesium ion binding; GO:0003674,molecular_function; GO:0003824,catalytic activity; GO:0016740,transferase activity; GO:0016772,transferase activity, transferring phosphorus-containing groups; GO:0016780,phosphotransferase activity, for other substituted phosphate groups; GO:0005488,binding; GO:0043167,ion binding; GO:0043169,c…	PF01648.20:4'-phosphopantetheinyl transferase superfamily	--	--	--
TraesCS1A02G062500	2	0	0	0.43	27.67	41.93	33.35	0.03	0	0	0	0	0	13.69	5.42	12.89	108.63	107.4	83.55	10.83	0	1.39	0	0.28	0	1A	42670658	42671830	+	TraesCS1A02G062500	--	--	--	hypothetical protein TRIUR3_15065 [Triticum urartu]	--	A0A3B5XVX5_WHEAT SubName: Full=Uncharacterized protein {ECO:0000313|EnsemblPlants:TraesCS1A02G062500.1};	At4g30880	--	--	--	--	--
TraesCS1A02G062600	2	0.16	2.09	1.19	200.36	285.48	216.68	0.27	0.4	0.21	0	0	0.31	0.05	0.06	0.11	14.49	9.15	12.61	0	0	0.11	0	0	0	1A	42686173	42686822	+	TraesCS1A02G062600	--	--	--	putative lipid transfer protein precursor [Triticum turgidum subsp. durum]	--	A0A3B5XUN1_WHEAT SubName: Full=Uncharacterized protein {ECO:0000313|EnsemblPlants:TraesCS1A02G062600.1};	At4g30880	--	PF14368.6:Probable lipid transfer	--	--	--
TraesCS1A02G062700	2	0	0.05	0	161.31	292.95	214.72	0.05	0.15	0.38	0	0	0.33	0	0.05	0	93.02	65.67	47.72	0.38	0	0.78	0	0	0	1A	42695416	42698084	+	TraesCS1A02G062700	--	--	--	hypothetical protein TRIUR3_15065 [Triticum urartu]	--	A0A3B5XUP0_WHEAT SubName: Full=Uncharacterized protein {ECO:0000313|EnsemblPlants:TraesCS1A02G062700.1};	At4g30880	--	--	--	--	--
TraesCS1A02G062900	2	0	0.13	0	61.86	82.58	65.46	0	0	0	0	0	0.44	0.37	0	0.07	32.95	12.75	17.86	0	0	0	0	0	0	1A	42721261	42721834	+	TraesCS1A02G062900	--	--	--	hypothetical protein TRIUR3_15065 [Triticum urartu]	--	A0A3B5XUY8_WHEAT SubName: Full=Uncharacterized protein {ECO:0000313|EnsemblPlants:TraesCS1A02G062900.1};	At4g30880	--	--	--	--	--
TraesCS1A02G063100	2	0.22	12.79	2.63	710.47	875.37	890.11	7.93	8.07	5.38	0	0	0	8.51	5	7.85	225.24	173.25	114.43	12.76	3.82	4.34	0	0	0	1A	43270734	43271502	-	TraesCS1A02G063100	--	--	--	endosperm transfer cell specific PR60 precursor [Triticum aestivum]	--	A0A3B5XUN6_WHEAT SubName: Full=Uncharacterized protein {ECO:0000313|EnsemblPlants:TraesCS1A02G063100.1};	At4g30880	--	--	--	--	--
TraesCS1A02G063200	2	0	6.04	2.33	23.47	49.98	36.77	0	0	0.92	0	0	0	0.37	0	1.2	35.86	13.75	13.03	0.17	0	0	0	0	0	1A	43391541	43392029	-	TraesCS1A02G063200	--	--	--	endosperm transfer cell specific PR60 precursor [Triticum aestivum]	--	A0A3B5XUP4_WHEAT RecName: Full=AAI domain-containing protein {ECO:0000259|Pfam:PF14368};	At4g30880	--	PF14368.6:Probable lipid transfer	--	--	--
TraesCS1A02G063300	1	3.34	1.77	4.48	1.73	0.68	0.34	2.61	1.08	1.74	5.9	5.17	7.68	1.46	1.88	1.17	1.67	1.3	1.99	0.26	1.46	1.87	9.15	7.84	3.58	1A	44363599	44367067	-	TraesCS1A02G063300	--	K14777 ATP-dependent RNA helicase DDX47/RRP3 [EC:3.6.4.13] | (RefSeq) uncharacterized protein LOC120668572 isoform X1 (A)	--	uncharacterized protein LOC109762699 [Aegilops tauschii subsp. tauschii]	FDL40_ARATH RecName: Full=Putative F-box/FBD/LRR-repeat protein At5g56810;	A0A3B5XUX0_WHEAT RecName: Full=FBD domain-containing protein {ECO:0000259|SMART:SM00579};	At5g56810	--	PF08387.10:FBD	--	--	--
TraesCS1A02G063500	4	1.43	0.53	3.18	0	0.04	1.61	0.46	0.7	0.3	0.26	0.41	0	1.58	2.14	2.23	0.46	0.53	1.19	0	0	0.26	0.17	0.26	0.04	1A	44406439	44407943	-	TraesCS1A02G063500	--	K17808 mitochondrial protein import protein ZIM17 | (RefSeq) uncharacterized protein LOC123188936 (A)	--	uncharacterized protein LOC109762698 isoform X1 [Aegilops tauschii subsp. tauschii]	--	A0A3B5XVY4_WHEAT RecName: Full=DNL-type domain-containing protein {ECO:0000259|PROSITE:PS51501};	At1g68730	GO:0005739,mitochondrion; GO:0051087,chaperone binding; GO:0008270,zinc ion binding; GO:0006457,protein folding; GO:0030150,protein import into mitochondrial matrix; GO:0050821,protein stabilization; GO:0003674,molecular_function; GO:0005488,binding; GO:0005515,protein binding; GO:0043167,ion binding; GO:0043169,cation binding; GO:0046872,metal ion binding; GO:0046914,transition metal ion binding…	PF05180.12:DNL zinc finger	--	--	--
TraesCS1A02G063600	4	1.66	2.4	0.73	1.09	0.84	0.87	0.49	0.34	0.56	0.13	0.37	0.24	1.87	1.15	1.06	0.87	0.65	0.83	0.98	0.1	0.1	0.21	0.32	0.2	1A	44408101	44412013	+	TraesCS1A02G063600	Ubiquitin-conjugating enzyme 37 [Source:Projected from Arabidopsis thaliana (AT3G24515) UniProtKB/TrEMBL%3BAcc:A0A1I9LLL0]	K13960 ubiquitin-conjugating enzyme E2 T [EC:2.3.2.23] | (RefSeq) uncharacterized protein LOC123188924 isoform X1 (A)	--	uncharacterized protein LOC109762700 isoform X1 [Aegilops tauschii subsp. tauschii]	UBC37_ARATH RecName: Full=Probable ubiquitin-conjugating enzyme E2 37; EC=2.3.2.23; AltName: Full=E2 ubiquitin-conjugating enzyme 37; AltName: Full=Ubiquitin carrier protein 37;	A0A3B5XUP9_WHEAT RecName: Full=UBC core domain-containing protein {ECO:0000259|PROSITE:PS50127};	Hs7661808	GO:0005634,nucleus; GO:0005524,ATP binding; GO:0061631,ubiquitin conjugating enzyme activity; GO:0006974,cellular response to DNA damage stimulus; GO:0000209,protein polyubiquitination; GO:0000166,nucleotide binding; GO:0003674,molecular_function; GO:0005488,binding; GO:0017076,purine nucleotide binding; GO:0030554,adenyl nucleotide binding; GO:0032553,ribonucleotide binding; GO:0032555,purine ri…	PF00179.26:Ubiquitin-conjugating enzyme	--	--	--
TraesCS1A02G064000	3	18.14	10.42	11.52	4.08	6.29	6.92	4.26	2.23	4.31	1.4	1.96	0.77	10.98	6.52	7.16	5.7	5.57	5.51	2.14	4.62	3.6	2.41	2.44	3.33	1A	45543088	45548553	+	TraesCS1A02G064000	Glycosyltransferases [Source:UniProtKB/TrEMBL%3BAcc:A0A1D5S4V0]	K20869 putative beta-1,4-xylosyltransferase IRX9 [EC:2.4.2.-] | (RefSeq) probable beta-1,4-xylosyltransferase GT43A (A)	--	probable glucuronosyltransferase Os05g0123100 [Aegilops tauschii subsp. tauschii]	GT43A_ORYSJ RecName: Full=Probable beta-1,4-xylosyltransferase GT43A {ECO:0000305}; EC=2.4.2.- {ECO:0000305}; AltName: Full=OsGT43A {ECO:0000303|PubMed:24525904}; AltName: Full=Probable glucuronosyltransferase Os05g0123100 {ECO:0000305};	A0A446IKZ1_TRITD RecName: Full=Glycosyltransferases {ECO:0000256|RuleBase:RU363127}; EC=2.4.-.- {ECO:0000256|RuleBase:RU363127};	At2g37090	GO:0000139,Golgi membrane; GO:0016021,integral component of membrane; GO:0015018,galactosylgalactosylxylosylprotein 3-beta-glucuronosyltransferase activity; GO:0042285,xylosyltransferase activity; GO:0005975,carbohydrate metabolic process; GO:0071555,cell wall organization; GO:0010417,glucuronoxylan biosynthetic process; GO:0009834,plant-type secondary cell wall biogenesis; GO:0045492,xylan biosy…	PF03360.16:Glycosyltransferase family 43	--	--	--
TraesCS1A02G064100	4	5.27	4.34	4.27	1.11	1.69	1.91	2.73	0.68	2.26	0.69	1.02	1.05	3.12	5.07	4.55	3.42	2.59	3	4.32	4.12	2.97	1.12	0.89	0.74	1A	45793606	45797826	+	TraesCS1A02G064100	--	--	--	Protein IQ-DOMAIN 1 [Triticum urartu]	IQD2_ARATH RecName: Full=Protein IQ-DOMAIN 2 {ECO:0000303|PubMed:16368012}; Short=AtIQD2 {ECO:0000303|PubMed:16368012};	A0A3B5XUP6_WHEAT RecName: Full=DUF4005 domain-containing protein {ECO:0000259|Pfam:PF13178};	At5g03040	GO:0005886,plasma membrane; GO:0005575,cellular_component; GO:0016020,membrane; GO:0071944,cell periphery; GO:0110165,cellular anatomical entity	PF13178.6:Protein of unknown function (DUF4005)	--	--	--
TraesCS1A02G064800	3	2.57	1.42	1.75	0.11	0.17	0	0.39	0.32	0.39	0.19	0.36	0	0.67	0.73	1.04	0.27	0.14	0.49	0.32	0.24	0.27	0.14	0.17	0.15	1A	47185808	47194404	-	TraesCS1A02G064800	--	K16055 trehalose 6-phosphate synthase/phosphatase [EC:2.4.1.15 3.1.3.12] | (RefSeq) alpha,alpha-trehalose-phosphate synthase [UDP-forming] 1-like isoform X1 (A)	ko00500: Starch and sucrose metabolism; ko01100: Metabolic pathways; ko01110: Biosynthesis of secondary metabolites	Alpha,alpha-trehalose-phosphate synthase [UDP-forming]	TPS1_ARATH RecName: Full=Alpha,alpha-trehalose-phosphate synthase [UDP-forming] 1; EC=2.4.1.15; AltName: Full=Trehalose-6-phosphate synthase 1; Short=AtTPS1;	A0A3B5XUY7_WHEAT RecName: Full=Alpha,alpha-trehalose-phosphate synthase (UDP-forming) {ECO:0000256|ARBA:ARBA00012538}; EC=2.4.1.15 {ECO:0000256|ARBA:ARBA00012538};	At1g78580	GO:0005618,cell wall; GO:0005829,cytosol; GO:0005576,extracellular region; GO:0005773,vacuole; GO:0003825,alpha,alpha-trehalose-phosphate synthase (UDP-forming) activity; GO:0051301,cell division; GO:0009793,embryo development ending in seed dormancy; GO:0009832,plant-type cell wall biogenesis; GO:0010182,sugar mediated signaling pathway; GO:0005991,trehalose metabolic process; GO:0003674,molecul…	PF00982.21:Glycosyltransferase family 20	--	--	--
TraesCS1A02G064900	1	1.48	0.58	0.53	0.18	0.24	0.66	1.41	0.54	0.98	0.5	0.77	2.19	0.06	0.7	0.19	0.62	0.28	0.91	0	1.31	1.09	1.83	1.59	1.01	1A	47201867	47207696	-	TraesCS1A02G064900	--	K16055 trehalose 6-phosphate synthase/phosphatase [EC:2.4.1.15 3.1.3.12] | (RefSeq) alpha,alpha-trehalose-phosphate synthase [UDP-forming] 5-like (A)	ko00500: Starch and sucrose metabolism; ko01100: Metabolic pathways; ko01110: Biosynthesis of secondary metabolites	sugar transport protein 5-like [Aegilops tauschii subsp. tauschii]	MST1_ORYSJ RecName: Full=Sugar transport protein MST1 {ECO:0000305}; AltName: Full=Monosaccharide transporter 1 {ECO:0000303|PubMed:11038054}; Short=OsMST1 {ECO:0000303|PubMed:11038054}; AltName: Full=Sugar:proton symporter MST1 {ECO:0000305};	A0A3B5XV13_WHEAT RecName: Full=MFS domain-containing protein {ECO:0000259|PROSITE:PS50850};	At1g34580	GO:0016021,integral component of membrane; GO:0015293,symporter activity; GO:0008643,carbohydrate transport; GO:0003674,molecular_function; GO:0005215,transporter activity; GO:0015291,secondary active transmembrane transporter activity; GO:0022804,active transmembrane transporter activity; GO:0022857,transmembrane transporter activity; GO:0006810,transport; GO:0006811,ion transport; GO:0006820,an…	PF00083.24:Sugar (and other) transporter	--	--	--
TraesCS1A02G065200	2	0	2.43	0	0.89	1.56	2.54	8.59	1.62	7.08	1.17	0.19	0	0	0.28	0	1.45	0.64	2.64	0.92	5.73	9.09	1.62	1.39	0.52	1A	47377568	47378105	-	TraesCS1A02G065200	--	--	--	hypothetical protein TRIUR3_32608 [Triticum urartu]	--	A0A3B5XUR7_WHEAT SubName: Full=Uncharacterized protein {ECO:0000313|EnsemblPlants:TraesCS1A02G065200.1};	--	--	--	--	--	--
TraesCS1A02G065300	3	4.6	4.01	5.13	2.1	1.31	1.61	0.71	1.01	0.43	0.76	0.69	0.37	4.29	4.63	2.89	0.77	0.71	0.84	1.46	1.22	1.55	0.86	0.85	0.67	1A	47578260	47587723	+	TraesCS1A02G065300	--	K11801 DDB1- and CUL4-associated factor 11 | (RefSeq) LEC14B protein-like isoform X1 (A)	--	LEC14B protein-like isoform X1 [Aegilops tauschii subsp. tauschii]	LE14B_PRUAR RecName: Full=LEC14B homolog;	A0A3B5XV18_WHEAT RecName: Full=WD_REPEATS_REGION domain-containing protein {ECO:0000259|PROSITE:PS50294};	At4g03020	--	PF00400.32:WD domain, G-beta repeat	--	--	--
TraesCS1A02G065400	2	1.23	1.19	0.74	3.62	2.82	3.11	0.82	0.7	0.67	0.45	0.38	1.28	0.62	0.92	0.34	4.09	4.35	4.25	1.51	3.09	0.92	0.54	0.25	0.51	1A	47799453	47806227	+	TraesCS1A02G065400	--	K14297 nuclear pore complex protein Nup98-Nup96 | (RefSeq) nuclear pore complex protein NUP98A-like (A)	ko03013: Nucleocytoplasmic transport	nuclear pore complex protein NUP98A-like isoform X2 [Aegilops tauschii subsp. tauschii]	NU98A_ARATH RecName: Full=Nuclear pore complex protein NUP98A {ECO:0000303|PubMed:21189294}; AltName: Full=Nucleoporin 98A {ECO:0000303|PubMed:21189294}; AltName: Full=Nucleoporin autopeptidase {ECO:0000312|EMBL:AEE28574.1};	A0A3B5XW07_WHEAT RecName: Full=Peptidase S59 domain-containing protein {ECO:0000259|PROSITE:PS51434};	At1g10390	GO:0005737,cytoplasm; GO:0005635,nuclear envelope; GO:0031965,nuclear membrane; GO:0044614,nuclear pore cytoplasmic filaments; GO:0005634,nucleus; GO:0017056,structural constituent of nuclear pore; GO:0006406,mRNA export from nucleus; GO:0048573,photoperiodism, flowering; GO:0000973,posttranscriptional tethering of RNA polymerase II gene DNA at nuclear periphery; GO:0006606,protein import into nu…	PF04096.14:Nucleoporin autopeptidase	--	--	--
TraesCS1A02G065600	1	0.8	0.89	1.16	0.48	0.33	0.56	1.83	0.8	1.22	1.22	2.08	0.56	0.29	0.89	0.87	0.37	0.29	0.79	1.41	0.91	0.79	0.54	1.88	1.38	1A	47823749	47827916	-	TraesCS1A02G065600	--	K14293 importin subunit beta-1 | (RefSeq) importin subunit beta-1-like (A)	ko03013: Nucleocytoplasmic transport	Importin subunit beta-1 [Triticum urartu]	IMB1_ARATH RecName: Full=Importin subunit beta-1 {ECO:0000305}; AltName: Full=Karyopherin subunit beta-1; Short=ATKPNB1 {ECO:0000303|PubMed:23582042};	A0A3B5XUS2_WHEAT RecName: Full=Importin N-terminal domain-containing protein {ECO:0000259|PROSITE:PS50166};	At5g53480	GO:0005737,cytoplasm; GO:0005634,nucleus; GO:0061608,nuclear import signal receptor activity; GO:0008139,nuclear localization sequence binding; GO:0031267,small GTPase binding; GO:0006606,protein import into nucleus; GO:0003674,molecular_function; GO:0140104,molecular carrier activity; GO:0140142,nucleocytoplasmic carrier activity; GO:0005048,signal sequence binding; GO:0005488,binding; GO:003321…	PF13513.6:HEAT-like repeat	--	--	--
TraesCS1A02G065800	1	12.4	5.19	21.17	10.73	9.61	5.86	10.42	8.25	9.79	29.11	24.46	22.32	5.54	8.14	7.72	8.77	2.23	6.74	5.83	3.19	3.2	37.58	32.28	27.46	1A	48592864	48594183	-	TraesCS1A02G065800	--	--	--	serine/arginine repetitive matrix protein 1-like [Aegilops tauschii subsp. tauschii]	--	A0A3B5XW16_WHEAT SubName: Full=Uncharacterized protein {ECO:0000313|EnsemblPlants:TraesCS1A02G065800.1};	--	--	--	--	--	--
TraesCS1A02G066000	3	1.52	2.55	1.1	0.13	0.16	0.41	0.29	0.13	0.14	0.13	0.27	0.17	0.66	0.58	0.69	0	0.08	0.21	0	0	0.08	0.08	0.52	0.17	1A	48725007	48730230	-	TraesCS1A02G066000	--	K11492 condensin-2 complex subunit G2 | (RefSeq) uncharacterized protein LOC123189199 isoform X1 (A)	--	uncharacterized protein LOC109732878 isoform X1 [Aegilops tauschii subsp. tauschii]	--	A0A3B5XV07_WHEAT SubName: Full=Uncharacterized protein {ECO:0000313|EnsemblPlants:TraesCS1A02G066000.2};	At1g64960	GO:0000796,condensin complex; GO:0005634,nucleus; GO:0000070,mitotic sister chromatid segregation; GO:0000278,mitotic cell cycle; GO:0000280,nuclear division; GO:0000819,sister chromatid segregation; GO:0006996,organelle organization; GO:0007049,cell cycle; GO:0007059,chromosome segregation; GO:0008150,biological_process; GO:0009987,cellular process; GO:0016043,cellular component organization; GO…	PF12422.8:Condensin II non structural maintenance of chromosomes subunit	--	--	--
TraesCS1A02G066100	2	0	0	0	163.47	345.22	226.18	1.35	3.48	2.53	0.05	0.62	0	0	0	0	363.15	711.14	346.48	6.36	20.74	1.77	0	0.02	0.01	1A	48771094	48776849	+	TraesCS1A02G066100	--	--	--	12S seed storage globulin 1 [Triticum urartu]	SSG1_AVESA RecName: Full=12S seed storage globulin 1; Contains: RecName: Full=12S seed storage globulin 1 acidic chain; Contains: RecName: Full=12S seed storage globulin 1 basic chain; Flags: Precursor;	A0A3B5XV32_WHEAT SubName: Full=Uncharacterized protein {ECO:0000313|EnsemblPlants:TraesCS1A02G066100.1};	At5g44120	GO:0045735,nutrient reservoir activity; GO:0003674,molecular_function	PF00190.22:Cupin	--	--	--
TraesCS1A02G066200	3	12.57	19.45	19.75	2.87	2.67	2.8	3.16	2.18	3.11	0.06	0.05	0.12	5.6	9.41	6.61	3.94	2.36	3.14	4.59	3.56	11.62	0.03	0.14	0.15	1A	48783668	48786472	+	TraesCS1A02G066200	--	K01176 alpha-amylase [EC:3.2.1.1] | (RefSeq) alpha-amylase isozyme 2A (A)	ko00500: Starch and sucrose metabolism; ko01100: Metabolic pathways; ko01110: Biosynthesis of secondary metabolites	L-type lectin-domain containing receptor kinase VIII.1-like [Aegilops tauschii subsp. tauschii]	LRK81_ARATH RecName: Full=L-type lectin-domain containing receptor kinase VIII.1; Short=LecRK-VIII.1; EC=2.7.11.1; Flags: Precursor;	A0A3B5XW21_WHEAT RecName: Full=Protein kinase domain-containing protein {ECO:0000259|PROSITE:PS50011};	At3g53380	GO:0016021,integral component of membrane; GO:0005886,plasma membrane; GO:0005524,ATP binding; GO:0030246,carbohydrate binding; GO:0106310,protein serine kinase activity; GO:0106311,protein threonine kinase activity; GO:0004675,transmembrane receptor protein serine/threonine kinase activity; GO:0042742,defense response to bacterium; GO:0002229,defense response to oomycetes; GO:0000166,nucleotide …	PF00139.19:Legume lectin domain	--	--	--
TraesCS1A02G066300	4	0.53	1.25	0.62	0.72	0.32	0.34	0.49	0.78	0.5	0.23	0.1	0.04	2.58	4.19	2.96	2.02	1.35	2.86	0.85	2.03	2.21	1.45	2.52	1.82	1A	48966062	48979283	+	TraesCS1A02G066300	Hydroxyproline O-galactosyltransferase GALT3 [Source:Projected from Arabidopsis thaliana (AT3G06440) UniProtKB/Swiss-Prot%3BAcc:Q9ASW1]	K20843 hydroxyproline O-galactosyltransferase 2/3/4/5/6 [EC:2.4.1.-] | (RefSeq) hydroxyproline O-galactosyltransferase GALT3-like (A)	--	hydroxyproline O-galactosyltransferase GALT3 [Aegilops tauschii subsp. tauschii]	B3GTG_ARATH RecName: Full=Hydroxyproline O-galactosyltransferase GALT3 {ECO:0000303|PubMed:26690932}; EC=2.4.1.- {ECO:0000269|PubMed:26690932}; AltName: Full=Beta-1,3-galactosyltransferase 16 {ECO:0000305};	A0A446IL72_TRITD RecName: Full=Galectin domain-containing protein {ECO:0000259|PROSITE:PS51304};	At3g06440	GO:0005794,Golgi apparatus; GO:0000139,Golgi membrane; GO:0016021,integral component of membrane; GO:0030246,carbohydrate binding; GO:1990714,hydroxyproline O-galactosyltransferase activity; GO:0010405,arabinogalactan protein metabolic process; GO:0048354,mucilage biosynthetic process involved in seed coat development; GO:0018258,protein O-linked glycosylation via hydroxyproline; GO:0080147,root …	PF01762.21:Galactosyltransferase	--	--	--
TraesCS1A02G066700	1	0	0.21	2.59	1.52	0.87	1.44	4.68	1.24	3.52	4.99	4.57	4.37	0.49	0.67	0.39	2.3	0.37	0.9	3.19	7.23	3.23	7.2	9	5.1	1A	49096241	49100322	+	TraesCS1A02G066700	--	K13430 serine/threonine-protein kinase PBS1 [EC:2.7.11.1] | (RefSeq) serine/threonine-protein kinase PBS1-like isoform X1 (A)	ko04626: Plant-pathogen interaction	probable serine/threonine-protein kinase PBL25 [Aegilops tauschii subsp. tauschii]	PBL26_ARATH RecName: Full=Probable serine/threonine-protein kinase PBL26 {ECO:0000305}; EC=2.7.11.1 {ECO:0000305}; AltName: Full=PBS1-like protein 26 {ECO:0000303|PubMed:20413097};	A0A446IL68_TRITD RecName: Full=Protein kinase domain-containing protein {ECO:0000259|PROSITE:PS50011};	At3g07070	GO:0005886,plasma membrane; GO:0005524,ATP binding; GO:0106310,protein serine kinase activity; GO:0106311,protein threonine kinase activity; GO:0006952,defense response; GO:0000166,nucleotide binding; GO:0003674,molecular_function; GO:0005488,binding; GO:0017076,purine nucleotide binding; GO:0030554,adenyl nucleotide binding; GO:0032553,ribonucleotide binding; GO:0032555,purine ribonucleotide bin…	PF00069.25:Protein kinase domain	--	--	--
TraesCS1A02G066800	1	0	0.58	0.19	4.56	3.17	3.56	14.73	11.88	13.87	15.18	17.64	14.63	1.95	1.63	1.83	3.46	1.88	3.19	6.17	15.64	11.35	27.67	31.27	16.77	1A	49099224	49103221	-	TraesCS1A02G066800	--	K00253 isovaleryl-CoA dehydrogenase [EC:1.3.8.4] | (RefSeq) isovaleryl-CoA dehydrogenase, mitochondrial-like (A)	ko00280: Valine, leucine and isoleucine degradation; ko01100: Metabolic pathways	isovaleryl-CoA dehydrogenase, mitochondrial [Aegilops tauschii subsp. tauschii]	IVD_ORYSJ RecName: Full=Isovaleryl-CoA dehydrogenase, mitochondrial; Short=IVD; EC=1.3.8.4; Flags: Precursor;	A0A446IL92_TRITD SubName: Full=Uncharacterized protein {ECO:0000313|EMBL:VAH01587.1};	At3g45300	GO:0005739,mitochondrion; GO:0050660,flavin adenine dinucleotide binding; GO:0008470,isovaleryl-CoA dehydrogenase activity; GO:0006552,leucine catabolic process; GO:0000166,nucleotide binding; GO:0003674,molecular_function; GO:0005488,binding; GO:0036094,small molecule binding; GO:0043167,ion binding; GO:0043168,anion binding; GO:0097159,organic cyclic compound binding; GO:1901265,nucleoside phos…	PF00441.24:Acyl-CoA dehydrogenase, C-terminal domain	--	--	--
TraesCS1A02G066900	4	0	1.1	2.47	1.95	0.98	1.53	0.54	0.34	0.47	0.86	1.11	0.2	1.7	1.39	0.8	1.39	1.3	1.52	0.12	0.98	0.14	0.87	1.31	0.68	1A	49149510	49154022	+	TraesCS1A02G066900	P-loop containing nucleoside triphosphate hydrolases superfamily protein [Source:Projected from Arabidopsis thaliana (AT3G10420) UniProtKB/TrEMBL%3BAcc:F4J3R7]	--	--	uncharacterized protein ycf45 [Aegilops tauschii subsp. tauschii]	SPD1_ARATH RecName: Full=Protein SEEDLING PLASTID DEVELOPMENT 1 {ECO:0000303|PubMed:21045120}; Flags: Precursor;	A0A3B5XV43_WHEAT RecName: Full=AAA domain-containing protein {ECO:0000259|SMART:SM00382};	At3g10420	GO:0009507,chloroplast; GO:0009941,chloroplast envelope; GO:0031972,chloroplast intermembrane space; GO:0031969,chloroplast membrane; GO:0005524,ATP binding; GO:0016887,ATPase activity; GO:0009657,plastid organization; GO:0090677,reversible differentiation; GO:0010431,seed maturation; GO:0000166,nucleotide binding; GO:0003674,molecular_function; GO:0005488,binding; GO:0017076,purine nucleotide bi…	PF00004.29:ATPase family associated with various cellular activities (AAA)	--	--	--
TraesCS1A02G067200	3	2.47	3.54	1.97	0.71	0.64	0.99	1.37	0.64	1.13	0.49	0.41	1.68	0.54	1.12	1.13	0.61	0.58	0.87	1.91	1.06	0.68	0.9	1.07	0.85	1A	49251327	49254104	-	TraesCS1A02G067200	--	--	--	transcription termination factor MTEF18, mitochondrial-like [Aegilops tauschii subsp. tauschii]	MTEFH_ARATH RecName: Full=Transcription termination factor MTEF18, mitochondrial {ECO:0000305}; AltName: Full=Mitochondrial transcription termination factor 18 {ECO:0000303|PubMed:23087700}; AltName: Full=Protein SUPPRESSOR OF HOT1-4 1 {ECO:0000303|PubMed:22942382}; Flags: Precursor;	A0A446IL90_TRITD SubName: Full=Uncharacterized protein {ECO:0000313|EMBL:VAH01598.1};	At5g06810	GO:0009507,chloroplast; GO:0005739,mitochondrion; GO:0003690,double-stranded DNA binding; GO:0009658,chloroplast organization; GO:0032502,developmental process; GO:0006353,DNA-templated transcription, termination; GO:0007005,mitochondrion organization; GO:0006355,regulation of transcription, DNA-templated; GO:0003674,molecular_function; GO:0003676,nucleic acid binding; GO:0003677,DNA binding; GO:…	PF02536.14:mTERF	mTERF	TR	mTERF
TraesCS1A02G067300	1	1.54	4.11	2.5	1.29	0.84	1.58	4.05	1.86	2.48	3.9	2.94	3.84	2.32	3.14	2.85	1.49	1.56	2.2	2.17	2.1	2.88	4.2	8.22	3.24	1A	49269259	49288855	+	TraesCS1A02G067300	--	K14792 rRNA biogenesis protein RRP5 | (RefSeq) rRNA biogenesis protein RRP5-like isoform X1 (A)	--	rRNA biogenesis protein RRP5 isoform X1 [Aegilops tauschii subsp. tauschii]	RRP5_ARATH RecName: Full=rRNA biogenesis protein RRP5 {ECO:0000303|PubMed:23382868}; Short=AtRrp5 {ECO:0000303|PubMed:23382868}; AltName: Full=Ribosomal RNA-processing protein 5 {ECO:0000303|PubMed:23382868};	A0A446ILA5_TRITD SubName: Full=Uncharacterized protein {ECO:0000313|EMBL:VAH01600.1};	At3g11964	GO:0005730,nucleolus; GO:0005886,plasma membrane; GO:0032040,small-subunit processome; GO:0003723,RNA binding; GO:0009553,embryo sac development; GO:0006397,mRNA processing; GO:0006364,rRNA processing; GO:0003674,molecular_function; GO:0003676,nucleic acid binding; GO:0005488,binding; GO:0097159,organic cyclic compound binding; GO:1901363,heterocyclic compound binding; GO:0007275,multicellular or…	PF00575.23:S1 RNA binding domain	--	--	--
TraesCS1A02G068200	3	1.36	2.75	0.4	0.1	0	0	0.05	0.08	0	0.46	0.77	0.09	1.26	1.23	1.23	0.02	0	0.08	0	0.14	0	0.2	0.33	0.35	1A	49516730	49518411	-	TraesCS1A02G068200	--	--	--	uncharacterized protein LOC109734120 [Aegilops tauschii subsp. tauschii]	RITF1_ARATH RecName: Full=Protein RGF1 INDUCIBLE TRANSCRIPTION FACTOR 1 {ECO:0000303|PubMed:31801996};	A0A3B5XUV8_WHEAT SubName: Full=Uncharacterized protein {ECO:0000313|EnsemblPlants:TraesCS1A02G068200.1};	At4g17900	GO:0005634,nucleus; GO:0046872,metal ion binding; GO:0010078,maintenance of root meristem identity; GO:2000377,regulation of reactive oxygen species metabolic process; GO:2000280,regulation of root development; GO:0043434,response to peptide hormone; GO:0003674,molecular_function; GO:0005488,binding; GO:0043167,ion binding; GO:0043169,cation binding; GO:0007275,multicellular organism development;…	PF04640.14:PLATZ transcription factor	PLATZ	TF	PLATZ
TraesCS1A02G068300	1	1.7	1.47	4.09	0.53	0.68	0.7	5.92	1.19	3.39	4.42	4.21	6.84	0.28	2.1	0.97	4.07	2.54	3.92	4.42	8.1	4.85	4.69	7.82	3.91	1A	49526825	49535943	-	TraesCS1A02G068300	--	--	--	uncharacterized protein LOC109734119 [Aegilops tauschii subsp. tauschii]	--	A0A3B5XV62_WHEAT SubName: Full=Uncharacterized protein {ECO:0000313|EnsemblPlants:TraesCS1A02G068300.2};	At3g52250	--	PF00249.31:Myb-like DNA-binding domain	MYB-related	TF	MYB->MYB-related
TraesCS1A02G068400	2	0.48	1.14	0.78	7.52	3.47	3.84	10.2	7.53	10.7	3.01	2.84	3.62	1.06	0.23	0.84	12.38	4.34	4.24	13.55	12.27	8.87	2.05	1.79	2.73	1A	49896641	49897878	-	TraesCS1A02G068400	--	--	--	uncharacterized protein At4g08330, chloroplastic-like [Aegilops tauschii subsp. tauschii]	Y4833_ARATH RecName: Full=Uncharacterized protein At4g08330, chloroplastic; Flags: Precursor;	A0A446ILB4_TRITD SubName: Full=Uncharacterized protein {ECO:0000313|EMBL:VAH01625.1};	At4g08330	GO:0009507,chloroplast; GO:0005886,plasma membrane; GO:0005575,cellular_component; GO:0005622,intracellular anatomical structure; GO:0005737,cytoplasm; GO:0009536,plastid; GO:0043226,organelle; GO:0043227,membrane-bounded organelle; GO:0043229,intracellular organelle; GO:0043231,intracellular membrane-bounded organelle; GO:0110165,cellular anatomical entity; GO:0016020,membrane; GO:0071944,cell p…	PF01641.18:SelR domain	--	--	--
TraesCS1A02G068900	2	0	0	0	2.39	1.75	0	5.24	11.84	7.86	0.28	0.72	0	0	0.14	0	2.26	0.99	0.91	1.59	10.04	4.2	1.5	1.52	2.43	1A	50538726	50539888	-	TraesCS1A02G068900	--	K14487 auxin responsive GH3 gene family | (RefSeq) probable indole-3-acetic acid-amido synthetase GH3.8 (A)	ko04075: Plant hormone signal transduction	PREDICTED: probable indole-3-acetic acid-amido synthetase GH3.8 [Brachypodium distachyon]	GH38_ORYSI RecName: Full=Indole-3-acetic acid-amido synthetase GH3.8 {ECO:0000305}; EC=6.3.2.- {ECO:0000305|PubMed:18192436}; AltName: Full=Auxin-responsive GH3-like protein 8 {ECO:0000303|PubMed:15856348}; Short=OsGH3-8 {ECO:0000303|PubMed:15856348};	A0A3B5XUW7_WHEAT SubName: Full=Uncharacterized protein {ECO:0000313|EnsemblPlants:TraesCS1A02G068900.1};	At2g14960	GO:0016874,ligase activity; GO:0003674,molecular_function; GO:0003824,catalytic activity	PF03321.13:GH3 auxin-responsive promoter	--	--	--
TraesCS1A02G069300	2	5.91	12.46	7.58	11.58	8.81	8.53	4.08	0.88	2.53	0.78	0.64	0.76	11.9	7.66	7.57	17.35	15.64	15.23	2.05	1.62	1.02	0.05	0.05	0.18	1A	51700021	51707185	+	TraesCS1A02G069300	Phosphoinositide phospholipase C [Source:UniProtKB/TrEMBL%3BAcc:A0A1D5S1V5]	K05857 phosphatidylinositol phospholipase C, delta [EC:3.1.4.11] | (RefSeq) phosphoinositide phospholipase C 2-like (A)	ko00562: Inositol phosphate metabolism; ko01100: Metabolic pathways; ko04070: Phosphatidylinositol signaling system	phosphoinositide phospholipase C 2-like [Aegilops tauschii subsp. tauschii]	PLCD2_ARATH RecName: Full=Phosphoinositide phospholipase C 2; EC=3.1.4.11; AltName: Full=Phosphoinositide phospholipase PLC2; Short=AtPLC2; Short=PI-PLC2;	A0A446ILC6_TRITD RecName: Full=Phosphoinositide phospholipase C {ECO:0000256|RuleBase:RU361133}; EC=3.1.4.11 {ECO:0000256|RuleBase:RU361133};	At3g08510	GO:0005886,plasma membrane; GO:0004435,phosphatidylinositol phospholipase C activity; GO:0004629,phospholipase C activity; GO:0042742,defense response to bacterium; GO:0009553,embryo sac development; GO:0048437,floral organ development; GO:0016042,lipid catabolic process; GO:0009556,microsporogenesis; GO:0048015,phosphatidylinositol-mediated signaling; GO:0010601,positive regulation of auxin bios…	PF00388.19:Phosphatidylinositol-specific phospholipase C, X domain	--	--	--
TraesCS1A02G069400	4	17.08	11.03	8.98	10.6	11.18	10.95	4.67	5.14	5.03	4.73	3.58	5.42	12.18	8.48	13.14	7.44	8.45	7.04	2.75	3.05	3.16	2.53	3.46	5.97	1A	52056090	52060042	-	TraesCS1A02G069400	At5g52210 [Source:Projected from Arabidopsis thaliana (AT5G52210) UniProtKB/TrEMBL%3BAcc:Q38921]	K07952 ADP-ribosylation factor related protein 1 | (RefSeq) ADP-ribosylation factor-like protein 1 (A)	--	ADP-ribosylation factor-like protein 1 [Aegilops tauschii subsp. tauschii]	ARL3_CHLRE RecName: Full=ADP-ribosylation factor-like protein 3 {ECO:0000250|UniProtKB:Q8QHI3};	A0A446ILD1_TRITD SubName: Full=Uncharacterized protein {ECO:0000313|EMBL:VAH01645.1};	At5g52210	GO:0000139,Golgi membrane; GO:0005634,nucleus; GO:0005819,spindle; GO:0005525,GTP binding; GO:0003924,GTPase activity; GO:0007049,cell cycle; GO:0051301,cell division; GO:0031116,positive regulation of microtubule polymerization; GO:0015031,protein transport; GO:0000166,nucleotide binding; GO:0001882,nucleoside binding; GO:0001883,purine nucleoside binding; GO:0003674,molecular_function; GO:00054…	PF00025.21:ADP-ribosylation factor family	--	--	--
TraesCS1A02G069500	3	3.87	1.96	1.61	0.16	0.78	0	0	0	0.1	0.15	0.15	0.07	1.42	2.02	2.13	0	0.07	0.23	0	0	0	0	0.24	0.02	1A	52228530	52232086	+	TraesCS1A02G069500	--	--	--	uncharacterized protein LOC109785071 [Aegilops tauschii subsp. tauschii]	--	A0A3B5XV50_WHEAT RecName: Full=VARLMGL domain-containing protein {ECO:0000259|Pfam:PF14383};	--	--	PF14383.6:DUF761-associated sequence motif	--	--	--
TraesCS1A02G069600	4	26.82	29.83	28.94	5.11	5.1	11.76	13.12	8.22	9.28	7.68	10.36	11.2	40.32	45.06	40.97	18.01	6.2	17.37	30.5	24.53	74.72	9.75	7.19	9.25	1A	52235911	52238246	-	TraesCS1A02G069600	--	K23047 E3 ubiquitin-protein ligase UNKL [EC:2.3.2.27] | (RefSeq) zinc finger CCCH domain-containing protein 2 (A)	--	zinc finger CCCH domain-containing protein 33-like [Aegilops tauschii subsp. tauschii]	C3H33_ORYSJ RecName: Full=Zinc finger CCCH domain-containing protein 33; Short=OsC3H33;	A0A3B5XV79_WHEAT SubName: Full=Uncharacterized protein {ECO:0000313|EnsemblPlants:TraesCS1A02G069600.1.cds1};	At5g58620	GO:0003677,DNA binding; GO:0046872,metal ion binding; GO:0003674,molecular_function; GO:0003676,nucleic acid binding; GO:0005488,binding; GO:0097159,organic cyclic compound binding; GO:1901363,heterocyclic compound binding; GO:0043167,ion binding; GO:0043169,cation binding	PF00642.24:Zinc finger C-x8-C-x5-C-x3-H type (and similar)	C3H	TF	C3H
TraesCS1A02G069700	1	0.59	2.62	1.35	1.1	2.12	1.66	1.97	1.66	2.52	6.93	8.36	5.88	5.38	3.31	3.68	1.06	2.21	1.61	1.77	2.17	2.12	8.33	8.84	4.76	1A	52453835	52459566	+	TraesCS1A02G069700	--	--	--	RRP15-like protein isoform X2 [Aegilops tauschii subsp. tauschii]	--	A0A3B5XW66_WHEAT SubName: Full=Uncharacterized protein {ECO:0000313|EnsemblPlants:TraesCS1A02G069700.1};	At5g48240	GO:0030687,preribosome, large subunit precursor; GO:0000460,maturation of 5.8S rRNA; GO:0000470,maturation of LSU-rRNA; GO:0006139,nucleobase-containing compound metabolic process; GO:0006364,rRNA processing; GO:0006396,RNA processing; GO:0006725,cellular aromatic compound metabolic process; GO:0006807,nitrogen compound metabolic process; GO:0008150,biological_process; GO:0008152,metabolic proces…	PF07890.12:Rrp15p	--	--	--
TraesCS1A02G069900	4	3.61	2.03	1.86	0	0	0	0	0	0	0	0.11	0	5.34	4.27	5.87	0	0.03	0	0	0	0	0	0	0	1A	52519641	52520791	-	TraesCS1A02G069900	--	--	--	uncharacterized protein LOC109763764 [Aegilops tauschii subsp. tauschii]	--	A0A446ILE1_TRITD SubName: Full=Uncharacterized protein {ECO:0000313|EMBL:VAH01655.1};	--	GO:0016021,integral component of membrane; GO:0005575,cellular_component; GO:0016020,membrane; GO:0031224,intrinsic component of membrane; GO:0110165,cellular anatomical entity	--	--	--	--
TraesCS1A02G070000	3	2.24	3.3	3	0	0	0	0	0	0	0	0	0.04	0.21	1.13	0.69	0	0	0	0	0	0	0	0	0	1A	52540443	52542008	+	TraesCS1A02G070000	E3 ubiquitin-protein ligase [Source:UniProtKB/TrEMBL%3BAcc:A0A1D5S0P9]	K04506 E3 ubiquitin-protein ligase SIAH1 [EC:2.3.2.27] | (RefSeq) uncharacterized protein LOC123091467 (A)	ko04120: Ubiquitin mediated proteolysis	E3 ubiquitin-protein ligase Siah2-like [Aegilops tauschii subsp. tauschii]	--	A0A3B5XV55_WHEAT RecName: Full=RING-type E3 ubiquitin transferase {ECO:0000256|ARBA:ARBA00012483}; EC=2.3.2.27 {ECO:0000256|ARBA:ARBA00012483};	--	GO:0005737,cytoplasm; GO:0061630,ubiquitin protein ligase activity; GO:0008270,zinc ion binding; GO:0007275,multicellular organism development; GO:0006511,ubiquitin-dependent protein catabolic process; GO:0003674,molecular_function; GO:0003824,catalytic activity; GO:0004842,ubiquitin-protein transferase activity; GO:0016740,transferase activity; GO:0019787,ubiquitin-like protein transferase activ…	PF03145.16:Seven in absentia protein family	--	--	--
TraesCS1A02G070100	2	0	0	0.61	0.3	0.09	0.12	0.36	0.08	0.51	0.1	0.16	0.12	0	0	0	0	0	0	0	0	0	0	0	0	1A	52559623	52563522	-	TraesCS1A02G070100	--	K02218 casein kinase 1 [EC:2.7.11.1] | (RefSeq) uncharacterized protein LOC8069780 (A)	--	PREDICTED: putative nuclease HARBI1 [Oryza brachyantha]	LIMYB_ARATH RecName: Full=L10-interacting MYB domain-containing protein {ECO:0000303|PubMed:25707794};	A0A0P0XJ67_ORYSJ SubName: Full=Os09g0122100 protein {ECO:0000313|EMBL:BAT06881.1};	At5g41980	GO:0005634,nucleus; GO:0005575,cellular_component; GO:0005622,intracellular anatomical structure; GO:0043226,organelle; GO:0043227,membrane-bounded organelle; GO:0043229,intracellular organelle; GO:0043231,intracellular membrane-bounded organelle; GO:0110165,cellular anatomical entity	PF13359.6:DDE superfamily endonuclease	--	--	--
TraesCS1A02G070200	2	3.64	2.6	7.05	19.5	18.78	21.58	5.65	6.94	7.16	12.28	14.61	9.7	1.91	2.11	3.89	33.18	22.26	22.53	17.37	14.92	8.07	9.04	7.76	11.35	1A	53022367	53027095	+	TraesCS1A02G070200	--	K24028 salicylic acid 3-hydroxylase [EC:1.14.11.-] | (RefSeq) protein DOWNY MILDEW RESISTANCE 6 (A)	--	probable 2-oxoglutarate-dependent dioxygenase At3g111800 [Aegilops tauschii subsp. tauschii]	JOX1_ARATH RecName: Full=Jasmonate-induced oxygenase 1 {ECO:0000303|PubMed:28559313}; EC=1.14.11.- {ECO:0000269|PubMed:28559313}; AltName: Full=2-oxoglutarate-dependent dioxygenase JOX1 {ECO:0000305}; AltName: Full=Jasmonic acid oxidase 1 {ECO:0000303|PubMed:28760569};	A0A3B5XW71_WHEAT RecName: Full=Fe2OG dioxygenase domain-containing protein {ECO:0000259|PROSITE:PS51471};	At3g11180	GO:0051213,dioxygenase activity; GO:0046872,metal ion binding; GO:0009813,flavonoid biosynthetic process; GO:0003674,molecular_function; GO:0003824,catalytic activity; GO:0016491,oxidoreductase activity; GO:0005488,binding; GO:0043167,ion binding; GO:0043169,cation binding; GO:0008150,biological_process; GO:0008152,metabolic process; GO:0009058,biosynthetic process; GO:0009812,flavonoid metabolic…	PF14226.6:non-haem dioxygenase in morphine synthesis N-terminal	--	--	--
TraesCS1A02G070300	4	10.84	6.15	9.35	1.94	1.48	2.17	2.28	1.38	1.44	6.94	7.14	3.84	8.09	9.46	12.07	1.87	2.38	2.85	2.92	1.82	2.15	10.07	15	5.88	1A	53032274	53037595	-	TraesCS1A02G070300	--	K09510 DnaJ homolog subfamily B member 4 | (RefSeq) dnaJ homolog subfamily B member 4-like (A)	--	dnaJ homolog subfamily B member 13-like [Aegilops tauschii subsp. tauschii]	DNJH_ATRNU RecName: Full=DnaJ protein homolog ANJ1; Flags: Precursor;	A0A452XUY8_AEGTS RecName: Full=J domain-containing protein {ECO:0000259|PROSITE:PS50076};	At5g01390	GO:0016020,membrane; GO:0005524,ATP binding; GO:0030544,Hsp70 protein binding; GO:0046872,metal ion binding; GO:0051082,unfolded protein binding; GO:0006457,protein folding; GO:0009408,response to heat; GO:0000166,nucleotide binding; GO:0003674,molecular_function; GO:0005488,binding; GO:0017076,purine nucleotide binding; GO:0030554,adenyl nucleotide binding; GO:0032553,ribonucleotide binding; GO:…	PF01556.18:DnaJ C terminal domain	--	--	--
TraesCS1A02G070400	4	1.38	6.61	5.63	8.67	5.31	9.58	2.99	2.53	2.34	2.27	3.51	1.15	26.59	16.59	13.97	0.22	0.94	1.5	4.21	1.26	14.42	0.24	0.57	0.54	1A	53187274	53189460	-	TraesCS1A02G070400	--	K13424 WRKY transcription factor 33 | (RefSeq) probable WRKY transcription factor 26 isoform X1 (A)	ko04016: MAPK signaling pathway - plant; ko04626: Plant-pathogen interaction	WRKY transcription factor [Triticum aestivum]	WRK24_ORYSJ RecName: Full=WRKY transcription factor WRKY24 {ECO:0000303|PubMed:15047897}; Short=OsWRKY24 {ECO:0000303|PubMed:15047897};	A0A3B5XUY1_WHEAT SubName: Full=Uncharacterized protein {ECO:0000313|EnsemblPlants:TraesCS1A02G070400.1};	At2g38470	GO:0005634,nucleus; GO:0003700,DNA-binding transcription factor activity; GO:0043565,sequence-specific DNA binding; GO:0009738,abscisic acid-activated signaling pathway; GO:0009740,gibberellic acid mediated signaling pathway; GO:0009788,negative regulation of abscisic acid-activated signaling pathway; GO:0009938,negative regulation of gibberellic acid mediated signaling pathway; GO:0045893,positi…	PF03106.15:WRKY DNA -binding domain	WRKY	TF	WRKY
TraesCS1A02G070600	3	5.47	7.23	7.2	1.09	0.45	0.93	1.7	1.7	1.13	0.29	0.68	1.43	3.64	7.86	4.64	1.15	3.07	5.01	2.83	2.58	4.56	0.61	1.06	0.77	1A	53454198	53457285	-	TraesCS1A02G070600	--	K13430 serine/threonine-protein kinase PBS1 [EC:2.7.11.1] | (RefSeq) serine/threonine-protein kinase PBS1 isoform X1 (A)	ko04626: Plant-pathogen interaction	putative serine/threonine-protein kinase-like protein CCR3 [Aegilops tauschii subsp. tauschii]	ACCR3_ARATH RecName: Full=Putative serine/threonine-protein kinase-like protein CCR3; EC=2.7.11.1; AltName: Full=Protein CRINKLY 4 RELATED 3; Short=AtCRR3; Flags: Precursor;	A0A3B5XW77_WHEAT RecName: Full=Protein kinase domain-containing protein {ECO:0000259|PROSITE:PS50011};	At3g55950	GO:0016021,integral component of membrane; GO:0005524,ATP binding; GO:0042803,protein homodimerization activity; GO:0106310,protein serine kinase activity; GO:0106311,protein threonine kinase activity; GO:0000166,nucleotide binding; GO:0003674,molecular_function; GO:0005488,binding; GO:0017076,purine nucleotide binding; GO:0030554,adenyl nucleotide binding; GO:0032553,ribonucleotide binding; GO:0…	PF00069.25:Protein kinase domain	--	--	--
TraesCS1A02G070700	2	0.63	0.79	0	0.61	0.9	0.21	0.29	0.48	0.26	0.53	0.47	1.55	0.69	0.38	0.33	1.83	1.92	1.07	0	1.14	0.16	1.2	0.14	0.62	1A	53471544	53473048	+	TraesCS1A02G070700	--	K10523 speckle-type POZ protein | (RefSeq) BTB/POZ and MATH domain-containing protein 1-like (A)	--	BTB/POZ and MATH domain-containing protein 1-like [Aegilops tauschii subsp. tauschii]	BPM1_ARATH RecName: Full=BTB/POZ and MATH domain-containing protein 1; AltName: Full=Protein BTB-POZ AND MATH DOMAIN 1; Short=AtBPM1;	A0A446ILI0_TRITD SubName: Full=Uncharacterized protein {ECO:0000313|EMBL:VAH01677.1};	At3g06190	GO:0005634,nucleus; GO:0042802,identical protein binding; GO:0071472,cellular response to salt stress; GO:0042631,cellular response to water deprivation; GO:0016567,protein ubiquitination; GO:0006970,response to osmotic stress; GO:0003674,molecular_function; GO:0005488,binding; GO:0005515,protein binding; GO:0006950,response to stress; GO:0008150,biological_process; GO:0009628,response to abiotic…	PF00651.31:BTB/POZ domain	--	--	--
TraesCS1A02G071100	4	1.16	1.38	1.65	0.5	0.4	0.13	0.12	0.46	0.25	0.15	0.22	0.17	1.5	1.69	1.24	0.45	0.4	0.52	0	0.13	0.02	0.11	0.32	0.26	1A	53850045	53859233	+	TraesCS1A02G071100	--	K10615 E3 ubiquitin-protein ligase HERC4 [EC:2.3.2.26] | (RefSeq) probable E3 ubiquitin-protein ligase HERC4 isoform X1 (A)	ko04120: Ubiquitin mediated proteolysis	uncharacterized protein LOC109736609 [Aegilops tauschii subsp. tauschii]	UVR8_ARATH RecName: Full=Ultraviolet-B receptor UVR8; AltName: Full=Protein UV-B RESISTANCE 8; AltName: Full=RCC1 domain-containing protein UVR8;	A0A446ILJ7_TRITD SubName: Full=Uncharacterized protein {ECO:0000313|EMBL:VAH01690.1};	At1g19880	GO:0000785,chromatin; GO:0005829,cytosol; GO:0005634,nucleus; GO:0009536,plastid; GO:0003682,chromatin binding; GO:0005085,guanyl-nucleotide exchange factor activity; GO:0042802,identical protein binding; GO:0009881,photoreceptor activity; GO:0042803,protein homodimerization activity; GO:0009649,entrainment of circadian clock; GO:0018298,protein-chromophore linkage; GO:0009411,response to UV; GO:…	PF00415.18:Regulator of chromosome condensation (RCC1) repeat	--	--	--
TraesCS1A02G071300	1	0.38	0.8	0.83	0.82	0.3	0.61	0.99	0.72	0.49	0.55	1.13	0.57	0.57	0.55	0.25	0.42	0.22	0.53	0	1.04	0.3	0.63	1.05	0.49	1A	53903909	53912680	-	TraesCS1A02G071300	--	K14575 AAA family ATPase | (RefSeq) nuclear AAA ATPase (A)	ko03008: Ribosome biogenesis in eukaryotes	calmodulin-interacting protein 111-like [Aegilops tauschii subsp. tauschii]	CI111_ARATH RecName: Full=Calmodulin-interacting protein 111; Short=CaM-interacting protein 111; AltName: Full=ATPase family AAA domain-containing protein CIP111;	A0A3B5XUZ9_WHEAT SubName: Full=Uncharacterized protein {ECO:0000313|EnsemblPlants:TraesCS1A02G071300.1};	At3g56690	GO:0009507,chloroplast; GO:0009535,chloroplast thylakoid membrane; GO:0005737,cytoplasm; GO:0005524,ATP binding; GO:0016887,ATPase activity; GO:0005516,calmodulin binding; GO:0000166,nucleotide binding; GO:0003674,molecular_function; GO:0005488,binding; GO:0017076,purine nucleotide binding; GO:0030554,adenyl nucleotide binding; GO:0032553,ribonucleotide binding; GO:0032555,purine ribonucleotide b…	PF00004.29:ATPase family associated with various cellular activities (AAA)	--	--	--
TraesCS1A02G071500	1	0	1.23	0	0.05	0.43	0.92	0.51	1.47	0.11	2.56	1.97	2.92	0.23	0	0	0	0	0	0	0.33	0.82	4.24	1.18	2.04	1A	54000806	54002679	+	TraesCS1A02G071500	Mitochondrial pyruvate carrier [Source:UniProtKB/TrEMBL%3BAcc:A0A341NS94]	K22138 mitochondrial pyruvate carrier 1 | (RefSeq) mitochondrial pyruvate carrier 1-like (A)	--	hypothetical protein TRIUR3_16557 [Triticum urartu]	MPC1_ARATH RecName: Full=Mitochondrial pyruvate carrier 1 {ECO:0000305}; Short=AtMPC1 {ECO:0000305};	A0A446ILK8_TRITD RecName: Full=Mitochondrial pyruvate carrier {ECO:0000256|RuleBase:RU363100};	At5g20090	GO:0031305,integral component of mitochondrial inner membrane; GO:0005739,mitochondrion; GO:0005886,plasma membrane; GO:0009536,plastid; GO:0005774,vacuolar membrane; GO:0050833,pyruvate transmembrane transporter activity; GO:0006850,mitochondrial pyruvate transmembrane transport; GO:0010119,regulation of stomatal movement; GO:0003674,molecular_function; GO:0005215,transporter activity; GO:000534…	PF03650.13:Mitochondrial pyruvate carriers	--	--	--
TraesCS1A02G071657	1	0	0	0.25	0.07	0.23	0	1.12	0.54	1.09	0.55	0.43	1.02	0	0	0	0	0	0	0	0	0	0	0	0	1A	54015302	54019064	-	TraesCS1A02G071657	--	K05391 cyclic nucleotide gated channel, plant | (RefSeq) cyclic nucleotide-gated ion channel 1-like (A)	ko04626: Plant-pathogen interaction	hypothetical protein BRADI_4g38010v3 [Brachypodium distachyon]	WAK3_ARATH RecName: Full=Wall-associated receptor kinase 3; EC=2.7.11.-; Flags: Precursor;	A0A3B5XV04_WHEAT RecName: Full=Protein kinase domain-containing protein {ECO:0000259|PROSITE:PS50011};	At1g21240	GO:0016021,integral component of membrane; GO:0005886,plasma membrane; GO:0005524,ATP binding; GO:0005509,calcium ion binding; GO:0030247,polysaccharide binding; GO:0106310,protein serine kinase activity; GO:0004674,protein serine/threonine kinase activity; GO:0106311,protein threonine kinase activity; GO:0007166,cell surface receptor signaling pathway; GO:0006468,protein phosphorylation; GO:0000…	PF07714.17:Protein tyrosine kinase	--	--	--
TraesCS1A02G071700	1	1.29	1.17	1.85	3.7	2.52	2.36	0.85	0.76	1.16	2.32	2.58	5.48	1.86	1.37	1.41	0.22	0.59	1.23	0.69	0.48	1.18	1.12	1.03	0.93	1A	54022014	54027441	-	TraesCS1A02G071700	Prolycopene isomerase%2C chloroplastic [Source:Projected from Arabidopsis thaliana (AT1G06820) UniProtKB/Swiss-Prot%3BAcc:Q9M9Y8]	K09835 prolycopene isomerase [EC:5.2.1.13] | (RefSeq) prolycopene isomerase, chloroplastic-like (A)	ko00906: Carotenoid biosynthesis; ko01100: Metabolic pathways; ko01110: Biosynthesis of secondary metabolites	prolycopene isomerase, chloroplastic [Aegilops tauschii subsp. tauschii]	CRTSO_DAUCA RecName: Full=Prolycopene isomerase, chloroplastic; Short=CrtISO; EC=5.2.1.13; AltName: Full=Carotenoid isomerase; Flags: Precursor;	A0A3B5XV00_WHEAT RecName: Full=Prolycopene isomerase {ECO:0000256|ARBA:ARBA00012419}; EC=5.2.1.13 {ECO:0000256|ARBA:ARBA00012419};	At1g06820	GO:0031969,chloroplast membrane; GO:0046608,carotenoid isomerase activity; GO:0016491,oxidoreductase activity; GO:0016117,carotenoid biosynthetic process; GO:0009662,etioplast organization; GO:0003674,molecular_function; GO:0003824,catalytic activity; GO:0016853,isomerase activity; GO:0016859,cis-trans isomerase activity; GO:0006629,lipid metabolic process; GO:0006720,isoprenoid metabolic process…	PF01593.24:Flavin containing amine oxidoreductase	--	--	--
TraesCS1A02G071800	1	7.05	6.94	7.42	4.28	2.49	4.16	10.34	11.59	8.63	6.77	7.36	14.99	4.36	6.43	6.62	5.95	4.1	7.72	9.48	14.71	9.48	6.72	8.51	7.76	1A	54074821	54077829	-	TraesCS1A02G071800	--	K14689 solute carrier family 30 (zinc transporter), member 2 | (RefSeq) metal tolerance protein 1-like (A)	--	metal tolerance protein 1-like [Aegilops tauschii subsp. tauschii]	MTP1_ORYSJ RecName: Full=Metal tolerance protein 1; Short=OsMTP1;	A0A3B5XV80_WHEAT SubName: Full=Uncharacterized protein {ECO:0000313|EnsemblPlants:TraesCS1A02G071800.1.cds1};	At2g46800	GO:0016021,integral component of membrane; GO:0000325,plant-type vacuole; GO:0005886,plasma membrane; GO:0005774,vacuolar membrane; GO:0005773,vacuole; GO:0005385,zinc ion transmembrane transporter activity; GO:0071577,zinc ion transmembrane transport; GO:0003674,molecular_function; GO:0005215,transporter activity; GO:0008324,cation transmembrane transporter activity; GO:0015075,ion transmembrane…	PF01545.21:Cation efflux family	--	--	--
TraesCS1A02G072100	1	1.15	0.91	0	0.08	0	0.26	0.23	0.22	0.08	1.43	1.73	2.14	1.56	1.03	2.23	0	0.09	0.08	0	0.03	0.15	0.41	0.83	1.05	1A	54458835	54461788	+	TraesCS1A02G072100	Endoglucanase [Source:UniProtKB/TrEMBL%3BAcc:A0A1D5S0J4]	K01179 endoglucanase [EC:3.2.1.4] | (RefSeq) endoglucanase 14-like (A)	ko00500: Starch and sucrose metabolism; ko01100: Metabolic pathways	Endoglucanase 14 [Triticum urartu]	GUN14_ORYSJ RecName: Full=Endoglucanase 14; EC=3.2.1.4; AltName: Full=Endo-1,4-beta glucanase 14; Flags: Precursor;	A0A3B5XV10_WHEAT RecName: Full=Endoglucanase {ECO:0000256|RuleBase:RU361166}; EC=3.2.1.4 {ECO:0000256|RuleBase:RU361166};	At2g44550	GO:0005576,extracellular region; GO:0008810,cellulase activity; GO:0071555,cell wall organization; GO:0030245,cellulose catabolic process; GO:0003674,molecular_function; GO:0003824,catalytic activity; GO:0004553,hydrolase activity, hydrolyzing O-glycosyl compounds; GO:0016787,hydrolase activity; GO:0016798,hydrolase activity, acting on glycosyl bonds; GO:0008150,biological_process; GO:0009987,cel…	PF00759.19:Glycosyl hydrolase family 9	--	--	--
TraesCS1A02G072200	1	0.95	1.99	3.02	2.38	1.47	1.07	2.47	3.26	2.23	7.91	11.66	5.86	1.69	1.81	1.69	2.75	2.64	2.43	2.61	3.23	2.45	7.33	8.77	6.91	1A	54461054	54463277	-	TraesCS1A02G072200	--	K00818 acetylornithine aminotransferase [EC:2.6.1.11] | (RefSeq) acetylornithine aminotransferase, mitochondrial-like (A)	ko00220: Arginine biosynthesis; ko01100: Metabolic pathways; ko01110: Biosynthesis of secondary metabolites; ko01210: 2-Oxocarboxylic acid metabolism; ko01230: Biosynthesis of amino acids	predicted protein [Hordeum vulgare subsp. vulgare]	ARGD_ALNGL RecName: Full=Acetylornithine aminotransferase, mitochondrial; Short=ACOAT; EC=2.6.1.11; AltName: Full=Acetylornithine transaminase; Short=AOTA; Flags: Precursor;	A0A446ILM8_TRITD RecName: Full=Acetylornithine transaminase {ECO:0000256|ARBA:ARBA00012919}; EC=2.6.1.11 {ECO:0000256|ARBA:ARBA00012919};	At1g80600	GO:0005739,mitochondrion; GO:0003992,N2-acetyl-L-ornithine:2-oxoglutarate 5-aminotransferase activity; GO:0030170,pyridoxal phosphate binding; GO:0006526,arginine biosynthetic process; GO:0003674,molecular_function; GO:0003824,catalytic activity; GO:0008483,transaminase activity; GO:0016740,transferase activity; GO:0016769,transferase activity, transferring nitrogenous groups; GO:0005488,binding;…	PF00202.21:Aminotransferase class-III	--	--	--
TraesCS1A02G072600	4	33.88	55.91	45.22	27.33	24.01	25.51	9.4	16.89	9.6	1.44	1.95	1.52	55.32	52.44	38.87	28.63	26.19	30.15	10.1	10.88	13.27	2.24	1.8	1.12	1A	56617368	56618763	+	TraesCS1A02G072600	BZIP transcription factor [Source:UniProtKB/TrEMBL%3BAcc:Q53UC7]	--	--	bZIP transcription factor [Triticum aestivum]	BZP53_ARATH RecName: Full=bZIP transcription factor 53 {ECO:0000303|PubMed:11906833}; Short=AtbZIP53 {ECO:0000303|PubMed:11906833};	Q53UC7_WHEAT SubName: Full=BZIP transcription factor {ECO:0000313|EMBL:BAD97365.1, ECO:0000313|EnsemblPlants:TraesCS1A02G072600.1.cds1}; SubName: Full=Basic region/leucine zipper protein {ECO:0000313|EMBL:BAF99132.1};	At3g62420	GO:0005634,nucleus; GO:0003700,DNA-binding transcription factor activity; GO:0045735,nutrient reservoir activity; GO:0046982,protein heterodimerization activity; GO:0043565,sequence-specific DNA binding; GO:0000976,transcription regulatory region sequence-specific DNA binding; GO:0009267,cellular response to starvation; GO:0006971,hypotonic response; GO:2000693,positive regulation of seed maturat…	PF00170.21:bZIP transcription factor	bZIP	TF	bZIP
TraesCS1A02G072800	3	3.84	1.58	0.81	1.99	0	0.09	0	0.96	0.14	1.45	1.62	0.26	1.34	1.69	2.61	0	0.03	0.47	0	0	0.26	1.45	2.61	1.07	1A	56917864	56924080	+	TraesCS1A02G072800	--	--	--	homeobox protein knotted-1-like 10 [Aegilops tauschii subsp. tauschii]	KNOSA_ORYSI RecName: Full=Homeobox protein knotted-1-like 10; AltName: Full=Homeobox protein HOS9; AltName: Full=Homeobox protein OSH71; AltName: Full=Homeobox protein knotted-1-like 2; Short=Oskn2;	A0A3B5XV90_WHEAT SubName: Full=Uncharacterized protein {ECO:0000313|EnsemblPlants:TraesCS1A02G072800.1};	At4g08150	GO:0005634,nucleus; GO:0003677,DNA binding; GO:0000981,DNA-binding transcription factor activity, RNA polymerase II-specific; GO:0003674,molecular_function; GO:0003676,nucleic acid binding; GO:0005488,binding; GO:0097159,organic cyclic compound binding; GO:1901363,heterocyclic compound binding; GO:0003700,DNA-binding transcription factor activity; GO:0140110,transcription regulator activity; GO:0…	PF03791.13:KNOX2 domain	HB-KNOX	TF	HB->HB-KNOX
TraesCS1A02G073000	3	1.24	2.56	1.83	3.11	1.48	0.78	0.75	0.66	1.35	0.25	0.26	0.6	0.59	0.96	0.83	1.1	0.59	2.26	0	1.72	0.67	0.47	0.6	0.7	1A	57189794	57192224	+	TraesCS1A02G073000	--	K17911 beta-carotene isomerase [EC:5.2.1.14] | (RefSeq) beta-carotene isomerase D27, chloroplastic (A)	ko00906: Carotenoid biosynthesis; ko01110: Biosynthesis of secondary metabolites	beta-carotene isomerase D27, chloroplastic isoform X4 [Aegilops tauschii subsp. tauschii]	D27_MEDTR RecName: Full=Beta-carotene isomerase D27, chloroplastic {ECO:0000305}; EC=5.2.1.14 {ECO:0000269|PubMed:26503135}; AltName: Full=Protein DWARF-27 {ECO:0000305}; Flags: Precursor;	A0A446ILM1_TRITD RecName: Full=DUF4033 domain-containing protein {ECO:0000259|Pfam:PF13225};	At1g64680	GO:0009507,chloroplast; GO:0005506,iron ion binding; GO:0016853,isomerase activity; GO:0003674,molecular_function; GO:0005488,binding; GO:0043167,ion binding; GO:0043169,cation binding; GO:0046872,metal ion binding; GO:0046914,transition metal ion binding; GO:0003824,catalytic activity; GO:0005575,cellular_component; GO:0005622,intracellular anatomical structure; GO:0005737,cytoplasm; GO:0009536,…	PF13225.6:Domain of unknown function (DUF4033)	--	--	--
TraesCS1A02G073400	4	4.94	3.61	2.64	2.5	2.84	2.94	1.17	1.96	2.28	2.87	2.83	2.02	4.54	2.96	3.97	1.25	2.08	1.94	0.43	1.1	1.32	2.98	3.61	3.53	1A	57302734	57307922	-	TraesCS1A02G073400	TPR5 [Source:Projected from Arabidopsis thaliana (AT1G56440) UniProtKB/TrEMBL%3BAcc:A0A178WG02]	K23002 RNA polymerase II-associated protein 3 | (RefSeq) RNA polymerase II-associated protein 3-like isoform X1 (A)	--	RNA polymerase II-associated protein 3 [Aegilops tauschii subsp. tauschii]	HSOP_WHEAT RecName: Full=Hsp70-Hsp90 organizing protein; Short=TaHop;	A0A3B5XVA0_WHEAT SubName: Full=Uncharacterized protein {ECO:0000313|EnsemblPlants:TraesCS1A02G073400.1};	At1g56440	GO:0005737,cytoplasm; GO:0005634,nucleus; GO:0051879,Hsp90 protein binding; GO:0070678,preprotein binding; GO:0051131,chaperone-mediated protein complex assembly; GO:0003674,molecular_function; GO:0005488,binding; GO:0005515,protein binding; GO:0031072,heat shock protein binding; GO:0008150,biological_process; GO:0009987,cellular process; GO:0016043,cellular component organization; GO:0022607,cel…	PF13877.6:Potential Monad-binding region of RPAP3	--	--	--
TraesCS1A02G074800	2	14.64	7.32	11.83	10.42	7.68	9.44	15.53	16.14	12.89	4.34	5.51	8.18	4.25	3.98	5.98	7.19	4.46	9.05	10.34	8.3	5.46	3.47	4.98	6	1A	58123311	58125910	+	TraesCS1A02G074800	--	--	--	uncharacterized protein LOC109774794 [Aegilops tauschii subsp. tauschii]	--	A0A446ILS0_TRITD SubName: Full=Uncharacterized protein {ECO:0000313|EMBL:VAH01786.1};	--	GO:0016021,integral component of membrane; GO:0005575,cellular_component; GO:0016020,membrane; GO:0031224,intrinsic component of membrane; GO:0110165,cellular anatomical entity	--	--	--	--
TraesCS1A02G075000	4	5.33	7.12	7.16	0.95	0.89	1.52	0.15	0.96	0.17	0.33	0.68	0.17	9.02	6.42	7.2	0.58	0.76	0.81	0	0.88	0.02	0.56	0.98	0.93	1A	58170681	58178010	-	TraesCS1A02G075000	--	K01897 long-chain acyl-CoA synthetase [EC:6.2.1.3] | (RefSeq) long chain acyl-CoA synthetase 1-like (A)	ko00061: Fatty acid biosynthesis; ko00071: Fatty acid degradation; ko01100: Metabolic pathways; ko01212: Fatty acid metabolism; ko04146: Peroxisome	long chain acyl-CoA synthetase 1 [Aegilops tauschii subsp. tauschii]	LACS1_ARATH RecName: Full=Long chain acyl-CoA synthetase 1; EC=6.2.1.3; AltName: Full=Protein ECERIFERUM 8;	A0A287EQS1_HORVV RecName: Full=AMP-binding domain-containing protein {ECO:0000259|Pfam:PF00501};	At2g47240	GO:0005783,endoplasmic reticulum; GO:0016020,membrane; GO:0005524,ATP binding; GO:0004467,long-chain fatty acid-CoA ligase activity; GO:0031957,very long-chain fatty acid-CoA ligase activity; GO:0010143,cutin biosynthetic process; GO:0006631,fatty acid metabolic process; GO:0010025,wax biosynthetic process; GO:0000166,nucleotide binding; GO:0003674,molecular_function; GO:0005488,binding; GO:00170…	PF00501.28:AMP-binding enzyme	--	--	--
TraesCS1A02G075100	3	15.09	16.61	15.16	6.04	4.41	3.46	2.4	3.07	3.28	4.17	6.6	3.8	9.64	11.44	12.35	1.74	2.72	3.87	3.43	1.57	2.15	3.99	7.2	4.2	1A	58199789	58204396	-	TraesCS1A02G075100	--	K13412 calcium-dependent protein kinase [EC:2.7.11.1] | (RefSeq) calcium-dependent protein kinase 17-like (A)	ko04626: Plant-pathogen interaction	DUF724 domain-containing protein 3-like isoform X2 [Aegilops tauschii subsp. tauschii]	AGDP1_ARATH RecName: Full=Protein AGENET DOMAIN (AGD)-CONTAINING P1 {ECO:0000303|PubMed:30382101}; AltName: Full=Protein ONE AGENET DOMAIN-CONTAINING PROTEIN {ECO:0000303|PubMed:30425322};	A0A446ILW1_TRITD SubName: Full=Uncharacterized protein {ECO:0000313|EMBL:VAH01797.1};	At1g09320	GO:0000775,chromosome, centromeric region; GO:0000792,heterochromatin; GO:0005634,nucleus; GO:0042393,histone binding; GO:0035064,methylated histone binding; GO:0006346,DNA methylation-dependent heterochromatin assembly; GO:0036123,histone H3-K9 dimethylation; GO:0044030,regulation of DNA methylation; GO:0003674,molecular_function; GO:0005488,binding; GO:0005515,protein binding; GO:0140030,modifi…	PF05641.12:Agenet domain	--	--	--
TraesCS1A02G075500	3	1.99	1.73	2.23	0	1.01	0.14	0.8	0.07	0.67	0.16	0	0.05	0.27	0.97	0.36	0.87	0.18	0.55	0	0.61	0.27	0.24	0.25	0.07	1A	58481572	58484867	-	TraesCS1A02G075500	--	K03106 signal recognition particle subunit SRP54 [EC:3.6.5.4] | (RefSeq) signal recognition particle 54 kDa protein 2-like isoform X1 (A)	ko03060: Protein export	hypothetical protein OsI_03915 [Oryza sativa Indica Group]	SR542_HORVU RecName: Full=Signal recognition particle 54 kDa protein 2; Short=SRP54;	A0A3B5XWD5_WHEAT RecName: Full=SRP54 domain-containing protein {ECO:0000259|SMART:SM00962};	At1g15310	GO:0005786,signal recognition particle, endoplasmic reticulum targeting; GO:0008312,7S RNA binding; GO:0005525,GTP binding; GO:0003924,GTPase activity; GO:0006614,SRP-dependent cotranslational protein targeting to membrane; GO:0003674,molecular_function; GO:0003676,nucleic acid binding; GO:0003723,RNA binding; GO:0005488,binding; GO:0097159,organic cyclic compound binding; GO:1901363,heterocyclic…	PF00448.22:SRP54-type protein, GTPase domain	--	--	--
TraesCS1A02G075600	4	2.92	2.04	2.59	0.41	0.16	0.86	1.04	0.29	0.53	0.5	0.31	0.26	2.12	3.28	2.26	0.87	0.91	1.42	0.98	1.01	1.05	0.41	0.76	0.71	1A	58701490	58716429	+	TraesCS1A02G075600	Formin-like protein [Source:UniProtKB/TrEMBL%3BAcc:A0A341NIB0]	K02184 formin 2 | (RefSeq) uncharacterized protein LOC112294431 (A)	--	formin-like protein 6 isoform X1 [Aegilops tauschii subsp. tauschii]	FH6_ORYSJ RecName: Full=Formin-like protein 6; AltName: Full=OsFH6;	A0A3B5XV51_WHEAT RecName: Full=Formin-like protein {ECO:0000256|RuleBase:RU361260};	At5g58160	GO:0004721,phosphoprotein phosphatase activity; GO:0003674,molecular_function; GO:0003824,catalytic activity; GO:0016787,hydrolase activity; GO:0016788,hydrolase activity, acting on ester bonds; GO:0016791,phosphatase activity; GO:0042578,phosphoric ester hydrolase activity; GO:0140096,catalytic activity, acting on a protein	PF02181.23:Formin Homology 2 Domain	--	--	--
TraesCS1A02G075700	4	2.32	3.12	5.21	1.13	0.51	0.65	0.15	0.18	0.13	0.1	0.08	0.11	5.51	5.51	6.45	0.14	0.58	0.98	0	0	0.17	0	0.14	0.23	1A	58748070	58753312	-	TraesCS1A02G075700	--	K15283 solute carrier family 35, member E1 | (RefSeq) triose phosphate/phosphate translocator, chloroplastic-like isoform X1 (A)	--	triose phosphate/phosphate translocator, chloroplastic-like isoform X1 [Aegilops tauschii subsp. tauschii]	TPT_MAIZE RecName: Full=Triose phosphate/phosphate translocator, chloroplastic; Short=cTPT; Flags: Precursor;	A0A446ILW4_TRITD RecName: Full=TPT domain-containing protein {ECO:0000259|Pfam:PF03151};	At5g46110	GO:0031969,chloroplast membrane; GO:0005794,Golgi apparatus; GO:0016021,integral component of membrane; GO:0015297,antiporter activity; GO:0003674,molecular_function; GO:0005215,transporter activity; GO:0015291,secondary active transmembrane transporter activity; GO:0022804,active transmembrane transporter activity; GO:0022857,transmembrane transporter activity; GO:0005575,cellular_component; GO:…	PF03151.16:Triose-phosphate Transporter family	--	--	--
TraesCS1A02G075800	4	8.28	4.98	9.91	0.07	0.2	0.24	0.14	0.55	0.31	0.56	0.55	0.19	7.24	7.45	6.9	0.2	0.63	0.49	0	0.46	0.33	0.09	0.49	0.42	1A	58840182	58845652	-	TraesCS1A02G075800	--	K00963 UTP--glucose-1-phosphate uridylyltransferase [EC:2.7.7.9] | (RefSeq) UTP--glucose-1-phosphate uridylyltransferase-like (A)	ko00040: Pentose and glucuronate interconversions; ko00052: Galactose metabolism; ko00500: Starch and sucrose metabolism; ko00520: Amino sugar and nucleotide sugar metabolism; ko01100: Metabolic pathways; ko01110: Biosynthesis of secondary metabolites; ko01240: Biosynthesis of cofactors; ko01250: Biosynthesis of nucleotide sugars	B3 domain-containing protein Os01g0234100-like isoform X1 [Aegilops tauschii subsp. tauschii]	Y1341_ORYSJ RecName: Full=B3 domain-containing protein Os01g0234100;	A0A446ILV5_TRITD RecName: Full=TF-B3 domain-containing protein {ECO:0000259|PROSITE:PS50863};	At3g19180_2	GO:0005634,nucleus; GO:0003677,DNA binding; GO:0003674,molecular_function; GO:0003676,nucleic acid binding; GO:0005488,binding; GO:0097159,organic cyclic compound binding; GO:1901363,heterocyclic compound binding; GO:0005575,cellular_component; GO:0005622,intracellular anatomical structure; GO:0043226,organelle; GO:0043227,membrane-bounded organelle; GO:0043229,intracellular organelle; GO:0043231…	PF02362.21:B3 DNA binding domain	B3	TF	B3->B3
TraesCS1A02G076100	1	0	0	0	0.42	0	0.65	0.2	0	0.35	0.62	1.02	1.39	6.73	5.09	6.04	8.04	5.34	7.82	12.66	13.32	10.69	17.34	15.92	15.43	1A	58931328	58934940	+	TraesCS1A02G076100	Nitrogen regulatory protein P-II homolog [Source:Projected from Arabidopsis thaliana (AT4G01900) UniProtKB/Swiss-Prot%3BAcc:Q9ZST4]	--	--	nitrogen regulatory protein P-II homolog [Aegilops tauschii subsp. tauschii]	GLNB_ORYSJ RecName: Full=Nitrogen regulatory protein P-II homolog; AltName: Full=Protein PII-like; Flags: Precursor;	A0A446ILW7_TRITD SubName: Full=Uncharacterized protein {ECO:0000313|EMBL:VAH01839.1};	At4g01900	GO:0009534,chloroplast thylakoid; GO:0005829,cytosol; GO:0010307,acetylglutamate kinase regulator activity; GO:0005524,ATP binding; GO:0030234,enzyme regulator activity; GO:0000287,magnesium ion binding; GO:0009718,anthocyanin-containing compound biosynthetic process; GO:0042304,regulation of fatty acid biosynthetic process; GO:0006808,regulation of nitrogen utilization; GO:0009416,response to li…	PF00543.22:Nitrogen regulatory protein P-II	--	--	--
TraesCS1A02G076400	2	1.13	2.43	0.97	3.43	2.4	3.04	2.34	3.07	3.02	2.24	1.94	4.37	3.07	1.8	2.28	1.47	1.21	1.46	2.16	2.15	1.34	1.48	1.89	1.75	1A	59130571	59138769	-	TraesCS1A02G076400	--	K10615 E3 ubiquitin-protein ligase HERC4 [EC:2.3.2.26] | (RefSeq) probable E3 ubiquitin-protein ligase HERC4 isoform X1 (A)	ko04120: Ubiquitin mediated proteolysis	ultraviolet-B receptor UVR8 [Aegilops tauschii subsp. tauschii]	UVR8_ARATH RecName: Full=Ultraviolet-B receptor UVR8; AltName: Full=Protein UV-B RESISTANCE 8; AltName: Full=RCC1 domain-containing protein UVR8;	A0A446IM07_TRITD SubName: Full=Uncharacterized protein {ECO:0000313|EMBL:VAH01847.1};	At5g63860	GO:0000785,chromatin; GO:0005829,cytosol; GO:0005634,nucleus; GO:0009536,plastid; GO:0003682,chromatin binding; GO:0005085,guanyl-nucleotide exchange factor activity; GO:0042802,identical protein binding; GO:0009881,photoreceptor activity; GO:0042803,protein homodimerization activity; GO:0009649,entrainment of circadian clock; GO:0018298,protein-chromophore linkage; GO:0009411,response to UV; GO:…	PF00415.18:Regulator of chromosome condensation (RCC1) repeat	--	--	--
TraesCS1A02G076500	4	0	0.4	0	0.19	0	0	0	0	0	0	0	0	1.43	1.34	0.67	0	0.11	0.01	0	0	0.12	0	0	0	1A	59212223	59215118	+	TraesCS1A02G076500	--	K09228 KRAB domain-containing zinc finger protein | (RefSeq) zinc finger protein 681-like (A)	--	putative disease resistance protein At1g58400 [Aegilops tauschii subsp. tauschii]	RPP13_ARATH RecName: Full=Disease resistance protein RPP13; AltName: Full=Resistance to Peronospora parasitica protein 13;	A0A3B5XV66_WHEAT SubName: Full=Uncharacterized protein {ECO:0000313|EnsemblPlants:TraesCS1A02G076500.1};	At3g46530	GO:0005737,cytoplasm; GO:0005886,plasma membrane; GO:0043531,ADP binding; GO:0005524,ATP binding; GO:0098542,defense response to other organism; GO:0009626,plant-type hypersensitive response; GO:0000166,nucleotide binding; GO:0003674,molecular_function; GO:0005488,binding; GO:0017076,purine nucleotide binding; GO:0030554,adenyl nucleotide binding; GO:0032553,ribonucleotide binding; GO:0032555,pur…	PF00931.22:NB-ARC domain	--	--	--
TraesCS1A02G076700	3	3.53	2.18	3.88	0	0.07	0	0.04	0.17	0	0	0	0	0.11	0.81	0.31	0.5	0.16	0.74	0	0.18	0.67	0	0	0	1A	59507512	59510257	-	TraesCS1A02G076700	--	K20556 cytochrome P450 family 76 subfamily C | (RefSeq) cytochrome P450 76C1-like (A)	--	cytochrome P450 76C3-like [Aegilops tauschii subsp. tauschii]	C76BA_SWEMU RecName: Full=Geraniol 8-hydroxylase; EC=1.14.14.83 {ECO:0000269|PubMed:20699579}; AltName: Full=Cytochrome P450 76B10; AltName: Full=Geraniol 10-hydroxylase; Short=SmG10H;	A0A446ILY2_TRITD SubName: Full=Uncharacterized protein {ECO:0000313|EMBL:VAH01855.1};	At2g45580	GO:0005789,endoplasmic reticulum membrane; GO:0016021,integral component of membrane; GO:0102811,geraniol 10-hydroxylase activity; GO:0020037,heme binding; GO:0005506,iron ion binding; GO:0016709,oxidoreductase activity, acting on paired donors, with incorporation or reduction of molecular oxygen, NAD(P)H as one donor, and incorporation of one atom of oxygen; GO:0016099,monoterpenoid biosynthetic…	PF00067.22:Cytochrome P450	--	--	--
TraesCS1A02G076900	2	0.48	2.88	4.31	8.31	6.88	7.75	5.05	6.98	4.35	3.53	3.07	3.01	8.92	4.22	4.84	1.15	2.56	3.3	2.49	3.91	2.58	2.5	1.59	1.91	1A	59613357	59616276	+	TraesCS1A02G076900	--	--	--	hypothetical protein TRIUR3_30853 [Triticum urartu]	--	A0A446IM18_TRITD SubName: Full=Uncharacterized protein {ECO:0000313|EMBL:VAH01857.1};	--	GO:0007623,circadian rhythm; GO:0006355,regulation of transcription, DNA-templated; GO:0008150,biological_process; GO:0048511,rhythmic process; GO:0006139,nucleobase-containing compound metabolic process; GO:0006351,transcription, DNA-templated; GO:0006725,cellular aromatic compound metabolic process; GO:0006807,nitrogen compound metabolic process; GO:0008152,metabolic process; GO:0009058,biosynt…	--	--	--	--
TraesCS1A02G077500	1	8.44	2.61	13.44	10.7	12.23	10.23	10.67	13.67	10.5	15.18	18.6	22.03	7.65	13.85	9.24	9.18	6.61	11.06	6.46	5.8	8.64	9.19	17.38	13.29	1A	60351393	60353968	+	TraesCS1A02G077500	--	K14803 protein phosphatase PTC2/3 [EC:3.1.3.16] | (RefSeq) probable protein phosphatase 2C 47 (A)	--	probable protein phosphatase 2C 47 [Aegilops tauschii subsp. tauschii]	P2C47_ORYSJ RecName: Full=Probable protein phosphatase 2C 47; Short=OsPP2C47; EC=3.1.3.16;	A0A3B5XV69_WHEAT RecName: Full=Protein-serine/threonine phosphatase {ECO:0000256|ARBA:ARBA00013081}; EC=3.1.3.16 {ECO:0000256|ARBA:ARBA00013081};	At3g62260	GO:0046872,metal ion binding; GO:0106306,protein serine phosphatase activity; GO:0004722,protein serine/threonine phosphatase activity; GO:0106307,protein threonine phosphatase activity; GO:0006470,protein dephosphorylation; GO:0003674,molecular_function; GO:0005488,binding; GO:0043167,ion binding; GO:0043169,cation binding; GO:0003824,catalytic activity; GO:0004721,phosphoprotein phosphatase act…	PF00481.21:Protein phosphatase 2C	DBP	TF	DBP
TraesCS1A02G077600	1	3.95	2.87	3.75	1.88	1.96	2.37	2.66	2.15	2.16	3.57	3.67	3.93	0.65	2.01	1.49	1.13	1.36	1.41	2.61	2.3	1.53	3.92	5.72	2.91	1A	60354403	60358841	-	TraesCS1A02G077600	--	K20827 RNA polymerase II-associated protein 2 [EC:3.1.3.16] | (RefSeq) putative RNA polymerase II subunit B1 CTD phosphatase RPAP2 homolog (A)	--	putative RNA polymerase II subunit B1 CTD phosphatase RPAP2 homolog [Aegilops tauschii subsp. tauschii]	RPAP2_ORYSJ RecName: Full=Putative RNA polymerase II subunit B1 CTD phosphatase RPAP2 homolog; EC=3.1.3.16; AltName: Full=RNA polymerase II-associated protein 2 homolog;	A0A3B5XVE5_WHEAT RecName: Full=RTR1-type domain-containing protein {ECO:0000259|PROSITE:PS51479};	At5g26760	GO:0005737,cytoplasm; GO:0005634,nucleus; GO:0046872,metal ion binding; GO:0106306,protein serine phosphatase activity; GO:0106307,protein threonine phosphatase activity; GO:0043175,RNA polymerase core enzyme binding; GO:0008420,RNA polymerase II CTD heptapeptide repeat phosphatase activity; GO:0070940,dephosphorylation of RNA polymerase II C-terminal domain; GO:0003674,molecular_function; GO:000…	PF04181.13:Rtr1/RPAP2 family	--	--	--
TraesCS1A02G077700	4	5.96	6.89	2.84	3.63	3.54	3.86	0.56	0.67	0.76	0.29	0.32	0.5	5.24	11.04	4.97	4.11	2.9	3.12	0.4	1.12	0.64	0.49	0.1	0.13	1A	60537167	60540748	+	TraesCS1A02G077700	Peroxidase [Source:UniProtKB/TrEMBL%3BAcc:W4ZWP5]	K00430 peroxidase [EC:1.11.1.7] | (RefSeq) peroxidase 2-like (A)	ko00940: Phenylpropanoid biosynthesis; ko01100: Metabolic pathways; ko01110: Biosynthesis of secondary metabolites	Peroxidase 2 [Triticum urartu]	PER2_MAIZE RecName: Full=Peroxidase 2; EC=1.11.1.7; AltName: Full=Plasma membrane-bound peroxidase 2; Short=pmPOX2; Flags: Precursor;	A0A446IM96_TRITD RecName: Full=Peroxidase {ECO:0000256|ARBA:ARBA00012313, ECO:0000256|RuleBase:RU362060}; EC=1.11.1.7 {ECO:0000256|ARBA:ARBA00012313, ECO:0000256|RuleBase:RU362060};	At4g33420	GO:0005576,extracellular region; GO:0009505,plant-type cell wall; GO:0009506,plasmodesma; GO:0020037,heme binding; GO:0046872,metal ion binding; GO:0004601,peroxidase activity; GO:0032922,circadian regulation of gene expression; GO:0097167,circadian regulation of translation; GO:0042744,hydrogen peroxide catabolic process; GO:0042752,regulation of circadian rhythm; GO:0006979,response to oxidativ…	PF00141.23:Peroxidase	--	--	--
TraesCS1A02G078100	2	0	0.02	4.92	1.64	3.72	2.39	0.19	0.31	0.4	0.02	0.07	0	0.38	0.58	0.54	1.81	1.78	2.41	0.52	0	0.83	0.11	0.68	0.57	1A	60954701	60956424	-	TraesCS1A02G078100	Peroxidase [Source:UniProtKB/TrEMBL%3BAcc:W4ZYP4]	K00430 peroxidase [EC:1.11.1.7] | (RefSeq) peroxidase 5-like (A)	ko00940: Phenylpropanoid biosynthesis; ko01100: Metabolic pathways; ko01110: Biosynthesis of secondary metabolites	peroxidase 5-like [Aegilops tauschii subsp. tauschii]	PER5_VITVI RecName: Full=Peroxidase 5 {ECO:0000250|UniProtKB:P22195}; EC=1.11.1.7; Flags: Precursor;	A0A446IMA5_TRITD RecName: Full=Peroxidase {ECO:0000256|ARBA:ARBA00012313, ECO:0000256|RuleBase:RU362060}; EC=1.11.1.7 {ECO:0000256|ARBA:ARBA00012313, ECO:0000256|RuleBase:RU362060};	At5g05340	GO:0005576,extracellular region; GO:0020037,heme binding; GO:0046872,metal ion binding; GO:0004601,peroxidase activity; GO:0042744,hydrogen peroxide catabolic process; GO:0006979,response to oxidative stress; GO:0003674,molecular_function; GO:0005488,binding; GO:0046906,tetrapyrrole binding; GO:0097159,organic cyclic compound binding; GO:1901363,heterocyclic compound binding; GO:0043167,ion bindi…	PF00141.23:Peroxidase	--	--	--
TraesCS1A02G078700	4	1.16	2.57	1.38	1.49	0.64	0.5	0.81	1.18	1.56	1.59	1.59	1.27	3.75	2.61	2.95	0.88	0.72	1.11	1.17	0.55	0.81	2.54	2.51	1.92	1A	61384569	61391833	-	TraesCS1A02G078700	--	--	--	uncharacterized protein LOC109773049 [Aegilops tauschii subsp. tauschii]	--	A0A446IM22_TRITD SubName: Full=Uncharacterized protein {ECO:0000313|EMBL:VAH01895.1};	At2g43240	GO:0016021,integral component of membrane; GO:0005575,cellular_component; GO:0016020,membrane; GO:0031224,intrinsic component of membrane; GO:0110165,cellular anatomical entity	--	--	--	--
TraesCS1A02G078800	1	109.21	67.79	80.54	90.56	78.26	89.86	237.1	441.96	270.81	138.56	147.01	96.81	96.61	73.06	98.77	52.41	50.6	71.92	232.26	181.48	216.4	161.55	162.13	247.08	1A	61575768	61577009	+	TraesCS1A02G078800	--	K00799 glutathione S-transferase [EC:2.5.1.18] | (RefSeq) probable glutathione S-transferase GSTF1 (A)	ko00480: Glutathione metabolism; ko01100: Metabolic pathways	putative glutathione S-transferase GSTF1 [Triticum urartu]	GSTF1_ORYSJ RecName: Full=Probable glutathione S-transferase GSTF1; EC=2.5.1.18; AltName: Full=GST-I;	M7ZIQ2_TRIUA RecName: Full=Glutathione transferase {ECO:0000256|ARBA:ARBA00012452}; EC=2.5.1.18 {ECO:0000256|ARBA:ARBA00012452};	At3g62760	GO:0005737,cytoplasm; GO:0043295,glutathione binding; GO:0004364,glutathione transferase activity; GO:0006749,glutathione metabolic process; GO:0003674,molecular_function; GO:0005488,binding; GO:0033218,amide binding; GO:0042277,peptide binding; GO:0043167,ion binding; GO:0043168,anion binding; GO:0072341,modified amino acid binding; GO:1900750,oligopeptide binding; GO:1901681,sulfur compound bin…	PF02798.20:Glutathione S-transferase, N-terminal domain	--	--	--
TraesCS1A02G078900	2	0	0	0	8.94	9.1	5.77	1.61	1.59	1.44	0	0.17	0.22	0.05	0.2	0.53	5.89	2.23	3.36	7.52	4.08	5.22	0.75	0.65	1.67	1A	61713578	61714898	+	TraesCS1A02G078900	--	K00799 glutathione S-transferase [EC:2.5.1.18] | (RefSeq) probable glutathione S-transferase GSTF1 (A)	ko00480: Glutathione metabolism; ko01100: Metabolic pathways	putative glutathione S-transferase GSTF1 [Triticum urartu]	GSTF1_ORYSJ RecName: Full=Probable glutathione S-transferase GSTF1; EC=2.5.1.18; AltName: Full=GST-I;	A0A446IM72_TRITD RecName: Full=Glutathione transferase {ECO:0000256|ARBA:ARBA00012452}; EC=2.5.1.18 {ECO:0000256|ARBA:ARBA00012452};	At3g62760	GO:0005737,cytoplasm; GO:0043295,glutathione binding; GO:0004364,glutathione transferase activity; GO:0006749,glutathione metabolic process; GO:0003674,molecular_function; GO:0005488,binding; GO:0033218,amide binding; GO:0042277,peptide binding; GO:0043167,ion binding; GO:0043168,anion binding; GO:0072341,modified amino acid binding; GO:1900750,oligopeptide binding; GO:1901681,sulfur compound bin…	PF00043.25:Glutathione S-transferase, C-terminal domain	--	--	--
TraesCS1A02G079600	1	0	0	0	0	0.21	0	0.37	0.09	0.34	1.06	1.85	1.27	0.33	0.09	0.47	0.07	0.15	0.51	0.17	0.16	0.48	1.72	2.54	0.96	1A	62575512	62577222	+	TraesCS1A02G079600	--	--	--	protein ROOT PRIMORDIUM DEFECTIVE 1-like [Aegilops tauschii subsp. tauschii]	WTF9_ARATH RecName: Full=Protein WHAT'S THIS FACTOR 9, mitochondrial {ECO:0000303|PubMed:22060106}; Flags: Precursor;	A0A3B5XWI5_WHEAT RecName: Full=PORR domain-containing protein {ECO:0000259|Pfam:PF11955};	At5g48040	GO:0005739,mitochondrion; GO:0003723,RNA binding; GO:0017004,cytochrome complex assembly; GO:0000373,Group II intron splicing; GO:0006397,mRNA processing; GO:0003674,molecular_function; GO:0003676,nucleic acid binding; GO:0005488,binding; GO:0097159,organic cyclic compound binding; GO:1901363,heterocyclic compound binding; GO:0008150,biological_process; GO:0009987,cellular process; GO:0016043,cel…	PF11955.8:Plant organelle RNA recognition domain	--	--	--
TraesCS1A02G079700	4	11.64	14.74	17.42	12.58	8.32	15.15	6.96	9.22	8.33	4.68	5.9	8.56	37.8	27.19	30.74	8.23	8.75	10.71	11.08	6.33	23.89	6.35	5.05	5.32	1A	62609729	62614089	+	TraesCS1A02G079700	--	K13436 pto-interacting protein 1 [EC:2.7.11.1] | (RefSeq) pto-interacting protein 1-like isoform X1 (A)	ko04626: Plant-pathogen interaction	Pto-interacting protein 1 [Triticum urartu]	Y2706_ARATH RecName: Full=Probable receptor-like protein kinase At2g47060; EC=2.7.11.1;	A0A3B5XVA1_WHEAT RecName: Full=Protein kinase domain-containing protein {ECO:0000259|PROSITE:PS50011};	At2g47060	GO:0005829,cytosol; GO:0005524,ATP binding; GO:0106310,protein serine kinase activity; GO:0106311,protein threonine kinase activity; GO:0006979,response to oxidative stress; GO:0000166,nucleotide binding; GO:0003674,molecular_function; GO:0005488,binding; GO:0017076,purine nucleotide binding; GO:0030554,adenyl nucleotide binding; GO:0032553,ribonucleotide binding; GO:0032555,purine ribonucleotide…	PF07714.17:Protein tyrosine kinase	--	--	--
TraesCS1A02G079800	4	5.64	6.65	3.68	6.14	4.4	6.64	1.5	0.8	1.65	0.32	0.73	0.34	6.7	7.19	7.29	2.29	1.85	3.95	0.52	0.39	0.36	1.57	1.16	0.67	1A	62614213	62617255	-	TraesCS1A02G079800	--	--	--	tropomyosin-like [Aegilops tauschii subsp. tauschii]	NEAP3_ARATH RecName: Full=Nuclear envelope-associated protein 3 {ECO:0000303|PubMed:27630107}; Short=AtNEAP3 {ECO:0000303|PubMed:27630107};	A0A446IM49_TRITD SubName: Full=Uncharacterized protein {ECO:0000313|EMBL:VAH01916.1};	At5g26770	GO:0016021,integral component of membrane; GO:0005635,nuclear envelope; GO:0005637,nuclear inner membrane; GO:0005654,nucleoplasm; GO:0043621,protein self-association; GO:0003674,molecular_function; GO:0005488,binding; GO:0005515,protein binding; GO:0005575,cellular_component; GO:0016020,membrane; GO:0031224,intrinsic component of membrane; GO:0110165,cellular anatomical entity; GO:0005622,intrac…	PF06818.15:Fez1	--	--	--
TraesCS1A02G079900	4	24.82	38.5	31.26	26.63	17.92	17.89	1.59	6.18	5.41	0.35	0.73	0	26.02	35.54	42.93	3.27	6.06	6.71	4.44	4.14	2.16	0	0.61	0.17	1A	62794172	62794483	-	TraesCS1A02G079900	Histone H4 [Source:UniProtKB/TrEMBL%3BAcc:A0A077RYQ1]	K11254 histone H4 | (RefSeq) histone H4 (A)	--	MULTISPECIES: hypothetical protein [Bacteria]	H41_WHEAT RecName: Full=Histone H4 variant TH011;	K3YX00_SETIT RecName: Full=Histone H4 {ECO:0000256|RuleBase:RU000528};	At1g07660	GO:0000786,nucleosome; GO:0005634,nucleus; GO:0003677,DNA binding; GO:0046982,protein heterodimerization activity; GO:0006334,nucleosome assembly; GO:0003674,molecular_function; GO:0003676,nucleic acid binding; GO:0005488,binding; GO:0097159,organic cyclic compound binding; GO:1901363,heterocyclic compound binding; GO:0005515,protein binding; GO:0046983,protein dimerization activity; GO:0006323,D…	PF15511.6:Centromere kinetochore component CENP-T histone fold	--	--	--
TraesCS1A02G080000	3	7.4	1.32	1.73	0.5	0	0	0	0	0	0.04	0.07	0	1.52	2.97	3.71	0	0.43	0.35	0	0	0	0	0	0	1A	63004799	63005566	-	TraesCS1A02G080000	--	--	--	Germin-like protein 5-1 [Triticum urartu]	GL52_ORYSJ RecName: Full=Germin-like protein 5-1; Flags: Precursor;	A0A3B5XVK4_WHEAT RecName: Full=Germin-like protein {ECO:0000256|RuleBase:RU366015};	At3g62020	GO:0048046,apoplast; GO:0005618,cell wall; GO:0009506,plasmodesma; GO:0030145,manganese ion binding; GO:0010497,plasmodesmata-mediated intercellular transport; GO:2000280,regulation of root development; GO:0003674,molecular_function; GO:0005488,binding; GO:0043167,ion binding; GO:0043169,cation binding; GO:0046872,metal ion binding; GO:0046914,transition metal ion binding; GO:0006810,transport; G…	PF00190.22:Cupin	--	--	--
TraesCS1A02G080200	3	3.43	3.18	2.42	1.5	1	0.89	2.12	1.35	1.31	0.76	1.21	1.74	1.33	1.34	0.96	1	0.55	1.13	1.91	1.42	1.25	0.73	1.18	0.91	1A	63050622	63053515	-	TraesCS1A02G080200	--	--	--	uncharacterized protein LOC109739427 [Aegilops tauschii subsp. tauschii]	--	A0A446IM87_TRITD SubName: Full=Uncharacterized protein {ECO:0000313|EMBL:VAH01927.1};	At4g13970	--	PF10551.9:MULE transposase domain	--	--	--
TraesCS1A02G080300	1	0.44	2.17	0.35	1.53	0.82	1.25	1.22	0.9	1.64	0.92	0.58	0.92	3.33	1.81	2.91	1.19	0.93	1.05	1.39	1.01	1.52	4.71	3.28	1.31	1A	63057503	63062305	-	TraesCS1A02G080300	--	K02835 peptide chain release factor 1 | (RefSeq) peptide chain release factor 1, mitochondrial-like isoform X1 (A)	--	uncharacterized protein LOC109772577 isoform X2 [Aegilops tauschii subsp. tauschii]	MTRF1_ARATH RecName: Full=Peptide chain release factor 1, mitochondrial {ECO:0000305}; Short=AtmtRF1 {ECO:0000305}; Flags: Precursor;	A0A446IMF2_TRITD RecName: Full=RF_PROK_I domain-containing protein {ECO:0000259|PROSITE:PS00745};	At2g47020	GO:0005739,mitochondrion; GO:0016149,translation release factor activity, codon specific; GO:0003674,molecular_function; GO:0003676,nucleic acid binding; GO:0003723,RNA binding; GO:0003747,translation release factor activity; GO:0005488,binding; GO:0008079,translation termination factor activity; GO:0008135,translation factor activity, RNA binding; GO:0045182,translation regulator activity; GO:00…	PF03462.18:PCRF domain	--	--	--
TraesCS1A02G080500	4	0	1.11	0.5	0.09	0.19	0.54	0.07	0.05	0.14	0	0.08	0.19	2.17	1.26	1.82	0.22	0.32	0.1	0	0.15	0.1	0.1	0	0.04	1A	63327891	63331958	-	TraesCS1A02G080500	Non-specific serine/threonine protein kinase [Source:UniProtKB/TrEMBL%3BAcc:A0A1D5S1B1]	K07198 5'-AMP-activated protein kinase, catalytic alpha subunit [EC:2.7.11.11] | (RefSeq) CBL-interacting protein kinase 17-like (A)	--	CBL-interacting protein kinase 17-like [Aegilops tauschii subsp. tauschii]	CIPKH_ORYSJ RecName: Full=CBL-interacting protein kinase 17; EC=2.7.11.1; AltName: Full=OsCIPK17;	A0A446IM97_TRITD RecName: Full=Non-specific serine/threonine protein kinase {ECO:0000256|ARBA:ARBA00012513}; EC=2.7.11.1 {ECO:0000256|ARBA:ARBA00012513};	At1g48260	GO:0005737,cytoplasm; GO:0005634,nucleus; GO:0005524,ATP binding; GO:0106310,protein serine kinase activity; GO:0004674,protein serine/threonine kinase activity; GO:0106311,protein threonine kinase activity; GO:0035556,intracellular signal transduction; GO:0006468,protein phosphorylation; GO:0000166,nucleotide binding; GO:0003674,molecular_function; GO:0005488,binding; GO:0017076,purine nucleotid…	PF00069.25:Protein kinase domain	--	--	--
TraesCS1A02G080600	4	0	0.03	1.11	0.35	0.14	0.65	0.05	0.18	0.13	0.11	0.08	0.09	0.87	0.58	1.64	0.27	0.03	0.3	0	0.2	0.06	0	0.04	0.17	1A	63475812	63481063	-	TraesCS1A02G080600	Non-specific serine/threonine protein kinase [Source:UniProtKB/TrEMBL%3BAcc:A0A0D3R0L8]	K07198 5'-AMP-activated protein kinase, catalytic alpha subunit [EC:2.7.11.11] | (RefSeq) CBL-interacting protein kinase 17-like (A)	--	CBL-interacting protein kinase 17 [Triticum aestivum]	CIPKH_ORYSJ RecName: Full=CBL-interacting protein kinase 17; EC=2.7.11.1; AltName: Full=OsCIPK17;	A0A0D3R0L8_WHEAT RecName: Full=Non-specific serine/threonine protein kinase {ECO:0000256|ARBA:ARBA00012513}; EC=2.7.11.1 {ECO:0000256|ARBA:ARBA00012513};	At1g48260	GO:0005737,cytoplasm; GO:0005634,nucleus; GO:0005524,ATP binding; GO:0106310,protein serine kinase activity; GO:0004674,protein serine/threonine kinase activity; GO:0106311,protein threonine kinase activity; GO:0035556,intracellular signal transduction; GO:0006468,protein phosphorylation; GO:0000166,nucleotide binding; GO:0003674,molecular_function; GO:0005488,binding; GO:0017076,purine nucleotid…	PF00069.25:Protein kinase domain	--	--	--
TraesCS1A02G080700	4	1.17	0.46	2.31	2.4	1.09	1.84	0.45	0.18	0.24	0.32	0.21	0.28	4.14	2.08	2.97	1.12	0.92	1.84	0.22	0.45	0.39	0.19	0.33	0.29	1A	63741495	63747947	-	TraesCS1A02G080700	Non-specific serine/threonine protein kinase [Source:UniProtKB/TrEMBL%3BAcc:A0A1D5S1L1]	K07198 5'-AMP-activated protein kinase, catalytic alpha subunit [EC:2.7.11.11] | (RefSeq) CBL-interacting protein kinase 17-like (A)	--	CBL-interacting protein kinase 17 [Hordeum vulgare subsp. spontaneum]	CIPKH_ORYSJ RecName: Full=CBL-interacting protein kinase 17; EC=2.7.11.1; AltName: Full=OsCIPK17;	A0A446IM75_TRITD RecName: Full=Non-specific serine/threonine protein kinase {ECO:0000256|ARBA:ARBA00012513}; EC=2.7.11.1 {ECO:0000256|ARBA:ARBA00012513};	At1g48260	GO:0005737,cytoplasm; GO:0005634,nucleus; GO:0005524,ATP binding; GO:0106310,protein serine kinase activity; GO:0004674,protein serine/threonine kinase activity; GO:0106311,protein threonine kinase activity; GO:0035556,intracellular signal transduction; GO:0006468,protein phosphorylation; GO:0000166,nucleotide binding; GO:0003674,molecular_function; GO:0005488,binding; GO:0017076,purine nucleotid…	PF00069.25:Protein kinase domain	--	--	--
TraesCS1A02G081300	3	20.88	19.31	21.1	3.57	1.77	2.6	5.87	2.54	4.58	9.94	6.77	27.05	7.5	16.39	9.96	4.87	4.29	5.65	4.02	3.72	4.42	7.15	11.48	9.16	1A	64593510	64600216	+	TraesCS1A02G081300	--	K05658 ATP-binding cassette, subfamily B (MDR/TAP), member 1 [EC:7.6.2.2] | (RefSeq) ABC transporter B family member 21-like (A)	ko02010: ABC transporters	ABCB1, partial [Triticum polonicum]	AB21B_ARATH RecName: Full=ABC transporter B family member 21; Short=ABC transporter ABCB.21; Short=AtABCB21; AltName: Full=Multidrug resistance protein 17; AltName: Full=P-glycoprotein 21;	A0A3B5XVC0_WHEAT SubName: Full=Uncharacterized protein {ECO:0000313|EnsemblPlants:TraesCS1A02G081300.1};	At2g47000	GO:0005829,cytosol; GO:0016021,integral component of membrane; GO:0005886,plasma membrane; GO:0005774,vacuolar membrane; GO:0005524,ATP binding; GO:0042626,ATPase-coupled transmembrane transporter activity; GO:0010329,auxin efflux transmembrane transporter activity; GO:0010328,auxin influx transmembrane transporter activity; GO:0010315,auxin efflux; GO:0060919,auxin influx; GO:0055085,transmembra…	PF00664.23:ABC transporter transmembrane region	--	--	--
TraesCS1A02G081400	1	2.56	7.04	6.03	2.22	2.18	2.24	7.5	6.35	7.95	18.54	11.4	37.17	6.25	8.07	7.74	3.69	2.01	4.08	9.66	5.05	7.65	28.07	46.14	24.15	1A	64692229	64694087	+	TraesCS1A02G081400	--	K22849 diacylglycerol O-acyltransferase 3, plant [EC:2.3.1.20] | (RefSeq) diacylglycerol O-acyltransferase 3-like (A)	ko00561: Glycerolipid metabolism; ko01100: Metabolic pathways	hypothetical protein TRIUR3_25925 [Triticum urartu]	DGAT3_ARATH RecName: Full=Diacylglycerol O-acyltransferase 3 {ECO:0000305}; Short=AtDGAT3 {ECO:0000303|PubMed:22760209}; EC=2.3.1.20 {ECO:0000269|PubMed:30467384, ECO:0000305|PubMed:22760209};	M7YZE6_TRIUA SubName: Full=Uncharacterized protein {ECO:0000313|EMBL:EMS52546.1, ECO:0000313|EnsemblPlants:TRIUR3_25925-P1};	At1g48300	GO:0005829,cytosol; GO:0051537,2 iron, 2 sulfur cluster binding; GO:0004144,diacylglycerol O-acyltransferase activity; GO:0046872,metal ion binding; GO:0006071,glycerol metabolic process; GO:0019432,triglyceride biosynthetic process; GO:0003674,molecular_function; GO:0005488,binding; GO:0051536,iron-sulfur cluster binding; GO:0051540,metal cluster binding; GO:0003824,catalytic activity; GO:000837…	PF14821.6:Threonine synthase N terminus	--	--	--
TraesCS1A02G081600	3	21.47	16.71	14.38	0.63	0.11	0.49	0.07	0	0.17	0	0	0	10.86	14.79	11.69	0.52	0.47	1.85	0	0.31	0.04	0	0.13	0.07	1A	64835537	64837007	-	TraesCS1A02G081600	--	--	--	uncharacterized protein LOC109777429 [Aegilops tauschii subsp. tauschii]	--	A0A3B5XVL8_WHEAT SubName: Full=Uncharacterized protein {ECO:0000313|EnsemblPlants:TraesCS1A02G081600.1.cds1};	--	GO:0016021,integral component of membrane; GO:0005575,cellular_component; GO:0016020,membrane; GO:0031224,intrinsic component of membrane; GO:0110165,cellular anatomical entity	--	--	--	--
TraesCS1A02G081700	3	10.51	12.21	8.24	0.15	0	0.44	0.04	0.02	0	0	0	0	5.11	8.3	7.36	0	0.23	0.23	0	0.22	0.02	0	0	0	1A	64838564	64839988	-	TraesCS1A02G081700	--	--	--	hypothetical protein TRIUR3_08373 [Triticum urartu]	--	A0A446IML1_TRITD SubName: Full=Uncharacterized protein {ECO:0000313|EMBL:VAH01993.1};	--	GO:0016021,integral component of membrane; GO:0005575,cellular_component; GO:0016020,membrane; GO:0031224,intrinsic component of membrane; GO:0110165,cellular anatomical entity	--	--	--	--
TraesCS1A02G081900	3	19.47	12.33	18.08	0	0	0	0	0	0	0	0	0	8.29	16.5	13.52	0.33	0.42	0.07	0	0	0	0	0.06	0	1A	64897127	64897525	+	TraesCS1A02G081900	--	--	--	predicted protein [Hordeum vulgare subsp. vulgare]	--	A0A3B5XVB4_WHEAT SubName: Full=Uncharacterized protein {ECO:0000313|EnsemblPlants:TraesCS1A02G081900.1.cds1};	--	GO:0016021,integral component of membrane; GO:0005575,cellular_component; GO:0016020,membrane; GO:0031224,intrinsic component of membrane; GO:0110165,cellular anatomical entity	--	--	--	--
TraesCS1A02G082000	1	3.16	0.67	2.21	3.25	1.44	3.96	2.76	3.8	2.94	6.49	8.39	16.41	2.52	1.53	2.47	2.91	2.26	2.21	1.12	1.63	1.74	13.18	11.87	10.49	1A	65261477	65265780	+	TraesCS1A02G082000	--	K08245 phytepsin [EC:3.4.23.40] | (RefSeq) aspartic proteinase (A)	--	Aspartic proteinase [Triticum urartu]	ASPRX_ORYSJ RecName: Full=Aspartic proteinase; EC=3.4.23.-; Flags: Precursor;	A0A3B5XVJ2_WHEAT SubName: Full=Uncharacterized protein {ECO:0000313|EnsemblPlants:TraesCS1A02G082000.1};	At1g11910	GO:0005773,vacuole; GO:0004190,aspartic-type endopeptidase activity; GO:0006629,lipid metabolic process; GO:0003674,molecular_function; GO:0003824,catalytic activity; GO:0004175,endopeptidase activity; GO:0008233,peptidase activity; GO:0016787,hydrolase activity; GO:0070001,aspartic-type peptidase activity; GO:0140096,catalytic activity, acting on a protein; GO:0008150,biological_process; GO:0008…	PF00026.23:Eukaryotic aspartyl protease	--	--	--
TraesCS1A02G082200	1	0.34	0	1.46	10.83	7.91	11.54	25.36	24.68	25	24.12	24.8	27.19	5.59	3.29	3.63	4.93	3.54	2.21	14.74	24.09	22.12	35.43	21.56	26.13	1A	65391963	65393451	-	TraesCS1A02G082200	--	K19222 1,4-dihydroxy-2-naphthoyl-CoA hydrolase [EC:3.1.2.28] | (RefSeq) 1,4-dihydroxy-2-naphthoyl-CoA thioesterase 1-like (A)	ko00130: Ubiquinone and other terpenoid-quinone biosynthesis; ko01100: Metabolic pathways; ko01110: Biosynthesis of secondary metabolites; ko01240: Biosynthesis of cofactors	1,4-dihydroxy-2-naphthoyl-CoA thioesterase 1-like [Aegilops tauschii subsp. tauschii]	DNAT1_ARATH RecName: Full=1,4-dihydroxy-2-naphthoyl-CoA thioesterase 1 {ECO:0000303|PubMed:22372525}; Short=AtDHNAT1 {ECO:0000303|PubMed:22372525}; Short=DHNA-CoA thioesterase 1 {ECO:0000303|PubMed:22372525}; EC=3.1.2.- {ECO:0000305};	A0A452XXI5_AEGTS RecName: Full=4HBT domain-containing protein {ECO:0000259|Pfam:PF03061};	At1g48320	GO:0005777,peroxisome; GO:0061522,1,4-dihydroxy-2-naphthoyl-CoA thioesterase activity; GO:0042372,phylloquinone biosynthetic process; GO:0051289,protein homotetramerization; GO:0003674,molecular_function; GO:0003824,catalytic activity; GO:0016289,CoA hydrolase activity; GO:0016787,hydrolase activity; GO:0016788,hydrolase activity, acting on ester bonds; GO:0016790,thiolester hydrolase activity; G…	PF03061.22:Thioesterase superfamily	--	--	--
TraesCS1A02G082500	4	6.66	18.93	26.19	24.97	19.41	42.24	15.38	45.12	28.62	13.6	18.67	21.76	90.65	59.55	69.67	16.47	14.22	23.84	55.3	19.22	110.95	24.39	12.49	24.45	1A	65758591	65759654	-	TraesCS1A02G082500	--	--	--	PREDICTED: hydrophobic protein LTI6B [Brachypodium distachyon]	LTI6B_ORYSI RecName: Full=Hydrophobic protein LTI6B; AltName: Full=Low temperature-induced protein 6B;	A0A287ERT9_HORVV SubName: Full=Uncharacterized protein {ECO:0000313|EnsemblPlants:HORVU1Hr1G017700.2};	At3g05880	GO:0016021,integral component of membrane; GO:0005575,cellular_component; GO:0016020,membrane; GO:0031224,intrinsic component of membrane; GO:0110165,cellular anatomical entity	PF01679.17:Proteolipid membrane potential modulator	--	--	--
TraesCS1A02G082600	4	4.65	12.85	12.27	11.78	14.58	11.75	9.7	8.95	8.29	8.62	9.58	9.39	15.23	12.09	12.83	10.3	7.12	9.37	5.09	7.17	7.84	8.15	9.12	11.14	1A	65790413	65795583	-	TraesCS1A02G082600	--	K11648 SWI/SNF-related matrix-associated actin-dependent regulator of chromatin subfamily B member 1 | (RefSeq) chromatin structure-remodeling complex protein BSH-like (A)	ko03250: Viral life cycle - HIV-1	Chromatin structure-remodeling complex protein BSH [Triticum urartu]	BSH_ARATH RecName: Full=Chromatin structure-remodeling complex protein BSH; Short=AtBSH; AltName: Full=Protein BUSHY; AltName: Full=SNF5 homolog;	A0A452XXJ9_AEGTS SubName: Full=Uncharacterized protein {ECO:0000313|EnsemblPlants:AET1Gv20203700.13};	At3g17590	GO:0000228,nuclear chromosome; GO:0005634,nucleus; GO:0003712,transcription coregulator activity; GO:0007049,cell cycle; GO:0006338,chromatin remodeling; GO:0006357,regulation of transcription by RNA polymerase II; GO:0003674,molecular_function; GO:0098772,molecular function regulator; GO:0140110,transcription regulator activity; GO:0008150,biological_process; GO:0009987,cellular process; GO:0006…	PF04855.12:SNF5 / SMARCB1 / INI1	--	--	--
TraesCS1A02G082700	2	0	0.7	0.7	0.06	0.27	0	5.88	2.19	5.21	1.4	1.87	1.11	1.14	1.07	0.78	0.24	0	0.21	0.74	7.6	4.2	2.09	0.82	1.24	1A	65798876	65800185	-	TraesCS1A02G082700	Auxin-responsive protein [Source:UniProtKB/TrEMBL%3BAcc:A0A1D5S4S1]	K14484 auxin-responsive protein IAA | (RefSeq) auxin-responsive protein IAA4-like (A)	ko04075: Plant hormone signal transduction	auxin-responsive protein IAA8-like [Aegilops tauschii subsp. tauschii]	IAA4_ORYSI RecName: Full=Auxin-responsive protein IAA4; AltName: Full=Indoleacetic acid-induced protein 4;	A0A446IMF6_TRITD RecName: Full=Auxin-responsive protein {ECO:0000256|RuleBase:RU004549};	At3g17600	GO:0005634,nucleus; GO:0009734,auxin-activated signaling pathway; GO:0006355,regulation of transcription, DNA-templated; GO:0007154,cell communication; GO:0007165,signal transduction; GO:0008150,biological_process; GO:0009719,response to endogenous stimulus; GO:0009725,response to hormone; GO:0009733,response to auxin; GO:0009755,hormone-mediated signaling pathway; GO:0009987,cellular process; GO…	PF02309.16:AUX/IAA family	AUX/IAA	TR	AUX/IAA
TraesCS1A02G083000	3	4.4	13.81	6.77	1.16	0.56	0.66	0.31	0.64	0.51	2.06	2.69	0.14	5.26	6.22	4.7	0.27	0.23	0.67	1.13	0.17	0.85	2.96	8.44	1.95	1A	66174940	66177799	+	TraesCS1A02G083000	Helix-loop-helix DNA-binding domain containing protein [Source: Projected from Oryza sativa (Os05g0139100)]	K12126 phytochrome-interacting factor 3 | (RefSeq) transcription factor APG-like isoform X1 (A)	ko04075: Plant hormone signal transduction; ko04712: Circadian rhythm - plant	predicted protein [Hordeum vulgare subsp. vulgare]	PIL15_ORYSJ RecName: Full=Transcription factor PHYTOCHROME INTERACTING FACTOR-LIKE 15 {ECO:0000303|PubMed:17485859}; Short=OsPIL15 {ECO:0000303|PubMed:17485859}; Short=PIF-like protein 15 {ECO:0000305}; AltName: Full=Basic helix-loop-helix protein 105 {ECO:0000303|PubMed:16896230}; Short=OsbHLH105 {ECO:0000303|PubMed:16896230};	A0A446IMH6_TRITD RecName: Full=BHLH domain-containing protein {ECO:0000259|PROSITE:PS50888};	At1g09530	GO:0005634,nucleus; GO:0003677,DNA binding; GO:0003700,DNA-binding transcription factor activity; GO:0046983,protein dimerization activity; GO:0090229,negative regulation of red or far-red light signaling pathway; GO:0006355,regulation of transcription, DNA-templated; GO:0003674,molecular_function; GO:0003676,nucleic acid binding; GO:0005488,binding; GO:0097159,organic cyclic compound binding; GO…	PF00010.26:Helix-loop-helix DNA-binding domain	bHLH	TF	bHLH
TraesCS1A02G083300	4	0.66	0.64	1.07	0	0.14	0	0	0	0	0	0	0	4.83	6.17	4.33	0	0.02	0.09	0	0	0.94	0	0	0.04	1A	67467268	67469443	+	TraesCS1A02G083300	--	--	--	uncharacterized protein LOC109774415 [Aegilops tauschii subsp. tauschii]	--	A0A446IMF7_TRITD SubName: Full=Uncharacterized protein {ECO:0000313|EMBL:VAH02018.1};	At3g62070	--	--	--	--	--
TraesCS1A02G083400	1	39.47	44.29	35.28	31.43	27.94	30.15	17.08	19.98	19.07	57.89	57.09	38.94	36.33	39.95	43.07	24.82	24.41	23.75	13.7	10.25	13.02	57.15	42.54	46.09	1A	67683225	67687269	+	TraesCS1A02G083400	Y14 [Source:Projected from Arabidopsis thaliana (AT1G51510) UniProtKB/TrEMBL%3BAcc:A0A178WGD6]	K12876 RNA-binding protein 8A | (RefSeq) RNA-binding protein Y14A-like (A)	ko03013: Nucleocytoplasmic transport; ko03015: mRNA surveillance pathway; ko03040: Spliceosome	mRNA transport factor [Triticum aestivum]	Y14A_ORYSJ RecName: Full=RNA-binding protein Y14A {ECO:0000305}; Short=OsY14a {ECO:0000303|PubMed:24416299}; AltName: Full=RNA-binding protein 8A {ECO:0000305};	A0A446IMI9_TRITD RecName: Full=RRM domain-containing protein {ECO:0000259|PROSITE:PS50102};	At1g51510	GO:0005737,cytoplasm; GO:0035145,exon-exon junction complex; GO:0016604,nuclear body; GO:0005730,nucleolus; GO:0003729,mRNA binding; GO:0006397,mRNA processing; GO:0051028,mRNA transport; GO:0000184,nuclear-transcribed mRNA catabolic process, nonsense-mediated decay; GO:0010628,positive regulation of gene expression; GO:0006417,regulation of translation; GO:0008380,RNA splicing; GO:0003674,molecu…	PF00076.22:RNA recognition motif. (a.k.a. RRM, RBD, or RNP domain)	--	--	--
TraesCS1A02G083500	2	1.05	1.9	3.8	4.85	2.52	3.27	4.65	4.43	4.21	2.04	2.53	0.96	0.08	0	0	0	0	0	0	0.02	0	0	1.35	2.12	1A	67689154	67698715	-	TraesCS1A02G083500	--	--	--	uncharacterized protein LOC109774413 isoform X1 [Aegilops tauschii subsp. tauschii]	--	A0A446IMP3_TRITD RecName: Full=Agenet domain-containing protein {ECO:0000259|SMART:SM00743};	At5g42670	--	PF05641.12:Agenet domain	--	--	--
TraesCS1A02G083800	1	0	0	0	494.43	367.92	676.32	1068.92	1777.94	1273.5	623.15	553.14	472.17	0.84	1.57	0.37	496.81	158.23	343.09	1320.27	1065.63	1383.67	1381.63	1230.95	929.36	1A	68373656	68375317	-	TraesCS1A02G083800	--	K00059 3-oxoacyl-[acyl-carrier protein] reductase [EC:1.1.1.100] | (RefSeq) short chain dehydrogenase mdpC-like (A)	ko00061: Fatty acid biosynthesis; ko00780: Biotin metabolism; ko01100: Metabolic pathways; ko01110: Biosynthesis of secondary metabolites; ko01212: Fatty acid metabolism; ko01240: Biosynthesis of cofactors	predicted protein [Hordeum vulgare subsp. vulgare]	GRDH_ORYSJ RecName: Full=Glucose and ribitol dehydrogenase homolog; EC=1.1.1.-;	A0A3B5XVL2_WHEAT SubName: Full=Uncharacterized protein {ECO:0000313|EnsemblPlants:TraesCS1A02G083800.1};	At1g54870	GO:0016491,oxidoreductase activity; GO:0003674,molecular_function; GO:0003824,catalytic activity	PF13561.6:Enoyl-(Acyl carrier protein) reductase	--	--	--
TraesCS1A02G084100	1	4.57	9.49	7.08	3.52	5.29	6.97	5.56	3.38	5.69	11.33	9.41	6.13	6.27	4.96	7.8	5.23	6.05	6.21	7.81	2.56	3.36	7.72	8.42	7.02	1A	69188851	69193336	-	TraesCS1A02G084100	--	--	--	uncharacterized protein LOC109774409 [Aegilops tauschii subsp. tauschii]	--	A0A446IMH4_TRITD RecName: Full=SpoU_methylase domain-containing protein {ECO:0000259|Pfam:PF00588};	At4g15520	GO:0003723,RNA binding; GO:0008173,RNA methyltransferase activity; GO:0006396,RNA processing; GO:0003674,molecular_function; GO:0003676,nucleic acid binding; GO:0005488,binding; GO:0097159,organic cyclic compound binding; GO:1901363,heterocyclic compound binding; GO:0003824,catalytic activity; GO:0008168,methyltransferase activity; GO:0016740,transferase activity; GO:0016741,transferase activity,…	PF00588.19:SpoU rRNA Methylase family	--	--	--
TraesCS1A02G084200	2	1.41	0.4	5.14	9.41	9.06	8.48	6.42	3.6	4.94	4.51	4.6	6.18	2.56	2.57	1.64	8.06	7.54	7.7	7.36	4.99	3.92	4.39	8.82	5.32	1A	69390436	69394941	-	TraesCS1A02G084200	--	--	--	putative E3 ubiquitin-protein ligase RF298 [Aegilops tauschii subsp. tauschii]	RF4_ARATH RecName: Full=Putative E3 ubiquitin-protein ligase RF4; EC=2.3.2.27; AltName: Full=RING finger protein 4; AltName: Full=RING-type E3 ubiquitin transferase RF4 {ECO:0000305};	A0A446IMG4_TRITD RecName: Full=RING-type domain-containing protein {ECO:0000259|PROSITE:PS50089};	At1g03370_1	GO:0046872,metal ion binding; GO:0016740,transferase activity; GO:0016567,protein ubiquitination; GO:0003674,molecular_function; GO:0005488,binding; GO:0043167,ion binding; GO:0043169,cation binding; GO:0003824,catalytic activity; GO:0006464,cellular protein modification process; GO:0006807,nitrogen compound metabolic process; GO:0008150,biological_process; GO:0008152,metabolic process; GO:000998…	PF13920.6:Zinc finger, C3HC4 type (RING finger)	--	--	--
TraesCS1A02G084300	4	0	0.02	0	0	0	0	0	0.17	0.06	0.1	0	0	1.42	1.14	1.57	0	0.02	0	0	0	0	0	0	0	1A	70040014	70041337	-	TraesCS1A02G084300	--	K15032 mTERF domain-containing protein, mitochondrial | (RefSeq) uncharacterized protein LOC123097293 (A)	--	transcription termination factor MTEF1, chloroplastic-like [Aegilops tauschii subsp. tauschii]	MTEF1_ARATH RecName: Full=Transcription termination factor MTEF1, chloroplastic {ECO:0000305}; AltName: Full=Mitochondrial transcription termination factor 1 {ECO:0000303|PubMed:23087700}; AltName: Full=Protein EMBRYO DEFECTIVE 93 {ECO:0000305}; AltName: Full=Protein SINGLET OXYGEN-LINKED DEATH ACTIVATOR 10 {ECO:0000303|PubMed:19563435}; Flags: Precursor;	A0A453HY21_AEGTS SubName: Full=Uncharacterized protein {ECO:0000313|EnsemblPlants:AET4Gv20351200.2};	At2g36000	GO:0009507,chloroplast; GO:0003690,double-stranded DNA binding; GO:0071452,cellular response to singlet oxygen; GO:0009658,chloroplast organization; GO:0032502,developmental process; GO:0006353,DNA-templated transcription, termination; GO:0009793,embryo development ending in seed dormancy; GO:0006355,regulation of transcription, DNA-templated; GO:0003674,molecular_function; GO:0003676,nucleic aci…	PF02536.14:mTERF	mTERF	TR	mTERF
TraesCS1A02G084500	4	2.63	1.64	4.29	2.28	0.96	1.78	0.2	0.31	0.11	0.15	0.2	0.23	12.94	12.36	8.27	1.49	1.95	2.24	0.29	2.6	0.77	0.05	0.26	0.32	1A	70695360	70705174	+	TraesCS1A02G084500	--	--	--	phosphoglycerate mutase-like protein AT74H [Aegilops tauschii subsp. tauschii]	AT74_ARATH RecName: Full=Phosphoglycerate mutase-like protein AT74 {ECO:0000305}; Short=At-74 {ECO:0000303|PubMed:15737980};	A0A446IMJ9_TRITD SubName: Full=Uncharacterized protein {ECO:0000313|EMBL:VAH02037.1};	At3g05170	GO:0016791,phosphatase activity; GO:0005975,carbohydrate metabolic process; GO:0003674,molecular_function; GO:0003824,catalytic activity; GO:0016787,hydrolase activity; GO:0016788,hydrolase activity, acting on ester bonds; GO:0042578,phosphoric ester hydrolase activity; GO:0008150,biological_process; GO:0008152,metabolic process; GO:0044238,primary metabolic process; GO:0071704,organic substance …	PF00300.22:Histidine phosphatase superfamily (branch 1)	--	--	--
TraesCS1A02G085000	2	1.79	2.27	2.38	1.84	1.87	2.23	3.81	3.82	3.33	1.62	1.35	0.84	1.75	1.2	1.49	1.3	0.91	1.57	4.85	1.56	1.53	2	3.51	1.09	1A	71087176	71095753	-	TraesCS1A02G085000	Replication protein A subunit [Source:UniProtKB/TrEMBL%3BAcc:A0A341NJL4]	K07466 replication factor A1 | (RefSeq) replication protein A 70 kDa DNA-binding subunit C-like (A)	ko03030: DNA replication; ko03420: Nucleotide excision repair; ko03430: Mismatch repair; ko03440: Homologous recombination	replication protein A 70 kDa DNA-binding subunit C-like [Aegilops tauschii subsp. tauschii]	RFA1C_ORYSJ RecName: Full=Replication protein A 70 kDa DNA-binding subunit C; Short=OsRPA70c; AltName: Full=Replication factor A protein 1C; AltName: Full=Replication protein A 1C;	A0A446IML4_TRITD RecName: Full=Replication protein A subunit {ECO:0000256|RuleBase:RU364130};	At4g19130	GO:0005662,DNA replication factor A complex; GO:0003684,damaged DNA binding; GO:0043047,single-stranded telomeric DNA binding; GO:0008270,zinc ion binding; GO:0006268,DNA unwinding involved in DNA replication; GO:0000724,double-strand break repair via homologous recombination; GO:0051321,meiotic cell cycle; GO:0006289,nucleotide-excision repair; GO:0007004,telomere maintenance via telomerase; GO:…	PF08646.10:Replication factor-A C terminal domain	--	--	--
TraesCS1A02G085400	3	1.72	4.16	2.14	0	0	1.61	0	0	0	0	0.04	0	0.38	0	0.41	0	0	0	0	0	0	0	0	0	1A	71548289	71548949	-	TraesCS1A02G085400	--	--	--	predicted protein [Hordeum vulgare subsp. vulgare]	--	A0A3B5XWP1_WHEAT SubName: Full=Uncharacterized protein {ECO:0000313|EnsemblPlants:TraesCS1A02G085400.2.cds1};	--	--	--	--	--	--
TraesCS1A02G085500	4	3.46	2.09	0.47	2.83	2.25	0.86	0.12	0.08	0.06	0	0	0	2.92	2.25	1.83	1.79	1.9	1.6	1.15	0.09	0	0	0	0	1A	71558243	71561228	-	TraesCS1A02G085500	--	--	--	uncharacterized protein LOC109733070 [Aegilops tauschii subsp. tauschii]	--	A0A3B5XVG7_WHEAT RecName: Full=N-acetyltransferase domain-containing protein {ECO:0000259|PROSITE:PS51186};	--	GO:0009507,chloroplast; GO:0008080,N-acetyltransferase activity; GO:0003674,molecular_function; GO:0003824,catalytic activity; GO:0016407,acetyltransferase activity; GO:0016410,N-acyltransferase activity; GO:0016740,transferase activity; GO:0016746,transferase activity, transferring acyl groups; GO:0016747,transferase activity, transferring acyl groups other than amino-acyl groups; GO:0005575,cel…	PF00583.25:Acetyltransferase (GNAT) family	GNAT	TR	GNAT
TraesCS1A02G085600	2	13.29	11.79	17.02	49.57	52.59	43.74	8.04	26.73	12.56	7.05	7.66	7.93	24.05	18.96	24.36	41.63	97.55	63.92	17.9	14.96	26.97	8.8	8.72	9.82	1A	71689760	71695155	+	TraesCS1A02G085600	--	K00814 alanine transaminase [EC:2.6.1.2] | (RefSeq) alanine aminotransferase 2-like (A)	ko00220: Arginine biosynthesis; ko00250: Alanine, aspartate and glutamate metabolism; ko00710: Carbon fixation in photosynthetic organisms; ko01100: Metabolic pathways; ko01200: Carbon metabolism; ko01210: 2-Oxocarboxylic acid metabolism; ko01230: Biosynthesis of amino acids	alanine aminotransferase 2 isoform X2 [Aegilops tauschii subsp. tauschii]	ALA2_HORVU RecName: Full=Alanine aminotransferase 2; Short=ALAAT-2; EC=2.6.1.2; AltName: Full=Glutamate pyruvate transaminase 2; Short=GPT; AltName: Full=Glutamic--alanine transaminase 2; AltName: Full=Glutamic--pyruvic transaminase 2;	A0A446IMJ6_TRITD RecName: Full=Aminotran_1_2 domain-containing protein {ECO:0000259|Pfam:PF00155};	At1g72330	GO:0004021,L-alanine:2-oxoglutarate aminotransferase activity; GO:0030170,pyridoxal phosphate binding; GO:0009058,biosynthetic process; GO:0042853,L-alanine catabolic process; GO:0003674,molecular_function; GO:0003824,catalytic activity; GO:0008483,transaminase activity; GO:0016740,transferase activity; GO:0016769,transferase activity, transferring nitrogenous groups; GO:0047635,alanine-oxo-acid …	PF00155.21:Aminotransferase class I and II	--	--	--
TraesCS1A02G085800	1	0	0.9	1.52	3.24	2.92	2.54	2.06	1.48	2.68	5.83	4.33	1.74	0.16	0.03	0.22	2.55	2	2.12	2.23	2.72	2.16	10.27	11.89	5.98	1A	71784546	71785643	+	TraesCS1A02G085800	--	K13229 2,4-dihydroxy-1,4-benzoxazin-3-one-glucoside dioxygenase [EC:1.14.11.59] | (RefSeq) DIBOA-glucoside dioxygenase BX6 (A)	ko00402: Benzoxazinoid biosynthesis; ko01110: Biosynthesis of secondary metabolites	DIBOA-glucoside dioxygenase BX6-like [Aegilops tauschii subsp. tauschii]	BX6_MAIZE RecName: Full=DIBOA-glucoside dioxygenase BX6; EC=1.14.11.59 {ECO:0000269|PubMed:18192444}; AltName: Full=2,4-dihydroxy-1,4-benzoxazin-3-one-glucoside dioxygenase; AltName: Full=2-oxoglutarate-dependent dioxygenase BX6; AltName: Full=Protein BENZOXAZINONE SYNTHESIS 6;	A0A446IMJ8_TRITD RecName: Full=Fe2OG dioxygenase domain-containing protein {ECO:0000259|PROSITE:PS51471};	At1g06650	GO:0005737,cytoplasm; GO:0016706,2-oxoglutarate-dependent dioxygenase activity; GO:0102717,DIBOA-glucoside oxygenase activity; GO:0046872,metal ion binding; GO:0003674,molecular_function; GO:0003824,catalytic activity; GO:0016491,oxidoreductase activity; GO:0016705,oxidoreductase activity, acting on paired donors, with incorporation or reduction of molecular oxygen; GO:0051213,dioxygenase activit…	PF03171.20:2OG-Fe(II) oxygenase superfamily	--	--	--
TraesCS1A02G086100	2	0.87	0	0.58	30.7	29.13	36.24	3.27	3.35	2.88	0.46	0.35	0.49	0.24	0.27	0.59	19.68	18.76	25.21	3.78	3.59	1.66	1.1	0.55	0.55	1A	72782626	72785888	-	TraesCS1A02G086100	Carboxypeptidase [Source:UniProtKB/TrEMBL%3BAcc:A0A1D5S4B1]	K16297 serine carboxypeptidase-like clade II [EC:3.4.16.-] | (RefSeq) serine carboxypeptidase 2-like (A)	--	serine carboxypeptidase 2 [Aegilops tauschii subsp. tauschii]	CBP2_WHEAT RecName: Full=Serine carboxypeptidase 2; EC=3.4.16.6; AltName: Full=CPDW-II; Short=CP-WII; AltName: Full=Carboxypeptidase D; AltName: Full=Serine carboxypeptidase II; Contains: RecName: Full=Serine carboxypeptidase 2 chain A; AltName: Full=Serine carboxypeptidase II chain A; Contains: RecName: Full=Serine carboxypeptidase 2 chain B; AltName: Full=Serine carboxypeptidase II chain B; Fla…	A0A446IMN7_TRITD RecName: Full=Carboxypeptidase {ECO:0000256|RuleBase:RU361156}; EC=3.4.16.- {ECO:0000256|RuleBase:RU361156};	At3g07990	GO:0005773,vacuole; GO:0004185,serine-type carboxypeptidase activity; GO:0003674,molecular_function; GO:0003824,catalytic activity; GO:0004180,carboxypeptidase activity; GO:0008233,peptidase activity; GO:0008236,serine-type peptidase activity; GO:0008238,exopeptidase activity; GO:0016787,hydrolase activity; GO:0017171,serine hydrolase activity; GO:0070008,serine-type exopeptidase activity; GO:014…	PF00450.22:Serine carboxypeptidase	--	--	--
TraesCS1A02G086200	1	5.2	1.92	3.82	6.86	6.82	7.71	6.01	7.79	5.55	4.28	6.98	8.33	2.62	2.78	3.83	3.48	2.78	3.4	4.91	5.13	4.67	6.28	6	6.3	1A	72785992	72791062	-	TraesCS1A02G086200	--	K06634 cyclin H | (RefSeq) uncharacterized protein LOC104414823 isoform X1 (A)	ko03022: Basal transcription factors; ko03420: Nucleotide excision repair	uncharacterized protein LOC109746720 [Aegilops tauschii subsp. tauschii]	--	A0A446IMK4_TRITD SubName: Full=Uncharacterized protein {ECO:0000313|EMBL:VAH02075.1};	At1g03340	--	--	--	--	--
TraesCS1A02G086500	2	12.1	13.63	15.42	17.31	12.63	16.99	18.09	8.41	14.66	3.72	5.9	3.72	13.55	13.16	13.46	12.74	6.65	11.11	6.34	10.88	12.38	6.11	7.03	4.37	1A	73295476	73300550	+	TraesCS1A02G086500	Mitogen-activated protein kinase [Source:UniProtKB/TrEMBL%3BAcc:W4ZYA7]	K04371 mitogen-activated protein kinase 1/3 [EC:2.7.11.24] | (RefSeq) mitogen-activated protein kinase 14-like (A)	--	mitogen-activated protein kinase 2 [Triticum aestivum]	MPK14_ORYSJ RecName: Full=Mitogen-activated protein kinase 14; Short=MAP kinase 14; EC=2.7.11.24;	A0A446IML3_TRITD RecName: Full=Mitogen-activated protein kinase {ECO:0000256|ARBA:ARBA00012411}; EC=2.7.11.24 {ECO:0000256|ARBA:ARBA00012411};	At5g19010	GO:0005737,cytoplasm; GO:0005634,nucleus; GO:0005524,ATP binding; GO:0004707,MAP kinase activity; GO:0106310,protein serine kinase activity; GO:0004674,protein serine/threonine kinase activity; GO:0106311,protein threonine kinase activity; GO:0035556,intracellular signal transduction; GO:0000166,nucleotide binding; GO:0003674,molecular_function; GO:0005488,binding; GO:0017076,purine nucleotide bi…	PF00069.25:Protein kinase domain	--	--	--
TraesCS1A02G086600	1	5.37	13.21	16.06	11.23	8.03	8.07	10.72	17.67	12.91	55.82	48.46	29.37	13.19	9.47	11.84	5.95	4.7	6.34	16.68	6.09	9.06	64.94	66.14	40.42	1A	73302087	73306610	+	TraesCS1A02G086600	Ribosome biogenesis protein NOP53 [Source:UniProtKB/TrEMBL%3BAcc:A0A341NH08]	K14840 nucleolar protein 53 | (RefSeq) ribosome biogenesis protein NOP53 (A)	--	hypothetical protein TRIUR3_00872 [Triticum urartu]	NOP53_ARATH RecName: Full=Ribosome biogenesis protein NOP53 {ECO:0000305};	A0A446IMM7_TRITD RecName: Full=Ribosome biogenesis protein NOP53 {ECO:0000256|ARBA:ARBA00018339, ECO:0000256|PIRNR:PIRNR017302};	At2g40430	GO:0005730,nucleolus; GO:0005654,nucleoplasm; GO:0008097,5S rRNA binding; GO:0000027,ribosomal large subunit assembly; GO:0006364,rRNA processing; GO:0003674,molecular_function; GO:0003676,nucleic acid binding; GO:0003723,RNA binding; GO:0005488,binding; GO:0019843,rRNA binding; GO:0097159,organic cyclic compound binding; GO:1901363,heterocyclic compound binding; GO:0006996,organelle organization…	PF07767.11:Nop53 (60S ribosomal biogenesis)	--	--	--
TraesCS1A02G086800	1	4.14	8.06	2.94	5.68	5.75	5.69	13.2	11.47	11.06	8.64	8.56	11.23	5.6	4.51	5.9	5.24	3.44	5.18	5.38	6.5	8.59	7.92	11.61	8.49	1A	73312930	73322282	-	TraesCS1A02G086800	--	K11801 DDB1- and CUL4-associated factor 11 | (RefSeq) LEC14B homolog (A)	--	LEC14B homolog [Aegilops tauschii subsp. tauschii]	LE14B_PRUAR RecName: Full=LEC14B homolog;	A0A446IMN5_TRITD RecName: Full=WD_REPEATS_REGION domain-containing protein {ECO:0000259|PROSITE:PS50294};	At4g03020	--	PF00400.32:WD domain, G-beta repeat	--	--	--
TraesCS1A02G086900	3	4.29	6.07	6.22	2.12	1.15	0.94	3.82	2.12	3.12	1.8	2.23	1.38	4.35	5.19	5.22	2.01	0.74	1.9	1.91	3.08	2.36	1.84	3.37	1.69	1A	73322508	73330054	+	TraesCS1A02G086900	--	K25162 membrane-bound O-acyltransferase GUP1_2 | (RefSeq) membrane-bound O-acyltransferase gup1-like (A)	--	putative membrane-bound O-acyltransferase C24H6.01c [Aegilops tauschii subsp. tauschii]	--	A0A446IMP4_TRITD SubName: Full=Uncharacterized protein {ECO:0000313|EMBL:VAH02106.1};	At1g57600	GO:0016021,integral component of membrane; GO:0005575,cellular_component; GO:0016020,membrane; GO:0031224,intrinsic component of membrane; GO:0110165,cellular anatomical entity	PF03062.19:MBOAT, membrane-bound O-acyltransferase family	--	--	--
TraesCS1A02G087100	2	1.34	3.78	0	0.85	0.57	1.74	1.91	0.99	1.15	0.43	0.72	1.09	1.1	1.47	2.21	3.58	2.58	1.54	3.06	0.37	2.5	1.8	1.82	1.75	1A	73352034	73356144	-	TraesCS1A02G087100	--	--	--	predicted protein [Hordeum vulgare subsp. vulgare]	--	A0A3B5XWR0_WHEAT SubName: Full=Uncharacterized protein {ECO:0000313|EnsemblPlants:TraesCS1A02G087100.1};	At3g20300	GO:0016021,integral component of membrane; GO:0005575,cellular_component; GO:0016020,membrane; GO:0031224,intrinsic component of membrane; GO:0110165,cellular anatomical entity	PF12056.8:Protein of unknown function (DUF3537)	--	--	--
TraesCS1A02G087200	4	0.61	0.32	0.11	0	0	0	0	0	0.05	0	0	0	0.47	0.4	0.77	0	0	0	0	0	0	0	0.02	0	1A	73997112	74015561	+	TraesCS1A02G087200	--	K14442 ATP-dependent RNA helicase DHX36 [EC:3.6.4.13] | (RefSeq) LOW QUALITY PROTEIN: DExH-box ATP-dependent RNA helicase DExH1 (A)	ko03018: RNA degradation	zinc finger CCCH domain-containing protein 4-like [Aegilops tauschii subsp. tauschii]	C3H4_ORYSJ RecName: Full=Zinc finger CCCH domain-containing protein 4; Short=OsC3H4; EC=3.6.4.-;	A0A3B5XVI7_WHEAT SubName: Full=Uncharacterized protein {ECO:0000313|EnsemblPlants:TraesCS1A02G087200.1};	At2g47680	GO:0005524,ATP binding; GO:0003677,DNA binding; GO:0004386,helicase activity; GO:0016787,hydrolase activity; GO:0046872,metal ion binding; GO:0003729,mRNA binding; GO:0003723,RNA binding; GO:0000166,nucleotide binding; GO:0003674,molecular_function; GO:0005488,binding; GO:0017076,purine nucleotide binding; GO:0030554,adenyl nucleotide binding; GO:0032553,ribonucleotide binding; GO:0032555,purine …	PF00271.31:Helicase conserved C-terminal domain	--	--	--
TraesCS1A02G087400	1	0	0	0	0	0	0	0.19	0.63	0.42	1.3	1.9	3.77	0.06	0.13	0	0.14	0	0.04	0	0	0.44	4.58	0.68	2.37	1A	74271561	74274802	-	TraesCS1A02G087400	--	K21842 protein EFR3 | (RefSeq) uncharacterized protein LOC101758656 (A)	--	uncharacterized protein LOC109738195 [Aegilops tauschii subsp. tauschii]	--	A0A3B5XVQ0_WHEAT SubName: Full=Uncharacterized protein {ECO:0000313|EnsemblPlants:TraesCS1A02G087400.1};	--	--	PF12274.8:Protein of unknown function (DUF3615)	--	--	--
TraesCS1A02G087500	2	0.48	0	0.08	1.34	1.78	1.31	0.54	0.08	0.38	0.29	0.43	0.44	1.53	1.33	0.86	1.03	1.26	1.15	0.65	0.51	0.37	0.84	0.68	0.84	1A	74431375	74444306	-	TraesCS1A02G087500	Alpha-mannosidase [Source:UniProtKB/TrEMBL%3BAcc:A0A341NJP7]	K01191 alpha-mannosidase [EC:3.2.1.24] | (RefSeq) alpha-mannosidase-like (A)	ko00511: Other glycan degradation	Lysosomal alpha-mannosidase [Triticum urartu]	MANA_CANEN RecName: Full=Alpha-mannosidase {ECO:0000303|PubMed:4973951}; Short=JBM {ECO:0000303|PubMed:24295789}; Short=Jbalpha-man {ECO:0000303|PubMed:21924285}; EC=3.2.1.24 {ECO:0000269|PubMed:1156387, ECO:0000269|PubMed:12325362, ECO:0000269|PubMed:4973951, ECO:0000269|PubMed:5145}; Contains: RecName: Full=Alpha-mannosidase, heavy subunit {ECO:0000303|PubMed:24221485}; Contains: RecName: Full=…	A0A3B5XWR6_WHEAT RecName: Full=Alpha-mannosidase {ECO:0000256|ARBA:ARBA00012752, ECO:0000256|RuleBase:RU361199}; EC=3.2.1.- {ECO:0000256|RuleBase:RU361199};	At5g66150	GO:0000326,protein storage vacuole; GO:0004559,alpha-mannosidase activity; GO:0030246,carbohydrate binding; GO:0046872,metal ion binding; GO:0006013,mannose metabolic process; GO:0003674,molecular_function; GO:0003824,catalytic activity; GO:0004553,hydrolase activity, hydrolyzing O-glycosyl compounds; GO:0015923,mannosidase activity; GO:0016787,hydrolase activity; GO:0016798,hydrolase activity, a…	PF01074.22:Glycosyl hydrolases family 38 N-terminal domain	--	--	--
TraesCS1A02G087700	2	0	0.87	0.27	10.3	10.73	10.41	16.21	8	15.49	5.54	4.9	15.59	2.15	2.29	1.18	21.29	11.83	13.09	17.98	25.73	20	3.95	1.79	6.05	1A	75255288	75258970	-	TraesCS1A02G087700	--	--	--	zinc-finger homeodomain protein 9-like [Aegilops tauschii subsp. tauschii]	ZHD9_ORYSJ RecName: Full=Zinc-finger homeodomain protein 9; Short=OsZHD9;	A0A3B5XVI1_WHEAT RecName: Full=ZF-HD dimerization-type domain-containing protein {ECO:0000259|PROSITE:PS51523};	At3g28920	GO:0005634,nucleus; GO:0003700,DNA-binding transcription factor activity; GO:0046872,metal ion binding; GO:0000976,transcription regulatory region sequence-specific DNA binding; GO:0006355,regulation of transcription, DNA-templated; GO:0003674,molecular_function; GO:0140110,transcription regulator activity; GO:0005488,binding; GO:0043167,ion binding; GO:0043169,cation binding; GO:0001067,regulato…	PF04770.12:ZF-HD protein dimerisation region	zf-HD	TF	zf-HD
TraesCS1A02G087900	1	3.25	3.2	0.84	2.01	2.14	1.72	2.93	2.48	2.39	4.74	3.65	5.65	3.08	2.91	3.18	0.91	1.22	1.57	1.75	0.69	2.05	4.36	7.99	5.04	1A	75715901	75722755	-	TraesCS1A02G087900	--	K11647 SWI/SNF-related matrix-associated actin-dependent regulator of chromatin subfamily A member 2/4 [EC:5.6.2.-] | (RefSeq) homeotic gene regulator BRAHMA (A)	--	Transcription regulatory protein SNF2 [Triticum urartu]	CHR19_ORYSJ RecName: Full=Probable ATP-dependent DNA helicase CHR719 {ECO:0000305}; EC=3.6.4.12 {ECO:0000305}; AltName: Full=Protein CHROMATIN REMODELING 719 {ECO:0000303|PubMed:32808364}; Short=OsCHR719 {ECO:0000303|PubMed:32808364};	M7YDY9_TRIUA SubName: Full=Transcription regulatory protein SNF2 {ECO:0000313|EMBL:EMS45332.1, ECO:0000313|EnsemblPlants:TRIUR3_29220-P1};	At3g06010	GO:0005634,nucleus; GO:0005524,ATP binding; GO:0008094,DNA-dependent ATPase activity; GO:0003677,DNA binding; GO:0003678,DNA helicase activity; GO:0042393,histone binding; GO:0070615,nucleosome-dependent ATPase activity; GO:0043044,ATP-dependent chromatin remodeling; GO:0007275,multicellular organism development; GO:0045944,positive regulation of transcription by RNA polymerase II; GO:0040008,reg…	PF00176.23:SNF2 family N-terminal domain	SNF2	TR	SNF2
TraesCS1A02G088100	3	16.61	15.99	10.08	13.82	11.61	16.03	9.41	7.79	8.51	3.85	3.25	7.88	10.28	12.71	11.74	12.75	9.26	11.32	4.94	7.78	6.57	3.54	4.28	3.66	1A	76485956	76492268	-	TraesCS1A02G088100	Zinc finger%2C RING/FYVE/PHD-type domain containing protein [Source: Projected from Oryza sativa (Os07g0446100)]	K15688 E3 ubiquitin-protein ligase MUL1 [EC:2.3.2.27] | (RefSeq) ZCF61; E3 Ubiquitin ligase family protein (A)	--	probable E3 ubiquitin-protein ligase XBOS34 [Aegilops tauschii subsp. tauschii]	XB34_ORYSJ RecName: Full=Probable E3 ubiquitin-protein ligase XBOS34; EC=2.3.2.27; AltName: Full=Ankyrin repeat domain and RING finger-containing protein XBOS34; AltName: Full=RING-type E3 ubiquitin transferase XBOS34; AltName: Full=XB3 protein homolog 4;	A0A3B5XVU3_WHEAT SubName: Full=Uncharacterized protein {ECO:0000313|EnsemblPlants:TraesCS1A02G088100.2};	At3g23280	GO:0046872,metal ion binding; GO:0016740,transferase activity; GO:0016567,protein ubiquitination; GO:0003674,molecular_function; GO:0005488,binding; GO:0043167,ion binding; GO:0043169,cation binding; GO:0003824,catalytic activity; GO:0006464,cellular protein modification process; GO:0006807,nitrogen compound metabolic process; GO:0008150,biological_process; GO:0008152,metabolic process; GO:000998…	PF13920.6:Zinc finger, C3HC4 type (RING finger)	--	--	--
TraesCS1A02G088200	3	4.14	1.9	3.97	1.21	0.85	0.43	1.76	1.86	1.99	1.15	0.98	1.86	3.52	3.28	2.51	0.8	0.77	1.98	0.89	1.2	1.72	1.23	2.35	1.71	1A	76495320	76501435	-	TraesCS1A02G088200	UVH6 [Source:Projected from Arabidopsis thaliana (AT1G03190) UniProtKB/TrEMBL%3BAcc:A0A178W4P7]	K10844 DNA excision repair protein ERCC-2 [EC:5.6.2.3] | (RefSeq) general transcription and DNA repair factor IIH helicase subunit XPD-like (A)	ko03022: Basal transcription factors; ko03420: Nucleotide excision repair	DNA repair helicase XPD [Aegilops tauschii subsp. tauschii]	ERCC2_ARATH RecName: Full=General transcription and DNA repair factor IIH helicase subunit XPD; Short=TFIIH subunit XPD; EC=3.6.4.12; AltName: Full=ERCC2 homolog; AltName: Full=RAD3 homolog; AltName: Full=UV hypersensitive protein 6; Short=AtUVH6; AltName: Full=XPD homolog; Short=AtXPD {ECO:0000303|PubMed:15645454};	A0A446IMV2_TRITD RecName: Full=General transcription and DNA repair factor IIH helicase subunit XPD {ECO:0000256|ARBA:ARBA00014344}; EC=3.6.4.12 {ECO:0000256|ARBA:ARBA00012551};	At1g03190	GO:0005634,nucleus; GO:0051539,4 iron, 4 sulfur cluster binding; GO:0005524,ATP binding; GO:0003684,damaged DNA binding; GO:0003678,DNA helicase activity; GO:0046872,metal ion binding; GO:0006281,DNA repair; GO:0000717,nucleotide-excision repair, DNA duplex unwinding; GO:0033683,nucleotide-excision repair, DNA incision; GO:0045951,positive regulation of mitotic recombination; GO:0009408,response …	PF06733.15:DEAD_2	--	--	--
TraesCS1A02G088800	2	0.86	1.24	1.97	1.1	0.77	0.8	2.05	0.86	1.66	0.8	0.2	0.77	0.85	0.73	1.2	0.88	1.74	1.8	0	1.17	1.03	1.11	1.75	0.25	1A	77096838	77099287	+	TraesCS1A02G088800	--	K08486 syntaxin 1B/2/3 | (RefSeq) uncharacterized protein LOC119301840 isoform X1 (A)	ko04130: SNARE interactions in vesicular transport	syntaxin-132-like [Aegilops tauschii subsp. tauschii]	SY132_ARATH RecName: Full=Syntaxin-132 {ECO:0000305}; Short=AtSYP132 {ECO:0000305};	A0A3B5XWT0_WHEAT RecName: Full=t-SNARE coiled-coil homology domain-containing protein {ECO:0000259|PROSITE:PS50192};	At3g03800	GO:0012505,endomembrane system; GO:0016021,integral component of membrane; GO:0005886,plasma membrane; GO:0031201,SNARE complex; GO:0005484,SNAP receptor activity; GO:0000149,SNARE binding; GO:0007049,cell cycle; GO:0051301,cell division; GO:0006887,exocytosis; GO:0006886,intracellular protein transport; GO:0040008,regulation of growth; GO:0048278,vesicle docking; GO:0006906,vesicle fusion; GO:00…	PF00804.25:Syntaxin	--	--	--
TraesCS1A02G088900	1	3.59	2.61	2.29	5.53	5.93	6.05	9.7	7.6	8.96	19.02	20.86	21.47	2.89	3.68	4.61	7.34	3.87	6.34	7.65	7.59	7.29	16.52	19.64	17.31	1A	77103810	77107960	+	TraesCS1A02G088900	--	--	--	uncharacterized protein LOC109762597 isoform X1 [Aegilops tauschii subsp. tauschii]	--	A0A3B5ZPY3_WHEAT RecName: Full=G domain-containing protein {ECO:0000259|Pfam:PF01926};	At4g13030	GO:0016021,integral component of membrane; GO:0005525,GTP binding; GO:0000166,nucleotide binding; GO:0001882,nucleoside binding; GO:0001883,purine nucleoside binding; GO:0003674,molecular_function; GO:0005488,binding; GO:0017076,purine nucleotide binding; GO:0019001,guanyl nucleotide binding; GO:0032549,ribonucleoside binding; GO:0032550,purine ribonucleoside binding; GO:0032553,ribonucleotide bi…	PF01926.23:50S ribosome-binding GTPase	--	--	--
TraesCS1A02G089100	1	9.88	8.28	7.67	4.41	4.25	5.97	4.68	3.82	4.45	10.56	9.78	14.45	3.5	7.8	4.83	7.33	6.83	6.85	2.63	2.91	3.5	8.34	12.76	8.22	1A	78323461	78331744	+	TraesCS1A02G089100	--	K17398 DNA (cytosine-5)-methyltransferase 3A [EC:2.1.1.37] | (RefSeq) bromodomain-containing protein 4-like isoform X1 (A)	ko00270: Cysteine and methionine metabolism; ko01100: Metabolic pathways	predicted protein, partial [Hordeum vulgare subsp. vulgare]	--	A0A446IMY0_TRITD RecName: Full=PWWP domain-containing protein {ECO:0000259|PROSITE:PS50812};	At5g27650	--	PF00855.17:PWWP domain	--	--	--
TraesCS1A02G089300	2	0	1.02	0.59	1.83	1.68	1.21	2.73	1.66	2.26	1.01	0.7	2	1.29	1.38	0.8	1.62	1.74	1.59	1.66	1.98	2.53	1.46	1.39	1.39	1A	78543153	78548310	+	TraesCS1A02G089300	--	--	--	uncharacterized protein LOC109768733 [Aegilops tauschii subsp. tauschii]	--	A0A446IMZ5_TRITD SubName: Full=Uncharacterized protein {ECO:0000313|EMBL:VAH02204.1};	--	--	--	--	--	--
TraesCS1A02G089400	2	0	0	0.9	0.06	0.45	0.83	0.14	0	0.37	0.04	0.15	0.24	0.38	0.29	0.26	0.81	0.82	0.81	0	0.81	0.15	0	0.15	0.1	1A	78953260	78956060	+	TraesCS1A02G089400	--	--	--	hypothetical protein TRIUR3_19024 [Triticum urartu]	--	A0A3B5XVJ9_WHEAT SubName: Full=Uncharacterized protein {ECO:0000313|EnsemblPlants:TraesCS1A02G089400.1};	--	--	--	--	--	--
TraesCS1A02G089600	1	0	1.63	2.65	2.23	0.31	1.3	0	0.03	0.07	8.87	20.75	2.85	3.29	1.32	2.42	0	0.15	0	0.84	0	0.12	2.72	5.41	7.37	1A	79107177	79108103	+	TraesCS1A02G089600	--	K05933 aminocyclopropanecarboxylate oxidase [EC:1.14.17.4] | (RefSeq) 1-aminocyclopropane-1-carboxylate oxidase-like (A)	ko00270: Cysteine and methionine metabolism; ko01100: Metabolic pathways; ko01110: Biosynthesis of secondary metabolites	predicted protein [Hordeum vulgare subsp. vulgare]	ACCO_MUSAC RecName: Full=1-aminocyclopropane-1-carboxylate oxidase; Short=ACC oxidase; EC=1.14.17.4; AltName: Full=Ethylene-forming enzyme; Short=EFE;	A0A3B5XVV5_WHEAT RecName: Full=Fe2OG dioxygenase domain-containing protein {ECO:0000259|PROSITE:PS51471};	At1g77330	GO:0009815,1-aminocyclopropane-1-carboxylate oxidase activity; GO:0031418,L-ascorbic acid binding; GO:0046872,metal ion binding; GO:0009693,ethylene biosynthetic process; GO:0009835,fruit ripening; GO:0003674,molecular_function; GO:0003824,catalytic activity; GO:0016491,oxidoreductase activity; GO:0016638,oxidoreductase activity, acting on the CH-NH2 group of donors; GO:0016641,oxidoreductase act…	PF03171.20:2OG-Fe(II) oxygenase superfamily	--	--	--
TraesCS1A02G089800	4	0.01	0.24	0.12	0	0	0.53	0.1	0	0.14	0.14	0.03	0.03	0.56	0.34	0.51	0	0.04	0.11	0	0.43	0.14	0	0.19	0.02	1A	79167082	79169605	+	TraesCS1A02G089800	--	--	--	protein O-glucosyltransferase 1 [Aegilops tauschii subsp. tauschii]	--	A0A446IN04_TRITD RecName: Full=CAP10 domain-containing protein {ECO:0000259|SMART:SM00672};	At1g07220	GO:0016021,integral component of membrane; GO:0005575,cellular_component; GO:0016020,membrane; GO:0031224,intrinsic component of membrane; GO:0110165,cellular anatomical entity	PF05686.12:Glycosyl transferase family 90	--	--	--
TraesCS1A02G089900	4	19.5	19.69	24.98	17.29	13.38	13.9	14.13	15.48	12.91	20.58	18.74	36.83	33.81	23.71	28.08	6.59	8.28	11.14	9.36	9.12	10.13	17.91	23.78	19.91	1A	79688776	79694804	-	TraesCS1A02G089900	--	K03347 cullin 1 | (RefSeq) cullin-1 isoform X1 (A)	ko04120: Ubiquitin mediated proteolysis; ko04141: Protein processing in endoplasmic reticulum	cullin-1 isoform X1 [Aegilops tauschii subsp. tauschii]	CUL1_ORYSJ RecName: Full=Cullin-1 {ECO:0000305}; Short=OsCUL1 {ECO:0000303|PubMed:24616269}; AltName: Full=OsCUL1-1 {ECO:0000303|PubMed:29892794};	A0A452Y0D0_AEGTS RecName: Full=CULLIN_2 domain-containing protein {ECO:0000259|PROSITE:PS50069};	At4g02570	GO:0031461,cullin-RING ubiquitin ligase complex; GO:0031625,ubiquitin protein ligase binding; GO:0004842,ubiquitin-protein transferase activity; GO:0016567,protein ubiquitination; GO:0006511,ubiquitin-dependent protein catabolic process; GO:0003674,molecular_function; GO:0005488,binding; GO:0005515,protein binding; GO:0019899,enzyme binding; GO:0044389,ubiquitin-like protein ligase binding; GO:00…	PF00888.22:Cullin family	--	--	--
TraesCS1A02G090000	2	2.43	4.43	2.57	8.37	8.52	10.85	6	5.93	5.42	4.7	5.62	9.99	5.77	4.58	5.26	5.18	4.34	5.16	5.81	4	3.61	4.87	5.5	4.86	1A	79697670	79705374	-	TraesCS1A02G090000	--	K03347 cullin 1 | (RefSeq) cullin-1-like (A)	ko04120: Ubiquitin mediated proteolysis; ko04141: Protein processing in endoplasmic reticulum	cullin-1 isoform X2 [Aegilops tauschii subsp. tauschii]	CUL1_ORYSJ RecName: Full=Cullin-1 {ECO:0000305}; Short=OsCUL1 {ECO:0000303|PubMed:24616269}; AltName: Full=OsCUL1-1 {ECO:0000303|PubMed:29892794};	A0A446INA7_TRITD RecName: Full=CULLIN_2 domain-containing protein {ECO:0000259|PROSITE:PS50069};	At4g02570	GO:0031461,cullin-RING ubiquitin ligase complex; GO:0031625,ubiquitin protein ligase binding; GO:0004842,ubiquitin-protein transferase activity; GO:0016567,protein ubiquitination; GO:0006511,ubiquitin-dependent protein catabolic process; GO:0003674,molecular_function; GO:0005488,binding; GO:0005515,protein binding; GO:0019899,enzyme binding; GO:0044389,ubiquitin-like protein ligase binding; GO:00…	PF00888.22:Cullin family	--	--	--
TraesCS1A02G090100	4	14.91	16.93	10.34	14.47	14.91	15.27	4.12	6.14	4.37	3.95	4.52	5.46	17.41	14.58	17.32	7.09	6.63	8.02	3.05	2.74	4.38	4.38	5.01	3.93	1A	80190104	80195903	+	TraesCS1A02G090100	--	K11583 serine/threonine-protein phosphatase 2A regulatory subunit B'' | (RefSeq) probable serine/threonine-protein phosphatase 2A regulatory subunit B'' subunit TON2 (A)	ko03015: mRNA surveillance pathway	PREDICTED: probable serine/threonine-protein phosphatase 2A regulatory subunit B'' subunit TON2 isoform X2 [Brachypodium distachyon]	TON2_ARATH RecName: Full=Probable serine/threonine-protein phosphatase 2A regulatory subunit B'' subunit TON2; AltName: Full=Protein EMBRYO DEFFECTIVE 40; AltName: Full=Protein GORDO; AltName: Full=Protein TONNEAU 2;	A0A452Y066_AEGTS SubName: Full=Uncharacterized protein {ECO:0000313|EnsemblPlants:AET1Gv20241700.2};	At5g18580	GO:0005737,cytoplasm; GO:0005634,nucleus; GO:0009524,phragmoplast; GO:0005819,spindle; GO:0005509,calcium ion binding; GO:0030865,cortical cytoskeleton organization; GO:0000226,microtubule cytoskeleton organization; GO:0000913,preprophase band assembly; GO:0035303,regulation of dephosphorylation; GO:0009826,unidimensional cell growth; GO:0003674,molecular_function; GO:0005488,binding; GO:0043167,…	PF13499.6:EF-hand domain pair	--	--	--
TraesCS1A02G090300	1	3.12	3.14	1.5	1.37	0.38	0.62	0.98	1.49	1.16	2.51	3.6	4.02	2.26	2.4	1.81	0.44	0.76	1.05	0.96	0.31	0.88	2.72	3.32	3.29	1A	80297144	80309314	+	TraesCS1A02G090300	AtAPC7 [Source:Projected from Arabidopsis thaliana (AT2G39090) UniProtKB/TrEMBL%3BAcc:A0A178VSZ9]	K03354 anaphase-promoting complex subunit 7 | (RefSeq) anaphase-promoting complex subunit 7-like (A)	ko04120: Ubiquitin mediated proteolysis	anaphase-promoting complex subunit 7 [Aegilops tauschii subsp. tauschii]	APC7_ARATH RecName: Full=Anaphase-promoting complex subunit 7; AltName: Full=Cyclosome subunit 7;	A0A3B5XWU9_WHEAT SubName: Full=Uncharacterized protein {ECO:0000313|EnsemblPlants:TraesCS1A02G090300.1};	At2g39090	GO:0005680,anaphase-promoting complex; GO:0005737,cytoplasm; GO:0031145,anaphase-promoting complex-dependent catabolic process; GO:0051301,cell division; GO:0007091,metaphase/anaphase transition of mitotic cell cycle; GO:0045842,positive regulation of mitotic metaphase/anaphase transition; GO:0016567,protein ubiquitination; GO:0006508,proteolysis; GO:0006511,ubiquitin-dependent protein catabolic …	PF00515.28:Tetratricopeptide repeat	--	--	--
TraesCS1A02G090500	2	0	0	0	0	0	0	0	0	0	0	0	0	1.73	3.64	3.44	7.86	4.52	4.55	0	0.51	0	0	0	0	1A	80618835	80632971	-	TraesCS1A02G090500	--	K01520 dUTP pyrophosphatase [EC:3.6.1.23] | (RefSeq) deoxyuridine 5'-triphosphate nucleotidohydrolase (A)	ko00240: Pyrimidine metabolism; ko01100: Metabolic pathways; ko01232: Nucleotide metabolism	Deoxyuridine 5'-triphosphate nucleotidohydrolase [Triticum urartu]	DUT_ORYSJ RecName: Full=Deoxyuridine 5'-triphosphate nucleotidohydrolase; Short=dUTPase; EC=3.6.1.23; AltName: Full=dUTP pyrophosphatase;	A0A3B5XVL5_WHEAT RecName: Full=dUTPase domain-containing protein {ECO:0000259|Pfam:PF00692};	At3g46940	GO:0004170,dUTP diphosphatase activity; GO:0000287,magnesium ion binding; GO:0006226,dUMP biosynthetic process; GO:0046081,dUTP catabolic process; GO:0003674,molecular_function; GO:0003824,catalytic activity; GO:0016462,pyrophosphatase activity; GO:0016787,hydrolase activity; GO:0016817,hydrolase activity, acting on acid anhydrides; GO:0016818,hydrolase activity, acting on acid anhydrides, in pho…	PF00692.19:dUTPase	--	--	--
TraesCS1A02G090600	4	5.53	11.1	9.83	10.84	13.73	13.9	11.1	9.49	10.68	8.36	6.74	12.93	12.81	9	13.45	7.85	5.35	8.77	11.2	7.02	6.9	6.79	7.01	8.73	1A	80683274	80687060	-	TraesCS1A02G090600	Pyridoxal phosphate homeostasis protein [Source:UniProtKB/TrEMBL%3BAcc:A0A1D5S534]	K06997 PLP dependent protein | (RefSeq) pyridoxal phosphate homeostasis protein-like (A)	--	proline synthase co-transcribed bacterial homolog protein-like [Aegilops tauschii subsp. tauschii]	--	A0A3B5XVU2_WHEAT RecName: Full=Pyridoxal phosphate homeostasis protein {ECO:0000256|HAMAP-Rule:MF_03225}; Short=PLP homeostasis protein {ECO:0000256|HAMAP-Rule:MF_03225};	At1g11930	GO:0030170,pyridoxal phosphate binding; GO:0003674,molecular_function; GO:0005488,binding; GO:0019842,vitamin binding; GO:0036094,small molecule binding; GO:0043167,ion binding; GO:0043168,anion binding; GO:0070279,vitamin B6 binding; GO:0097159,organic cyclic compound binding; GO:1901363,heterocyclic compound binding	PF01168.20:Alanine racemase, N-terminal domain	--	--	--
TraesCS1A02G091000	1	6.96	12.7	13.94	13.22	12.64	8.33	13.41	9.03	12.47	14.95	18.67	21.87	14.65	18.63	11.88	7.78	9.79	11.32	10.9	11.24	9.61	20.23	25.13	13.84	1A	82127357	82129287	-	TraesCS1A02G091000	--	K03809 NAD(P)H dehydrogenase (quinone) [EC:1.6.5.2] | (RefSeq) NAD(P)H dehydrogenase (quinone) FQR1-like (A)	ko00130: Ubiquinone and other terpenoid-quinone biosynthesis; ko01100: Metabolic pathways; ko01110: Biosynthesis of secondary metabolites; ko01240: Biosynthesis of cofactors	hypothetical protein TRIUR3_20614 [Triticum urartu]	QR2_TRIVS RecName: Full=Quinone-oxidoreductase QR2 {ECO:0000303|PubMed:11260494}; Short=TvQR2 {ECO:0000303|PubMed:11260494}; EC=1.6.5.2 {ECO:0000269|Ref.2};	A0A446IN39_TRITD SubName: Full=Uncharacterized protein {ECO:0000313|EMBL:VAH02259.1};	--	GO:0010181,FMN binding; GO:0050136,NADH dehydrogenase (quinone) activity; GO:0008753,NADPH dehydrogenase (quinone) activity; GO:0000166,nucleotide binding; GO:0003674,molecular_function; GO:0005488,binding; GO:0032553,ribonucleotide binding; GO:0036094,small molecule binding; GO:0043167,ion binding; GO:0043168,anion binding; GO:0097159,organic cyclic compound binding; GO:0097367,carbohydrate deri…	--	--	--	--
TraesCS1A02G091200	1	2.25	3.43	4.32	2.92	4.1	2.89	5.86	5.41	4.72	19.34	18.51	23.33	2.56	2.59	2.61	3.44	2.25	4.62	6.43	3.46	4.01	29.55	22.63	18.22	1A	82530925	82535170	-	TraesCS1A02G091200	--	--	--	Double-stranded RNA-binding protein 2 [Triticum urartu]	DRB2_ORYSJ RecName: Full=Double-stranded RNA-binding protein 2; AltName: Full=dsRNA-binding protein 2; AltName: Full=dsRNA-binding protein 3; Short=OsDRB3;	A0A446INF8_TRITD SubName: Full=Uncharacterized protein {ECO:0000313|EMBL:VAH02283.1};	At2g28380	GO:0003725,double-stranded RNA binding; GO:0003674,molecular_function; GO:0003676,nucleic acid binding; GO:0003723,RNA binding; GO:0005488,binding; GO:0097159,organic cyclic compound binding; GO:1901363,heterocyclic compound binding	PF00035.26:Double-stranded RNA binding motif	--	--	--
TraesCS1A02G091300	3	15.03	14.13	22.96	2.43	2.97	3.41	6.38	5.24	5.15	8.64	9.91	10.09	9.22	10.75	8.26	2.83	2.63	4.03	4.96	3.42	5.11	7.11	9.66	7.59	1A	82947327	82952587	-	TraesCS1A02G091300	--	K14485 transport inhibitor response 1 | (RefSeq) transport inhibitor response 1-like protein Os05g0150500 (A)	ko04075: Plant hormone signal transduction	transport inhibitor response 1-like protein Os05g0150500 [Aegilops tauschii subsp. tauschii]	TIR1A_ORYSJ RecName: Full=Transport inhibitor response 1-like protein Os05g0150500; Short=TIR1-like protein;	A0A3B5XVN8_WHEAT SubName: Full=Uncharacterized protein {ECO:0000313|EnsemblPlants:TraesCS1A02G091300.1};	At3g62980	GO:0005634,nucleus; GO:0019005,SCF ubiquitin ligase complex; GO:0010011,auxin binding; GO:0000822,inositol hexakisphosphate binding; GO:0009734,auxin-activated signaling pathway; GO:0016567,protein ubiquitination; GO:0031146,SCF-dependent proteasomal ubiquitin-dependent protein catabolic process; GO:0003674,molecular_function; GO:0005488,binding; GO:0042562,hormone binding; GO:0036094,small molec…	PF18791.1:Transport inhibitor response 1 protein domain	--	--	--
TraesCS1A02G091400	4	0.86	1.22	0.6	0.23	0.33	0.4	0.82	0.43	0.52	0.26	0.14	0.78	1.06	1.39	1.37	0.05	0.2	0.08	0.75	0.5	0.7	0.14	0.17	0.21	1A	83822449	83835952	-	TraesCS1A02G091400	ATP-dependent DNA helicase [Source:UniProtKB/TrEMBL%3BAcc:A0A1D5S2M9]	K10900 werner syndrome ATP-dependent helicase [EC:5.6.2.4] | (RefSeq) ATP-dependent DNA helicase Q-like SIM isoform X1 (A)	--	ATP-dependent DNA helicase Q-like SIM isoform X1 [Aegilops tauschii subsp. tauschii]	RQSIM_ARATH RecName: Full=ATP-dependent DNA helicase Q-like SIM; EC=3.6.4.12; AltName: Full=RecQ-like protein SIM; Short=AtRecQsim; Short=Similar to RecQ protein;	A0A446IN81_TRITD RecName: Full=ATP-dependent DNA helicase {ECO:0000256|RuleBase:RU364117}; EC=3.6.4.12 {ECO:0000256|RuleBase:RU364117};	At5g27680	GO:0005694,chromosome; GO:0005737,cytoplasm; GO:0005634,nucleus; GO:0043138,3'-5' DNA helicase activity; GO:0005524,ATP binding; GO:0009378,four-way junction helicase activity; GO:0046872,metal ion binding; GO:0003676,nucleic acid binding; GO:0032508,DNA duplex unwinding; GO:0006310,DNA recombination; GO:0006281,DNA repair; GO:0006268,DNA unwinding involved in DNA replication; GO:0000724,double-s…	PF00270.29:DEAD/DEAH box helicase	--	--	--
TraesCS1A02G091500	2	0.1	0.6	0.26	5.98	7.44	7.69	1.11	0.36	0.67	0.03	0.04	0.41	0.24	0.17	0.08	8.94	8.86	8.76	0.12	1.07	0.28	0	0.01	0.05	1A	84002521	84014688	+	TraesCS1A02G091500	--	K00703 starch synthase [EC:2.4.1.21] | (RefSeq) starch synthase 3, chloroplastic/amyloplastic-like (A)	ko00500: Starch and sucrose metabolism; ko01100: Metabolic pathways; ko01110: Biosynthesis of secondary metabolites	starch synthase III [Aegilops tauschii]	SSY3A_ORYSJ RecName: Full=Soluble starch synthase 3a, chloroplastic/amyloplastic {ECO:0000305}; EC=2.4.1.21 {ECO:0000305}; AltName: Full=Protein FLOURY ENDOSPERM 5 {ECO:0000303|PubMed:17297616}; AltName: Full=Soluble starch synthase IIIa {ECO:0000303|PubMed:17297616}; Short=OsSSIIIa {ECO:0000303|PubMed:17297616}; Flags: Precursor;	A0A446INC3_TRITD SubName: Full=Uncharacterized protein {ECO:0000313|EMBL:VAH02310.1};	At1g11720	GO:0009501,amyloplast; GO:0009507,chloroplast; GO:0033201,alpha-1,4-glucan synthase activity; GO:0004373,glycogen (starch) synthase activity; GO:2001070,starch binding; GO:0009011,starch synthase activity; GO:0010021,amylopectin biosynthetic process; GO:0009960,endosperm development; GO:0019252,starch biosynthetic process; GO:0003674,molecular_function; GO:0003824,catalytic activity; GO:0016740,t…	PF16760.5:Starch/carbohydrate-binding module (family 53)	--	--	--
TraesCS1A02G092200	2	0	0	0	1.84	2.14	1.38	0.34	0.21	0.67	0.18	0.16	0.17	0	0.13	0.31	1.38	0.03	0.39	0	1.01	0.23	0	0.02	0.2	1A	84793974	84795298	-	TraesCS1A02G092200	--	K13513 lysocardiolipin and lysophospholipid acyltransferase [EC:2.3.1.- 2.3.1.51] | (RefSeq) probable 1-acyl-sn-glycerol-3-phosphate acyltransferase 4 isoform X1 (A)	ko00561: Glycerolipid metabolism; ko00564: Glycerophospholipid metabolism; ko01100: Metabolic pathways; ko01110: Biosynthesis of secondary metabolites	thaumatin-like protein [Aegilops tauschii subsp. tauschii]	TLPH_ARATH RecName: Full=Thaumatin-like protein; Flags: Precursor;	A0A3B5XVP8_WHEAT SubName: Full=Uncharacterized protein {ECO:0000313|EnsemblPlants:TraesCS1A02G092200.2};	At5g40020	GO:0005576,extracellular region; GO:0006952,defense response; GO:0006950,response to stress; GO:0008150,biological_process; GO:0050896,response to stimulus; GO:0005575,cellular_component; GO:0110165,cellular anatomical entity	PF00314.17:Thaumatin family	--	--	--
TraesCS1A02G092700	4	43.58	54.42	41.25	48.49	35.91	39.95	14.35	14.54	12.82	2.61	2.49	3.61	37.81	47.61	41.86	24.35	21.51	26.76	10.07	10.75	7.59	2.01	2.65	2.65	1A	85032415	85035322	+	TraesCS1A02G092700	--	K00288 methylenetetrahydrofolate dehydrogenase (NADP+) / methenyltetrahydrofolate cyclohydrolase / formyltetrahydrofolate synthetase [EC:1.5.1.5 3.5.4.9 6.3.4.3] | (RefSeq) C-1-tetrahydrofolate synthase, cytoplasmic-like (A)	ko00670: One carbon pool by folate; ko01100: Metabolic pathways; ko01240: Biosynthesis of cofactors	Bifunctional protein FolD [Triticum urartu]	FOLD2_ARATH RecName: Full=Bifunctional protein FolD 2; AltName: Full=Tetrahydrofolate dehydrogenase/cyclohydrolase 2; Includes: RecName: Full=Methylenetetrahydrofolate dehydrogenase; EC=1.5.1.5; Includes: RecName: Full=Methenyltetrahydrofolate cyclohydrolase; EC=3.5.4.9;	A0A3B5XVP1_WHEAT RecName: Full=Methenyltetrahydrofolate cyclohydrolase {ECO:0000256|ARBA:ARBA00013842}; EC=3.5.4.9 {ECO:0000256|ARBA:ARBA00012776};	At3g12290	GO:0009507,chloroplast; GO:0005737,cytoplasm; GO:0005829,cytosol; GO:0004477,methenyltetrahydrofolate cyclohydrolase activity; GO:0004488,methylenetetrahydrofolate dehydrogenase (NADP+) activity; GO:0009853,photorespiration; GO:0044030,regulation of DNA methylation; GO:0035999,tetrahydrofolate interconversion; GO:0046653,tetrahydrofolate metabolic process; GO:0003674,molecular_function; GO:000382…	PF02882.19:Tetrahydrofolate dehydrogenase/cyclohydrolase, NAD(P)-binding domain	--	--	--
TraesCS1A02G093000	1	0	0	0	52.07	27.2	15.74	92.51	183.51	144.48	129.56	111.07	53.16	0.96	0.86	0.46	12.03	13.33	27.63	69.51	77.11	74.14	110.06	92.82	190.12	1A	85823062	85823960	+	TraesCS1A02G093000	TSPO [Source:Projected from Arabidopsis thaliana (AT2G47770) UniProtKB/TrEMBL%3BAcc:A0A178W1Q1]	K05770 translocator protein | (RefSeq) translocator protein homolog (A)	--	translocator protein homolog [Aegilops tauschii subsp. tauschii]	TSPO_ARATH RecName: Full=Translocator protein homolog; Short=AtTSPO;	A0A446INE7_TRITD SubName: Full=Uncharacterized protein {ECO:0000313|EMBL:VAH02341.1};	At2g47770	GO:0031969,chloroplast membrane; GO:0005783,endoplasmic reticulum; GO:0005789,endoplasmic reticulum membrane; GO:0005794,Golgi apparatus; GO:0000139,Golgi membrane; GO:0005795,Golgi stack; GO:0016021,integral component of membrane; GO:0016020,membrane; GO:0020037,heme binding; GO:0006778,porphyrin-containing compound metabolic process; GO:0009737,response to abscisic acid; GO:0006970,response to …	PF03073.15:TspO/MBR family	--	--	--
TraesCS1A02G093200	1	0.84	0	0.44	0.68	0	0.66	0.43	0.24	0.52	1.2	0.96	0.46	0.36	0.03	0.09	0.29	0.18	0.26	1.39	0.67	1.12	1.32	1.89	0.99	1A	85901363	85904053	-	TraesCS1A02G093200	--	K14800 pre-rRNA-processing protein TSR2 | (RefSeq) pre-rRNA-processing protein TSR2-like (A)	--	pre-rRNA-processing protein TSR2-like [Aegilops tauschii subsp. tauschii]	--	A0A446INL9_TRITD SubName: Full=Uncharacterized protein {ECO:0000313|EMBL:VAH02343.1};	At5g27990	GO:0006364,rRNA processing; GO:0006139,nucleobase-containing compound metabolic process; GO:0006396,RNA processing; GO:0006725,cellular aromatic compound metabolic process; GO:0006807,nitrogen compound metabolic process; GO:0008150,biological_process; GO:0008152,metabolic process; GO:0009987,cellular process; GO:0010467,gene expression; GO:0016070,RNA metabolic process; GO:0016072,rRNA metabolic …	PF10273.9:Pre-rRNA-processing protein TSR2	--	--	--
TraesCS1A02G093700	2	0	0	0	0.72	0.17	0	0.17	0.82	0.02	0.36	0.47	2.31	0.22	0.25	0	3.77	1.07	3.75	0.83	4.57	3.56	1.37	0.6	0.53	1A	86636708	86637773	+	TraesCS1A02G093700	--	K10523 speckle-type POZ protein | (RefSeq) BTB/POZ and MATH domain-containing protein 1-like (A)	--	BTB/POZ and MATH domain-containing protein 2-like [Aegilops tauschii subsp. tauschii]	BPM1_ARATH RecName: Full=BTB/POZ and MATH domain-containing protein 1; AltName: Full=Protein BTB-POZ AND MATH DOMAIN 1; Short=AtBPM1;	A0A3B5XVQ1_WHEAT SubName: Full=Uncharacterized protein {ECO:0000313|EnsemblPlants:TraesCS1A02G093700.1};	At3g06190	GO:0005634,nucleus; GO:0042802,identical protein binding; GO:0071472,cellular response to salt stress; GO:0042631,cellular response to water deprivation; GO:0016567,protein ubiquitination; GO:0006970,response to osmotic stress; GO:0003674,molecular_function; GO:0005488,binding; GO:0005515,protein binding; GO:0006950,response to stress; GO:0008150,biological_process; GO:0009628,response to abiotic…	PF00651.31:BTB/POZ domain	--	--	--
TraesCS1A02G093800	4	182.75	148.52	201.54	185.76	150.52	143.86	101.01	244.09	138.73	98.22	112.74	82.71	330.97	319	337.7	94.9	132.68	158.33	139.59	65.03	210.91	95.36	60.32	115.94	1A	86638820	86641089	-	TraesCS1A02G093800	--	K12778 meiosis-specific protein | (RefSeq) uncharacterized LOC100262484 (A)	--	hypothetical protein TRIUR3_26221 [Triticum urartu]	Y5513_ORYSI RecName: Full=REF/SRPP-like protein OsI_017815;	A0A287EVJ3_HORVV SubName: Full=Uncharacterized protein {ECO:0000313|EnsemblPlants:HORVU1Hr1G021780.5};	At3g05500	--	PF05755.12:Rubber elongation factor protein (REF)	--	--	--
TraesCS1A02G093900	4	7.65	7.01	7.61	5.49	6.28	5.9	7.2	4.27	5.79	2.36	1.06	4.13	6.53	9.67	8.28	8.41	8.19	8.88	4.42	4.94	5.34	1.55	4.05	2.39	1A	86644142	86649260	-	TraesCS1A02G093900	--	--	--	translocase of chloroplast 159, chloroplastic isoform X1 [Aegilops tauschii subsp. tauschii]	TC159_ARATH RecName: Full=Translocase of chloroplast 159, chloroplastic; Short=AtToc159; EC=3.6.5.-; AltName: Full=159 kDa chloroplast outer envelope protein; AltName: Full=Plastid protein import 2; AltName: Full=Translocase of chloroplast 160, chloroplastic; Short=AtToc160; AltName: Full=Translocase of chloroplast 86, chloroplastic; Short=AtToc86;	A0A3B5XVR5_WHEAT RecName: Full=AIG1-type G domain-containing protein {ECO:0000259|PROSITE:PS51720};	At4g02510	GO:0009507,chloroplast; GO:0009941,chloroplast envelope; GO:0009707,chloroplast outer membrane; GO:0005829,cytosol; GO:0016021,integral component of membrane; GO:0009536,plastid; GO:0061927,TOC-TIC supercomplex I; GO:0051087,chaperone binding; GO:0004930,G protein-coupled receptor activity; GO:0005525,GTP binding; GO:0003924,GTPase activity; GO:0046872,metal ion binding; GO:0043024,ribosomal smal…	PF11886.8:Translocase of chloroplast 159/132, membrane anchor domain	--	--	--
TraesCS1A02G094000	4	7.78	3.64	4.05	5.6	5.07	7.29	3.03	2.36	3.23	1.11	1.19	0.86	5.17	5.93	5.86	5.22	4	5.11	1.17	2.4	2.31	1.54	1.62	1.28	1A	87198152	87201062	+	TraesCS1A02G094000	--	K20891 beta-glucuronosyltransferase [EC:2.4.1.-] | (RefSeq) beta-glucuronosyltransferase GlcAT14B-like (A)	--	beta-glucuronosyltransferase GlcAT14B-like [Aegilops tauschii subsp. tauschii]	GT14B_ARATH RecName: Full=Beta-glucuronosyltransferase GlcAT14B {ECO:0000305}; EC=2.4.1.- {ECO:0000305}; AltName: Full=GT14 family glucuronic acid transferase 2 {ECO:0000305}; Short=AtGlcAT14B {ECO:0000303|PubMed:24739253};	A0A446INI9_TRITD SubName: Full=Uncharacterized protein {ECO:0000313|EMBL:VAH02381.1};	At1g71070	GO:0000139,Golgi membrane; GO:0016021,integral component of membrane; GO:0015020,glucuronosyltransferase activity; GO:0003674,molecular_function; GO:0003824,catalytic activity; GO:0008194,UDP-glycosyltransferase activity; GO:0016740,transferase activity; GO:0016757,transferase activity, transferring glycosyl groups; GO:0016758,transferase activity, transferring hexosyl groups; GO:0005575,cellular…	PF02485.21:Core-2/I-Branching enzyme	--	--	--
TraesCS1A02G094100	2	0	0	0	2.4	3.24	4.97	0.02	0.05	0.24	0	0.12	0	0.91	0.28	0.54	4.14	4.92	3.36	0.43	1.12	0.02	0	0	0	1A	87210315	87211613	-	TraesCS1A02G094100	--	K04506 E3 ubiquitin-protein ligase SIAH1 [EC:2.3.2.27] | (RefSeq) uncharacterized protein LOC123100867 (A)	ko04120: Ubiquitin mediated proteolysis	uncharacterized protein LOC109755340 [Aegilops tauschii subsp. tauschii]	--	A0A3B5XWZ5_WHEAT SubName: Full=Uncharacterized protein {ECO:0000313|EnsemblPlants:TraesCS1A02G094100.1};	Hs19923291	--	PF13920.6:Zinc finger, C3HC4 type (RING finger)	--	--	--
TraesCS1A02G094200	3	4.99	3.58	2.7	0.17	0.15	0.06	0.33	0.33	0.16	0	0	0.08	1.26	3.86	1.77	0	0.32	1.01	0	0	0	0	0.03	0.04	1A	88345837	88351710	+	TraesCS1A02G094200	Gelsolin family protein [Source: Projected from Oryza sativa (Os05g0153000)]	K08017 advillin | (RefSeq) villin-1-like isoform X1 (A)	--	villin-1-like [Aegilops tauschii subsp. tauschii]	VLN1_ORYSI RecName: Full=Villin-1 {ECO:0000250|UniProtKB:Q0DKN3};	A0A446INI1_TRITD SubName: Full=Uncharacterized protein {ECO:0000313|EMBL:VAH02394.1};	At2g29890	GO:0032432,actin filament bundle; GO:0005737,cytoplasm; GO:0051015,actin filament binding; GO:0051693,actin filament capping; GO:0007015,actin filament organization; GO:0051014,actin filament severing; GO:0003674,molecular_function; GO:0003779,actin binding; GO:0005488,binding; GO:0005515,protein binding; GO:0008092,cytoskeletal protein binding; GO:0044877,protein-containing complex binding; GO:0…	PF00626.22:Gelsolin repeat	--	--	--
TraesCS1A02G094500	4	4.94	4.62	3	0.16	0.17	0.11	0.61	0.16	0.21	0.48	0.3	0.12	6.74	8.18	7.79	0.69	0.47	0.24	0.08	0.42	0.18	0.17	0.47	0.12	1A	89400768	89407844	+	TraesCS1A02G094500	--	K17046 protein DEK | (RefSeq) factor of DNA methylation 4-like (A)	--	hypothetical protein TRIUR3_13658 [Triticum urartu]	FDM1_ARATH RecName: Full=Factor of DNA methylation 1 {ECO:0000303|PubMed:22302148}; AltName: Full=Protein IDN2 PARALOG 1 {ECO:0000303|PubMed:22570638}; AltName: Full=Protein IDN2-LIKE 1 {ECO:0000303|PubMed:22592791};	A0A452Y1Q7_AEGTS SubName: Full=Uncharacterized protein {ECO:0000313|EnsemblPlants:AET1Gv20256600.1};	At1g15910	GO:0009506,plasmodesma; GO:0003677,DNA binding; GO:0003725,double-stranded RNA binding; GO:0043621,protein self-association; GO:0003723,RNA binding; GO:0080188,gene silencing by RNA-directed DNA methylation; GO:0010569,regulation of double-strand break repair via homologous recombination; GO:0003674,molecular_function; GO:0003676,nucleic acid binding; GO:0005488,binding; GO:0097159,organic cyclic…	PF03469.14:XH domain	--	--	--
TraesCS1A02G094700	4	44.58	67.56	41.39	0	0.22	0	0	0	0	0	0	0	113.43	90.43	90.11	1.46	2.62	2.98	0	0	0	0	0	0	1A	90106135	90110560	+	TraesCS1A02G094700	--	--	--	uncharacterized protein LOC109761708 [Aegilops tauschii subsp. tauschii]	OBL1_ARATH RecName: Full=Triacylglycerol lipase OBL1 {ECO:0000305}; EC=3.1.1.- {ECO:0000269|PubMed:29178188}; AltName: Full=Oil body lipase 1 {ECO:0000303|PubMed:29178188}; Short=AtOBL1 {ECO:0000303|PubMed:29178188};	A0A446INL6_TRITD RecName: Full=Lipase_3 domain-containing protein {ECO:0000259|Pfam:PF01764};	At3g14360	GO:0016021,integral component of membrane; GO:0005811,lipid droplet; GO:0016787,hydrolase activity; GO:0016042,lipid catabolic process; GO:0003674,molecular_function; GO:0003824,catalytic activity; GO:0006629,lipid metabolic process; GO:0008150,biological_process; GO:0008152,metabolic process; GO:0009056,catabolic process; GO:0044238,primary metabolic process; GO:0071704,organic substance metabol…	PF01764.25:Lipase (class 3)	--	--	--
TraesCS1A02G094800	3	4.01	0	1.51	0.58	0.1	0.47	0.94	0.82	0.59	0.2	0.41	0.07	0.82	1.32	0.99	0.42	0.25	0.3	0	0.67	0.63	0.12	0.61	0.55	1A	90157681	90159471	+	TraesCS1A02G094800	--	K22262 WD repeat and FYVE domain-containing protein 3 | (RefSeq) protein SPIRRIG (A)	--	putative pentatricopeptide repeat-containing protein At3g23330 [Aegilops tauschii subsp. tauschii]	PP251_ARATH RecName: Full=Putative pentatricopeptide repeat-containing protein At3g23330;	A0A446INU1_TRITD SubName: Full=Uncharacterized protein {ECO:0000313|EMBL:VAH02413.1};	At3g23330	GO:0043231,intracellular membrane-bounded organelle; GO:0003723,RNA binding; GO:0008270,zinc ion binding; GO:0009451,RNA modification; GO:0003674,molecular_function; GO:0003676,nucleic acid binding; GO:0005488,binding; GO:0097159,organic cyclic compound binding; GO:1901363,heterocyclic compound binding; GO:0043167,ion binding; GO:0043169,cation binding; GO:0046872,metal ion binding; GO:0046914,tr…	PF01535.20:PPR repeat	--	--	--
TraesCS1A02G094900	4	0.21	0.66	1.72	1.43	0.46	0.4	0.73	0.4	0.61	0.41	0.91	0.55	4.57	3.47	4.45	0	0.45	0.94	2.13	0.25	1.21	0.45	0.46	1.07	1A	90162001	90163497	-	TraesCS1A02G094900	Phenylalanine ammonia-lyase [Source:UniProtKB/TrEMBL%3BAcc:A0A1D5S372]	K10775 phenylalanine ammonia-lyase [EC:4.3.1.24] | (RefSeq) phenylalanine ammonia-lyase-like (A)	ko00360: Phenylalanine metabolism; ko00940: Phenylpropanoid biosynthesis; ko01100: Metabolic pathways; ko01110: Biosynthesis of secondary metabolites	phenylalanine ammonia-lyase-like [Aegilops tauschii subsp. tauschii]	PALY_WHEAT RecName: Full=Phenylalanine ammonia-lyase; EC=4.3.1.24;	A0A446INK2_TRITD RecName: Full=Phenylalanine ammonia-lyase {ECO:0000256|RuleBase:RU003955}; EC=4.3.1.24 {ECO:0000256|RuleBase:RU003955};	At3g53260	GO:0005737,cytoplasm; GO:0016841,ammonia-lyase activity; GO:0045548,phenylalanine ammonia-lyase activity; GO:0009800,cinnamic acid biosynthetic process; GO:0006559,L-phenylalanine catabolic process; GO:0003674,molecular_function; GO:0003824,catalytic activity; GO:0016829,lyase activity; GO:0016840,carbon-nitrogen lyase activity; GO:0006082,organic acid metabolic process; GO:0006725,cellular aroma…	PF00221.19:Aromatic amino acid lyase	--	--	--
TraesCS1A02G095000	3	17.27	14.14	9.11	5.99	4.5	7.34	7.88	3.56	5.89	3	3.01	4.42	10.88	11.15	10.44	7.31	4.7	7.8	6.84	6.27	7.24	3.77	5.49	3.31	1A	90759665	90768599	-	TraesCS1A02G095000	Kinesin-like protein [Source:UniProtKB/TrEMBL%3BAcc:A0A1D5S218]	K10393 kinesin family member 2/24 | (RefSeq) kinesin-like protein KIN-13A (A)	--	kinesin-like protein KIN-13A [Aegilops tauschii subsp. tauschii]	KN13A_ORYSJ RecName: Full=Kinesin-like protein KIN-13A {ECO:0000305}; AltName: Full=Protein SMALL AND ROUND SEED 3 {ECO:0000303|PubMed:18089549};	A0A3B5XVS2_WHEAT RecName: Full=Kinesin-like protein {ECO:0000256|RuleBase:RU000394};	At3g16630	GO:0005783,endoplasmic reticulum; GO:0005795,Golgi stack; GO:0043231,intracellular membrane-bounded organelle; GO:0005874,microtubule; GO:0005886,plasma membrane; GO:0009531,secondary cell wall; GO:0005524,ATP binding; GO:1990939,ATP-dependent microtubule motor activity; GO:0008017,microtubule binding; GO:0090058,metaxylem development; GO:0007019,microtubule depolymerization; GO:0007018,microtubu…	PF00225.23:Kinesin motor domain	--	--	--
TraesCS1A02G095100	2	33.08	33.8	27.97	40.13	40.03	44.25	24.42	18.32	23.49	13.7	14.14	30.46	19.73	22.45	22.17	43.94	33.12	35.72	15.73	23.43	16.64	16.95	15.51	16.55	1A	91043144	91048307	+	TraesCS1A02G095100	--	K23002 RNA polymerase II-associated protein 3 | (RefSeq) RNA polymerase II-associated protein 3-like (A)	--	uncharacterized protein LOC109765694 [Aegilops tauschii subsp. tauschii]	RFI2_ARATH RecName: Full=E3 ubiquitin-protein ligase RFI2 {ECO:0000303|PubMed:16384903}; EC=2.3.2.27 {ECO:0000269|PubMed:15644464}; AltName: Full=Protein RED AND FAR-RED INSENSITIVE 2 {ECO:0000303|PubMed:16384903};	A0A3B5XW01_WHEAT SubName: Full=Uncharacterized protein {ECO:0000313|EnsemblPlants:TraesCS1A02G095100.1};	At2g47700	GO:0005634,nucleus; GO:0046872,metal ion binding; GO:0004842,ubiquitin-protein transferase activity; GO:0007623,circadian rhythm; GO:0009908,flower development; GO:0010629,negative regulation of gene expression; GO:0009585,red, far-red light phototransduction; GO:0010468,regulation of gene expression; GO:2000028,regulation of photoperiodism, flowering; GO:0090227,regulation of red or far-red ligh…	--	--	--	--
TraesCS1A02G095200	4	0.88	1.78	0.61	0.66	0.78	0.55	0.61	0.29	0.46	0.34	0.46	0.45	1.2	1.67	2.09	0.26	0.34	0.59	0	0.43	0.85	0.87	0.66	0.73	1A	91052073	91058907	+	TraesCS1A02G095200	Gamma-tubulin complex component [Source:UniProtKB/TrEMBL%3BAcc:A0A341NHB2]	K16571 gamma-tubulin complex component 4 | (RefSeq) gamma-tubulin complex component 4-like (A)	--	gamma-tubulin complex component 4 [Aegilops tauschii subsp. tauschii]	GACP4_ARATH RecName: Full=Gamma-tubulin complex component 4; Short=AtGCP4; Short=GCP-4;	A0A446INQ3_TRITD RecName: Full=Gamma-tubulin complex component {ECO:0000256|RuleBase:RU363050};	At3g53760	GO:0005737,cytoplasm; GO:0000923,equatorial microtubule organizing center; GO:0000930,gamma-tubulin complex; GO:0005874,microtubule; GO:0009506,plasmodesma; GO:0005819,spindle; GO:0000922,spindle pole; GO:0043015,gamma-tubulin binding; GO:0043622,cortical microtubule organization; GO:0031122,cytoplasmic microtubule organization; GO:0051321,meiotic cell cycle; GO:0007020,microtubule nucleation; GO…	PF04130.13:Gamma tubulin complex component C-terminal	--	--	--
TraesCS1A02G095500	4	5.94	8.16	6.57	7.91	6.79	8.26	5.78	6.13	6.8	6.88	6.74	12.72	13.24	9.42	9.69	6.25	4.09	5.84	2.37	3.04	7.07	5.29	7.52	6.2	1A	91158450	91162767	+	TraesCS1A02G095500	Serine/threonine-protein phosphatase [Source:UniProtKB/TrEMBL%3BAcc:W4ZVQ0]	K06269 serine/threonine-protein phosphatase PP1 catalytic subunit [EC:3.1.3.16] | (RefSeq) serine/threonine-protein phosphatase PP1-like (A)	ko03015: mRNA surveillance pathway	serine/threonine-protein phosphatase PP1-like [Aegilops tauschii subsp. tauschii]	PP19_ARATH RecName: Full=Serine/threonine-protein phosphatase PP1 isozyme 9 {ECO:0000305}; EC=3.1.3.16 {ECO:0000269|PubMed:21222654}; AltName: Full=Type one protein phosphatase 9 {ECO:0000303|PubMed:17368080};	A0A446INL1_TRITD RecName: Full=Serine/threonine-protein phosphatase {ECO:0000256|RuleBase:RU004273}; EC=3.1.3.16 {ECO:0000256|RuleBase:RU004273};	At3g05580	GO:0005737,cytoplasm; GO:0005829,cytosol; GO:0005634,nucleus; GO:0046872,metal ion binding; GO:0106306,protein serine phosphatase activity; GO:0004722,protein serine/threonine phosphatase activity; GO:0106307,protein threonine phosphatase activity; GO:0009860,pollen tube growth; GO:0048768,root hair cell tip growth; GO:0003674,molecular_function; GO:0005488,binding; GO:0043167,ion binding; GO:004…	PF00149.28:Calcineurin-like phosphoesterase	--	--	--
TraesCS1A02G095600	3	5.31	4.85	2.82	0	0	0	0.03	0	0	0	0	0	0.46	0.95	0.53	0	0	0.08	0	0	0	0	0	0	1A	91174551	91176315	+	TraesCS1A02G095600	WAT1-related protein [Source:UniProtKB/TrEMBL%3BAcc:W4ZWK7]	K17500 integrin-linked kinase-associated serine/threonine phosphatase 2C [EC:3.1.3.16] | (RefSeq) WAT1-related protein At3g18200 isoform X1 (A)	--	WAT1-related protein At5g64700-like [Aegilops tauschii subsp. tauschii]	WTR45_ARATH RecName: Full=WAT1-related protein At5g64700;	A0A3B5XW34_WHEAT RecName: Full=WAT1-related protein {ECO:0000256|RuleBase:RU363077};	At5g64700	GO:0016021,integral component of membrane; GO:0005886,plasma membrane; GO:0022857,transmembrane transporter activity; GO:0003674,molecular_function; GO:0005215,transporter activity; GO:0005575,cellular_component; GO:0016020,membrane; GO:0031224,intrinsic component of membrane; GO:0110165,cellular anatomical entity; GO:0071944,cell periphery	PF00892.20:EamA-like transporter family	--	--	--
TraesCS1A02G095800	1	0	0	0.32	0.03	0.01	0	1.46	0.81	1.18	0.82	0.95	2.42	0.18	0.33	0.13	0	0.13	0.33	0.53	0.44	0.35	0.49	0.19	0.39	1A	91410869	91414181	-	TraesCS1A02G095800	--	K01255 leucyl aminopeptidase [EC:3.4.11.1] | (RefSeq) leucine aminopeptidase 2, chloroplastic-like isoform X1 (A)	ko00480: Glutathione metabolism; ko01100: Metabolic pathways	leucine aminopeptidase 2, chloroplastic-like isoform X2 [Aegilops tauschii subsp. tauschii]	AMPL2_ORYSJ RecName: Full=Leucine aminopeptidase 2, chloroplastic; EC=3.4.11.1; AltName: Full=Leucyl aminopeptidase 2; Short=LAP 2; AltName: Full=Proline aminopeptidase 2; EC=3.4.11.5; AltName: Full=Prolyl aminopeptidase 2; Flags: Precursor;	A0A3B5XVU0_WHEAT RecName: Full=CYTOSOL_AP domain-containing protein {ECO:0000259|PROSITE:PS00631};	At4g30920	GO:0009507,chloroplast; GO:0030145,manganese ion binding; GO:0070006,metalloaminopeptidase activity; GO:0003674,molecular_function; GO:0005488,binding; GO:0043167,ion binding; GO:0043169,cation binding; GO:0046872,metal ion binding; GO:0046914,transition metal ion binding; GO:0003824,catalytic activity; GO:0004177,aminopeptidase activity; GO:0008233,peptidase activity; GO:0008235,metalloexopeptid…	PF00883.21:Cytosol aminopeptidase family, catalytic domain	--	--	--
TraesCS1A02G096100	2	9.77	14.79	14.45	24.73	27.48	33.6	6.85	8.79	8.68	9.14	7.56	7.3	19.77	15.76	22.93	20.62	21.12	14.33	11.26	8.42	7.24	10.33	7.71	6.85	1A	91502767	91505217	-	TraesCS1A02G096100	--	K15141 mediator of RNA polymerase II transcription subunit 28 | (RefSeq) mediator of RNA polymerase II transcription subunit 28-like (A)	--	hypothetical protein PAHAL_C01408 [Panicum hallii]	MED28_ARATH RecName: Full=Mediator of RNA polymerase II transcription subunit 28 {ECO:0000303|PubMed:17560376};	A0A3B5XVT7_WHEAT SubName: Full=Uncharacterized protein {ECO:0000313|EnsemblPlants:TraesCS1A02G096100.1};	At3g52860	GO:0016592,mediator complex; GO:1900055,regulation of leaf senescence; GO:0006355,regulation of transcription, DNA-templated; GO:0007275,multicellular organism development; GO:0007568,aging; GO:0008150,biological_process; GO:0010150,leaf senescence; GO:0032501,multicellular organismal process; GO:0032502,developmental process; GO:0048366,leaf development; GO:0048367,shoot system development; GO:0…	--	--	--	--
TraesCS1A02G096200	4	1.1	0.31	3.17	0.86	0.72	0.89	1.35	0.48	0.66	0.29	0.53	0.39	1.4	1.42	1.73	1.06	1.5	2.64	0.72	2.64	1.41	0.26	0.58	0.31	1A	91590457	91595995	-	TraesCS1A02G096200	--	K10527 enoyl-CoA hydratase/3-hydroxyacyl-CoA dehydrogenase [EC:4.2.1.17 1.1.1.35 1.1.1.211] | (RefSeq) glyoxysomal fatty acid beta-oxidation multifunctional protein MFP-a-like isoform X1 (A)	ko00071: Fatty acid degradation; ko00592: alpha-Linolenic acid metabolism; ko01100: Metabolic pathways; ko01110: Biosynthesis of secondary metabolites; ko01212: Fatty acid metabolism	glyoxysomal fatty acid beta-oxidation multifunctional protein MFP-a-like isoform X1 [Aegilops tauschii subsp. tauschii]	MFPA_BRANA RecName: Full=Glyoxysomal fatty acid beta-oxidation multifunctional protein MFP-a; Includes: RecName: Full=Enoyl-CoA hydratase/3-2-trans-enoyl-CoA isomerase/3-hydroxybutyryl-CoA epimerase; EC=4.2.1.17; EC=5.1.2.3; EC=5.3.3.8; Includes: RecName: Full=3-hydroxyacyl-CoA dehydrogenase; EC=1.1.1.35;	A0A3B5XW45_WHEAT RecName: Full=3-hydroxyacyl-CoA dehydrogenase {ECO:0000256|ARBA:ARBA00020957}; EC=1.1.1.35 {ECO:0000256|ARBA:ARBA00013000}; EC=4.2.1.17 {ECO:0000256|ARBA:ARBA00012076}; EC=5.1.2.3 {ECO:0000256|ARBA:ARBA00012503}; EC=5.3.3.8 {ECO:0000256|ARBA:ARBA00012064}; AltName: Full=Enoyl-CoA hydratase/3-2-trans-enoyl-CoA isomerase/3-hydroxybutyryl-CoA epimerase {ECO:0000256|ARBA:ARBA00014758…	At3g06860	GO:0009514,glyoxysome; GO:0018812,3-hydroxyacyl-CoA dehydratase activity; GO:0003857,3-hydroxyacyl-CoA dehydrogenase activity; GO:0008692,3-hydroxybutyryl-CoA epimerase activity; GO:0004165,dodecenoyl-CoA delta-isomerase activity; GO:0004300,enoyl-CoA hydratase activity; GO:0070403,NAD+ binding; GO:0006635,fatty acid beta-oxidation; GO:0003674,molecular_function; GO:0003824,catalytic activity; GO…	PF02737.18:3-hydroxyacyl-CoA dehydrogenase, NAD binding domain	--	--	--
TraesCS1A02G096500	1	446.8	380.51	418.67	287.21	237.83	196.93	201.28	306.37	306.27	615.58	520.58	297.03	572.72	420.8	509.96	119.95	257.13	181.06	285.86	80.61	169.45	657.75	634.97	543.9	1A	92564927	92567805	+	TraesCS1A02G096500	Similar to 60S ribosomal protein L18 [Source: Projected from Oryza sativa (Os05g0155100)]	K02883 large subunit ribosomal protein L18e | (RefSeq) 60S ribosomal protein L18-2-like (A)	ko03010: Ribosome	predicted protein [Hordeum vulgare subsp. vulgare]	RL182_ARATH RecName: Full=60S ribosomal protein L18-2;	A0A341P0J7_WHEAT RecName: Full=Ribosomal_L18e/L15P domain-containing protein {ECO:0000259|Pfam:PF17135};	At3g05590	GO:0009507,chloroplast; GO:0005829,cytosol; GO:0022625,cytosolic large ribosomal subunit; GO:0015934,large ribosomal subunit; GO:0005886,plasma membrane; GO:0005774,vacuolar membrane; GO:0005773,vacuole; GO:0003729,mRNA binding; GO:0003723,RNA binding; GO:0003735,structural constituent of ribosome; GO:0006412,translation; GO:0003674,molecular_function; GO:0003676,nucleic acid binding; GO:0005488,…	PF17135.4:Ribosomal protein 60S L18 and 50S L18e	--	--	--
TraesCS1A02G096600	1	1.67	1.29	3.36	0.69	0.98	0.5	1.49	0.59	1.07	4.03	4.98	8.93	1.82	1.37	1.24	0.77	1.06	0.54	0.57	0.51	0.49	4.54	5.85	3.45	1A	92570552	92575558	-	TraesCS1A02G096600	--	K14509 ethylene receptor [EC:2.7.13.-] | (RefSeq) probable ethylene response sensor 2 (A)	ko04016: MAPK signaling pathway - plant; ko04075: Plant hormone signal transduction	probable ethylene response sensor 2 [Aegilops tauschii subsp. tauschii]	ERS2_ORYSJ RecName: Full=Probable ethylene response sensor 2 {ECO:0000305}; Short=OsERS2 {ECO:0000303|PubMed:16891544}; EC=2.7.13.3 {ECO:0000305}; AltName: Full=Ethylene response factor 2 {ECO:0000303|PubMed:16891544};	A0A3B5XX32_WHEAT RecName: Full=Histidine kinase domain-containing protein {ECO:0000259|PROSITE:PS50109};	At1g66340	GO:0005783,endoplasmic reticulum; GO:0005789,endoplasmic reticulum membrane; GO:0016021,integral component of membrane; GO:0005524,ATP binding; GO:0051740,ethylene binding; GO:0038199,ethylene receptor activity; GO:0046872,metal ion binding; GO:0000155,phosphorelay sensor kinase activity; GO:0000166,nucleotide binding; GO:0003674,molecular_function; GO:0005488,binding; GO:0017076,purine nucleotid…	PF02518.26:Histidine kinase-, DNA gyrase B-, and HSP90-like ATPase	--	--	--
TraesCS1A02G096800	2	0	0.3	0	1.03	1.25	1.02	0	0	0.17	0	0	0	0.48	0.15	0.11	0.81	1.77	1.39	0	0.26	0	0	0	0	1A	92611617	92621336	+	TraesCS1A02G096800	--	K09422 transcription factor MYB, plant | (RefSeq) myb-related protein A isoform X1 (A)	--	Transcription factor MYB98 [Triticum urartu]	MY119_ARATH RecName: Full=Transcription factor MYB119 {ECO:0000303|PubMed:11597504}; AltName: Full=Myb-related protein 119 {ECO:0000303|PubMed:11597504}; Short=AtMYB119 {ECO:0000303|PubMed:11597504};	A0A3B5XVU6_WHEAT SubName: Full=Uncharacterized protein {ECO:0000313|EnsemblPlants:TraesCS1A02G096800.1};	At4g18770	GO:0005634,nucleus; GO:0003700,DNA-binding transcription factor activity; GO:0000981,DNA-binding transcription factor activity, RNA polymerase II-specific; GO:0000978,RNA polymerase II cis-regulatory region sequence-specific DNA binding; GO:0006355,regulation of transcription, DNA-templated; GO:0003674,molecular_function; GO:0140110,transcription regulator activity; GO:0000976,transcription regul…	PF00249.31:Myb-like DNA-binding domain	MYB	TF	MYB->MYB
TraesCS1A02G097000	4	1.54	0	2.89	0.57	0.85	0	0	2.18	0.26	0	0.12	0	2.12	2.69	0.8	0	0.35	0.29	0.36	0	0	0.2	0.03	0	1A	93367123	93367842	+	TraesCS1A02G097000	--	K00345 NAD(P)H-quinone oxidoreductase subunit S, chloroplastic [EC:7.1.1.-] | (RefSeq) NAD(P)H-quinone oxidoreductase subunit S, chloroplastic-like (A)	--	NAD(P)H-quinone oxidoreductase subunit S, chloroplastic [Aegilops tauschii subsp. tauschii]	NDHS_ARATH RecName: Full=NAD(P)H-quinone oxidoreductase subunit S, chloroplastic {ECO:0000305}; EC=7.1.1.- {ECO:0000305}; AltName: Full=NAD(P)H dehydrogenase subunit S {ECO:0000303|PubMed:21785130}; Short=NDH subunit S {ECO:0000305}; AltName: Full=NADH-plastoquinone oxidoreductase subunit S {ECO:0000305}; AltName: Full=Protein CHLORORESPIRATORY REDUCTION 31 {ECO:0000303|PubMed:21505067}; Flags: P…	A0A446INQ6_TRITD SubName: Full=Uncharacterized protein {ECO:0000313|EMBL:VAH02475.1};	At4g23890	GO:0009507,chloroplast; GO:0009534,chloroplast thylakoid; GO:0009535,chloroplast thylakoid membrane; GO:0005829,cytosol; GO:0010598,NAD(P)H dehydrogenase complex (plastoquinone); GO:0048038,quinone binding; GO:0009767,photosynthetic electron transport chain; GO:0003674,molecular_function; GO:0005488,binding; GO:0006091,generation of precursor metabolites and energy; GO:0008150,biological_process;…	PF11623.8:NAD(P)H dehydrogenase subunit S	--	--	--
TraesCS1A02G097200	1	12.76	16.18	13.87	12.67	12.73	11.16	12.28	13.32	12.23	29.34	28.87	40.77	16.32	12.33	17.75	6.65	5.76	7.02	14.67	6.28	10.81	33.79	28.43	31.58	1A	93397630	93401378	+	TraesCS1A02G097200	--	K22074 NFU1 iron-sulfur cluster scaffold homolog, mitochondrial | (RefSeq) nifU-like protein 4, mitochondrial (A)	--	nifU-like protein 4, mitochondrial [Aegilops tauschii subsp. tauschii]	NIFU4_ARATH RecName: Full=NifU-like protein 4, mitochondrial; Short=AtNfu-III; Short=AtNfu4; Flags: Precursor;	A0A446INU2_TRITD RecName: Full=Nfu_N domain-containing protein {ECO:0000259|SMART:SM00932};	At3g20970	GO:0005829,cytosol; GO:0005739,mitochondrion; GO:0051539,4 iron, 4 sulfur cluster binding; GO:0005506,iron ion binding; GO:0005198,structural molecule activity; GO:0016226,iron-sulfur cluster assembly; GO:0097428,protein maturation by iron-sulfur cluster transfer; GO:0003674,molecular_function; GO:0005488,binding; GO:0051536,iron-sulfur cluster binding; GO:0051540,metal cluster binding; GO:004316…	PF08712.11:Scaffold protein Nfu/NifU N terminal	--	--	--
TraesCS1A02G097300	1	0	0	3.01	2.43	2.04	1.68	1.41	1.78	0.26	2.24	2.12	2.41	0.53	0.48	0	4.69	0.93	1.37	1.71	2.69	0.84	3.99	1.92	3.88	1A	93401939	93403931	-	TraesCS1A02G097300	--	K09184 GATA-binding protein, other eukaryote | (RefSeq) GATA transcription factor 11-like (A)	--	GATA transcription factor 23 [Triticum urartu]	GAT23_ARATH RecName: Full=GATA transcription factor 23;	M7ZGJ0_TRIUA SubName: Full=GATA transcription factor 23 {ECO:0000313|EMBL:EMS47219.1, ECO:0000313|EnsemblPlants:TRIUR3_08964-P1};	At5g26930	GO:0005634,nucleus; GO:0000976,transcription regulatory region sequence-specific DNA binding; GO:0008270,zinc ion binding; GO:0030154,cell differentiation; GO:0048527,lateral root development; GO:0006355,regulation of transcription, DNA-templated; GO:0009416,response to light stimulus; GO:0001067,regulatory region nucleic acid binding; GO:0003674,molecular_function; GO:0003676,nucleic acid bindin…	PF00320.27:GATA zinc finger	C2C2-GATA	TF	C2C2->C2C2-GATA
TraesCS1A02G097400	1	31.18	37.74	37.2	22.16	17.34	20.12	17.09	14.18	12.23	37.32	53.32	35	34.24	33.28	33.64	13.91	14.85	15	17.04	7.54	10.79	36.85	48.23	37.47	1A	93693503	93698187	-	TraesCS1A02G097400	Importin subunit alpha [Source:UniProtKB/TrEMBL%3BAcc:W5AA91]	K15042 importin subunit alpha-6/7 | (RefSeq) importin subunit alpha-1b (A)	ko03013: Nucleocytoplasmic transport	importin subunit alpha-1b [Aegilops tauschii subsp. tauschii]	IMA1B_ORYSJ RecName: Full=Importin subunit alpha-1b;	A0A452Y1Q9_AEGTS RecName: Full=Importin subunit alpha {ECO:0000256|PIRNR:PIRNR005673};	At3g06720	GO:0005634,nucleus; GO:0048471,perinuclear region of cytoplasm; GO:0061608,nuclear import signal receptor activity; GO:0008139,nuclear localization sequence binding; GO:0006607,NLS-bearing protein import into nucleus; GO:0003674,molecular_function; GO:0140104,molecular carrier activity; GO:0140142,nucleocytoplasmic carrier activity; GO:0005048,signal sequence binding; GO:0005488,binding; GO:00332…	PF00514.23:Armadillo/beta-catenin-like repeat	--	--	--
TraesCS1A02G099000	4	10.29	13.19	6.68	15.56	15.28	9.44	14.04	29.67	18.65	5.72	6.33	14.55	27.93	24.39	33.09	9.63	13.7	23.81	11.26	12.45	17.05	5.47	3.41	4.85	1A	95183261	95185789	+	TraesCS1A02G099000	--	K13348 protein Mpv17 | (RefSeq) protein SYM1-like (A)	ko04146: Peroxisome	predicted protein [Hordeum vulgare subsp. vulgare]	--	A0A3B5XW59_WHEAT SubName: Full=Uncharacterized protein {ECO:0000313|EnsemblPlants:TraesCS1A02G099000.2};	At1g52870	GO:0005737,cytoplasm; GO:0016021,integral component of membrane; GO:0005575,cellular_component; GO:0005622,intracellular anatomical structure; GO:0110165,cellular anatomical entity; GO:0016020,membrane; GO:0031224,intrinsic component of membrane	PF04117.12:Mpv17 / PMP22 family	--	--	--
TraesCS1A02G099100	2	0	0	0	1.69	0.69	2.18	0.03	0.12	0.04	0	0.02	0	0.86	0.46	0.54	5.18	7.25	3.67	0	0	0.18	0	0	0	1A	95311463	95315612	-	TraesCS1A02G099100	--	K20923 mixed-linked glucan synthase [EC:2.4.1.-] | (RefSeq) probable mixed-linked glucan synthase 8 (A)	--	probable mixed-linked glucan synthase 8 [Aegilops tauschii subsp. tauschii]	CSLF8_ORYSJ RecName: Full=Probable mixed-linked glucan synthase 8; EC=2.4.1.-; AltName: Full=1,3;1,4-beta-D-glucan synthase 8; AltName: Full=Cellulose synthase-like protein F8; AltName: Full=OsCslF8;	A0A446INW4_TRITD SubName: Full=Uncharacterized protein {ECO:0000313|EMBL:VAH02539.1};	At5g16910	GO:0000139,Golgi membrane; GO:0016021,integral component of membrane; GO:0005886,plasma membrane; GO:0005802,trans-Golgi network; GO:0016760,cellulose synthase (UDP-forming) activity; GO:0051753,mannan synthase activity; GO:0071555,cell wall organization; GO:0030244,cellulose biosynthetic process; GO:0009833,plant-type primary cell wall biogenesis; GO:0003674,molecular_function; GO:0003824,cataly…	PF03552.14:Cellulose synthase	--	--	--
TraesCS1A02G099300	4	21.68	16.83	17.95	14.21	14.1	12.91	6.29	3.08	5.33	2.53	3.1	2.06	23.57	21.37	18.83	8.09	8.47	7.9	3.53	4.92	2.9	3.1	3.94	3.08	1A	95820621	95826073	+	TraesCS1A02G099300	DnaJ protein ERDJ3B [Source:Projected from Arabidopsis thaliana (AT3G62600) UniProtKB/Swiss-Prot%3BAcc:Q9LZK5]	K09517 DnaJ homolog subfamily B member 11 | (RefSeq) dnaJ protein ERDJ3B (A)	ko04141: Protein processing in endoplasmic reticulum	predicted protein [Hordeum vulgare subsp. vulgare]	DJB6_ORYSJ RecName: Full=DnaJ protein ERDJ3B {ECO:0000305}; AltName: Full=Chaperone protein dnaJ B6 {ECO:0000305}; Short=OsDjB6 {ECO:0000303|PubMed:23160806}; AltName: Full=Endoplasmic reticulum dnaJ domain-containing protein 3B {ECO:0000305}; Short=OsERdj3B {ECO:0000303|PubMed:24153418}; Flags: Precursor;	A0A3B5XVY2_WHEAT RecName: Full=J domain-containing protein {ECO:0000259|PROSITE:PS50076};	At3g62600	GO:0005788,endoplasmic reticulum lumen; GO:0030544,Hsp70 protein binding; GO:0051082,unfolded protein binding; GO:0006457,protein folding; GO:0003674,molecular_function; GO:0005488,binding; GO:0005515,protein binding; GO:0031072,heat shock protein binding; GO:0008150,biological_process; GO:0009987,cellular process; GO:0005575,cellular_component; GO:0005622,intracellular anatomical structure; GO:0…	PF01556.18:DnaJ C terminal domain	--	--	--
TraesCS1A02G099400	4	8.41	13.38	7.46	4.76	2.68	3.97	0.69	1.21	0.76	0.51	1.24	0.31	11.17	10.25	12.84	2.37	1.64	2.97	0.31	0.33	0.69	0.82	1.24	0.83	1A	95848238	95853644	-	TraesCS1A02G099400	--	K10389 tubulin gamma | (RefSeq) tubulin gamma-2 chain-like (A)	--	tubulin gamma-2 chain [Aegilops tauschii subsp. tauschii]	TBG2_ORYSJ RecName: Full=Tubulin gamma-2 chain; AltName: Full=Gamma-2-tubulin;	A0A446IP17_TRITD RecName: Full=Tubulin gamma chain {ECO:0000256|RuleBase:RU000352};	At5g05620	GO:0005737,cytoplasm; GO:0000930,gamma-tubulin complex; GO:0005874,microtubule; GO:0005634,nucleus; GO:0005819,spindle; GO:0005525,GTP binding; GO:0003924,GTPase activity; GO:0005200,structural constituent of cytoskeleton; GO:0031122,cytoplasmic microtubule organization; GO:0000212,meiotic spindle organization; GO:0000226,microtubule cytoskeleton organization; GO:0007020,microtubule nucleation; G…	PF00091.25:Tubulin/FtsZ family, GTPase domain	--	--	--
TraesCS1A02G099500	3	27.47	27.53	15.72	8.7	9.63	9.53	2.56	2.16	2.61	2.31	3.03	2.49	16.64	17.36	16.02	6.2	4.34	4.21	1.09	1.34	1.61	2.43	3.5	2.25	1A	95854753	95860989	-	TraesCS1A02G099500	Dihydrolipoyl dehydrogenase [Source:UniProtKB/TrEMBL%3BAcc:A0A341NT76]	K00382 dihydrolipoamide dehydrogenase [EC:1.8.1.4] | (RefSeq) dihydrolipoyl dehydrogenase 2, chloroplastic-like (A)	ko00010: Glycolysis / Gluconeogenesis; ko00020: Citrate cycle (TCA cycle); ko00260: Glycine, serine and threonine metabolism; ko00280: Valine, leucine and isoleucine degradation; ko00310: Lysine degradation; ko00380: Tryptophan metabolism; ko00620: Pyruvate metabolism; ko00630: Glyoxylate and dicarboxylate metabolism; ko00640: Propanoate metabolism; ko01100: Metabolic pathways; ko01110: Biosynthe…	predicted protein [Hordeum vulgare subsp. vulgare]	PLPD1_ARATH RecName: Full=Dihydrolipoyl dehydrogenase 1, chloroplastic; Short=ptLPD1; EC=1.8.1.4; AltName: Full=Dihydrolipoamide dehydrogenase 1; AltName: Full=Protein LIPOAMIDE DEHYDROGENASE 1; AltName: Full=Pyruvate dehydrogenase complex E3 subunit 1; Short=E3-1; Short=PDC-E3 1; Flags: Precursor;	A0A446INY9_TRITD RecName: Full=Dihydrolipoyl dehydrogenase {ECO:0000256|RuleBase:RU003692}; EC=1.8.1.4 {ECO:0000256|RuleBase:RU003692};	At3g16950	GO:0009941,chloroplast envelope; GO:0009570,chloroplast stroma; GO:0005829,cytosol; GO:0005730,nucleolus; GO:0004148,dihydrolipoyl dehydrogenase activity; GO:0050660,flavin adenine dinucleotide binding; GO:0006086,acetyl-CoA biosynthetic process from pyruvate; GO:0045454,cell redox homeostasis; GO:0046685,response to arsenic-containing substance; GO:0003674,molecular_function; GO:0003824,catalyti…	PF07992.14:Pyridine nucleotide-disulphide oxidoreductase	--	--	--
TraesCS1A02G099700	3	1.5	1.43	0.87	0.6	0	0	1.09	0.88	0.88	0.33	0.47	0.14	0.23	0.18	0.9	0	0.13	0	0.71	1.26	0.99	0.19	0.54	0	1A	96364461	96365555	-	TraesCS1A02G099700	--	--	--	pentatricopeptide repeat-containing protein At1g11900 [Aegilops tauschii subsp. tauschii]	--	A0A446IP16_TRITD SubName: Full=Uncharacterized protein {ECO:0000313|EMBL:VAH02567.1};	--	--	PF13041.6:PPR repeat family	--	--	--
TraesCS1A02G099900	4	2.62	8.53	2.47	0.79	0.26	1.12	0.83	0.71	1	0.02	0.07	0.07	3.86	5.4	3.17	0.86	1.34	1.11	0.42	0.55	0.98	0.07	0.04	0.05	1A	96438028	96439746	+	TraesCS1A02G099900	--	K10403 kinesin family member 22 | (RefSeq) uncharacterized protein LOC123129820 (A)	--	predicted protein [Hordeum vulgare subsp. vulgare]	--	A0A1D5S189_WHEAT SubName: Full=Uncharacterized protein {ECO:0000313|EnsemblPlants:TraesCS1A02G099900.1.cds1};	--	--	--	--	--	--
TraesCS1A02G100000	3	1.79	1.86	1.87	0	0	0.13	0.35	0.25	0	0.21	0.6	0	1.07	0.86	0.62	0.63	0.21	0.14	1.17	0.79	0.2	0.48	1.92	0.72	1A	96446461	96447320	+	TraesCS1A02G100000	--	--	--	hypothetical protein TRIUR3_02434 [Triticum urartu]	--	M7YVH2_TRIUA SubName: Full=Uncharacterized protein {ECO:0000313|EMBL:EMS54748.1, ECO:0000313|EnsemblPlants:TRIUR3_02434-P1};	--	--	--	--	--	--
TraesCS1A02G100200	1	7.31	6.47	4.98	2.74	4.47	3.99	6.17	5.74	5.2	6.9	6.89	9.57	5.88	6.48	5.74	2.54	2.34	5.13	3.06	5.89	7.81	5.68	5.9	4.99	1A	96453204	96455187	+	TraesCS1A02G100200	--	K10403 kinesin family member 22 | (RefSeq) uncharacterized protein LOC123129820 (A)	--	uncharacterized protein LOC109770685 [Aegilops tauschii subsp. tauschii]	--	A0A446IP37_TRITD SubName: Full=Uncharacterized protein {ECO:0000313|EMBL:VAH02581.1};	--	GO:0016021,integral component of membrane; GO:0005575,cellular_component; GO:0016020,membrane; GO:0031224,intrinsic component of membrane; GO:0110165,cellular anatomical entity	--	--	--	--
TraesCS1A02G100400	3	0.89	2.4	2.24	0.61	0.33	0.36	3.22	0.67	1.66	1.23	0.77	0.89	1.26	1.52	1.31	1.5	0.45	1.63	1.22	2.52	1.26	0.58	1.76	0.69	1A	96470434	96473287	+	TraesCS1A02G100400	--	K04733 interleukin-1 receptor-associated kinase 4 [EC:2.7.11.1] | (RefSeq) G-type lectin S-receptor-like serine/threonine-protein kinase RKS1 (A)	--	receptor-like serine/threonine-protein kinase SD1-7 [Aegilops tauschii subsp. tauschii]	Y4729_ARATH RecName: Full=G-type lectin S-receptor-like serine/threonine-protein kinase At4g27290; EC=2.7.11.1; Flags: Precursor;	A0A3B5XW78_WHEAT RecName: Full=Receptor-like serine/threonine-protein kinase {ECO:0000256|PIRNR:PIRNR000641}; EC=2.7.11.1 {ECO:0000256|PIRNR:PIRNR000641};	At1g11350	GO:0005886,plasma membrane; GO:0005524,ATP binding; GO:0005516,calmodulin binding; GO:0030246,carbohydrate binding; GO:0106310,protein serine kinase activity; GO:0004674,protein serine/threonine kinase activity; GO:0106311,protein threonine kinase activity; GO:0006468,protein phosphorylation; GO:0048544,recognition of pollen; GO:0000166,nucleotide binding; GO:0003674,molecular_function; GO:000548…	PF00069.25:Protein kinase domain	--	--	--
TraesCS1A02G100600	4	2.66	6.31	2.34	1.59	1.21	2.43	0.23	0.19	0.36	0	0.11	0.19	6.84	4.99	4.97	2.09	1.81	1.06	0.44	0.09	0.18	0.14	0.06	0.09	1A	96480553	96489250	-	TraesCS1A02G100600	EMB3117 [Source:Projected from Arabidopsis thaliana (AT2G47940) UniProtKB/TrEMBL%3BAcc:A0A178VUR8]	K12862 pleiotropic regulator 1 | (RefSeq) uncharacterized protein LOC9311097 (A)	ko03040: Spliceosome	protease Do-like 2, chloroplastic [Aegilops tauschii subsp. tauschii]	DEGP2_ARATH RecName: Full=Protease Do-like 2, chloroplastic; EC=3.4.21.-; Flags: Precursor;	A0A446IPA5_TRITD RecName: Full=PDZ domain-containing protein {ECO:0000259|PROSITE:PS50106};	At2g47940	GO:0009507,chloroplast; GO:0009941,chloroplast envelope; GO:0009570,chloroplast stroma; GO:0009533,chloroplast stromal thylakoid; GO:0009535,chloroplast thylakoid membrane; GO:0005829,cytosol; GO:0004252,serine-type endopeptidase activity; GO:0009658,chloroplast organization; GO:0010206,photosystem II repair; GO:0030163,protein catabolic process; GO:0006508,proteolysis; GO:0003674,molecular_funct…	PF17815.1:PDZ domain	--	--	--
TraesCS1A02G101000	1	0.45	0.84	1.32	0.67	0.33	0.77	0.61	0.9	0.54	1.39	1.62	1.12	0	0	0	0	0	0	0	0	0	0	0	0	1A	97643035	97647138	-	TraesCS1A02G101000	--	K07375 tubulin beta | (RefSeq) tubulin beta-1 chain-like isoform X1 (A)	ko04145: Phagosome	Tubulin beta-1 chain [Triticum urartu]	TBB8_MAIZE RecName: Full=Tubulin beta-8 chain; AltName: Full=Beta-8-tubulin;	A0A3B5XX90_WHEAT RecName: Full=Tubulin domain-containing protein {ECO:0000259|SMART:SM00864};	At5g12250	GO:0005737,cytoplasm; GO:0005874,microtubule; GO:0005525,GTP binding; GO:0003924,GTPase activity; GO:0005200,structural constituent of cytoskeleton; GO:0000226,microtubule cytoskeleton organization; GO:0000278,mitotic cell cycle; GO:0000166,nucleotide binding; GO:0001882,nucleoside binding; GO:0001883,purine nucleoside binding; GO:0003674,molecular_function; GO:0005488,binding; GO:0017076,purine …	PF00091.25:Tubulin/FtsZ family, GTPase domain	--	--	--
TraesCS1A02G101300	3	1.03	1.61	2.58	0.06	0	0.17	0.36	0.25	0.22	0.33	0.5	1.3	0.1	0.29	0.22	0.03	0.08	0.09	0	0.1	0.05	0.18	0.12	0.17	1A	97805353	97810182	-	TraesCS1A02G101300	--	K15078 structure-specific endonuclease subunit SLX1 [EC:3.6.1.-] | (RefSeq) putative disease resistance protein RGA1 (A)	--	NBS-LRR disease resistance protein homologue [Hordeum vulgare]	RGA1_SOLBU RecName: Full=Putative disease resistance protein RGA1; AltName: Full=RGA3-blb;	Q84KC8_HORVU SubName: Full=NBS-LRR disease resistance protein homologue {ECO:0000313|EMBL:CAD45027.1};	At3g14470	GO:0043531,ADP binding; GO:0005524,ATP binding; GO:0006952,defense response; GO:0000166,nucleotide binding; GO:0003674,molecular_function; GO:0005488,binding; GO:0017076,purine nucleotide binding; GO:0030554,adenyl nucleotide binding; GO:0032553,ribonucleotide binding; GO:0032555,purine ribonucleotide binding; GO:0032559,adenyl ribonucleotide binding; GO:0036094,small molecule binding; GO:0043167…	PF00931.22:NB-ARC domain	--	--	--
TraesCS1A02G101900	4	11.39	27.81	12.3	22.64	12.71	14.62	6.29	9.66	7.17	9.63	7.03	5.71	28.18	24.49	35.11	13	17.91	12.49	7.61	6.35	3.76	7.32	9.21	7.89	1A	98019574	98021697	+	TraesCS1A02G101900	--	K17411 small subunit ribosomal protein S33 | (RefSeq) uncharacterized protein LOC109770699 (A)	--	uncharacterized protein LOC109770699 [Aegilops tauschii subsp. tauschii]	--	W5ABI1_WHEAT SubName: Full=Uncharacterized protein {ECO:0000313|EnsemblPlants:TraesCS1B02G112300.1};	At5g44710	GO:0005739,mitochondrion; GO:0005840,ribosome; GO:0005575,cellular_component; GO:0005622,intracellular anatomical structure; GO:0005737,cytoplasm; GO:0043226,organelle; GO:0043227,membrane-bounded organelle; GO:0043229,intracellular organelle; GO:0043231,intracellular membrane-bounded organelle; GO:0110165,cellular anatomical entity; GO:0043228,non-membrane-bounded organelle; GO:0043232,intracell…	PF08293.11:Mitochondrial ribosomal subunit S27	--	--	--
TraesCS1A02G102300	4	5.2	4.42	5.72	1.03	0.78	1.67	0.55	0.67	0.65	0.72	1.13	1.59	6.72	6.25	4.98	0.61	1.19	1.85	0	0.48	0.4	0.5	0.82	1.13	1A	98242495	98247975	-	TraesCS1A02G102300	Na+/H+ antiporter [Source:UniProtKB/TrEMBL%3BAcc:Q94BM4]	K14724 solute carrier family 9 (sodium/hydrogen exchanger), member 8 | (RefSeq) sodium/hydrogen exchanger 2-like (A)	--	Na+/H+ antiporter [Triticum aestivum]	NHX1_ARATH RecName: Full=Sodium/hydrogen exchanger 1; AltName: Full=Na(+)/H(+) exchanger 1; Short=NHE-1;	Q94BM4_WHEAT SubName: Full=Na+/H+ antiporter {ECO:0000313|EMBL:AAK76737.1, ECO:0000313|EnsemblPlants:TraesCS1A02G102300.1};	At5g27150	GO:0005789,endoplasmic reticulum membrane; GO:0000139,Golgi membrane; GO:0016021,integral component of membrane; GO:0000325,plant-type vacuole; GO:0005886,plasma membrane; GO:0009536,plastid; GO:0005774,vacuolar membrane; GO:0005773,vacuole; GO:0005516,calmodulin binding; GO:0015386,potassium:proton antiporter activity; GO:0015385,sodium:proton antiporter activity; GO:0048366,leaf development; GO…	PF00999.21:Sodium/hydrogen exchanger family	--	--	--
TraesCS1A02G102400	3	6.48	14.31	12.06	0.99	0.33	2.48	0.01	0.09	0	0	0	0	5.65	8.12	8.48	1.46	2.45	3.02	0	0	0.01	0	0	0	1A	98584808	98591722	+	TraesCS1A02G102400	Transcription factor TT8 [Source:Projected from Arabidopsis thaliana (AT4G09820) UniProtKB/Swiss-Prot%3BAcc:Q9FT81]	K13422 transcription factor MYC2 | (RefSeq) jamyc10; transcription factor MYC4-like (A)	ko04016: MAPK signaling pathway - plant; ko04075: Plant hormone signal transduction	basic helix-loop-helix protein A [Aegilops tauschii subsp. tauschii]	BHL42_ACTCC RecName: Full=Transcription factor BHLH42 {ECO:0000305}; AltName: Full=Basic helix-loop-helix protein 42 {ECO:0000305}; Short=AcBHLH42 {ECO:0000303|PubMed:30912865};	A0A446IP67_TRITD RecName: Full=BHLH domain-containing protein {ECO:0000259|PROSITE:PS50888};	At4g09820	GO:0005634,nucleus; GO:0003677,DNA binding; GO:0046983,protein dimerization activity; GO:0031542,positive regulation of anthocyanin biosynthetic process; GO:0045893,positive regulation of transcription, DNA-templated; GO:0003674,molecular_function; GO:0003676,nucleic acid binding; GO:0005488,binding; GO:0097159,organic cyclic compound binding; GO:1901363,heterocyclic compound binding; GO:0005515,…	PF14215.6:bHLH-MYC and R2R3-MYB transcription factors N-terminal	bHLH	TF	bHLH
[truncated: 67,580 more rows]
