# Supplementary material for: Transcriptome and Weighted Gene Co-Expression Network Analysis to Characterize the Expression of Genes Related to Yield Traits in Yunnan Hulled Wheat
Source: Int J Mol Sci. 2025 Mar 12;26(6):2542. doi: 10.3390/ijms26062542 (PMC11942552; doi:10.3390/ijms26062542)
Supplement: Supplementary file 1 [file ijms-26-02542-s001.zip › Tab.S2.xlsx]

## Sheet: Sheet1
Tab.S2. Statistical Table of Differential Genes in DE vs. YE、DFS1 vs. YFS1、DFS2 vs. YFS、DM vs. YM
id	DE_vs_YE	DFS1_vs_YFS1	DFS2_vs_YFS2	DM_vs_YM	DE-1	DE-2	DE-3	DFS1-1	DFS1-2	DFS1-3	DFS2-1	DFS2-2	DFS2-3	DM-1	DM-2	DM-3	YE-1	YE-2	YE-3	YFS1-1	YFS1-2	YFS1-3	YFS2-1	YFS2-2	YFS2-3	YM-1	YM-2	YM-3	chr	start	end	strand	gene_name	gene_description	KEGG	KEGG pathway	NR	Swissprot	Tremble	KOG	GO	Pfam	TF-Family	TF-Category	TF-Classification
TraesCS1A02G000200	FALSE	FALSE	FALSE	TRUE	4.35	1.59	0.61	1	2	3.55	0.31	0.16	0.04	4.15	3.26	0.56	2.05	2.09	1.76	4.55	1.96	0.82	0.55	2.11	0.21	0.05	0.8	0.3	1A	70239	89245	+	TraesCS1A02G000200	--	K13457 disease resistance protein RPM1 | (RefSeq) putative disease resistance RPP13-like protein 3 (A)	ko04626: Plant-pathogen interaction	hypothetical protein GLYMA_13G021700, partial [Glycine max]	--	A0A6A5L9T5_LUPAL SubName: Full=Uncharacterized protein {ECO:0000313|EMBL:KAF1856225.1};	Hs22053937	--	--	--	--	--
TraesCS1A02G000300	FALSE	FALSE	TRUE	TRUE	0.76	1.04	1.52	1.23	0.57	0.58	0.16	0.31	0.03	4.17	2.81	0.42	0.8	1.94	1.52	1.25	1.82	0.38	2.28	3.56	0.17	0.09	0.74	0.33	1A	95906	104903	+	TraesCS1A02G000300	--	--	--	hypothetical protein CQW23_33674 [Capsicum baccatum]	--	A0A2G2V142_CAPBA SubName: Full=Uncharacterized protein {ECO:0000313|EMBL:PHT26720.1};	--	--	--	--	--	--
TraesCS1A02G000400	FALSE	FALSE	TRUE	TRUE	7.83	4.66	9.48	5.36	1.26	1.82	0.98	1.68	0.55	5.59	5.22	0.63	4.05	7.31	4.82	3.98	3.34	5.13	4.15	10.76	0.74	0.05	1.18	0.46	1A	102794	122504	+	TraesCS1A02G000400	--	K12825 splicing factor 3A subunit 1 | (RefSeq) probable splicing factor 3A subunit 1 (A)	ko03040: Spliceosome	hypothetical protein GLYMA_13G021700, partial [Glycine max]	--	A0A6A5L8L3_LUPAL SubName: Full=Uncharacterized protein {ECO:0000313|EMBL:KAF1855775.1};	YLR154w-a gi|23270399|ref|NP_690845.1| Transcript Antisense to Ribosomal RNA; Tar1p [Saccharomyces cerevisiae]	--	--	--	--	--
TraesCS1A02G000700	FALSE	FALSE	FALSE	TRUE	4.21	3.26	3.42	2.51	0.78	0.96	1.83	0.1	1.47	13.18	9.86	2.36	2.45	2.85	2.13	2.52	3.19	2.33	1.22	3.08	0.3	0.13	1.93	0.49	1A	169592	169969	-	TraesCS1A02G000700	--	--	--	PREDICTED: uncharacterized protein LOC104585233 [Brachypodium distachyon]	--	A0A341ZL95_WHEAT SubName: Full=Uncharacterized protein {ECO:0000313|EnsemblPlants:TraesCS1A02G000700.1};	YLR154w-a gi|23270399|ref|NP_690845.1| Transcript Antisense to Ribosomal RNA; Tar1p [Saccharomyces cerevisiae]	--	--	--	--	--
TraesCS1A02G000900	FALSE	FALSE	FALSE	TRUE	5.4	2.23	3.01	3.74	2.25	1.94	1.41	0.9	1.2	14.22	7.72	1.32	1.72	3.51	3.79	2.47	1.41	2.18	1.9	6.39	0.42	0.07	1.43	0.61	1A	233818	245051	+	TraesCS1A02G000900	--	K12825 splicing factor 3A subunit 1 | (RefSeq) probable splicing factor 3A subunit 1 (A)	ko03040: Spliceosome	hypothetical protein GLYMA_13G0180002, partial [Glycine max]	--	A0A6N2NFW5_SALVM SubName: Full=Uncharacterized protein {ECO:0000313|EMBL:VFU65006.1};	Hs22053937	--	--	--	--	--
TraesCS1A02G001000	FALSE	FALSE	FALSE	TRUE	0.08	0.05	0.09	0.1	0.1	0.05	0.04	0.05	0.01	8.07	18.8	0.12	0.07	0.04	0.07	0.02	0.06	0.09	0.04	0.22	0.02	0.02	0.11	0.17	1A	270605	272936	-	TraesCS1A02G001000	--	K12825 splicing factor 3A subunit 1 | (RefSeq) probable splicing factor 3A subunit 1 (A)	ko03040: Spliceosome	Protein TAR1 [Capsicum baccatum]	--	A0A6N2N466_SALVM SubName: Full=Uncharacterized protein {ECO:0000313|EMBL:VFU61611.1};	YLR154w-a gi|23270399|ref|NP_690845.1| Transcript Antisense to Ribosomal RNA; Tar1p [Saccharomyces cerevisiae]	--	--	--	--	--
TraesCS1A02G001100	FALSE	FALSE	FALSE	TRUE	1.8	1.09	1.51	1.02	0.16	0.62	0.52	0.33	0.18	6.03	3.6	0.38	1.35	1.02	0.85	1.01	0.37	0.32	0.4	1.45	0.04	0.12	0.67	0.36	1A	269472	289602	-	TraesCS1A02G001100	--	K12825 splicing factor 3A subunit 1 | (RefSeq) probable splicing factor 3A subunit 1 (A)	ko03040: Spliceosome	hypothetical protein GLYMA_13G021700, partial [Glycine max]	--	A0A6N2K4X0_SALVM SubName: Full=Uncharacterized protein {ECO:0000313|EMBL:VFU22253.1};	YLR154w-a gi|23270399|ref|NP_690845.1| Transcript Antisense to Ribosomal RNA; Tar1p [Saccharomyces cerevisiae]	--	--	--	--	--
TraesCS1A02G001200	FALSE	FALSE	FALSE	TRUE	0.71	0.32	2.1	1.04	0.71	0.11	0	0	0	16.18	8.47	1.05	0.1	0.87	0.1	0.3	0.21	0.57	0.36	0.24	0	0	1.81	0.61	1A	287697	287957	+	TraesCS1A02G001200	--	--	--	Protein TAR1 [Capsicum baccatum]	--	A0A446IGX4_TRITD SubName: Full=Uncharacterized protein {ECO:0000313|EMBL:VAH00082.1};	--	--	--	--	--	--
TraesCS1A02G001400	FALSE	FALSE	FALSE	TRUE	1.34	1.08	0.92	1.31	0.22	0.92	0.12	0.23	0.16	9.16	5.94	1.07	1.17	1.02	0.77	0.77	0.98	0.46	0.72	1.54	0.06	0.14	1.27	0.71	1A	294611	305428	-	TraesCS1A02G001400	--	K13457 disease resistance protein RPM1 | (RefSeq) putative disease resistance RPP13-like protein 3 (A)	ko04626: Plant-pathogen interaction	hypothetical protein GLYMA_13G021700, partial [Glycine max]	--	A0A6A5L8L3_LUPAL SubName: Full=Uncharacterized protein {ECO:0000313|EMBL:KAF1855775.1};	Hs8923828	--	--	--	--	--
TraesCS1A02G001700	FALSE	TRUE	FALSE	TRUE	1.78	0.65	1.17	1.74	1.34	1.07	0.09	0.37	0.98	10.13	9.63	0.61	2.4	8.73	4.06	4.05	5.24	6.44	3.17	10.46	1.09	0	1.67	0.36	1A	403455	403751	+	TraesCS1A02G001700	--	--	--	hypothetical protein [Zea mays]	--	A0A446IGX0_TRITD SubName: Full=Uncharacterized protein {ECO:0000313|EMBL:VAH00074.1};	--	--	--	--	--	--
TraesCS1A02G003700	FALSE	TRUE	FALSE	FALSE	0	0	0	2.24	2.72	0.79	0.64	0.56	0.48	0	0.2	0	0	0	0	0	0	0	0	0	0	0	0	0	1A	2291887	2292891	+	TraesCS1A02G003700	--	K22255 ATPase inhibitor, mitochondrial | (RefSeq) uncharacterized protein At2g27730, mitochondrial-like (A)	--	uncharacterized protein At2g27730, mitochondrial-like [Aegilops tauschii subsp. tauschii]	--	A0A446IH02_TRITD SubName: Full=Uncharacterized protein {ECO:0000313|EMBL:VAH00104.1};	--	GO:0005739,mitochondrion; GO:0042030,ATPase inhibitor activity; GO:0032780,negative regulation of ATPase activity; GO:0003674,molecular_function; GO:0004857,enzyme inhibitor activity; GO:0030234,enzyme regulator activity; GO:0060589,nucleoside-triphosphatase regulator activity; GO:0060590,ATPase regulator activity; GO:0098772,molecular function regulator; GO:0008150,biological_process; GO:0043086…	--	--	--	--
TraesCS1A02G004200	FALSE	TRUE	TRUE	FALSE	30.79	8.58	12.08	7.53	13.21	16.34	10.62	7.27	10	27.08	29.91	17.83	4.82	7.22	5.77	3.35	4.52	3.59	2.26	2.95	2.74	16.65	13.44	11.27	1A	2540491	2540958	-	TraesCS1A02G004200	--	K07199 5'-AMP-activated protein kinase, regulatory beta subunit | (RefSeq) hypothetical protein (A)	--	SNF1-related protein kinase regulatory subunit beta-3 [Aegilops tauschii subsp. tauschii]	KINB3_ARATH RecName: Full=SNF1-related protein kinase regulatory subunit beta-3; Short=AKIN subunit beta-3; Short=AKINB3; Short=AKINbeta3;	W5AND3_WHEAT RecName: Full=AMPKBI domain-containing protein {ECO:0000259|SMART:SM01010};	At2g28060	GO:0009507,chloroplast; GO:0009569,chloroplast starch grain; GO:0005737,cytoplasm; GO:0031588,nucleotide-activated protein kinase complex; GO:1901982,maltose binding; GO:0019887,protein kinase regulator activity; GO:0005975,carbohydrate metabolic process; GO:0043562,cellular response to nitrogen levels; GO:0009744,response to sucrose; GO:0003674,molecular_function; GO:0005488,binding; GO:0030246,…	PF04739.15:5'-AMP-activated protein kinase beta subunit, interaction domain	--	--	--
TraesCS1A02G004400	FALSE	TRUE	FALSE	FALSE	0	0.82	0	1.1	2.16	1.68	0.15	0.2	0.17	0	0.02	0	0	0	0	0	0	0	0	0	0	0	0	0	1A	2642460	2648016	-	TraesCS1A02G004400	--	K17212 bisdemethoxycurcumin synthase [EC:2.3.1.211] | (RefSeq) bisdemethoxycurcumin synthase (A)	ko00945: Stilbenoid, diarylheptanoid and gingerol biosynthesis; ko01110: Biosynthesis of secondary metabolites	protein SAWADEE HOMEODOMAIN HOMOLOG 2-like [Aegilops tauschii subsp. tauschii]	SHH2_ARATH RecName: Full=Protein SAWADEE HOMEODOMAIN HOMOLOG 2; AltName: Full=Probable DNA-binding transcription factor 2;	A0A3B5XSN7_WHEAT RecName: Full=Homeobox domain-containing protein {ECO:0000259|SMART:SM00389};	At3g18380	GO:0005634,nucleus; GO:0003682,chromatin binding; GO:0003677,DNA binding; GO:0003674,molecular_function; GO:0005488,binding; GO:0003676,nucleic acid binding; GO:0097159,organic cyclic compound binding; GO:1901363,heterocyclic compound binding; GO:0005575,cellular_component; GO:0005622,intracellular anatomical structure; GO:0043226,organelle; GO:0043227,membrane-bounded organelle; GO:0043229,intra…	PF16719.5:SAWADEE domain	--	--	--
TraesCS1A02G004600	FALSE	TRUE	FALSE	FALSE	0	0.29	0	2.24	2.61	1.26	0.39	0.03	0.27	0.06	0.03	0.46	0	0	0	0	0	0	0	0	0	0	0	0	1A	2837094	2843854	-	TraesCS1A02G004600	--	K17212 bisdemethoxycurcumin synthase [EC:2.3.1.211] | (RefSeq) bisdemethoxycurcumin synthase (A)	ko00945: Stilbenoid, diarylheptanoid and gingerol biosynthesis; ko01110: Biosynthesis of secondary metabolites	hypothetical protein TRIUR3_24308 [Triticum urartu]	SHH2_ARATH RecName: Full=Protein SAWADEE HOMEODOMAIN HOMOLOG 2; AltName: Full=Probable DNA-binding transcription factor 2;	A0A3B5XT47_WHEAT RecName: Full=Homeobox domain-containing protein {ECO:0000259|PROSITE:PS50071};	At3g18380	GO:0005634,nucleus; GO:0003682,chromatin binding; GO:0003677,DNA binding; GO:0003674,molecular_function; GO:0005488,binding; GO:0003676,nucleic acid binding; GO:0097159,organic cyclic compound binding; GO:1901363,heterocyclic compound binding; GO:0005575,cellular_component; GO:0005622,intracellular anatomical structure; GO:0043226,organelle; GO:0043227,membrane-bounded organelle; GO:0043229,intra…	PF16719.5:SAWADEE domain	--	--	--
TraesCS1A02G005315	FALSE	TRUE	TRUE	FALSE	0	0	0	54.43	101.56	67.11	0.84	3.05	1.71	0.02	0.1	0	0	0	0	185.99	298.25	202.41	11.84	58.54	1.15	0	0.02	0.09	1A	3019865	3021011	-	TraesCS1A02G005315	--	--	--	omega gliadin [Aegilops markgrafii]	--	A0A2U8JD15_WHEAT SubName: Full=Omega gliadin {ECO:0000313|EMBL:QKZ93483.1}; SubName: Full=Omega gliadin-D1 {ECO:0000313|EMBL:AWK59774.1};	--	--	--	--	--	--
TraesCS1A02G005368	FALSE	TRUE	TRUE	FALSE	0	0	0	99.79	153.44	136	0.33	3.69	1.2	0	0.36	0	0	0	0	291.06	284.12	185.86	24.73	96.91	1.97	0.15	0.08	0.91	1A	3074492	3075657	-	TraesCS1A02G005368	--	--	--	omega gliadin [Aegilops markgrafii]	--	A0A2U8JD15_WHEAT SubName: Full=Omega gliadin {ECO:0000313|EMBL:QKZ93483.1}; SubName: Full=Omega gliadin-D1 {ECO:0000313|EMBL:AWK59774.1};	--	--	--	--	--	--
TraesCS1A02G005387	FALSE	TRUE	TRUE	FALSE	0	0	0	25.37	57.77	44.99	0.39	1.51	0.31	0	0.12	0.13	0	0	0	249.32	331.35	178.65	7.43	68.45	0.34	0.32	0.02	0	1A	3094066	3095267	-	TraesCS1A02G005387	--	--	--	omega gliadin [Aegilops markgrafii]	--	A0A2U8JD15_WHEAT SubName: Full=Omega gliadin {ECO:0000313|EMBL:QKZ93483.1}; SubName: Full=Omega gliadin-D1 {ECO:0000313|EMBL:AWK59774.1};	--	--	--	--	--	--
TraesCS1A02G005500	TRUE	TRUE	TRUE	TRUE	0.07	0.04	0.02	0.55	1.12	0.36	1.88	0.45	1.41	0.04	0.28	0.16	5.68	8.18	5.3	13.23	4.83	4.88	5.74	9.65	3.57	2.4	3.94	2.17	1A	3119378	3122276	-	TraesCS1A02G005500	--	--	--	uncharacterized protein LOC109750484 [Aegilops tauschii subsp. tauschii]	--	A0A3B5XSX3_WHEAT SubName: Full=Uncharacterized protein {ECO:0000313|EnsemblPlants:TraesCS1A02G005500.1};	--	--	--	--	--	--
TraesCS1A02G005900	TRUE	FALSE	FALSE	FALSE	4.55	3.8	9.13	15.67	13.4	15.45	3.44	7.76	4.71	2.47	2.79	2.15	18.56	17.5	15.27	4.43	8.02	9.14	5.74	3.12	5.82	2.69	1.58	2.54	1A	3446931	3450200	+	TraesCS1A02G005900	--	K12198 charged multivesicular body protein 5 | (RefSeq) vacuolar protein sorting-associated protein 60.1-like (A)	ko04144: Endocytosis	charged multivesicular body protein 5-like [Aegilops tauschii subsp. tauschii]	VP601_ARATH RecName: Full=Vacuolar protein sorting-associated protein 60.1 {ECO:0000305};	A0A3B5XSY1_WHEAT SubName: Full=Uncharacterized protein {ECO:0000313|EnsemblPlants:TraesCS1A02G005900.1};	At5g04850	GO:0005771,multivesicular body; GO:0032585,multivesicular body membrane; GO:0032511,late endosome to vacuole transport via multivesicular body sorting pathway; GO:0015031,protein transport; GO:0006900,vesicle budding from membrane; GO:0006810,transport; GO:0007034,vacuolar transport; GO:0008150,biological_process; GO:0009987,cellular process; GO:0016192,vesicle-mediated transport; GO:0016197,endo…	PF03357.21:Snf7	--	--	--
TraesCS1A02G006100	TRUE	FALSE	FALSE	FALSE	0	0	0	0	0	0	0	0	0	0	0	0	5.45	1	3.87	0	0	0	0	0	0	0	0	0	1A	3462554	3465581	-	TraesCS1A02G006100	--	--	--	hypothetical protein TRIUR3_00483 [Triticum urartu]	--	A0A3B5XT89_WHEAT RecName: Full=Neprosin domain-containing protein {ECO:0000259|Pfam:PF03080};	At2g17750	--	PF03080.15:Neprosin	--	--	--
TraesCS1A02G007200	FALSE	TRUE	TRUE	FALSE	0	0	0	8.33	13.45	16.59	0.06	0	0.07	0	0	0	0	0	0	35.43	38.98	27.6	2.14	3.01	0.06	0	0	0	1A	3776339	3777238	+	TraesCS1A02G007200	--	--	--	gamma-gliadin [Triticum monococcum]	HOG3_HORVU RecName: Full=Gamma-hordein-3;	I7G262_TRIMO SubName: Full=Gamma-gliadin {ECO:0000313|EMBL:AFP36382.1};	--	GO:0005773,vacuole; GO:0045735,nutrient reservoir activity; GO:0003674,molecular_function; GO:0005575,cellular_component; GO:0005622,intracellular anatomical structure; GO:0005737,cytoplasm; GO:0043226,organelle; GO:0043227,membrane-bounded organelle; GO:0043229,intracellular organelle; GO:0043231,intracellular membrane-bounded organelle; GO:0110165,cellular anatomical entity	PF13016.6:Cys-rich Gliadin N-terminal	--	--	--
TraesCS1A02G007300	FALSE	TRUE	TRUE	FALSE	0	0	0	665.89	1398.26	1027.53	7.21	41	16.28	0.69	1.51	0.87	0	0.17	0.22	3693.57	7162.26	3602.51	345.15	1014.83	21.47	0.67	0.9	9.91	1A	3845783	3847150	-	TraesCS1A02G007300	--	--	--	gamma-gliadin 1 [Triticum aestivum]	GDBX_WHEAT RecName: Full=Gamma-gliadin; Flags: Precursor;	M9TG60_WHEAT SubName: Full=Gamma gliadin-A1 {ECO:0000313|EMBL:ATY51545.1}; SubName: Full=Gamma-gliadin 1 {ECO:0000313|EMBL:AGJ50340.1};	--	GO:0045735,nutrient reservoir activity; GO:0003674,molecular_function	PF13016.6:Cys-rich Gliadin N-terminal	--	--	--
TraesCS1A02G007344	FALSE	TRUE	TRUE	FALSE	0	0	0	4.26	4.73	3.1	0.48	0.63	0.07	0	0	0	0	0	0	9.81	12.52	6.64	2.26	6.73	0.68	0	0	0	1A	3910395	3911267	+	TraesCS1A02G007344	--	--	--	gamma gliadin [Triticum monococcum]	GDBX_WHEAT RecName: Full=Gamma-gliadin; Flags: Precursor;	B8XU43_TRIMO SubName: Full=Gamma gliadin {ECO:0000313|EMBL:ACJ76952.1};	--	GO:0045735,nutrient reservoir activity; GO:0003674,molecular_function	PF13016.6:Cys-rich Gliadin N-terminal	--	--	--
TraesCS1A02G007400	FALSE	TRUE	FALSE	FALSE	0	0	0	1265.07	2807.71	1750.97	18.91	98.6	36.32	0.64	4.59	0.71	0	0.13	0	3999.95	7969.64	4356.95	316.49	819.03	21.43	0.66	0.52	7.68	1A	4033339	4034196	+	TraesCS1A02G007400	Gamma gliadin-A3 [Source:UniProtKB/TrEMBL%3BAcc:B6UKM9]	--	--	gamma-gliadin [Triticum aestivum]	GDBX_WHEAT RecName: Full=Gamma-gliadin; Flags: Precursor;	B6UKM9_WHEAT SubName: Full=Gamma gliadin-A3 {ECO:0000313|EMBL:ATY51546.1, ECO:0000313|EnsemblPlants:TraesCS1A02G007400.1.cds1}; SubName: Full=Gamma gliadin-A4 {ECO:0000313|EMBL:ATY51547.1}; SubName: Full=Gamma-gliadin {ECO:0000313|EMBL:ACJ03455.1}; SubName: Full=Gamma-gliadin 6a {ECO:0000313|EMBL:AGJ50345.1}; SubName: Full=Gamma-gliadin 6b {ECO:0000313|EMBL:AGJ50346.1};	--	GO:0045735,nutrient reservoir activity; GO:0003674,molecular_function	PF13016.6:Cys-rich Gliadin N-terminal	--	--	--
TraesCS1A02G007500	FALSE	FALSE	TRUE	TRUE	13.12	15.45	10.8	8.34	7.03	11.32	4.84	4.3	4.58	7.42	7.09	6.5	20.05	19.6	20.7	6.4	8.88	8.06	1.62	1.85	1.63	4.24	3.47	3.48	1A	4045713	4048684	+	TraesCS1A02G007500	Peptidyl-prolyl cis-trans isomerase [Source:UniProtKB/TrEMBL%3BAcc:W4ZWP2]	K03768 peptidyl-prolyl cis-trans isomerase B (cyclophilin B) [EC:5.2.1.8] | (RefSeq) photosynthetic NDH subunit of lumenal location 5, chloroplastic-like (A)	--	peptidylprolyl isomerase [Triticum aestivum]	PNSL5_ARATH RecName: Full=Photosynthetic NDH subunit of lumenal location 5, chloroplastic {ECO:0000303|PubMed:21785130}; AltName: Full=Cyclophilin of 20 kDa 2; AltName: Full=Peptidyl-prolyl cis-trans isomerase CYP20-2; Short=PPIase CYP20-2; EC=5.2.1.8; AltName: Full=Rotamase CYP20-2; AltName: Full=Thylakoid lumen PPIase of 20 kDa; Short=TLP20; Flags: Precursor;	T1LG78_TRIUA RecName: Full=Peptidyl-prolyl cis-trans isomerase {ECO:0000256|RuleBase:RU363019}; Short=PPIase {ECO:0000256|RuleBase:RU363019}; EC=5.2.1.8 {ECO:0000256|RuleBase:RU363019};	At5g13120	GO:0009507,chloroplast; GO:0009533,chloroplast stromal thylakoid; GO:0009534,chloroplast thylakoid; GO:0009535,chloroplast thylakoid membrane; GO:0005737,cytoplasm; GO:0009536,plastid; GO:0009579,thylakoid; GO:0031977,thylakoid lumen; GO:0016018,cyclosporin A binding; GO:0003755,peptidyl-prolyl cis-trans isomerase activity; GO:0043424,protein histidine kinase binding; GO:0010275,NAD(P)H dehydroge…	PF00160.21:Cyclophilin type peptidyl-prolyl cis-trans isomerase/CLD	--	--	--
TraesCS1A02G007700	FALSE	FALSE	TRUE	FALSE	0	0	0	3227.45	6743.47	4588.7	15.67	63.32	28.43	0.18	1.17	0.25	0	0	0.32	6087.88	10029.6	6720.54	164.31	436.82	12	0.06	0.27	3.35	1A	4053221	4053823	+	TraesCS1A02G007700	--	--	--	Avenin-3 [Triticum urartu]	GDBB_WHEAT RecName: Full=Gamma-gliadin B; Flags: Precursor;	M8ANS4_TRIUA SubName: Full=Avenin-3 {ECO:0000313|EMBL:EMS62569.1, ECO:0000313|EnsemblPlants:TRIUR3_03663-P1};	--	GO:0045735,nutrient reservoir activity; GO:0003674,molecular_function	PF13016.6:Cys-rich Gliadin N-terminal	--	--	--
TraesCS1A02G007934	FALSE	TRUE	FALSE	FALSE	0	0	0	12.35	13.97	14.64	0.57	1.37	0.79	0.05	0	0	0	0	0	33.52	52.73	39.69	1.83	11.3	0.66	0	0	0	1A	4095724	4096825	+	TraesCS1A02G007934	--	--	--	low-molecular-weight glutenin subunit emmer-2 [Triticum dicoccoides]	GLTC_WHEAT RecName: Full=Glutenin, low molecular weight subunit PTDUCD1; Flags: Precursor;	V5NE10_TRIDC SubName: Full=Low-molecular-weight glutenin subunit emmer-2 {ECO:0000313|EMBL:AHA86551.1};	--	GO:0045735,nutrient reservoir activity; GO:0003674,molecular_function	PF00234.22:Protease inhibitor/seed storage/LTP family	--	--	--
TraesCS1A02G008000	FALSE	TRUE	FALSE	TRUE	0	0	0	1171.28	2254.54	1621.13	32.07	83.64	41.57	0.94	3.13	0.68	0	0	0	45.47	61.38	36.26	10.33	30.42	2.8	0	0	0.12	1A	4202212	4203588	-	TraesCS1A02G008000	--	--	--	low molecular weight glutenin [Triticum aestivum]	GLTC_WHEAT RecName: Full=Glutenin, low molecular weight subunit PTDUCD1; Flags: Precursor;	D3UAL5_WHEAT SubName: Full=Low molecular weight glutenin subunit A3-2 {ECO:0000313|EMBL:ACZ51336.1}; SubName: Full=Low-molecular-weight glutenin subunit {ECO:0000313|EMBL:AGK83135.1}; Flags: Fragment;	--	GO:0045735,nutrient reservoir activity; GO:0003674,molecular_function	PF00234.22:Protease inhibitor/seed storage/LTP family	--	--	--
TraesCS1A02G008300	FALSE	FALSE	TRUE	FALSE	0.18	0.17	0	0	0	0	0.41	0.04	0.23	0	0	0	0	0	0	0	0	0	0	0	0	0	0	0	1A	4549622	4554906	+	TraesCS1A02G008300	--	K15078 structure-specific endonuclease subunit SLX1 [EC:3.6.1.-] | (RefSeq) putative disease resistance protein RGA3 (A)	--	Putative disease resistance protein RGA4 [Triticum urartu]	RGA4_SOLBU RecName: Full=Putative disease resistance protein RGA4; AltName: Full=RGA4-blb;	A0A3B5XTA9_WHEAT SubName: Full=Uncharacterized protein {ECO:0000313|EnsemblPlants:TraesCS1A02G008300.1};	At3g14460	GO:0043531,ADP binding; GO:0005524,ATP binding; GO:0006952,defense response; GO:0000166,nucleotide binding; GO:0003674,molecular_function; GO:0005488,binding; GO:0017076,purine nucleotide binding; GO:0030554,adenyl nucleotide binding; GO:0032553,ribonucleotide binding; GO:0032555,purine ribonucleotide binding; GO:0032559,adenyl ribonucleotide binding; GO:0036094,small molecule binding; GO:0043167…	PF00931.22:NB-ARC domain	--	--	--
TraesCS1A02G009000	FALSE	FALSE	TRUE	FALSE	11.1	4.77	10.82	7.18	7.12	6.25	12.4	6.58	9.08	4.95	5.13	3.83	10.15	8.65	8.95	2.28	3.31	5.22	2.45	4.14	2.82	7.19	7.92	4.62	1A	5491027	5495112	+	TraesCS1A02G009000	--	K24194 boron transporter | (RefSeq) boron transporter 4 (A)	--	inversin-B [Aegilops tauschii subsp. tauschii]	HSOP2_ARATH RecName: Full=Hsp70-Hsp90 organizing protein 2; Short=AtHop2;	A0A3B5XTB9_WHEAT SubName: Full=Uncharacterized protein {ECO:0000313|EnsemblPlants:TraesCS1A02G009000.3};	At3g04710_2	GO:0005829,cytosol; GO:0005634,nucleus; GO:0005886,plasma membrane; GO:0051879,Hsp90 protein binding; GO:0070678,preprotein binding; GO:0051131,chaperone-mediated protein complex assembly; GO:0046686,response to cadmium ion; GO:0003674,molecular_function; GO:0005488,binding; GO:0005515,protein binding; GO:0031072,heat shock protein binding; GO:0008150,biological_process; GO:0009987,cellular proce…	PF12796.7:Ankyrin repeats (3 copies)	--	--	--
TraesCS1A02G009300	TRUE	FALSE	FALSE	FALSE	0.21	0.55	0.47	0.06	0	0.01	0.39	0.23	0.3	0.16	0.09	0.17	0	0	0.03	0.05	0.01	0.04	0	0.04	0.13	0.12	0.11	0.06	1A	5501535	5507742	-	TraesCS1A02G009300	--	K15078 structure-specific endonuclease subunit SLX1 [EC:3.6.1.-] | (RefSeq) putative disease resistance protein RGA3 (A)	--	Putative disease resistance protein RGA4 [Triticum urartu]	RGA4_SOLBU RecName: Full=Putative disease resistance protein RGA4; AltName: Full=RGA4-blb;	A0A3B5XT17_WHEAT SubName: Full=Uncharacterized protein {ECO:0000313|EnsemblPlants:TraesCS1A02G009300.1.cds1};	At3g14460	GO:0043531,ADP binding; GO:0005524,ATP binding; GO:0006952,defense response; GO:0000166,nucleotide binding; GO:0003674,molecular_function; GO:0005488,binding; GO:0017076,purine nucleotide binding; GO:0030554,adenyl nucleotide binding; GO:0032553,ribonucleotide binding; GO:0032555,purine ribonucleotide binding; GO:0032559,adenyl ribonucleotide binding; GO:0036094,small molecule binding; GO:0043167…	PF00931.22:NB-ARC domain	--	--	--
TraesCS1A02G009320	TRUE	FALSE	TRUE	FALSE	0.58	0.1	0.26	0.03	0.03	0	0.31	0.24	0.1	0.26	0.11	0.06	0	0	0	0	0	0	0	0	0	0	0	0	1A	5521573	5527792	-	TraesCS1A02G009320	--	K15078 structure-specific endonuclease subunit SLX1 [EC:3.6.1.-] | (RefSeq) putative disease resistance protein RGA3 (A)	--	powder mildew resistance-like protein [Triticum monococcum]	RGA1_SOLBU RecName: Full=Putative disease resistance protein RGA1; AltName: Full=RGA3-blb;	A0A3B5YR01_WHEAT SubName: Full=Uncharacterized protein {ECO:0000313|EnsemblPlants:TraesCS1B02G012400.1};	At3g14460	GO:0043531,ADP binding; GO:0005524,ATP binding; GO:0006952,defense response; GO:0000166,nucleotide binding; GO:0003674,molecular_function; GO:0005488,binding; GO:0017076,purine nucleotide binding; GO:0030554,adenyl nucleotide binding; GO:0032553,ribonucleotide binding; GO:0032555,purine ribonucleotide binding; GO:0032559,adenyl ribonucleotide binding; GO:0036094,small molecule binding; GO:0043167…	PF00931.22:NB-ARC domain	--	--	--
TraesCS1A02G009400	TRUE	FALSE	FALSE	FALSE	0.29	0.18	0.43	0.07	0	0	0.03	0.01	0.06	0.03	0.02	0	0	0	0.02	0	0	0.02	0	0	0	0.01	0.02	0.02	1A	5645211	5650510	-	TraesCS1A02G009400	--	K15078 structure-specific endonuclease subunit SLX1 [EC:3.6.1.-] | (RefSeq) putative disease resistance protein RGA3 (A)	--	Putative disease resistance protein RGA4 [Triticum urartu]	RGA4_SOLBU RecName: Full=Putative disease resistance protein RGA4; AltName: Full=RGA4-blb;	A0A3B5XTC4_WHEAT SubName: Full=Uncharacterized protein {ECO:0000313|EnsemblPlants:TraesCS1A02G009400.1};	At3g14470	GO:0043531,ADP binding; GO:0005524,ATP binding; GO:0006952,defense response; GO:0000166,nucleotide binding; GO:0003674,molecular_function; GO:0005488,binding; GO:0017076,purine nucleotide binding; GO:0030554,adenyl nucleotide binding; GO:0032553,ribonucleotide binding; GO:0032555,purine ribonucleotide binding; GO:0032559,adenyl ribonucleotide binding; GO:0036094,small molecule binding; GO:0043167…	PF00931.22:NB-ARC domain	--	--	--
TraesCS1A02G010300	FALSE	TRUE	TRUE	TRUE	0.71	1.31	1.58	2.86	2.01	2.82	2.66	1.35	2.38	1.19	0.97	0.82	1.82	2.48	2.56	0.73	0.69	0.92	0.45	0.02	0.34	0.13	0.33	0.19	1A	6332192	6336859	+	TraesCS1A02G010300	--	--	--	uncharacterized protein LOC109745970 [Aegilops tauschii subsp. tauschii]	--	A0A452XGV2_AEGTS SubName: Full=Uncharacterized protein {ECO:0000313|EnsemblPlants:AET0Gv20153800.3};	At4g12340	--	PF07956.11:Protein of Unknown function (DUF1690)	--	--	--
TraesCS1A02G010400	TRUE	FALSE	FALSE	TRUE	0.46	0.9	0.48	0.34	0.11	0	1.59	0.35	0.91	0.78	0.66	0.99	0.07	0.11	0.13	0.16	0.02	0.08	0.07	0.98	0.42	0.33	0.3	0.29	1A	6336481	6345966	-	TraesCS1A02G010400	--	K15078 structure-specific endonuclease subunit SLX1 [EC:3.6.1.-] | (RefSeq) putative disease resistance protein RGA3 (A)	--	Putative disease resistance protein RGA4 [Triticum urartu]	RGA4_SOLBU RecName: Full=Putative disease resistance protein RGA4; AltName: Full=RGA4-blb;	A0A3B5XTB0_WHEAT SubName: Full=Uncharacterized protein {ECO:0000313|EnsemblPlants:TraesCS1A02G010400.1};	At3g14460	GO:0043531,ADP binding; GO:0005524,ATP binding; GO:0006952,defense response; GO:0000166,nucleotide binding; GO:0003674,molecular_function; GO:0005488,binding; GO:0017076,purine nucleotide binding; GO:0030554,adenyl nucleotide binding; GO:0032553,ribonucleotide binding; GO:0032555,purine ribonucleotide binding; GO:0032559,adenyl ribonucleotide binding; GO:0036094,small molecule binding; GO:0043167…	PF00931.22:NB-ARC domain	--	--	--
TraesCS1A02G010900	FALSE	TRUE	TRUE	FALSE	0	0	0	6.21	10.22	12.16	0.54	0.3	0.48	0.06	0.15	0.33	0	0	0	2954.05	7210.55	4040.59	217.72	696.61	37.29	0.12	0.57	4.49	1A	6517423	6518340	+	TraesCS1A02G010900	--	--	--	low molecular weight glutenin subunit [Triticum monococcum subsp. aegilopoides]	GDB1_WHEAT RecName: Full=Gamma-gliadin B-I; Flags: Precursor;	A0A1U9XLA3_WHEAT SubName: Full=Low-molecular-weight glutenin subunit {ECO:0000313|EMBL:AQZ22279.1};	--	GO:0045735,nutrient reservoir activity; GO:0003674,molecular_function	PF13016.6:Cys-rich Gliadin N-terminal	--	--	--
TraesCS1A02G010905	FALSE	TRUE	FALSE	FALSE	0	0	0	3.84	3.45	5.48	0.09	0.56	0.35	0	0	0	0	0	0	0.12	0.31	0.07	0	0	0	0	0	0	1A	6561797	6562688	+	TraesCS1A02G010905	--	--	--	LMW-m [Triticum timopheevii]	GLTC_WHEAT RecName: Full=Glutenin, low molecular weight subunit PTDUCD1; Flags: Precursor;	A0A7D4Y136_WHEAT SubName: Full=Low-molecular-weight glutenin subunit {ECO:0000313|EMBL:QKX46037.1};	--	GO:0045735,nutrient reservoir activity; GO:0003674,molecular_function	PF13016.6:Cys-rich Gliadin N-terminal	--	--	--
TraesCS1A02G011100	TRUE	FALSE	FALSE	FALSE	9.7	4.38	1.33	1.64	0.94	0	0.18	1.14	0.25	0.29	0.17	0.43	0.36	0.64	0.06	0.19	0.13	0.18	0	0.04	0	0.04	0.06	0.09	1A	6566139	6567972	+	TraesCS1A02G011100	--	K02965 small subunit ribosomal protein S19 | (RefSeq) ribosomal protein S19, mitochondrial-like (A)	ko03010: Ribosome	Ribosomal protein S19, mitochondrial [Triticum urartu]	RT19_PETHY RecName: Full=Ribosomal protein S19, mitochondrial;	A0A3B5XTB6_WHEAT SubName: Full=Uncharacterized protein {ECO:0000313|EnsemblPlants:TraesCS1A02G011100.1};	At5g47320	GO:0005739,mitochondrion; GO:0015935,small ribosomal subunit; GO:0003723,RNA binding; GO:0003735,structural constituent of ribosome; GO:0006412,translation; GO:0003674,molecular_function; GO:0003676,nucleic acid binding; GO:0005488,binding; GO:0097159,organic cyclic compound binding; GO:1901363,heterocyclic compound binding; GO:0005198,structural molecule activity; GO:0006518,peptide metabolic pr…	PF00203.21:Ribosomal protein S19	--	--	--
TraesCS1A02G013700	FALSE	FALSE	TRUE	FALSE	2	3.01	3.19	2.06	1.88	1.95	3.71	1.84	2.64	0.69	1	2.3	2.07	2	2.32	2.34	1.57	1.25	0.78	0.77	0.57	0.34	0.55	0.99	1A	7651464	7654123	-	TraesCS1A02G013700	--	K09561 STIP1 homology and U-box containing protein 1 [EC:2.3.2.27] | (RefSeq) E3 ubiquitin-protein ligase CHIP-like isoform X1 (A)	ko04120: Ubiquitin mediated proteolysis; ko04141: Protein processing in endoplasmic reticulum	E3 ubiquitin-protein ligase CHIP-like isoform X2 [Aegilops tauschii subsp. tauschii]	CHIP_ARATH RecName: Full=E3 ubiquitin-protein ligase CHIP {ECO:0000305}; EC=2.3.2.27 {ECO:0000269|PubMed:16640601, ECO:0000269|PubMed:17241447}; AltName: Full=Carboxyl terminus of HSC70-interacting protein {ECO:0000303|PubMed:12805616}; Short=AtCHIP {ECO:0000303|PubMed:12805616}; AltName: Full=Plant U-box protein 61; AltName: Full=RING-type E3 ubiquitin transferase CHIP {ECO:0000305}; AltName: Fu…	A0A452XJH6_AEGTS SubName: Full=Uncharacterized protein {ECO:0000313|EnsemblPlants:AET1Gv20032000.6};	At3g07370	GO:0005737,cytoplasm; GO:0051087,chaperone binding; GO:0061630,ubiquitin protein ligase activity; GO:0004842,ubiquitin-protein transferase activity; GO:0071218,cellular response to misfolded protein; GO:0045862,positive regulation of proteolysis; GO:0043161,proteasome-mediated ubiquitin-dependent protein catabolic process; GO:0000209,protein polyubiquitination; GO:0006515,protein quality control …	PF04564.15:U-box domain	--	--	--
TraesCS1A02G014000	FALSE	FALSE	TRUE	FALSE	0	0	0	302.86	440.6	401.46	0.69	3.26	2.17	0	0	0.19	0	0	0	615.29	344.28	203.23	31.7	4.27	3.8	0.22	0	0.11	1A	7685115	7685702	-	TraesCS1A02G014000	Defensin [Source:UniProtKB/TrEMBL%3BAcc:W4ZWJ1]	--	--	defensin [Triticum aestivum]	DEF12_TRIMO RecName: Full=Defensin Tm-AMP-D1.2;	W4ZWJ1_WHEAT SubName: Full=Defensin {ECO:0000313|EMBL:AIA66999.1, ECO:0000313|EnsemblPlants:TraesCS1A02G014000.1};	At2g02120	GO:0050832,defense response to fungus; GO:0031640,killing of cells of other organism; GO:0006950,response to stress; GO:0006952,defense response; GO:0008150,biological_process; GO:0009605,response to external stimulus; GO:0009607,response to biotic stimulus; GO:0009620,response to fungus; GO:0043207,response to external biotic stimulus; GO:0044419,biological process involved in interspecies inter…	PF00304.20:Gamma-thionin family	--	--	--
TraesCS1A02G014100	FALSE	TRUE	FALSE	TRUE	0	0	0	2710.16	2709.35	3699.4	1676.85	1883.36	1730.6	146.18	149.32	81.16	0	0	0	1025.02	307.55	662.87	1695.9	1531.27	1200.65	541.31	476.75	334.56	1A	7697292	7698190	-	TraesCS1A02G014100	--	--	--	Defensin Tk-AMP-D1 [Triticum urartu]	DEF1_TRIKH RecName: Full=Defensin Tk-AMP-D1;	A0A3B5XUE9_WHEAT RecName: Full=Knot1 domain-containing protein {ECO:0000259|SMART:SM00505};	At2g02120	GO:0050832,defense response to fungus; GO:0031640,killing of cells of other organism; GO:0006950,response to stress; GO:0006952,defense response; GO:0008150,biological_process; GO:0009605,response to external stimulus; GO:0009607,response to biotic stimulus; GO:0009620,response to fungus; GO:0043207,response to external biotic stimulus; GO:0044419,biological process involved in interspecies inter…	PF00304.20:Gamma-thionin family	--	--	--
TraesCS1A02G016200	TRUE	FALSE	FALSE	TRUE	0.48	0.18	0.56	0.46	0.47	0.25	0.92	0.39	0.55	0.24	0.17	0.78	0.04	0.04	0.05	0.13	0.01	0.11	0.44	0.2	0.14	0.08	0.1	0.06	1A	8628133	8633964	-	TraesCS1A02G016200	--	K13457 disease resistance protein RPM1 | (RefSeq) disease resistance protein RPM1-like (A)	ko04626: Plant-pathogen interaction	disease resistance protein RPM1-like [Aegilops tauschii subsp. tauschii]	RPM1_ARATH RecName: Full=Disease resistance protein RPM1; AltName: Full=Resistance to Pseudomonas syringae protein 3;	A0A3B5XTA6_WHEAT SubName: Full=Uncharacterized protein {ECO:0000313|EnsemblPlants:TraesCS1A02G016200.1.cds1};	At3g07040	GO:0012505,endomembrane system; GO:0019897,extrinsic component of plasma membrane; GO:0005886,plasma membrane; GO:0043531,ADP binding; GO:0005524,ATP binding; GO:0000166,nucleotide binding; GO:0009626,plant-type hypersensitive response; GO:0003674,molecular_function; GO:0005488,binding; GO:0017076,purine nucleotide binding; GO:0030554,adenyl nucleotide binding; GO:0032553,ribonucleotide binding; …	PF00931.22:NB-ARC domain	--	--	--
TraesCS1A02G016900	TRUE	TRUE	TRUE	TRUE	8.46	6.29	4.89	3.36	2.74	3.76	5.19	6.66	6.62	6.96	9	11.36	2.33	1.12	2.34	0.14	0.1	0.44	0.51	0.39	0.35	0.5	0.97	0.55	1A	9104841	9110639	-	TraesCS1A02G016900	Phosphatidate cytidylyltransferase [Source:UniProtKB/TrEMBL%3BAcc:A0A1D5S3X7]	K00981 phosphatidate cytidylyltransferase [EC:2.7.7.41] | (RefSeq) phosphatidate cytidylyltransferase 1-like (A)	ko00564: Glycerophospholipid metabolism; ko01100: Metabolic pathways; ko01110: Biosynthesis of secondary metabolites; ko04070: Phosphatidylinositol signaling system	phosphatidate cytidylyltransferase 1-like [Aegilops tauschii subsp. tauschii]	CDS1_SOLTU RecName: Full=Phosphatidate cytidylyltransferase 1 {ECO:0000303|PubMed:9085581}; EC=2.7.7.41 {ECO:0000269|PubMed:9085581}; AltName: Full=CDP-DAG synthase; AltName: Full=CDP-DG synthase; AltName: Full=CDP-diacylglycerol synthase; Short=CDS; AltName: Full=CDP-diglyceride pyrophosphorylase; AltName: Full=CDP-diglyceride synthase; AltName: Full=CTP:phosphatidate cytidylyltransferase;	A0A446IHZ8_TRITD RecName: Full=Phosphatidate cytidylyltransferase {ECO:0000256|ARBA:ARBA00012487, ECO:0000256|PIRNR:PIRNR018269}; EC=2.7.7.41 {ECO:0000256|ARBA:ARBA00012487, ECO:0000256|PIRNR:PIRNR018269};	At4g22340	GO:0005789,endoplasmic reticulum membrane; GO:0016021,integral component of membrane; GO:0004605,phosphatidate cytidylyltransferase activity; GO:0016024,CDP-diacylglycerol biosynthetic process; GO:0003674,molecular_function; GO:0003824,catalytic activity; GO:0016740,transferase activity; GO:0016772,transferase activity, transferring phosphorus-containing groups; GO:0016779,nucleotidyltransferase …	PF01148.20:Cytidylyltransferase family	--	--	--
TraesCS1A02G017000	FALSE	TRUE	FALSE	FALSE	5.28	2.77	6.02	2.45	3.31	2.6	4.03	2.71	2.74	3.02	3.56	3.15	7.91	9.48	6.57	6.43	5.48	9.03	2.84	7.88	4.18	6.9	7.93	5.67	1A	9119143	9123202	+	TraesCS1A02G017000	--	K14325 RNA-binding protein with serine-rich domain 1 | (RefSeq) serine/arginine-rich splicing factor SR45-like (A)	ko03013: Nucleocytoplasmic transport; ko03015: mRNA surveillance pathway	RNA-binding protein with serine-rich domain 1-A [Triticum urartu]	SR45_ARATH RecName: Full=Serine/arginine-rich splicing factor SR45 {ECO:0000303|PubMed:10593939}; Short=At-SR45 {ECO:0000303|PubMed:10593939}; Short=AtSR45 {ECO:0000303|PubMed:10593939}; AltName: Full=Serine/arginine-rich ribonucleoprotein 1 {ECO:0000303|PubMed:19435936};	A0A3B5XT33_WHEAT RecName: Full=RRM domain-containing protein {ECO:0000259|PROSITE:PS50102};	At1g16610	GO:0061574,ASAP complex; GO:0005737,cytoplasm; GO:0016607,nuclear speck; GO:0005730,nucleolus; GO:0005654,nucleoplasm; GO:0005681,spliceosomal complex; GO:0003723,RNA binding; GO:0000398,mRNA splicing, via spliceosome; GO:0000381,regulation of alternative mRNA splicing, via spliceosome; GO:0008380,RNA splicing; GO:0010182,sugar mediated signaling pathway; GO:0003674,molecular_function; GO:0003676…	PF00076.22:RNA recognition motif. (a.k.a. RRM, RBD, or RNP domain)	--	--	--
TraesCS1A02G019000	TRUE	TRUE	TRUE	TRUE	76.39	75.18	75.95	28.29	24.1	26.85	53.17	46.39	40.4	71.57	70.98	115.17	16.05	19	17.54	9.67	7.1	11.09	16.34	12.02	9.11	6.44	7.63	10.06	1A	9586486	9589430	-	TraesCS1A02G019000	V-type proton ATPase proteolipid subunit [Source:UniProtKB/TrEMBL%3BAcc:A0A1D5T1X1]	K02155 V-type H+-transporting ATPase 16kDa proteolipid subunit | (RefSeq) V-type proton ATPase 16 kDa proteolipid subunit-like (A)	ko00190: Oxidative phosphorylation; ko01100: Metabolic pathways; ko04145: Phagosome	V-type proton ATPase 16 kDa proteolipid subunit-like [Aegilops tauschii subsp. tauschii]	VATL_AVESA RecName: Full=V-type proton ATPase 16 kDa proteolipid subunit; Short=V-ATPase 16 kDa proteolipid subunit; AltName: Full=Vacuolar proton pump 16 kDa proteolipid subunit;	A0A1D5T1X1_WHEAT RecName: Full=V-type proton ATPase proteolipid subunit {ECO:0000256|RuleBase:RU363060};	At1g19910	GO:0016021,integral component of membrane; GO:0033179,proton-transporting V-type ATPase, V0 domain; GO:0005774,vacuolar membrane; GO:0015078,proton transmembrane transporter activity; GO:0003674,molecular_function; GO:0005215,transporter activity; GO:0008324,cation transmembrane transporter activity; GO:0015075,ion transmembrane transporter activity; GO:0015318,inorganic molecular entity transmem…	PF00137.21:ATP synthase subunit C	--	--	--
TraesCS1A02G020300	TRUE	TRUE	TRUE	TRUE	8.76	17.29	12.71	11.91	10.83	14.26	6.29	5.43	6.14	2.83	2.6	1.64	0	0	0	0	0	0	0	0	0	0	0	0	1A	10047783	10050350	-	TraesCS1A02G020300	--	K17987 next to BRCA1 gene 1 protein | (RefSeq) uncharacterized protein LOC105974964 (A)	--	hypothetical protein TRIUR3_04358 [Triticum urartu]	PRAF1_ARATH RecName: Full=PH, RCC1 and FYVE domains-containing protein 1 {ECO:0000303|PubMed:11563980}; AltName: Full=Protein Praf4 {ECO:0000303|PubMed:15358268};	M8A937_TRIUA RecName: Full=BRX domain-containing protein {ECO:0000259|PROSITE:PS51514};	At1g76950	GO:0005085,guanyl-nucleotide exchange factor activity; GO:0046872,metal ion binding; GO:0070300,phosphatidic acid binding; GO:0035091,phosphatidylinositol binding; GO:0003674,molecular_function; GO:0030234,enzyme regulator activity; GO:0030695,GTPase regulator activity; GO:0060589,nucleoside-triphosphatase regulator activity; GO:0098772,molecular function regulator; GO:0005488,binding; GO:0043167…	PF08381.11:Transcription factor regulating root and shoot growth via Pin3	--	--	--
TraesCS1A02G020400	TRUE	FALSE	FALSE	FALSE	0.65	1.34	1.41	1.36	0.87	1.64	0.7	0.36	0.55	0.13	0.21	0.09	0.29	0.04	0.08	0.56	0.73	0.67	0.13	0.57	0.1	0.43	0.65	0.34	1A	10051720	10058221	-	TraesCS1A02G020400	Putative chromosome condensation factor [Source:UniProtKB/TrEMBL%3BAcc:Q5EWZ0]	K10615 E3 ubiquitin-protein ligase HERC4 [EC:2.3.2.26] | (RefSeq) probable E3 ubiquitin-protein ligase HERC4 isoform X1 (A)	ko04120: Ubiquitin mediated proteolysis	putative chromosome condensation factor [Triticum aestivum]	PRAF1_ARATH RecName: Full=PH, RCC1 and FYVE domains-containing protein 1 {ECO:0000303|PubMed:11563980}; AltName: Full=Protein Praf4 {ECO:0000303|PubMed:15358268};	A0A446II25_TRITD SubName: Full=Uncharacterized protein {ECO:0000313|EMBL:VAH00498.1};	At1g76950	GO:0005085,guanyl-nucleotide exchange factor activity; GO:0046872,metal ion binding; GO:0070300,phosphatidic acid binding; GO:0035091,phosphatidylinositol binding; GO:0003674,molecular_function; GO:0030234,enzyme regulator activity; GO:0030695,GTPase regulator activity; GO:0060589,nucleoside-triphosphatase regulator activity; GO:0098772,molecular function regulator; GO:0005488,binding; GO:0043167…	PF00415.18:Regulator of chromosome condensation (RCC1) repeat	--	--	--
TraesCS1A02G020500	FALSE	TRUE	FALSE	FALSE	78.32	74.13	80.66	15.87	11.04	16.18	50.03	30.73	41.86	36.62	52.84	55.52	48.11	70.89	68.62	33.84	34.76	40.69	40.71	51.15	36.6	66.14	85.7	82.57	1A	10066113	10069211	+	TraesCS1A02G020500	--	K10355 actin, other eukaryote | (RefSeq) actin-97 (A)	--	hypothetical protein OsJ_16821 [Oryza sativa Japonica Group]	ACT11_SOLTU RecName: Full=Actin-97;	A0A3B5XT63_WHEAT SubName: Full=Uncharacterized protein {ECO:0000313|EnsemblPlants:TraesCS1A02G020500.2};	At5g09810	GO:0005737,cytoplasm; GO:0005856,cytoskeleton; GO:0005524,ATP binding; GO:0000166,nucleotide binding; GO:0003674,molecular_function; GO:0005488,binding; GO:0017076,purine nucleotide binding; GO:0030554,adenyl nucleotide binding; GO:0032553,ribonucleotide binding; GO:0032555,purine ribonucleotide binding; GO:0032559,adenyl ribonucleotide binding; GO:0035639,purine ribonucleoside triphosphate bindi…	PF00022.19:Actin	--	--	--
TraesCS1A02G021700	TRUE	FALSE	FALSE	FALSE	1.21	2.23	2.43	0	0	0	0	0.07	0.03	0.07	0.17	0	0.51	0.29	0.5	0	0	0	0	0	0	0	0.03	0.07	1A	10469148	10475302	-	TraesCS1A02G021700	--	K13457 disease resistance protein RPM1 | (RefSeq) disease resistance protein RPM1 (A)	ko04626: Plant-pathogen interaction	Disease resistance protein RPM1 [Triticum urartu]	DRL11_ARATH RecName: Full=Probable disease resistance protein RF9;	A0A3B5XTN8_WHEAT SubName: Full=Uncharacterized protein {ECO:0000313|EnsemblPlants:TraesCS1A02G021700.1};	At1g59218	GO:0043531,ADP binding; GO:0005524,ATP binding; GO:0006952,defense response; GO:0000166,nucleotide binding; GO:0003674,molecular_function; GO:0005488,binding; GO:0017076,purine nucleotide binding; GO:0030554,adenyl nucleotide binding; GO:0032553,ribonucleotide binding; GO:0032555,purine ribonucleotide binding; GO:0032559,adenyl ribonucleotide binding; GO:0036094,small molecule binding; GO:0043167…	PF00931.22:NB-ARC domain	--	--	--
TraesCS1A02G023900	TRUE	TRUE	FALSE	FALSE	0	0	0	0	0	0	0	0	0	0	0	0	0.97	0.42	0.93	1.75	1.95	1.41	0.22	1.33	0.43	0.45	0.12	0.12	1A	11670629	11672741	+	TraesCS1A02G023900	--	--	--	hypothetical protein TRIUR3_04039 [Triticum urartu]	--	A0A3B5XTR2_WHEAT SubName: Full=Uncharacterized protein {ECO:0000313|EnsemblPlants:TraesCS1A02G023900.1};	--	--	--	--	--	--
TraesCS1A02G024000	TRUE	TRUE	TRUE	TRUE	0	0	0.02	0	0	0	0.07	0	0.04	0.06	0	0	10.74	11.17	10.77	4.53	6.13	4.18	2.27	3.45	1.41	0.86	0.37	1.63	1A	11729437	11731433	-	TraesCS1A02G024000	--	--	--	hypothetical protein TRIUR3_04039 [Triticum urartu]	--	A0A3B5XTT5_WHEAT SubName: Full=Uncharacterized protein {ECO:0000313|EnsemblPlants:TraesCS1A02G024000.1};	--	--	--	--	--	--
TraesCS1A02G024200	FALSE	FALSE	FALSE	TRUE	2.16	3.93	2.78	0.86	0.94	1.02	2.72	1.57	2.4	4.48	4.66	7.52	3.2	3.8	2.87	1.01	0.59	1.07	0.82	1.59	0.5	1.18	0.25	0.87	1A	11819305	11825443	-	TraesCS1A02G024200	--	--	--	uncharacterized protein LOC109741984 [Aegilops tauschii subsp. tauschii]	--	A0A3B5XTI5_WHEAT SubName: Full=Uncharacterized protein {ECO:0000313|EnsemblPlants:TraesCS1A02G024200.2};	--	--	--	--	--	--
TraesCS1A02G024300	TRUE	FALSE	FALSE	FALSE	8.42	7.98	7.1	2.32	2.04	2.96	9	3.2	5.63	1.66	2.35	2.59	3.19	3.29	2.91	3.33	2.75	4.2	0.83	7.34	4.25	2.58	0.38	1.47	1A	11894091	11895818	+	TraesCS1A02G024300	--	--	--	hypothetical protein TRIUR3_27210 [Triticum urartu]	--	A0A3B5XTR8_WHEAT SubName: Full=Uncharacterized protein {ECO:0000313|EnsemblPlants:TraesCS1A02G024300.1};	--	--	--	--	--	--
TraesCS1A02G024600	FALSE	TRUE	FALSE	FALSE	1.56	0.65	0	1.71	0.89	2.15	0.08	0	0.06	0.14	0.25	0	0.95	0.81	2.48	0	0.05	0.44	0	0	0.11	0.14	0.09	0	1A	12096371	12098518	+	TraesCS1A02G024600	--	K22376 E3 ubiquitin-protein ligase KCMF1 [EC:2.3.2.27] | (RefSeq) protein DEHYDRATION-INDUCED 19 homolog 4-like (A)	--	protein DEHYDRATION-INDUCED 19 homolog 6-like [Aegilops tauschii subsp. tauschii]	DI196_ORYSJ RecName: Full=Protein DEHYDRATION-INDUCED 19 homolog 6; AltName: Full=OsDi19-6;	A0A446II92_TRITD SubName: Full=Uncharacterized protein {ECO:0000313|EMBL:VAH00544.1};	At1g56280	--	PF05605.12:Drought induced 19 protein (Di19), zinc-binding	--	--	--
TraesCS1A02G025600	FALSE	FALSE	TRUE	FALSE	0.34	0.5	1.04	0.3	0.09	0	0.04	0.35	0.11	0.13	0.02	0.22	1	0.65	0.28	0.06	0.09	0.36	1.56	0.19	2.18	0.08	0.07	0.05	1A	12303354	12311465	-	TraesCS1A02G025600	--	K13457 disease resistance protein RPM1 | (RefSeq) disease resistance protein RPM1-like isoform X1 (A)	ko04626: Plant-pathogen interaction	Disease resistance protein RPM1 [Triticum urartu]	RPM1_ARATH RecName: Full=Disease resistance protein RPM1; AltName: Full=Resistance to Pseudomonas syringae protein 3;	A0A3B5XTT3_WHEAT SubName: Full=Uncharacterized protein {ECO:0000313|EnsemblPlants:TraesCS1A02G025600.1.cds1};	At3g07040	GO:0012505,endomembrane system; GO:0019897,extrinsic component of plasma membrane; GO:0005886,plasma membrane; GO:0043531,ADP binding; GO:0005524,ATP binding; GO:0000166,nucleotide binding; GO:0009626,plant-type hypersensitive response; GO:0003674,molecular_function; GO:0005488,binding; GO:0017076,purine nucleotide binding; GO:0030554,adenyl nucleotide binding; GO:0032553,ribonucleotide binding; …	PF00931.22:NB-ARC domain	--	--	--
TraesCS1A02G025700	FALSE	TRUE	TRUE	TRUE	0.02	0.01	0.34	0.1	0.05	0	0.54	0.16	0.45	0.59	1.07	1.95	0.78	1.83	0.87	0.92	0.89	1.51	1.91	1.71	2.15	5.81	7.85	3.89	1A	12312969	12318272	-	TraesCS1A02G025700	--	K10728 topoisomerase (DNA) II binding protein 1 | (RefSeq) hypothetical protein (A)	ko03440: Homologous recombination	uncharacterized protein LOC109742023 [Aegilops tauschii subsp. tauschii]	Y4211_ARATH RecName: Full=BRCT domain-containing protein At4g02110;	A0A3B5XTV4_WHEAT SubName: Full=Uncharacterized protein {ECO:0000313|EnsemblPlants:TraesCS1A02G025700.1};	At1g67180_2	--	PF12738.7:twin BRCT domain	--	--	--
TraesCS1A02G025800	FALSE	FALSE	FALSE	TRUE	0	0	1.43	2.51	0.56	1.83	1.77	1.09	0.6	0.06	0.26	0.17	0.61	0.26	0.33	1.42	0.53	0.42	0.93	3.3	2.36	1.2	0.42	1.28	1A	12355116	12356701	+	TraesCS1A02G025800	--	K13229 2,4-dihydroxy-1,4-benzoxazin-3-one-glucoside dioxygenase [EC:1.14.11.59] | (RefSeq) DIBOA-glucoside dioxygenase BX6-like (A)	ko00402: Benzoxazinoid biosynthesis; ko01110: Biosynthesis of secondary metabolites	1-aminocyclopropane-1-carboxylate oxidase homolog 1-like [Aegilops tauschii subsp. tauschii]	ACCH2_ARATH RecName: Full=1-aminocyclopropane-1-carboxylate oxidase homolog 2;	A0A3B5XUR8_WHEAT RecName: Full=Fe2OG dioxygenase domain-containing protein {ECO:0000259|PROSITE:PS51471};	At1g06640	GO:0046872,metal ion binding; GO:0016491,oxidoreductase activity; GO:0003674,molecular_function; GO:0005488,binding; GO:0043167,ion binding; GO:0043169,cation binding; GO:0003824,catalytic activity	PF03171.20:2OG-Fe(II) oxygenase superfamily	--	--	--
TraesCS1A02G026200	TRUE	FALSE	TRUE	FALSE	1.21	1.34	2.04	2.86	1.38	0.8	2.03	0.97	1.69	0.55	0.87	2.53	5.64	4.85	4.31	1.82	1.1	2.18	6.42	3.51	10.78	0.37	0.15	0.62	1A	12502526	12507052	+	TraesCS1A02G026200	--	K13457 disease resistance protein RPM1 | (RefSeq) disease resistance protein RPM1-like (A)	ko04626: Plant-pathogen interaction	Disease resistance protein RPM1 [Triticum urartu]	RPM1_ARATH RecName: Full=Disease resistance protein RPM1; AltName: Full=Resistance to Pseudomonas syringae protein 3;	M7ZNA9_TRIUA SubName: Full=Disease resistance protein RPM1 {ECO:0000313|EMBL:EMS61126.1, ECO:0000313|EnsemblPlants:TRIUR3_12921-P1};	At3g07040	GO:0012505,endomembrane system; GO:0019897,extrinsic component of plasma membrane; GO:0005886,plasma membrane; GO:0043531,ADP binding; GO:0005524,ATP binding; GO:0000166,nucleotide binding; GO:0009626,plant-type hypersensitive response; GO:0003674,molecular_function; GO:0005488,binding; GO:0017076,purine nucleotide binding; GO:0030554,adenyl nucleotide binding; GO:0032553,ribonucleotide binding; …	PF00931.22:NB-ARC domain	--	--	--
TraesCS1A02G026400	TRUE	TRUE	TRUE	TRUE	0	0	0	0	0	0	0	0	0	0	0	0	1.11	2.41	2.38	0.54	0.24	0.56	0.2	0.25	0.29	0.46	0.61	0.23	1A	12585035	12592665	-	TraesCS1A02G026400	--	K13475 R protein MLA10 | (RefSeq) disease resistance protein RGA5-like isoform X1 (A)	ko04626: Plant-pathogen interaction	Disease resistance protein RPP13 [Triticum urartu]	RGA5R_ORYSJ RecName: Full=Disease resistance protein RGA5 {ECO:0000305}; AltName: Full=Os11gRGA5 {ECO:0000312|EMBL:BAK39930.1}; AltName: Full=SasRGA5 {ECO:0000303|PubMed:21251109};	A0A3B5XTK8_WHEAT SubName: Full=Uncharacterized protein {ECO:0000313|EnsemblPlants:TraesCS1A02G026400.1};	At3g46730	GO:0005737,cytoplasm; GO:0043531,ADP binding; GO:0005524,ATP binding; GO:0043621,protein self-association; GO:0042742,defense response to bacterium; GO:0002758,innate immune response-activating signal transduction; GO:0060548,negative regulation of cell death; GO:0009626,plant-type hypersensitive response; GO:0000166,nucleotide binding; GO:0003674,molecular_function; GO:0005488,binding; GO:001707…	PF00931.22:NB-ARC domain	--	--	--
TraesCS1A02G027600	TRUE	FALSE	FALSE	FALSE	0	0	0	0	0	0	0	0	0	0	0	0	0.38	0.4	0.32	0	0.14	0.09	0	0.1	0.03	0.01	0	0	1A	13081413	13086602	+	TraesCS1A02G027600	--	K03234 elongation factor 2 | (RefSeq) elongation factor 2-like (A)	--	putative translation elongation factor family protein [Zea mays]	EF2_ARATH RecName: Full=Elongation factor 2 {ECO:0000305}; Short=EF-2 {ECO:0000305}; AltName: Full=Protein LOW EXPRESSION OF OSMOTICALLY RESPONSIVE GENES 1 {ECO:0000303|PubMed:9401119};	A0A3B5XTX3_WHEAT RecName: Full=Tr-type G domain-containing protein {ECO:0000259|PROSITE:PS51722};	At1g56075	GO:0009507,chloroplast; GO:0005829,cytosol; GO:0005730,nucleolus; GO:0005634,nucleus; GO:0005886,plasma membrane; GO:0009506,plasmodesma; GO:1990904,ribonucleoprotein complex; GO:0005774,vacuolar membrane; GO:0005507,copper ion binding; GO:0005525,GTP binding; GO:0003924,GTPase activity; GO:0003729,mRNA binding; GO:0043022,ribosome binding; GO:0003746,translation elongation factor activity; GO:00…	PF00009.27:Elongation factor Tu GTP binding domain	--	--	--
TraesCS1A02G028500	TRUE	TRUE	FALSE	FALSE	0	0	0	0	0	0	0	0	0	0	0	0	0.55	1.28	1.09	0.07	0.67	0.94	0	0.16	0.21	0.19	0.15	0.25	1A	13346605	13352572	+	TraesCS1A02G028500	--	K13475 R protein MLA10 | (RefSeq) disease resistance protein RGA5-like isoform X1 (A)	ko04626: Plant-pathogen interaction	Disease resistance protein RPP13 [Triticum urartu]	RGA5S_ORYSJ RecName: Full=Disease resistance protein RGA5 {ECO:0000305}; AltName: Full=Os11gRGA5 {ECO:0000312|EMBL:BAK39932.1};	A0A446IIR4_TRITD SubName: Full=Uncharacterized protein {ECO:0000313|EMBL:VAH00716.1};	At3g46730	GO:0043531,ADP binding; GO:0005524,ATP binding; GO:0006952,defense response; GO:0000166,nucleotide binding; GO:0003674,molecular_function; GO:0005488,binding; GO:0017076,purine nucleotide binding; GO:0030554,adenyl nucleotide binding; GO:0032553,ribonucleotide binding; GO:0032555,purine ribonucleotide binding; GO:0032559,adenyl ribonucleotide binding; GO:0036094,small molecule binding; GO:0043167…	PF00931.22:NB-ARC domain	--	--	--
TraesCS1A02G028600	TRUE	TRUE	TRUE	TRUE	0	0	0	0	0	0	0	0	0	0	0	0	1.35	2.53	1.23	1.51	0.51	1.51	0.19	1.07	0.81	0.29	0.94	0.51	1A	13412737	13418606	+	TraesCS1A02G028600	--	K13475 R protein MLA10 | (RefSeq) disease resistance protein RGA5-like isoform X1 (A)	ko04626: Plant-pathogen interaction	Disease resistance protein RPP13 [Triticum urartu]	RGA5R_ORYSJ RecName: Full=Disease resistance protein RGA5 {ECO:0000305}; AltName: Full=Os11gRGA5 {ECO:0000312|EMBL:BAK39930.1}; AltName: Full=SasRGA5 {ECO:0000303|PubMed:21251109};	M7ZCM7_TRIUA SubName: Full=Disease resistance protein RPP13 {ECO:0000313|EMBL:EMS45849.1, ECO:0000313|EnsemblPlants:TRIUR3_11214-P1};	At3g46730	GO:0005737,cytoplasm; GO:0043531,ADP binding; GO:0005524,ATP binding; GO:0043621,protein self-association; GO:0042742,defense response to bacterium; GO:0002758,innate immune response-activating signal transduction; GO:0060548,negative regulation of cell death; GO:0009626,plant-type hypersensitive response; GO:0000166,nucleotide binding; GO:0003674,molecular_function; GO:0005488,binding; GO:001707…	PF00931.22:NB-ARC domain	--	--	--
TraesCS1A02G028900	TRUE	FALSE	FALSE	FALSE	1.05	1.69	5.34	0	0.06	0	0.18	0.02	0.13	0.08	0.06	0	0.11	0.3	0.07	0.11	0	0.12	0.01	0.03	0.12	0.12	0.3	0.13	1A	13569534	13575431	+	TraesCS1A02G028900	--	K13475 R protein MLA10 | (RefSeq) disease resistance protein RGA5-like isoform X1 (A)	ko04626: Plant-pathogen interaction	Disease resistance protein RPP13 [Triticum urartu]	RGA5S_ORYSJ RecName: Full=Disease resistance protein RGA5 {ECO:0000305}; AltName: Full=Os11gRGA5 {ECO:0000312|EMBL:BAK39932.1};	A0A446IIL9_TRITD SubName: Full=Uncharacterized protein {ECO:0000313|EMBL:VAH00650.1};	At3g46730	GO:0043531,ADP binding; GO:0005524,ATP binding; GO:0006952,defense response; GO:0000166,nucleotide binding; GO:0003674,molecular_function; GO:0005488,binding; GO:0017076,purine nucleotide binding; GO:0030554,adenyl nucleotide binding; GO:0032553,ribonucleotide binding; GO:0032555,purine ribonucleotide binding; GO:0032559,adenyl ribonucleotide binding; GO:0036094,small molecule binding; GO:0043167…	PF00931.22:NB-ARC domain	--	--	--
TraesCS1A02G029100	TRUE	TRUE	TRUE	FALSE	0.96	1.43	3.09	0.47	0.27	0.44	0.27	0.42	0.36	0.57	0.23	0.06	0	0	0	0	0	0	0	0	0	0	0	0	1A	13663300	13667800	+	TraesCS1A02G029100	--	K13475 R protein MLA10 | (RefSeq) disease resistance protein RGA5-like isoform X1 (A)	ko04626: Plant-pathogen interaction	Mla1 [Triticum monococcum]	RGA5S_ORYSJ RecName: Full=Disease resistance protein RGA5 {ECO:0000305}; AltName: Full=Os11gRGA5 {ECO:0000312|EMBL:BAK39932.1};	A0A446III9_TRITD SubName: Full=Uncharacterized protein {ECO:0000313|EMBL:VAH00632.1};	At3g46730	GO:0043531,ADP binding; GO:0005524,ATP binding; GO:0006952,defense response; GO:0000166,nucleotide binding; GO:0003674,molecular_function; GO:0005488,binding; GO:0017076,purine nucleotide binding; GO:0030554,adenyl nucleotide binding; GO:0032553,ribonucleotide binding; GO:0032555,purine ribonucleotide binding; GO:0032559,adenyl ribonucleotide binding; GO:0036094,small molecule binding; GO:0043167…	PF00931.22:NB-ARC domain	--	--	--
TraesCS1A02G029300	FALSE	FALSE	TRUE	FALSE	13.04	13.67	26.9	5.49	4.3	6.99	2.55	4.41	3.03	1.81	2.91	3.75	30.98	35.24	23.76	1.57	2.31	6.14	10.29	2.95	20.09	2.21	3.34	1.97	1A	13762566	13768572	+	TraesCS1A02G029300	--	K21989 calcium permeable stress-gated cation channel | (RefSeq) CSC1-like protein At3g21620 (A)	--	CSC1-like protein At3g21620 [Aegilops tauschii subsp. tauschii]	CSCL4_ARATH RecName: Full=CSC1-like protein At3g21620;	A0A446IIK0_TRITD SubName: Full=Uncharacterized protein {ECO:0000313|EMBL:VAH00613.1};	At3g21620	GO:0016021,integral component of membrane; GO:0005886,plasma membrane; GO:0005227,calcium activated cation channel activity; GO:0003674,molecular_function; GO:0005215,transporter activity; GO:0005216,ion channel activity; GO:0005261,cation channel activity; GO:0008324,cation transmembrane transporter activity; GO:0015075,ion transmembrane transporter activity; GO:0015267,channel activity; GO:0015…	PF02714.15:Calcium-dependent channel, 7TM region, putative phosphate	--	--	--
TraesCS1A02G029800	FALSE	TRUE	TRUE	FALSE	27.19	24.43	21.87	3.88	3.36	5.68	7.95	4.77	7.36	0.81	0.58	0.86	34.62	38.61	33.03	13.5	5.66	8.98	13.43	11.77	19.42	0.9	1.16	0.75	1A	13861191	13862962	-	TraesCS1A02G029800	--	K11982 E3 ubiquitin-protein ligase RNF115/126 [EC:2.3.2.27] | (RefSeq) probable E3 ubiquitin-protein ligase RHC2A (A)	--	E3 ubiquitin-protein ligase RDUF1-like [Aegilops tauschii subsp. tauschii]	RHC2A_ARATH RecName: Full=Probable E3 ubiquitin-protein ligase RHC2A {ECO:0000305}; EC=2.3.2.27; AltName: Full=RING-H2 finger C2a {ECO:0000303|PubMed:9781696}; AltName: Full=RING-H2 zinc finger protein RHC2a {ECO:0000305}; AltName: Full=RING-type E3 ubiquitin transferase RHC2A {ECO:0000305};	A0A3B5XTG3_WHEAT RecName: Full=RING-type E3 ubiquitin transferase {ECO:0000256|ARBA:ARBA00012483}; EC=2.3.2.27 {ECO:0000256|ARBA:ARBA00012483};	At2g39720	GO:0005737,cytoplasm; GO:0046872,metal ion binding; GO:0061630,ubiquitin protein ligase activity; GO:0016567,protein ubiquitination; GO:0003674,molecular_function; GO:0005488,binding; GO:0043167,ion binding; GO:0043169,cation binding; GO:0003824,catalytic activity; GO:0004842,ubiquitin-protein transferase activity; GO:0016740,transferase activity; GO:0019787,ubiquitin-like protein transferase act…	PF06547.12:Protein of unknown function (DUF1117)	--	--	--
TraesCS1A02G030100	TRUE	FALSE	FALSE	FALSE	3.48	1.94	2.45	0.35	0.53	0.72	0.66	0.16	0.52	0.35	0.39	1.06	6.75	5.36	5.59	0.25	0.75	0.57	0	0.71	0.56	0.85	0.44	0.37	1A	14045678	14056197	+	TraesCS1A02G030100	--	K08956 AFG3 family protein [EC:3.4.24.-] | (RefSeq) LOW QUALITY PROTEIN: ATP-dependent zinc metalloprotease FTSH 10, mitochondrial (A)	--	predicted protein [Hordeum vulgare subsp. vulgare]	Y2766_ARATH RecName: Full=Uncharacterized protein At2g37660, chloroplastic; Flags: Precursor;	A0A446IIE9_TRITD RecName: Full=NAD(P)-bd_dom domain-containing protein {ECO:0000259|Pfam:PF13460};	At2g37660	GO:0048046,apoplast; GO:0009507,chloroplast; GO:0009570,chloroplast stroma; GO:0005783,endoplasmic reticulum; GO:0009579,thylakoid; GO:0005507,copper ion binding; GO:0016491,oxidoreductase activity; GO:0042742,defense response to bacterium; GO:0003674,molecular_function; GO:0005488,binding; GO:0043167,ion binding; GO:0043169,cation binding; GO:0046872,metal ion binding; GO:0046914,transition meta…	PF13460.6:NAD(P)H-binding	--	--	--
TraesCS1A02G030500	FALSE	FALSE	TRUE	FALSE	2.79	2.05	3.82	1.36	1.31	1.41	3.59	3.01	3.53	2.45	2.23	4.13	2.49	2.08	2.61	0.43	0.97	1.24	1.41	0.9	1.53	1.83	3.6	1.51	1A	14139691	14143599	+	TraesCS1A02G030500	--	K14806 ATP-dependent RNA helicase DDX31/DBP7 [EC:3.6.4.13] | (RefSeq) DEAD-box ATP-dependent RNA helicase 17-like (A)	--	DEAD-box ATP-dependent RNA helicase 17 [Aegilops tauschii subsp. tauschii]	RH17_ORYSJ RecName: Full=DEAD-box ATP-dependent RNA helicase 17 {ECO:0000305}; Short=OsRH17 {ECO:0000303|PubMed:25447922}; EC=3.6.4.13 {ECO:0000305};	A0A3B5XTY2_WHEAT SubName: Full=Uncharacterized protein {ECO:0000313|EnsemblPlants:TraesCS1A02G030500.1};	At2g40700	GO:0005634,nucleus; GO:0005524,ATP binding; GO:0016787,hydrolase activity; GO:0003723,RNA binding; GO:0003724,RNA helicase activity; GO:0009651,response to salt stress; GO:0042254,ribosome biogenesis; GO:0000166,nucleotide binding; GO:0003674,molecular_function; GO:0005488,binding; GO:0017076,purine nucleotide binding; GO:0030554,adenyl nucleotide binding; GO:0032553,ribonucleotide binding; GO:00…	PF00270.29:DEAD/DEAH box helicase	--	--	--
TraesCS1A02G030600	FALSE	FALSE	TRUE	FALSE	19.79	25.25	20.32	16.36	10.6	17.84	5.58	5.38	3.02	3.67	7.03	4.58	11.81	9.75	15.39	9.98	3.7	5.19	8.19	12.48	6.74	6.21	4.75	5.37	1A	14143597	14145914	-	TraesCS1A02G030600	--	K19222 1,4-dihydroxy-2-naphthoyl-CoA hydrolase [EC:3.1.2.28] | (RefSeq) uncharacterized protein LOC119336628 isoform X1 (A)	ko00130: Ubiquinone and other terpenoid-quinone biosynthesis; ko01100: Metabolic pathways; ko01110: Biosynthesis of secondary metabolites; ko01240: Biosynthesis of cofactors	hypothetical protein TRIUR3_00723 [Triticum urartu]	--	A0A3B5XU04_WHEAT SubName: Full=Uncharacterized protein {ECO:0000313|EnsemblPlants:TraesCS1A02G030600.1};	At5g59410	GO:0016021,integral component of membrane; GO:0005575,cellular_component; GO:0016020,membrane; GO:0031224,intrinsic component of membrane; GO:0110165,cellular anatomical entity	PF07019.12:Rab5-interacting protein (Rab5ip)	--	--	--
TraesCS1A02G033000	FALSE	TRUE	FALSE	FALSE	6.65	7.08	6.24	30.27	28.38	27.92	15.71	21.36	18.26	10.6	11.09	12.52	13	7.91	9.53	12.98	9.1	11.55	12.83	10.37	7.67	14.62	11.82	10.99	1A	15430220	15437374	+	TraesCS1A02G033000	--	K14298 mRNA export factor | (RefSeq) protein RAE1-like (A)	ko03013: Nucleocytoplasmic transport	protein RAE1-like [Aegilops tauschii subsp. tauschii]	RAE1_ARATH RecName: Full=Protein RAE1 {ECO:0000303|PubMed:21189294}; AltName: Full=RNA export factor 1 {ECO:0000303|PubMed:21189294};	A0A446IIY3_TRITD RecName: Full=WD_REPEATS_REGION domain-containing protein {ECO:0000259|PROSITE:PS50294};	At1g80670	GO:0080008,Cul4-RING E3 ubiquitin ligase complex; GO:0005829,cytosol; GO:0005635,nuclear envelope; GO:0005643,nuclear pore; GO:0003723,RNA binding; GO:0043130,ubiquitin binding; GO:0051028,mRNA transport; GO:0015031,protein transport; GO:0006405,RNA export from nucleus; GO:0000972,transcription-dependent tethering of RNA polymerase II gene DNA at nuclear periphery; GO:0003674,molecular_function; …	PF00400.32:WD domain, G-beta repeat	--	--	--
TraesCS1A02G033200	FALSE	TRUE	TRUE	FALSE	7.48	6.2	1.52	4.59	1.92	5.21	5.11	10.26	7.46	0.33	0.32	0.31	4.44	5.9	7.57	6.58	8.6	10.87	26.03	17.79	35.32	0.28	0.26	0.58	1A	15516524	15518456	+	TraesCS1A02G033200	--	K15639 PHYB activation tagged suppressor 1 [EC:1.14.-.-] | (RefSeq) cytochrome P450 734A1-like (A)	ko00905: Brassinosteroid biosynthesis; ko01110: Biosynthesis of secondary metabolites	EGF domain-specific O-linked N-acetylglucosamine transferase-like [Aegilops tauschii subsp. tauschii]	MUC21_ARATH RecName: Full=Xylan glycosyltransferase MUCI21 {ECO:0000305}; EC=2.4.-.- {ECO:0000305|PubMed:26482889}; AltName: Full=Protein MUCILAGE-MODIFIED 5 {ECO:0000303|PubMed:11706181}; AltName: Full=Protein MUCILAGE-RELATED 21 {ECO:0000303|PubMed:26482889}; AltName: Full=Putative xylan xylosyltransgerase MUCI21 {ECO:0000303|PubMed:26979331};	A0A3B5XU10_WHEAT SubName: Full=Uncharacterized protein {ECO:0000313|EnsemblPlants:TraesCS1A02G033200.1.cds1};	At2g41640	GO:0005794,Golgi apparatus; GO:0000139,Golgi membrane; GO:0016021,integral component of membrane; GO:0047517,1,4-beta-D-xylan synthase activity; GO:0016757,transferase activity, transferring glycosyl groups; GO:0071555,cell wall organization; GO:0010192,mucilage biosynthetic process; GO:0048354,mucilage biosynthetic process involved in seed coat development; GO:0003674,molecular_function; GO:0003…	PF04577.14:Protein of unknown function (DUF563)	--	--	--
TraesCS1A02G033300	FALSE	TRUE	FALSE	FALSE	13.01	6.04	19.41	9.48	5.25	7.5	4.9	6.7	7.97	2.43	1.61	1.49	7.38	2.96	7.3	0.56	2.62	0.64	1.34	1.75	4.71	4.38	5.01	4.12	1A	16038484	16040057	+	TraesCS1A02G033300	--	K17777 mitochondrial import inner membrane translocase subunit TIM9 | (RefSeq) mitochondrial import inner membrane translocase subunit Tim9-like (A)	--	mitochondrial import inner membrane translocase subunit Tim9-like [Aegilops tauschii subsp. tauschii]	TIM9_ORYSJ RecName: Full=Mitochondrial import inner membrane translocase subunit Tim9;	A0A3B5XU35_WHEAT RecName: Full=zf-Tim10_DDP domain-containing protein {ECO:0000259|Pfam:PF02953};	At3g46560	GO:0005743,mitochondrial inner membrane; GO:0046872,metal ion binding; GO:0015031,protein transport; GO:0003674,molecular_function; GO:0005488,binding; GO:0043167,ion binding; GO:0043169,cation binding; GO:0006810,transport; GO:0006811,ion transport; GO:0006820,anion transport; GO:0008104,protein localization; GO:0008150,biological_process; GO:0015833,peptide transport; GO:0033036,macromolecule l…	PF02953.15:Tim10/DDP family zinc finger	--	--	--
TraesCS1A02G033500	TRUE	FALSE	FALSE	FALSE	6.06	2.84	3.85	2.21	0.45	0.35	0	0.1	0	0	0.07	0	18.96	19.06	22.41	0	0	0.07	0	0	0	0	0	0	1A	16388445	16391082	+	TraesCS1A02G033500	--	K17790 mitochondrial import inner membrane translocase subunit TIM22 | (RefSeq) outer envelope pore protein 16-4, chloroplastic (A)	--	outer envelope pore protein 16, chloroplastic-like [Aegilops tauschii subsp. tauschii]	OEP16_PEA RecName: Full=Outer envelope pore protein 16, chloroplastic; AltName: Full=Chloroplastic outer envelope pore protein of 16 kDa;	A0A3B5XTK1_WHEAT SubName: Full=Uncharacterized protein {ECO:0000313|EnsemblPlants:TraesCS1A02G033500.1};	At2g28900	GO:0009707,chloroplast outer membrane; GO:0034426,etioplast membrane; GO:0046930,pore complex; GO:0015288,porin activity; GO:0042803,protein homodimerization activity; GO:0045037,protein import into chloroplast stroma; GO:0003674,molecular_function; GO:0005215,transporter activity; GO:0015267,channel activity; GO:0022803,passive transmembrane transporter activity; GO:0022829,wide pore channel act…	PF02466.19:Tim17/Tim22/Tim23/Pmp24 family	--	--	--
TraesCS1A02G033501	FALSE	TRUE	FALSE	FALSE	0	0	0	97.83	267.63	161.64	0.82	8.98	2.4	0.16	1.06	0.18	0	0.07	0	288.74	469.31	289.43	4.35	53.05	0.38	0	0	0.18	1A	16373919	16375124	+	TraesCS1A02G033501	--	--	--	omega-gliadin [Aegilops tauschii]	--	A0A3B5XTS9_WHEAT SubName: Full=Uncharacterized protein {ECO:0000313|EnsemblPlants:TraesCS1A02G033501.1.cds1};	--	--	--	--	--	--
TraesCS1A02G033600	TRUE	TRUE	FALSE	FALSE	6.57	4.82	7.79	55.65	76.14	57.48	1.08	2.67	1.27	0.66	0.42	0.21	11.18	14.78	11.43	114.89	176.32	104.11	3.5	5.45	0.67	0.81	0.73	0.16	1A	16407008	16410201	+	TraesCS1A02G033600	--	--	--	outer envelope pore protein 16, chloroplastic-like [Aegilops tauschii subsp. tauschii]	OEP16_PEA RecName: Full=Outer envelope pore protein 16, chloroplastic; AltName: Full=Chloroplastic outer envelope pore protein of 16 kDa;	A0A452XN40_AEGTS SubName: Full=Uncharacterized protein {ECO:0000313|EnsemblPlants:AET1Gv20072000.1};	At2g28900	GO:0009707,chloroplast outer membrane; GO:0034426,etioplast membrane; GO:0046930,pore complex; GO:0015288,porin activity; GO:0042803,protein homodimerization activity; GO:0045037,protein import into chloroplast stroma; GO:0003674,molecular_function; GO:0005215,transporter activity; GO:0015267,channel activity; GO:0022803,passive transmembrane transporter activity; GO:0022829,wide pore channel act…	PF02466.19:Tim17/Tim22/Tim23/Pmp24 family	--	--	--
TraesCS1A02G033700	FALSE	TRUE	FALSE	FALSE	0	0.53	0	1.65	1.2	1.37	0.58	0.05	0.15	0	0	0	0.08	0.01	0.38	0.06	0.24	0.49	0	0	0.07	0	0	0	1A	16425345	16428037	+	TraesCS1A02G033700	--	K01102 pyruvate dehydrogenase phosphatase [EC:3.1.3.43] | (RefSeq) putative protein phosphatase 2C 46 (A)	--	putative protein phosphatase 2C 46 [Aegilops tauschii subsp. tauschii]	P2C46_ORYSJ RecName: Full=Putative protein phosphatase 2C 46; Short=OsPP2C46; EC=3.1.3.16;	A0A3B5XU40_WHEAT RecName: Full=Protein-serine/threonine phosphatase {ECO:0000256|ARBA:ARBA00013081}; EC=3.1.3.16 {ECO:0000256|ARBA:ARBA00013081};	At2g28890	GO:0046872,metal ion binding; GO:0106306,protein serine phosphatase activity; GO:0004722,protein serine/threonine phosphatase activity; GO:0106307,protein threonine phosphatase activity; GO:0006470,protein dephosphorylation; GO:0003674,molecular_function; GO:0005488,binding; GO:0043167,ion binding; GO:0043169,cation binding; GO:0003824,catalytic activity; GO:0004721,phosphoprotein phosphatase act…	PF00481.21:Protein phosphatase 2C	--	--	--
TraesCS1A02G034300	TRUE	FALSE	FALSE	FALSE	21.61	15.58	19.73	4.74	2.48	2.75	5.93	4.41	3.62	6.19	8.66	2.61	4.57	11.22	6.48	2.99	2.08	4.23	5.44	3.06	3.02	5.56	13.74	5.8	1A	16931434	16934477	-	TraesCS1A02G034300	E3 ubiquitin ligase%2C XA21-mediated disease resistanc [Source: Projected from Oryza sativa (Os05g0112000)]	K19044 E3 ubiquitin-protein ligase XBAT32/33 [EC:2.3.2.27] | (RefSeq) E3 ubiquitin-protein ligase XB3 (A)	--	putative E3 ubiquitin-protein ligase [Triticum monococcum]	XB3_ORYSJ RecName: Full=E3 ubiquitin-protein ligase XB3; EC=2.3.2.27; AltName: Full=Ankyrin repeat domain and RING finger-containing protein XB3; AltName: Full=RING-type E3 ubiquitin transferase XB3; AltName: Full=XA21-binding protein 3;	A0A446JIK1_TRITD SubName: Full=Uncharacterized protein {ECO:0000313|EMBL:VAH12725.1};	At2g28840	GO:0046872,metal ion binding; GO:0004842,ubiquitin-protein transferase activity; GO:0042742,defense response to bacterium; GO:0016310,phosphorylation; GO:0051865,protein autoubiquitination; GO:0003674,molecular_function; GO:0005488,binding; GO:0043167,ion binding; GO:0043169,cation binding; GO:0003824,catalytic activity; GO:0016740,transferase activity; GO:0019787,ubiquitin-like protein transfera…	PF13857.6:Ankyrin repeats (many copies)	--	--	--
TraesCS1A02G035000	TRUE	FALSE	TRUE	FALSE	7.73	9.8	3.54	2.2	1.49	1.6	7.38	8.75	9.04	17.52	15.03	8.73	2.86	1.79	1.8	0.21	0.97	1.12	1.53	2.8	2.44	7.94	11.88	4.24	1A	18289937	18293936	-	TraesCS1A02G035000	Nuclear pore complex protein NUP43 [Source:Projected from Arabidopsis thaliana (AT4G30840) UniProtKB/Swiss-Prot%3BAcc:Q24JJ9]	K14305 nuclear pore complex protein Nup43 | (RefSeq) nuclear pore complex protein NUP43-like (A)	ko03013: Nucleocytoplasmic transport	nuclear pore complex protein NUP43 [Aegilops tauschii subsp. tauschii]	NUP43_ARATH RecName: Full=Nuclear pore complex protein NUP43 {ECO:0000303|PubMed:21189294}; AltName: Full=Nucleoporin 43;	A0A446IJ08_TRITD SubName: Full=Uncharacterized protein {ECO:0000313|EMBL:VAH00817.1};	At4g30840	GO:0005635,nuclear envelope; GO:0031080,nuclear pore outer ring; GO:0051028,mRNA transport; GO:0015031,protein transport; GO:0006403,RNA localization; GO:0006810,transport; GO:0006811,ion transport; GO:0006820,anion transport; GO:0008150,biological_process; GO:0015931,nucleobase-containing compound transport; GO:0033036,macromolecule localization; GO:0050657,nucleic acid transport; GO:0050658,RNA…	--	--	--	--
TraesCS1A02G035100	TRUE	FALSE	FALSE	TRUE	6.17	7.74	4.61	3.93	2.22	4.01	6.67	6.79	8.72	1.01	1.87	2.08	1.76	2.83	1.64	1.68	0.92	1.91	6.78	2.11	13.9	0.12	0.36	0.36	1A	18310849	18312699	+	TraesCS1A02G035100	--	K20043 clathrin coat assembly protein AP180 | (RefSeq) clathrin coat assembly protein AP180 (A)	--	probable clathrin assembly protein At4g32285 [Aegilops tauschii subsp. tauschii]	CAP1_ARATH RecName: Full=Probable clathrin assembly protein At4g32285;	A0A3B5XU54_WHEAT RecName: Full=ENTH domain-containing protein {ECO:0000259|PROSITE:PS50942};	At4g32280_2	GO:0009504,cell plate; GO:0005905,clathrin-coated pit; GO:0030136,clathrin-coated vesicle; GO:0005829,cytosol; GO:0005794,Golgi apparatus; GO:0005634,nucleus; GO:0005886,plasma membrane; GO:0005545,1-phosphatidylinositol binding; GO:0032050,clathrin heavy chain binding; GO:0005546,phosphatidylinositol-4,5-bisphosphate binding; GO:0000149,SNARE binding; GO:0048268,clathrin coat assembly; GO:007258…	PF07651.16:ANTH domain	--	--	--
TraesCS1A02G037400	TRUE	FALSE	FALSE	FALSE	5.49	8.01	3.05	0	0	0	7.1	1.3	5.49	2.91	3.82	1.79	0.14	0.73	0.65	0	0.13	0.24	2.02	0.99	5.97	3.52	5.12	6.89	1A	20893785	20898393	-	TraesCS1A02G037400	--	--	--	cation/H(+) antiporter 20 [Aegilops tauschii subsp. tauschii]	CHX20_ARATH RecName: Full=Cation/H(+) antiporter 20; AltName: Full=Protein CATION/H+ EXCHANGER 20; Short=AtCHX20;	A0A3B5XTX4_WHEAT SubName: Full=Uncharacterized protein {ECO:0000313|EnsemblPlants:TraesCS1A02G037400.2};	At3g53720	GO:0012505,endomembrane system; GO:0005783,endoplasmic reticulum; GO:0016021,integral component of membrane; GO:0015299,solute:proton antiporter activity; GO:0030007,cellular potassium ion homeostasis; GO:0006813,potassium ion transport; GO:0006623,protein targeting to vacuole; GO:0006885,regulation of pH; GO:0030104,water homeostasis; GO:0003674,molecular_function; GO:0005215,transporter activit…	PF00582.26:Universal stress protein family	--	--	--
TraesCS1A02G037900	FALSE	FALSE	FALSE	TRUE	13.33	12.97	16.24	17.47	14.2	16.47	17.39	15.04	14.65	10.34	10.69	8.62	22.01	20.72	20.37	20.55	15.74	18.92	24.36	24.09	20.61	33.46	37.34	37.64	1A	20977276	20980680	-	TraesCS1A02G037900	--	K05765 cofilin | (RefSeq) actin-depolymerizing factor 7 (A)	--	hypothetical protein TRIUR3_07714 [Triticum urartu]	ADF7_ORYSJ RecName: Full=Actin-depolymerizing factor 7; Short=ADF-7; Short=OsADF7;	A0A3B5XTX9_WHEAT SubName: Full=Uncharacterized protein {ECO:0000313|EnsemblPlants:TraesCS1A02G037900.1};	At5g59890	GO:0015629,actin cytoskeleton; GO:0005737,cytoplasm; GO:0051015,actin filament binding; GO:0030042,actin filament depolymerization; GO:0003674,molecular_function; GO:0003779,actin binding; GO:0005488,binding; GO:0005515,protein binding; GO:0008092,cytoskeletal protein binding; GO:0044877,protein-containing complex binding; GO:0006996,organelle organization; GO:0007010,cytoskeleton organization; G…	PF10500.9:Nuclear RNA-splicing-associated protein	--	--	--
TraesCS1A02G038100	TRUE	FALSE	FALSE	FALSE	128.29	83.69	93.46	71.08	58.28	46.49	0.1	3.6	1.28	0	0	0	166.04	231.28	253.03	17.5	33.5	72.63	0	0.8	0	0	0.09	0	1A	20998069	20998918	+	TraesCS1A02G038100	Histone H2A [Source:UniProtKB/TrEMBL%3BAcc:W4ZWK0]	K11251 histone H2A | (RefSeq) histone H2A.2.2 (A)	--	histone H2A.2.2 [Aegilops tauschii subsp. tauschii]	H2A3_WHEAT RecName: Full=Histone H2A.2.2;	A0A452XNS8_AEGTS RecName: Full=Histone H2A {ECO:0000256|RuleBase:RU003767};	At5g02560	GO:0000786,nucleosome; GO:0005634,nucleus; GO:0003677,DNA binding; GO:0046982,protein heterodimerization activity; GO:0006342,chromatin silencing; GO:0003674,molecular_function; GO:0003676,nucleic acid binding; GO:0005488,binding; GO:0097159,organic cyclic compound binding; GO:1901363,heterocyclic compound binding; GO:0005515,protein binding; GO:0046983,protein dimerization activity; GO:0006139,n…	PF16211.5:C-terminus of histone H2A	--	--	--
TraesCS1A02G038200	TRUE	TRUE	TRUE	FALSE	525.34	559.84	468.13	393.07	361.18	281.56	0.32	32.07	10.78	0	0	0	72.45	75.34	70.9	3.58	8.85	13.05	0	0.42	0.17	0	0	0	1A	21022731	21023627	+	TraesCS1A02G038200	Histone H2A [Source:UniProtKB/TrEMBL%3BAcc:W4ZYU1]	K11251 histone H2A | (RefSeq) histone H2A.2.1 (A)	--	RecName: Full=Histone H2A.2.1	H2A2_WHEAT RecName: Full=Histone H2A.2.1;	A0A452XNU7_AEGTS RecName: Full=Histone H2A {ECO:0000256|RuleBase:RU003767};	At5g02560	GO:0000786,nucleosome; GO:0005634,nucleus; GO:0003677,DNA binding; GO:0046982,protein heterodimerization activity; GO:0006342,chromatin silencing; GO:0003674,molecular_function; GO:0003676,nucleic acid binding; GO:0005488,binding; GO:0097159,organic cyclic compound binding; GO:1901363,heterocyclic compound binding; GO:0005515,protein binding; GO:0046983,protein dimerization activity; GO:0006139,n…	PF16211.5:C-terminus of histone H2A	--	--	--
TraesCS1A02G038300	TRUE	TRUE	TRUE	FALSE	0	0	0	0.42	0	0	0	0.08	0	0	0	0	11.32	13.47	11.48	2.72	2.21	3.84	7.11	3.62	14.86	0.22	0.9	0.93	1A	21024515	21026280	-	TraesCS1A02G038300	PPa4 [Source:Projected from Arabidopsis thaliana (AT3G53620) UniProtKB/TrEMBL%3BAcc:A0A178VKC0]	K01507 inorganic pyrophosphatase [EC:3.6.1.1] | (RefSeq) soluble inorganic pyrophosphatase 4-like (A)	ko00190: Oxidative phosphorylation	soluble inorganic pyrophosphatase 4-like [Aegilops tauschii subsp. tauschii]	IPYR4_ARATH RecName: Full=Soluble inorganic pyrophosphatase 4 {ECO:0000303|PubMed:15135060}; EC=3.6.1.1 {ECO:0000269|Ref.6}; AltName: Full=Pyrophosphate phospho-hydrolase 4 {ECO:0000303|PubMed:15135060}; Short=PPase 4 {ECO:0000303|PubMed:15135060};	A0A3B5XTQ6_WHEAT RecName: Full=Inorganic diphosphatase {ECO:0000256|ARBA:ARBA00012146}; EC=3.6.1.1 {ECO:0000256|ARBA:ARBA00012146};	At3g53620	GO:0005829,cytosol; GO:0005654,nucleoplasm; GO:0004427,inorganic diphosphatase activity; GO:0000287,magnesium ion binding; GO:0006796,phosphate-containing compound metabolic process; GO:0046686,response to cadmium ion; GO:0003674,molecular_function; GO:0003824,catalytic activity; GO:0016462,pyrophosphatase activity; GO:0016787,hydrolase activity; GO:0016817,hydrolase activity, acting on acid anhy…	PF00719.19:Inorganic pyrophosphatase	--	--	--
TraesCS1A02G038400	TRUE	TRUE	TRUE	TRUE	3.65	5.82	6.32	7.4	6.55	5.47	3.58	3.58	2.79	2.55	1.68	1.95	0.98	0.89	1.44	0.54	0.38	1.11	1.12	0.16	0.51	0.48	0.71	0.34	1A	21034869	21049127	+	TraesCS1A02G038400	Poly [ADP-ribose] polymerase [Source:UniProtKB/TrEMBL%3BAcc:A0A341NGZ9]	K24070 poly [ADP-ribose] polymerase 1 [EC:2.4.2.30] | (RefSeq) poly [ADP-ribose] polymerase 1-like isoform X1 (A)	ko03410: Base excision repair	poly [ADP-ribose]	PARP1_ORYSJ RecName: Full=Poly [ADP-ribose] polymerase 1; Short=PARP-1; EC=2.4.2.30; AltName: Full=NAD(+) ADP-ribosyltransferase 1; Short=ADPRT-1; AltName: Full=Poly[ADP-ribose] synthase 1; AltName: Full=Protein ADP-ribosyltransferase PARP1 {ECO:0000250|UniProtKB:P09874}; EC=2.4.2.- {ECO:0000250|UniProtKB:P09874};	A0A3B5XTY4_WHEAT RecName: Full=Poly [ADP-ribose] polymerase {ECO:0000256|PIRNR:PIRNR000489, ECO:0000256|RuleBase:RU362114}; EC=2.4.2.30 {ECO:0000256|PIRNR:PIRNR000489};	At2g31320	GO:0005730,nucleolus; GO:0003677,DNA binding; GO:0051287,NAD binding; GO:0003950,NAD+ ADP-ribosyltransferase activity; GO:1990404,protein ADP-ribosylase activity; GO:0008270,zinc ion binding; GO:0006302,double-strand break repair; GO:0070212,protein poly-ADP-ribosylation; GO:0009737,response to abscisic acid; GO:0006979,response to oxidative stress; GO:0003674,molecular_function; GO:0003676,nucle…	PF00644.20:Poly(ADP-ribose) polymerase catalytic domain	--	--	--
TraesCS1A02G039000	FALSE	TRUE	FALSE	FALSE	0	0	0	39.38	60.07	55.8	1.28	3.12	0.85	0	0	0	0	0	0	31.46	17.37	13.01	12.82	4.2	1.95	0	0	0	1A	21278609	21279405	-	TraesCS1A02G039000	--	--	--	defensin-2-like [Aegilops tauschii subsp. tauschii]	--	A0A3B5XU79_WHEAT SubName: Full=Uncharacterized protein {ECO:0000313|EnsemblPlants:TraesCS1A02G039000.1};	--	--	--	--	--	--
TraesCS1A02G039100	FALSE	FALSE	FALSE	TRUE	1.69	0.64	0.83	4.38	3.65	3.73	3.25	3.72	2.73	4.63	4.32	13.56	1.59	2.44	1.37	4.34	3.14	3.16	0.67	1.91	0.63	3.95	1.03	2.35	1A	21281532	21285458	-	TraesCS1A02G039100	--	--	--	uncharacterized protein LOC109787361 [Aegilops tauschii subsp. tauschii]	Y3196_ORYSJ RecName: Full=B3 domain-containing protein Os03g0619600;	A0A3B5XTZ4_WHEAT RecName: Full=TF-B3 domain-containing protein {ECO:0000259|PROSITE:PS50863};	--	GO:0005634,nucleus; GO:0003677,DNA binding; GO:0003674,molecular_function; GO:0003676,nucleic acid binding; GO:0005488,binding; GO:0097159,organic cyclic compound binding; GO:1901363,heterocyclic compound binding; GO:0005575,cellular_component; GO:0005622,intracellular anatomical structure; GO:0043226,organelle; GO:0043227,membrane-bounded organelle; GO:0043229,intracellular organelle; GO:0043231…	PF02362.21:B3 DNA binding domain	B3	TF	B3->B3
TraesCS1A02G041100	TRUE	FALSE	FALSE	FALSE	1.05	1.08	1.59	0.03	0	0	0.06	0	0.01	0	0.05	0	0	0	0	0	0	0	0	0	0	0	0	0	1A	22612227	22614080	-	TraesCS1A02G041100	--	K13475 R protein MLA10 | (RefSeq) disease resistance protein RGA5-like isoform X1 (A)	ko04626: Plant-pathogen interaction	putative disease resistance RPP13-like protein 3 [Aegilops tauschii subsp. tauschii]	RGA5S_ORYSJ RecName: Full=Disease resistance protein RGA5 {ECO:0000305}; AltName: Full=Os11gRGA5 {ECO:0000312|EMBL:BAK39932.1};	A0A3B5XUA3_WHEAT RecName: Full=NB-ARC domain-containing protein {ECO:0000259|Pfam:PF00931};	At1g58410	GO:0043531,ADP binding; GO:0005524,ATP binding; GO:0006952,defense response; GO:0000166,nucleotide binding; GO:0003674,molecular_function; GO:0005488,binding; GO:0017076,purine nucleotide binding; GO:0030554,adenyl nucleotide binding; GO:0032553,ribonucleotide binding; GO:0032555,purine ribonucleotide binding; GO:0032559,adenyl ribonucleotide binding; GO:0036094,small molecule binding; GO:0043167…	PF00931.22:NB-ARC domain	--	--	--
TraesCS1A02G041300	FALSE	TRUE	FALSE	TRUE	0	0	1.66	10.85	5.26	4.32	0.17	1.28	0.78	17.85	16.95	11.74	0	0	0	0	0	0	0	0	0	0.7	0.21	0.88	1A	22633431	22634135	-	TraesCS1A02G041300	--	--	--	Subtilisin-chymotrypsin inhibitor-2A [Triticum urartu]	ICI2_HORVU RecName: Full=Subtilisin-chymotrypsin inhibitor-2A; Short=CI-2A;	M7YMD9_TRIUA SubName: Full=Subtilisin-chymotrypsin inhibitor-2A {ECO:0000313|EMBL:EMS48066.1, ECO:0000313|EnsemblPlants:TRIUR3_18878-P1};	--	GO:0004867,serine-type endopeptidase inhibitor activity; GO:0009611,response to wounding; GO:0003674,molecular_function; GO:0004857,enzyme inhibitor activity; GO:0004866,endopeptidase inhibitor activity; GO:0030234,enzyme regulator activity; GO:0030414,peptidase inhibitor activity; GO:0061134,peptidase regulator activity; GO:0061135,endopeptidase regulator activity; GO:0098772,molecular function …	PF00280.18:Potato inhibitor I family	--	--	--
TraesCS1A02G042700	TRUE	FALSE	FALSE	FALSE	2.14	1.55	1.89	5.34	2.58	3.46	0.81	1.03	1.27	0	0.03	0	0.16	0.29	0.37	0.69	1.34	3.51	0.49	2.16	1.43	0.29	0.26	0.07	1A	23339466	23340670	+	TraesCS1A02G042700	--	K09422 transcription factor MYB, plant | (RefSeq) myb-related protein MYBAS2-like (A)	--	myb-related protein MYBAS2-like [Aegilops tauschii subsp. tauschii]	MYBA2_ORYSJ RecName: Full=Myb-related protein MYBAS2;	A0A446IJJ9_TRITD SubName: Full=Uncharacterized protein {ECO:0000313|EMBL:VAH00996.1};	At3g46130	GO:0005634,nucleus; GO:0003700,DNA-binding transcription factor activity; GO:0043565,sequence-specific DNA binding; GO:0006355,regulation of transcription, DNA-templated; GO:0003674,molecular_function; GO:0140110,transcription regulator activity; GO:0003676,nucleic acid binding; GO:0003677,DNA binding; GO:0005488,binding; GO:0097159,organic cyclic compound binding; GO:1901363,heterocyclic compoun…	PF00249.31:Myb-like DNA-binding domain	MYB	TF	MYB->MYB
TraesCS1A02G043500	TRUE	FALSE	TRUE	FALSE	0	0	0	0	0.2	0.69	0.09	0.06	0.17	0	0	0	1.28	0.45	0.69	0.97	0.34	0.38	1.18	0.36	0.57	0	0.01	0	1A	24246271	24248353	+	TraesCS1A02G043500	--	--	--	uncharacterized protein LOC109741531 [Aegilops tauschii subsp. tauschii]	--	A0A3B5XU37_WHEAT RecName: Full=ENT domain-containing protein {ECO:0000259|PROSITE:PS51138};	--	GO:0005634,nucleus; GO:0005575,cellular_component; GO:0005622,intracellular anatomical structure; GO:0043226,organelle; GO:0043227,membrane-bounded organelle; GO:0043229,intracellular organelle; GO:0043231,intracellular membrane-bounded organelle; GO:0110165,cellular anatomical entity	PF03735.14:ENT domain	--	--	--
TraesCS1A02G044600	TRUE	TRUE	TRUE	FALSE	20.82	17.88	34.1	10.94	8.17	7.64	10.45	4.67	10.08	6.49	5.1	0.97	10.3	10.05	8.99	3	2.29	2.65	2.58	1.6	2.84	6.93	7.29	3.61	1A	25545346	25546110	+	TraesCS1A02G044600	7%2C8-dihydroneopterin aldolase [Source:UniProtKB/TrEMBL%3BAcc:A0A1D5S1X8]	K01633 7,8-dihydroneopterin aldolase/epimerase/oxygenase [EC:4.1.2.25 5.1.99.8 1.13.11.81] | (RefSeq) dihydroneopterin aldolase 2-like (A)	ko00790: Folate biosynthesis; ko01100: Metabolic pathways; ko01240: Biosynthesis of cofactors	dihydroneopterin aldolase 2-like [Aegilops tauschii subsp. tauschii]	FOLB2_ARATH RecName: Full=Dihydroneopterin aldolase 2 {ECO:0000305}; Short=DHNA2 {ECO:0000305}; EC=4.1.2.25 {ECO:0000269|PubMed:15107504}; AltName: Full=7,8-dihydroneopterin aldolase; AltName: Full=AtFolB2 {ECO:0000303|PubMed:15107504};	A0A3B5XUE8_WHEAT RecName: Full=7,8-dihydroneopterin aldolase {ECO:0000256|ARBA:ARBA00017026, ECO:0000256|RuleBase:RU362079}; EC=4.1.2.25 {ECO:0000256|ARBA:ARBA00013043, ECO:0000256|RuleBase:RU362079};	At5g62980	GO:0005737,cytoplasm; GO:0005829,cytosol; GO:0004150,dihydroneopterin aldolase activity; GO:0046656,folic acid biosynthetic process; GO:0006760,folic acid-containing compound metabolic process; GO:0046654,tetrahydrofolate biosynthetic process; GO:0003674,molecular_function; GO:0003824,catalytic activity; GO:0016829,lyase activity; GO:0016830,carbon-carbon lyase activity; GO:0016832,aldehyde-lyase…	PF02152.18:Dihydroneopterin aldolase	--	--	--
TraesCS1A02G045800	TRUE	FALSE	TRUE	FALSE	3.92	7.37	4.21	25.62	28.12	30.56	11.93	8.15	7.99	27.07	33.56	14.28	15.46	8.59	17.85	29.12	36.4	26.39	39.43	34.53	33.11	34.76	44.04	48.97	1A	27258231	27261032	+	TraesCS1A02G045800	--	K17338 receptor expression-enhancing protein 1/2/3/4 | (RefSeq) putative HVA22-like protein g isoform X1 (A)	--	legumin B-like [Aegilops tauschii subsp. tauschii]	GLUD1_ORYSJ RecName: Full=Glutelin type-D 1 {ECO:0000305}; Contains: RecName: Full=Glutelin type-D 1 acidic chain {ECO:0000305}; Contains: RecName: Full=Glutelin type-D 1 basic chain {ECO:0000305}; Flags: Precursor;	A0A3B5XTY5_WHEAT SubName: Full=Uncharacterized protein {ECO:0000313|EnsemblPlants:TraesCS1A02G045800.1};	At2g28680	GO:0000326,protein storage vacuole; GO:0045735,nutrient reservoir activity; GO:0003674,molecular_function; GO:0000322,storage vacuole; GO:0000325,plant-type vacuole; GO:0005575,cellular_component; GO:0005622,intracellular anatomical structure; GO:0005737,cytoplasm; GO:0005773,vacuole; GO:0043226,organelle; GO:0043227,membrane-bounded organelle; GO:0043229,intracellular organelle; GO:0043231,intra…	PF00190.22:Cupin	--	--	--
TraesCS1A02G046100	TRUE	FALSE	FALSE	FALSE	0.25	0.54	0.17	0.28	0.46	0.11	0.75	0.45	0.57	1.66	1.12	2.16	0.79	1.44	1.2	0.39	0.26	0.79	0.91	0.59	0.88	2.01	5.34	2.9	1A	27359181	27363332	+	TraesCS1A02G046100	--	--	--	hypothetical protein TRIUR3_07024 [Triticum urartu]	--	A0A446IJQ1_TRITD SubName: Full=Uncharacterized protein {ECO:0000313|EMBL:VAH01067.1};	At3g53540	--	PF12552.8:Protein of unknown function (DUF3741)	--	--	--
TraesCS1A02G046500	TRUE	TRUE	FALSE	FALSE	8.18	5.53	6.47	5.77	4.47	6.12	3.13	2.92	3.15	6.23	5.17	11.12	2.06	2.5	2.09	2.24	1.34	2.65	2.42	1.82	1.56	5.95	8	6.07	1A	28610241	28620653	+	TraesCS1A02G046500	--	K22755 E3 UFM1-protein ligase 1 [EC:2.3.2.-] | (RefSeq) E3 UFM1-protein ligase 1 homolog isoform X1 (A)	--	hypothetical protein TRIUR3_17287 [Triticum urartu]	UFL1_ORYSI RecName: Full=E3 UFM1-protein ligase 1 homolog; EC=2.3.2.-; AltName: Full=E3 UFM1-protein transferase 1 homolog {ECO:0000305};	A0A452XQF9_AEGTS SubName: Full=Uncharacterized protein {ECO:0000313|EnsemblPlants:AET1Gv20111300.9};	At3g46220	GO:0061666,UFM1 ligase activity; GO:0071569,protein ufmylation; GO:0003674,molecular_function; GO:0003824,catalytic activity; GO:0016740,transferase activity; GO:0019787,ubiquitin-like protein transferase activity; GO:0061659,ubiquitin-like protein ligase activity; GO:0071568,UFM1 transferase activity; GO:0140096,catalytic activity, acting on a protein; GO:0006464,cellular protein modification pr…	PF09743.9:E3 UFM1-protein ligase 1	--	--	--
TraesCS1A02G046800	TRUE	FALSE	FALSE	FALSE	1.93	5.22	3.93	5.97	4.26	2.1	1.81	3.69	1.52	1.63	1.34	1.69	11.86	7.09	8.46	0.56	2.18	2.05	4.28	0.56	1.45	3.31	2.59	2.02	1A	28708159	28710773	+	TraesCS1A02G046800	--	K24229 cilia- and flagella-associated protein 298 | (RefSeq) hypothetical protein (A)	--	UPF0769 protein C21orf59 homolog [Aegilops tauschii subsp. tauschii]	--	A0A446IJV6_TRITD SubName: Full=Uncharacterized protein {ECO:0000313|EMBL:VAH01099.1};	Hs11037061	GO:0003352,regulation of cilium movement; GO:0003341,cilium movement; GO:0006928,movement of cell or subcellular component; GO:0007017,microtubule-based process; GO:0007018,microtubule-based movement; GO:0008150,biological_process; GO:0009987,cellular process; GO:0032879,regulation of localization; GO:0032886,regulation of microtubule-based process; GO:0050789,regulation of biological process; GO…	PF11069.8:Protein of unknown function (DUF2870)	--	--	--
TraesCS1A02G046900	TRUE	FALSE	FALSE	FALSE	7.38	8.2	6.63	1.48	0.08	0.2	0.18	0.87	0.39	0.76	1.9	2.01	1.91	3.4	2.81	0.43	0.2	0.19	0	0.07	0	1.32	1.66	0.97	1A	28716139	28717569	-	TraesCS1A02G046900	--	--	--	probable membrane-associated kinase regulator 3 [Aegilops tauschii subsp. tauschii]	MAKR4_ARATH RecName: Full=Probable membrane-associated kinase regulator 4;	A0A3B5XUF6_WHEAT SubName: Full=Uncharacterized protein {ECO:0000313|EnsemblPlants:TraesCS1A02G046900.1.cds1};	At2g39370	GO:0005886,plasma membrane; GO:0009506,plasmodesma; GO:0019210,kinase inhibitor activity; GO:0003674,molecular_function; GO:0004857,enzyme inhibitor activity; GO:0019207,kinase regulator activity; GO:0030234,enzyme regulator activity; GO:0098772,molecular function regulator; GO:0005575,cellular_component; GO:0016020,membrane; GO:0071944,cell periphery; GO:0110165,cellular anatomical entity; GO:00…	PF07816.11:Protein of unknown function (DUF1645)	--	--	--
TraesCS1A02G050100	FALSE	TRUE	FALSE	FALSE	0.3	1.01	0.54	13.57	15.38	14.32	2.08	1.54	2.49	0.36	1.04	0.19	2.93	1.4	1.48	2.77	3.98	3.71	0.23	1.21	0.37	0.82	0.41	0.58	1A	32084707	32089178	+	TraesCS1A02G050100	--	K00001 alcohol dehydrogenase [EC:1.1.1.1] | (RefSeq) alcohol dehydrogenase-like 4 (A)	ko00010: Glycolysis / Gluconeogenesis; ko00071: Fatty acid degradation; ko00350: Tyrosine metabolism; ko00620: Pyruvate metabolism; ko01100: Metabolic pathways; ko01110: Biosynthesis of secondary metabolites	Alcohol dehydrogenase-like 3 [Triticum urartu]	ADHL3_ARATH RecName: Full=Alcohol dehydrogenase-like 3; EC=1.1.1.1 {ECO:0000250|UniProtKB:P06525};	A0A446IK27_TRITD RecName: Full=PKS_ER domain-containing protein {ECO:0000259|SMART:SM00829};	At1g64710	GO:0005829,cytosol; GO:0004024,alcohol dehydrogenase activity, zinc-dependent; GO:0051903,S-(hydroxymethyl)glutathione dehydrogenase activity; GO:0008270,zinc ion binding; GO:0046294,formaldehyde catabolic process; GO:0003674,molecular_function; GO:0003824,catalytic activity; GO:0004022,alcohol dehydrogenase (NAD+) activity; GO:0016491,oxidoreductase activity; GO:0016614,oxidoreductase activity, …	PF08240.12:Alcohol dehydrogenase GroES-like domain	--	--	--
TraesCS1A02G050400	FALSE	TRUE	FALSE	FALSE	0	0	0	2.59	1.12	2.77	0.25	0.36	0.2	0.06	0.12	0.27	0	0	0	0.23	0.61	0.5	0	1.68	0.1	0	0	0.23	1A	32260043	32262299	+	TraesCS1A02G050400	Bidirectional sugar transporter SWEET [Source:UniProtKB/TrEMBL%3BAcc:W4ZVD1]	K15382 solute carrier family 50 (sugar transporter) | (RefSeq) bidirectional sugar transporter SWEET14-like (A)	--	bidirectional sugar transporter SWEET14-like [Aegilops tauschii subsp. tauschii]	SWT14_ORYSI RecName: Full=Bidirectional sugar transporter SWEET14; Short=OsSWEET14;	A0A446IK40_TRITD RecName: Full=Bidirectional sugar transporter SWEET {ECO:0000256|RuleBase:RU910715};	At3g48740	GO:0005887,integral component of plasma membrane; GO:0008515,sucrose transmembrane transporter activity; GO:0051119,sugar transmembrane transporter activity; GO:0003674,molecular_function; GO:0005215,transporter activity; GO:0008509,anion transmembrane transporter activity; GO:0015075,ion transmembrane transporter activity; GO:0015144,carbohydrate transmembrane transporter activity; GO:0015154,di…	PF03083.16:Sugar efflux transporter for intercellular exchange	--	--	--
TraesCS1A02G051200	FALSE	FALSE	TRUE	FALSE	6.81	9.49	16.71	6.03	11.65	7.89	8.74	3.71	6.55	12.33	10.25	14.44	1.56	4.99	2.53	5.51	0	0	0	0	0	16.61	5.2	7.41	1A	32549428	32552583	+	TraesCS1A02G051200	--	--	--	hypothetical protein TRIUR3_13721 [Triticum urartu]	--	A0A3B5XVJ8_WHEAT SubName: Full=Uncharacterized protein {ECO:0000313|EnsemblPlants:TraesCS1A02G051200.1};	--	--	--	--	--	--
TraesCS1A02G051600	TRUE	FALSE	TRUE	FALSE	0	0	0	0	0	0	0	0	0	0	0	0	3.25	1.65	1.22	0	1.32	1.52	0.77	3.08	1.67	0	0.66	0.25	1A	33226677	33229752	-	TraesCS1A02G051600	--	--	--	hypothetical protein TRIUR3_20716 [Triticum urartu]	FB93_ARATH RecName: Full=F-box protein At1g80960;	A0A3B5XVK3_WHEAT RecName: Full=F-box domain-containing protein {ECO:0000259|PROSITE:PS50181};	--	--	PF00646.33:F-box domain	--	--	--
TraesCS1A02G052400	FALSE	FALSE	FALSE	TRUE	0	0	0	0	0	0	0	0	0	0	0	0	0	2.23	0.56	1.61	0.05	0	0	0	0	7.07	3.7	3.51	1A	34425461	34427079	+	TraesCS1A02G052400	--	K12818 ATP-dependent RNA helicase DHX8/PRP22 [EC:3.6.4.13] | (RefSeq) ATP-dependent RNA helicase DEAH12, chloroplastic-like (A)	ko03040: Spliceosome	hypothetical protein TRIUR3_23378 [Triticum urartu]	DEAHB_ARATH RecName: Full=ATP-dependent RNA helicase DEAH11, chloroplastic; EC=3.6.4.13; Flags: Precursor;	A0A3B5XVL4_WHEAT SubName: Full=Uncharacterized protein {ECO:0000313|EnsemblPlants:TraesCS1A02G052400.1};	At4g01020_1	GO:0009507,chloroplast; GO:0005524,ATP binding; GO:0016787,hydrolase activity; GO:0046872,metal ion binding; GO:0003723,RNA binding; GO:0003724,RNA helicase activity; GO:0016740,transferase activity; GO:0000166,nucleotide binding; GO:0003674,molecular_function; GO:0005488,binding; GO:0017076,purine nucleotide binding; GO:0030554,adenyl nucleotide binding; GO:0032553,ribonucleotide binding; GO:003…	--	--	--	--
TraesCS1A02G054300	FALSE	TRUE	FALSE	FALSE	2.14	2.24	2.76	1.67	0.85	1.8	4.09	1.37	2.77	2.26	1.06	4.14	1.58	3.09	1.67	2.84	2.97	3.33	2.53	1.71	3.88	0.69	1.88	2.09	1A	35931964	35936127	+	TraesCS1A02G054300	--	K11671 nuclear factor related to kappa-B-binding protein | (RefSeq) uncharacterized protein LOC123188386 isoform X1 (A)	--	uncharacterized protein LOC109734518 isoform X1 [Aegilops tauschii subsp. tauschii]	--	A0A3B5XUF2_WHEAT SubName: Full=Uncharacterized protein {ECO:0000313|EnsemblPlants:TraesCS1A02G054300.1};	At3g45830	GO:0031011,Ino80 complex; GO:0000228,nuclear chromosome; GO:0000785,chromatin; GO:0005575,cellular_component; GO:0005622,intracellular anatomical structure; GO:0005634,nucleus; GO:0005694,chromosome; GO:0031974,membrane-enclosed lumen; GO:0031981,nuclear lumen; GO:0032991,protein-containing complex; GO:0033202,DNA helicase complex; GO:0043226,organelle; GO:0043227,membrane-bounded organelle; GO:0…	--	--	--	--
TraesCS1A02G056700	TRUE	FALSE	FALSE	FALSE	0	0	0	0.39	0.21	1.19	0.87	0	0.3	0.18	0.23	0.58	5.64	2.27	0.22	0.25	0.09	0.52	0	0	0.13	0	0.04	0.04	1A	36794163	36794789	+	TraesCS1A02G056700	--	--	--	heavy metal-associated isoprenylated plant protein 47-like [Aegilops tauschii subsp. tauschii]	PIK1_ORYSJ RecName: Full=Disease resistance protein Pik-1 {ECO:0000305}; AltName: Full=Pik-1 blast resistance protein {ECO:0000312|EMBL:ADZ48537.1};	A0A3B5XUB2_WHEAT SubName: Full=Uncharacterized protein {ECO:0000313|EnsemblPlants:TraesCS1A02G056700.1.cds1};	--	GO:0043531,ADP binding; GO:0005524,ATP binding; GO:0042742,defense response to bacterium; GO:0002758,innate immune response-activating signal transduction; GO:0009626,plant-type hypersensitive response; GO:0000166,nucleotide binding; GO:0003674,molecular_function; GO:0005488,binding; GO:0017076,purine nucleotide binding; GO:0030554,adenyl nucleotide binding; GO:0032553,ribonucleotide binding; GO:…	PF00403.26:Heavy-metal-associated domain	--	--	--
TraesCS1A02G057200	TRUE	FALSE	FALSE	FALSE	1.8	2.99	2.02	0.02	0.28	0	0.08	0	0	0.11	0.17	0.16	4.97	5.01	3.76	0	0.02	0.18	0	0.22	0	0.24	0.06	0.03	1A	37478206	37481881	+	TraesCS1A02G057200	Glutamyl-tRNA reductase [Source:UniProtKB/TrEMBL%3BAcc:A0A1D5S176]	K02492 glutamyl-tRNA reductase [EC:1.2.1.70] | (RefSeq) glutamyl-tRNA reductase 2 (A)	ko00860: Porphyrin metabolism; ko01100: Metabolic pathways; ko01110: Biosynthesis of secondary metabolites; ko01240: Biosynthesis of cofactors	glutamyl tRNA reductase [Triticum aestivum]	HEM11_HORVU RecName: Full=Glutamyl-tRNA reductase 1, chloroplastic; Short=GluTR; EC=1.2.1.70; Flags: Precursor;	A0A3B5XUB7_WHEAT RecName: Full=Glutamyl-tRNA reductase {ECO:0000256|ARBA:ARBA00012970, ECO:0000256|RuleBase:RU000584}; EC=1.2.1.70 {ECO:0000256|ARBA:ARBA00012970, ECO:0000256|RuleBase:RU000584};	At1g58290	GO:0009507,chloroplast; GO:0008883,glutamyl-tRNA reductase activity; GO:0050661,NADP binding; GO:0015995,chlorophyll biosynthetic process; GO:0006782,protoporphyrinogen IX biosynthetic process; GO:0003674,molecular_function; GO:0003824,catalytic activity; GO:0016491,oxidoreductase activity; GO:0016620,oxidoreductase activity, acting on the aldehyde or oxo group of donors, NAD or NADP as acceptor;…	PF01488.20:Shikimate / quinate 5-dehydrogenase	--	--	--
TraesCS1A02G057700	TRUE	FALSE	FALSE	FALSE	2.49	5.83	5.36	2.56	1.73	2.71	1.64	1.08	2.51	0	0.37	1.03	0	0	0	0	0	0	0	0	0	0	0	0	1A	38343191	38344819	-	TraesCS1A02G057700	--	--	--	uncharacterized protein LOC109739100 isoform X1 [Aegilops tauschii subsp. tauschii]	--	A0A3B5XUI4_WHEAT SubName: Full=Uncharacterized protein {ECO:0000313|EnsemblPlants:TraesCS1A02G057700.1};	At5g25770	--	--	--	--	--
TraesCS1A02G058300	TRUE	TRUE	FALSE	FALSE	21.18	16.33	26.35	3.1	1.91	3.1	6.57	6.73	7.12	8.92	9.38	5.75	7.26	8.92	7.05	6.16	4.2	4.52	7.07	1.86	4.82	10.44	11.5	6.6	1A	38717933	38718693	-	TraesCS1A02G058300	--	K02864 large subunit ribosomal protein L10 | (RefSeq) 50S ribosomal protein L10, chloroplastic-like (A)	ko03010: Ribosome	50S ribosomal protein L10, chloroplastic-like [Aegilops tauschii subsp. tauschii]	RK10_ARATH RecName: Full=50S ribosomal protein L10, chloroplastic; AltName: Full=CL10; Flags: Precursor;	A0A446IKP6_TRITD SubName: Full=Uncharacterized protein {ECO:0000313|EMBL:VAH01399.1};	At5g13510	GO:0009507,chloroplast; GO:0009941,chloroplast envelope; GO:0009570,chloroplast stroma; GO:0022626,cytosolic ribosome; GO:0015934,large ribosomal subunit; GO:0009536,plastid; GO:0019843,rRNA binding; GO:0003735,structural constituent of ribosome; GO:0042254,ribosome biogenesis; GO:0006412,translation; GO:0003674,molecular_function; GO:0003676,nucleic acid binding; GO:0003723,RNA binding; GO:00054…	PF00466.20:Ribosomal protein L10	--	--	--
TraesCS1A02G058600	FALSE	FALSE	FALSE	TRUE	5.35	3.77	3.37	0.64	0.51	0.94	0.17	0.49	0.39	0.03	0.08	0	3.26	5.21	4.75	0.17	1.11	1.81	0.35	0.28	0.86	0.13	0.45	0.39	1A	39402527	39408383	+	TraesCS1A02G058600	--	K09872 aquaporin PIP | (RefSeq) uncharacterized protein LOC114287377 (A)	--	hypothetical protein TRIUR3_21415 [Triticum urartu]	--	A0A446IKS6_TRITD SubName: Full=Uncharacterized protein {ECO:0000313|EMBL:VAH01412.1};	At3g53320	--	--	--	--	--
TraesCS1A02G059300	FALSE	TRUE	FALSE	FALSE	0	0	0	0	0	0	0	0	0	0	0	0	0	0	0	4.7	2.8	1.74	0	0	0	0	0	0	1A	40147850	40151816	-	TraesCS1A02G059300	--	--	--	uncharacterized protein LOC109744418 [Aegilops tauschii subsp. tauschii]	--	A0A446IKR7_TRITD RecName: Full=Neprosin domain-containing protein {ECO:0000259|Pfam:PF03080};	At5g18460	--	PF03080.15:Neprosin	--	--	--
TraesCS1A02G060600	TRUE	FALSE	FALSE	FALSE	10.85	8.8	11	1.13	0.65	0.02	0.14	0.61	0.27	0.19	0.07	0	4.27	5.63	4.04	0.06	0.1	1.07	0.24	0	0.06	0	0.1	0.18	1A	41740301	41745063	+	TraesCS1A02G060600	--	--	--	interactor of constitutive active ROPs 2, chloroplastic isoform X2 [Aegilops tauschii subsp. tauschii]	ICR2_ARATH RecName: Full=Interactor of constitutive active ROPs 2, chloroplastic; AltName: Full=ROP-interactive partner 2; Flags: Precursor;	A0A3B5XUL1_WHEAT SubName: Full=Uncharacterized protein {ECO:0000313|EnsemblPlants:TraesCS1A02G060600.2};	At2g37080	GO:0009507,chloroplast; GO:0005575,cellular_component; GO:0005622,intracellular anatomical structure; GO:0005737,cytoplasm; GO:0009536,plastid; GO:0043226,organelle; GO:0043227,membrane-bounded organelle; GO:0043229,intracellular organelle; GO:0043231,intracellular membrane-bounded organelle; GO:0110165,cellular anatomical entity	PF12718.7:Tropomyosin like	--	--	--
TraesCS1A02G061600	FALSE	FALSE	FALSE	TRUE	0	0	0	0.15	0	0	0	0.32	0.01	1.39	0.84	2.47	0	0	0	0	0	0	0	0	0	0.02	0.05	0	1A	42217457	42220780	-	TraesCS1A02G061600	--	K00927 phosphoglycerate kinase [EC:2.7.2.3] | (RefSeq) uncharacterized LOC109182250 (A)	ko00010: Glycolysis / Gluconeogenesis; ko00710: Carbon fixation in photosynthetic organisms; ko01100: Metabolic pathways; ko01110: Biosynthesis of secondary metabolites; ko01200: Carbon metabolism; ko01230: Biosynthesis of amino acids	predicted protein [Hordeum vulgare subsp. vulgare]	U86A1_ARATH RecName: Full=UDP-glycosyltransferase 86A1; EC=2.4.1.-;	A0A446IKW3_TRITD RecName: Full=Glycosyltransferase {ECO:0000256|RuleBase:RU362057}; EC=2.4.1.- {ECO:0000256|RuleBase:RU362057};	At2g36970	GO:0008194,UDP-glycosyltransferase activity; GO:0003674,molecular_function; GO:0003824,catalytic activity; GO:0016740,transferase activity; GO:0016757,transferase activity, transferring glycosyl groups	PF00201.18:UDP-glucoronosyl and UDP-glucosyl transferase	--	--	--
TraesCS1A02G061700	FALSE	FALSE	FALSE	TRUE	0.41	0	0.43	0	0	0	1.29	1.58	1.19	6.86	6.61	13.13	0.85	1.03	1.05	0	0.06	0.15	0	0.09	1.67	4.39	1.52	4.39	1A	42251606	42256435	+	TraesCS1A02G061700	--	K00927 phosphoglycerate kinase [EC:2.7.2.3] | (RefSeq) uncharacterized LOC109182250 (A)	ko00010: Glycolysis / Gluconeogenesis; ko00710: Carbon fixation in photosynthetic organisms; ko01100: Metabolic pathways; ko01110: Biosynthesis of secondary metabolites; ko01200: Carbon metabolism; ko01230: Biosynthesis of amino acids	UDP-glycosyltransferase 86A1 isoform X1 [Aegilops tauschii subsp. tauschii]	U86A1_ARATH RecName: Full=UDP-glycosyltransferase 86A1; EC=2.4.1.-;	A0A3B5XUN0_WHEAT RecName: Full=Glycosyltransferase {ECO:0000256|RuleBase:RU362057}; EC=2.4.1.- {ECO:0000256|RuleBase:RU362057};	At2g36970	GO:0008194,UDP-glycosyltransferase activity; GO:0003674,molecular_function; GO:0003824,catalytic activity; GO:0016740,transferase activity; GO:0016757,transferase activity, transferring glycosyl groups	PF00201.18:UDP-glucoronosyl and UDP-glucosyl transferase	--	--	--
TraesCS1A02G062000	FALSE	TRUE	TRUE	TRUE	0	0	0	37.52	35.48	50.03	209.57	298.51	209.2	115.73	117.94	126.14	0	0	0	10.15	0.17	5.25	53.55	59.84	42.54	18.28	19.5	13.37	1A	42505024	42505283	-	TraesCS1A02G062000	--	--	--	low temperature-induced protein lt101.2 [Aegilops tauschii subsp. tauschii]	LT02_HORVU RecName: Full=Low temperature-induced protein lt101.2;	A0A341NIV5_WHEAT SubName: Full=Uncharacterized protein {ECO:0000313|EnsemblPlants:TraesCS1A02G062000.1};	At3g05880	GO:0016021,integral component of membrane; GO:0005575,cellular_component; GO:0016020,membrane; GO:0031224,intrinsic component of membrane; GO:0110165,cellular anatomical entity	PF01679.17:Proteolipid membrane potential modulator	--	--	--
TraesCS1A02G062400	FALSE	FALSE	TRUE	TRUE	0.41	1.01	0.58	1.21	0.39	1.02	0.59	0.16	0.38	0.61	0.69	0.31	0.95	1.53	1.7	1.5	1.52	1.77	0.76	2.32	0.94	4.07	5.01	1.56	1A	42643126	42668396	+	TraesCS1A02G062400	--	K06133 4'-phosphopantetheinyl transferase [EC:2.7.8.-] | (RefSeq) 4'-phosphopantetheinyl transferase HetI-like (A)	ko00770: Pantothenate and CoA biosynthesis; ko01100: Metabolic pathways	uncharacterized protein LOC109760192 isoform X2 [Aegilops tauschii subsp. tauschii]	--	A0A452XTB2_AEGTS RecName: Full=ACPS domain-containing protein {ECO:0000259|Pfam:PF01648};	At3g11470	GO:0008897,holo-[acyl-carrier-protein] synthase activity; GO:0000287,magnesium ion binding; GO:0003674,molecular_function; GO:0003824,catalytic activity; GO:0016740,transferase activity; GO:0016772,transferase activity, transferring phosphorus-containing groups; GO:0016780,phosphotransferase activity, for other substituted phosphate groups; GO:0005488,binding; GO:0043167,ion binding; GO:0043169,c…	PF01648.20:4'-phosphopantetheinyl transferase superfamily	--	--	--
TraesCS1A02G062500	TRUE	TRUE	TRUE	FALSE	0	0	0.43	27.67	41.93	33.35	0.03	0	0	0	0	0	13.69	5.42	12.89	108.63	107.4	83.55	10.83	0	1.39	0	0.28	0	1A	42670658	42671830	+	TraesCS1A02G062500	--	--	--	hypothetical protein TRIUR3_15065 [Triticum urartu]	--	A0A3B5XVX5_WHEAT SubName: Full=Uncharacterized protein {ECO:0000313|EnsemblPlants:TraesCS1A02G062500.1};	At4g30880	--	--	--	--	--
TraesCS1A02G062600	FALSE	TRUE	FALSE	FALSE	0.16	2.09	1.19	200.36	285.48	216.68	0.27	0.4	0.21	0	0	0.31	0.05	0.06	0.11	14.49	9.15	12.61	0	0	0.11	0	0	0	1A	42686173	42686822	+	TraesCS1A02G062600	--	--	--	putative lipid transfer protein precursor [Triticum turgidum subsp. durum]	--	A0A3B5XUN1_WHEAT SubName: Full=Uncharacterized protein {ECO:0000313|EnsemblPlants:TraesCS1A02G062600.1};	At4g30880	--	PF14368.6:Probable lipid transfer	--	--	--
TraesCS1A02G062700	FALSE	TRUE	FALSE	FALSE	0	0.05	0	161.31	292.95	214.72	0.05	0.15	0.38	0	0	0.33	0	0.05	0	93.02	65.67	47.72	0.38	0	0.78	0	0	0	1A	42695416	42698084	+	TraesCS1A02G062700	--	--	--	hypothetical protein TRIUR3_15065 [Triticum urartu]	--	A0A3B5XUP0_WHEAT SubName: Full=Uncharacterized protein {ECO:0000313|EnsemblPlants:TraesCS1A02G062700.1};	At4g30880	--	--	--	--	--
TraesCS1A02G062900	FALSE	TRUE	FALSE	FALSE	0	0.13	0	61.86	82.58	65.46	0	0	0	0	0	0.44	0.37	0	0.07	32.95	12.75	17.86	0	0	0	0	0	0	1A	42721261	42721834	+	TraesCS1A02G062900	--	--	--	hypothetical protein TRIUR3_15065 [Triticum urartu]	--	A0A3B5XUY8_WHEAT SubName: Full=Uncharacterized protein {ECO:0000313|EnsemblPlants:TraesCS1A02G062900.1};	At4g30880	--	--	--	--	--
TraesCS1A02G063100	FALSE	TRUE	FALSE	FALSE	0.22	12.79	2.63	710.47	875.37	890.11	7.93	8.07	5.38	0	0	0	8.51	5	7.85	225.24	173.25	114.43	12.76	3.82	4.34	0	0	0	1A	43270734	43271502	-	TraesCS1A02G063100	--	--	--	endosperm transfer cell specific PR60 precursor [Triticum aestivum]	--	A0A3B5XUN6_WHEAT SubName: Full=Uncharacterized protein {ECO:0000313|EnsemblPlants:TraesCS1A02G063100.1};	At4g30880	--	--	--	--	--
TraesCS1A02G064100	FALSE	TRUE	FALSE	FALSE	5.27	4.34	4.27	1.11	1.69	1.91	2.73	0.68	2.26	0.69	1.02	1.05	3.12	5.07	4.55	3.42	2.59	3	4.32	4.12	2.97	1.12	0.89	0.74	1A	45793606	45797826	+	TraesCS1A02G064100	--	--	--	Protein IQ-DOMAIN 1 [Triticum urartu]	IQD2_ARATH RecName: Full=Protein IQ-DOMAIN 2 {ECO:0000303|PubMed:16368012}; Short=AtIQD2 {ECO:0000303|PubMed:16368012};	A0A3B5XUP6_WHEAT RecName: Full=DUF4005 domain-containing protein {ECO:0000259|Pfam:PF13178};	At5g03040	GO:0005886,plasma membrane; GO:0005575,cellular_component; GO:0016020,membrane; GO:0071944,cell periphery; GO:0110165,cellular anatomical entity	PF13178.6:Protein of unknown function (DUF4005)	--	--	--
TraesCS1A02G065400	FALSE	FALSE	TRUE	FALSE	1.23	1.19	0.74	3.62	2.82	3.11	0.82	0.7	0.67	0.45	0.38	1.28	0.62	0.92	0.34	4.09	4.35	4.25	1.51	3.09	0.92	0.54	0.25	0.51	1A	47799453	47806227	+	TraesCS1A02G065400	--	K14297 nuclear pore complex protein Nup98-Nup96 | (RefSeq) nuclear pore complex protein NUP98A-like (A)	ko03013: Nucleocytoplasmic transport	nuclear pore complex protein NUP98A-like isoform X2 [Aegilops tauschii subsp. tauschii]	NU98A_ARATH RecName: Full=Nuclear pore complex protein NUP98A {ECO:0000303|PubMed:21189294}; AltName: Full=Nucleoporin 98A {ECO:0000303|PubMed:21189294}; AltName: Full=Nucleoporin autopeptidase {ECO:0000312|EMBL:AEE28574.1};	A0A3B5XW07_WHEAT RecName: Full=Peptidase S59 domain-containing protein {ECO:0000259|PROSITE:PS51434};	At1g10390	GO:0005737,cytoplasm; GO:0005635,nuclear envelope; GO:0031965,nuclear membrane; GO:0044614,nuclear pore cytoplasmic filaments; GO:0005634,nucleus; GO:0017056,structural constituent of nuclear pore; GO:0006406,mRNA export from nucleus; GO:0048573,photoperiodism, flowering; GO:0000973,posttranscriptional tethering of RNA polymerase II gene DNA at nuclear periphery; GO:0006606,protein import into nu…	PF04096.14:Nucleoporin autopeptidase	--	--	--
TraesCS1A02G066000	TRUE	FALSE	FALSE	FALSE	1.52	2.55	1.1	0.13	0.16	0.41	0.29	0.13	0.14	0.13	0.27	0.17	0.66	0.58	0.69	0	0.08	0.21	0	0	0.08	0.08	0.52	0.17	1A	48725007	48730230	-	TraesCS1A02G066000	--	K11492 condensin-2 complex subunit G2 | (RefSeq) uncharacterized protein LOC123189199 isoform X1 (A)	--	uncharacterized protein LOC109732878 isoform X1 [Aegilops tauschii subsp. tauschii]	--	A0A3B5XV07_WHEAT SubName: Full=Uncharacterized protein {ECO:0000313|EnsemblPlants:TraesCS1A02G066000.2};	At1g64960	GO:0000796,condensin complex; GO:0005634,nucleus; GO:0000070,mitotic sister chromatid segregation; GO:0000278,mitotic cell cycle; GO:0000280,nuclear division; GO:0000819,sister chromatid segregation; GO:0006996,organelle organization; GO:0007049,cell cycle; GO:0007059,chromosome segregation; GO:0008150,biological_process; GO:0009987,cellular process; GO:0016043,cellular component organization; GO…	PF12422.8:Condensin II non structural maintenance of chromosomes subunit	--	--	--
TraesCS1A02G066100	FALSE	TRUE	FALSE	FALSE	0	0	0	163.47	345.22	226.18	1.35	3.48	2.53	0.05	0.62	0	0	0	0	363.15	711.14	346.48	6.36	20.74	1.77	0	0.02	0.01	1A	48771094	48776849	+	TraesCS1A02G066100	--	--	--	12S seed storage globulin 1 [Triticum urartu]	SSG1_AVESA RecName: Full=12S seed storage globulin 1; Contains: RecName: Full=12S seed storage globulin 1 acidic chain; Contains: RecName: Full=12S seed storage globulin 1 basic chain; Flags: Precursor;	A0A3B5XV32_WHEAT SubName: Full=Uncharacterized protein {ECO:0000313|EnsemblPlants:TraesCS1A02G066100.1};	At5g44120	GO:0045735,nutrient reservoir activity; GO:0003674,molecular_function	PF00190.22:Cupin	--	--	--
TraesCS1A02G066200	TRUE	FALSE	TRUE	FALSE	12.57	19.45	19.75	2.87	2.67	2.8	3.16	2.18	3.11	0.06	0.05	0.12	5.6	9.41	6.61	3.94	2.36	3.14	4.59	3.56	11.62	0.03	0.14	0.15	1A	48783668	48786472	+	TraesCS1A02G066200	--	K01176 alpha-amylase [EC:3.2.1.1] | (RefSeq) alpha-amylase isozyme 2A (A)	ko00500: Starch and sucrose metabolism; ko01100: Metabolic pathways; ko01110: Biosynthesis of secondary metabolites	L-type lectin-domain containing receptor kinase VIII.1-like [Aegilops tauschii subsp. tauschii]	LRK81_ARATH RecName: Full=L-type lectin-domain containing receptor kinase VIII.1; Short=LecRK-VIII.1; EC=2.7.11.1; Flags: Precursor;	A0A3B5XW21_WHEAT RecName: Full=Protein kinase domain-containing protein {ECO:0000259|PROSITE:PS50011};	At3g53380	GO:0016021,integral component of membrane; GO:0005886,plasma membrane; GO:0005524,ATP binding; GO:0030246,carbohydrate binding; GO:0106310,protein serine kinase activity; GO:0106311,protein threonine kinase activity; GO:0004675,transmembrane receptor protein serine/threonine kinase activity; GO:0042742,defense response to bacterium; GO:0002229,defense response to oomycetes; GO:0000166,nucleotide …	PF00139.19:Legume lectin domain	--	--	--
TraesCS1A02G066300	TRUE	TRUE	TRUE	TRUE	0.53	1.25	0.62	0.72	0.32	0.34	0.49	0.78	0.5	0.23	0.1	0.04	2.58	4.19	2.96	2.02	1.35	2.86	0.85	2.03	2.21	1.45	2.52	1.82	1A	48966062	48979283	+	TraesCS1A02G066300	Hydroxyproline O-galactosyltransferase GALT3 [Source:Projected from Arabidopsis thaliana (AT3G06440) UniProtKB/Swiss-Prot%3BAcc:Q9ASW1]	K20843 hydroxyproline O-galactosyltransferase 2/3/4/5/6 [EC:2.4.1.-] | (RefSeq) hydroxyproline O-galactosyltransferase GALT3-like (A)	--	hydroxyproline O-galactosyltransferase GALT3 [Aegilops tauschii subsp. tauschii]	B3GTG_ARATH RecName: Full=Hydroxyproline O-galactosyltransferase GALT3 {ECO:0000303|PubMed:26690932}; EC=2.4.1.- {ECO:0000269|PubMed:26690932}; AltName: Full=Beta-1,3-galactosyltransferase 16 {ECO:0000305};	A0A446IL72_TRITD RecName: Full=Galectin domain-containing protein {ECO:0000259|PROSITE:PS51304};	At3g06440	GO:0005794,Golgi apparatus; GO:0000139,Golgi membrane; GO:0016021,integral component of membrane; GO:0030246,carbohydrate binding; GO:1990714,hydroxyproline O-galactosyltransferase activity; GO:0010405,arabinogalactan protein metabolic process; GO:0048354,mucilage biosynthetic process involved in seed coat development; GO:0018258,protein O-linked glycosylation via hydroxyproline; GO:0080147,root …	PF01762.21:Galactosyltransferase	--	--	--
TraesCS1A02G067200	TRUE	FALSE	FALSE	FALSE	2.47	3.54	1.97	0.71	0.64	0.99	1.37	0.64	1.13	0.49	0.41	1.68	0.54	1.12	1.13	0.61	0.58	0.87	1.91	1.06	0.68	0.9	1.07	0.85	1A	49251327	49254104	-	TraesCS1A02G067200	--	--	--	transcription termination factor MTEF18, mitochondrial-like [Aegilops tauschii subsp. tauschii]	MTEFH_ARATH RecName: Full=Transcription termination factor MTEF18, mitochondrial {ECO:0000305}; AltName: Full=Mitochondrial transcription termination factor 18 {ECO:0000303|PubMed:23087700}; AltName: Full=Protein SUPPRESSOR OF HOT1-4 1 {ECO:0000303|PubMed:22942382}; Flags: Precursor;	A0A446IL90_TRITD SubName: Full=Uncharacterized protein {ECO:0000313|EMBL:VAH01598.1};	At5g06810	GO:0009507,chloroplast; GO:0005739,mitochondrion; GO:0003690,double-stranded DNA binding; GO:0009658,chloroplast organization; GO:0032502,developmental process; GO:0006353,DNA-templated transcription, termination; GO:0007005,mitochondrion organization; GO:0006355,regulation of transcription, DNA-templated; GO:0003674,molecular_function; GO:0003676,nucleic acid binding; GO:0003677,DNA binding; GO:…	PF02536.14:mTERF	mTERF	TR	mTERF
TraesCS1A02G068300	FALSE	TRUE	FALSE	FALSE	1.7	1.47	4.09	0.53	0.68	0.7	5.92	1.19	3.39	4.42	4.21	6.84	0.28	2.1	0.97	4.07	2.54	3.92	4.42	8.1	4.85	4.69	7.82	3.91	1A	49526825	49535943	-	TraesCS1A02G068300	--	--	--	uncharacterized protein LOC109734119 [Aegilops tauschii subsp. tauschii]	--	A0A3B5XV62_WHEAT SubName: Full=Uncharacterized protein {ECO:0000313|EnsemblPlants:TraesCS1A02G068300.2};	At3g52250	--	PF00249.31:Myb-like DNA-binding domain	MYB-related	TF	MYB->MYB-related
TraesCS1A02G069300	FALSE	FALSE	FALSE	TRUE	5.91	12.46	7.58	11.58	8.81	8.53	4.08	0.88	2.53	0.78	0.64	0.76	11.9	7.66	7.57	17.35	15.64	15.23	2.05	1.62	1.02	0.05	0.05	0.18	1A	51700021	51707185	+	TraesCS1A02G069300	Phosphoinositide phospholipase C [Source:UniProtKB/TrEMBL%3BAcc:A0A1D5S1V5]	K05857 phosphatidylinositol phospholipase C, delta [EC:3.1.4.11] | (RefSeq) phosphoinositide phospholipase C 2-like (A)	ko00562: Inositol phosphate metabolism; ko01100: Metabolic pathways; ko04070: Phosphatidylinositol signaling system	phosphoinositide phospholipase C 2-like [Aegilops tauschii subsp. tauschii]	PLCD2_ARATH RecName: Full=Phosphoinositide phospholipase C 2; EC=3.1.4.11; AltName: Full=Phosphoinositide phospholipase PLC2; Short=AtPLC2; Short=PI-PLC2;	A0A446ILC6_TRITD RecName: Full=Phosphoinositide phospholipase C {ECO:0000256|RuleBase:RU361133}; EC=3.1.4.11 {ECO:0000256|RuleBase:RU361133};	At3g08510	GO:0005886,plasma membrane; GO:0004435,phosphatidylinositol phospholipase C activity; GO:0004629,phospholipase C activity; GO:0042742,defense response to bacterium; GO:0009553,embryo sac development; GO:0048437,floral organ development; GO:0016042,lipid catabolic process; GO:0009556,microsporogenesis; GO:0048015,phosphatidylinositol-mediated signaling; GO:0010601,positive regulation of auxin bios…	PF00388.19:Phosphatidylinositol-specific phospholipase C, X domain	--	--	--
TraesCS1A02G069600	FALSE	FALSE	TRUE	FALSE	26.82	29.83	28.94	5.11	5.1	11.76	13.12	8.22	9.28	7.68	10.36	11.2	40.32	45.06	40.97	18.01	6.2	17.37	30.5	24.53	74.72	9.75	7.19	9.25	1A	52235911	52238246	-	TraesCS1A02G069600	--	K23047 E3 ubiquitin-protein ligase UNKL [EC:2.3.2.27] | (RefSeq) zinc finger CCCH domain-containing protein 2 (A)	--	zinc finger CCCH domain-containing protein 33-like [Aegilops tauschii subsp. tauschii]	C3H33_ORYSJ RecName: Full=Zinc finger CCCH domain-containing protein 33; Short=OsC3H33;	A0A3B5XV79_WHEAT SubName: Full=Uncharacterized protein {ECO:0000313|EnsemblPlants:TraesCS1A02G069600.1.cds1};	At5g58620	GO:0003677,DNA binding; GO:0046872,metal ion binding; GO:0003674,molecular_function; GO:0003676,nucleic acid binding; GO:0005488,binding; GO:0097159,organic cyclic compound binding; GO:1901363,heterocyclic compound binding; GO:0043167,ion binding; GO:0043169,cation binding	PF00642.24:Zinc finger C-x8-C-x5-C-x3-H type (and similar)	C3H	TF	C3H
TraesCS1A02G070000	TRUE	FALSE	FALSE	FALSE	2.24	3.3	3	0	0	0	0	0	0	0	0	0.04	0.21	1.13	0.69	0	0	0	0	0	0	0	0	0	1A	52540443	52542008	+	TraesCS1A02G070000	E3 ubiquitin-protein ligase [Source:UniProtKB/TrEMBL%3BAcc:A0A1D5S0P9]	K04506 E3 ubiquitin-protein ligase SIAH1 [EC:2.3.2.27] | (RefSeq) uncharacterized protein LOC123091467 (A)	ko04120: Ubiquitin mediated proteolysis	E3 ubiquitin-protein ligase Siah2-like [Aegilops tauschii subsp. tauschii]	--	A0A3B5XV55_WHEAT RecName: Full=RING-type E3 ubiquitin transferase {ECO:0000256|ARBA:ARBA00012483}; EC=2.3.2.27 {ECO:0000256|ARBA:ARBA00012483};	--	GO:0005737,cytoplasm; GO:0061630,ubiquitin protein ligase activity; GO:0008270,zinc ion binding; GO:0007275,multicellular organism development; GO:0006511,ubiquitin-dependent protein catabolic process; GO:0003674,molecular_function; GO:0003824,catalytic activity; GO:0004842,ubiquitin-protein transferase activity; GO:0016740,transferase activity; GO:0019787,ubiquitin-like protein transferase activ…	PF03145.16:Seven in absentia protein family	--	--	--
TraesCS1A02G070100	FALSE	FALSE	TRUE	FALSE	0	0	0.61	0.3	0.09	0.12	0.36	0.08	0.51	0.1	0.16	0.12	0	0	0	0	0	0	0	0	0	0	0	0	1A	52559623	52563522	-	TraesCS1A02G070100	--	K02218 casein kinase 1 [EC:2.7.11.1] | (RefSeq) uncharacterized protein LOC8069780 (A)	--	PREDICTED: putative nuclease HARBI1 [Oryza brachyantha]	LIMYB_ARATH RecName: Full=L10-interacting MYB domain-containing protein {ECO:0000303|PubMed:25707794};	A0A0P0XJ67_ORYSJ SubName: Full=Os09g0122100 protein {ECO:0000313|EMBL:BAT06881.1};	At5g41980	GO:0005634,nucleus; GO:0005575,cellular_component; GO:0005622,intracellular anatomical structure; GO:0043226,organelle; GO:0043227,membrane-bounded organelle; GO:0043229,intracellular organelle; GO:0043231,intracellular membrane-bounded organelle; GO:0110165,cellular anatomical entity	PF13359.6:DDE superfamily endonuclease	--	--	--
TraesCS1A02G070200	FALSE	FALSE	TRUE	FALSE	3.64	2.6	7.05	19.5	18.78	21.58	5.65	6.94	7.16	12.28	14.61	9.7	1.91	2.11	3.89	33.18	22.26	22.53	17.37	14.92	8.07	9.04	7.76	11.35	1A	53022367	53027095	+	TraesCS1A02G070200	--	K24028 salicylic acid 3-hydroxylase [EC:1.14.11.-] | (RefSeq) protein DOWNY MILDEW RESISTANCE 6 (A)	--	probable 2-oxoglutarate-dependent dioxygenase At3g111800 [Aegilops tauschii subsp. tauschii]	JOX1_ARATH RecName: Full=Jasmonate-induced oxygenase 1 {ECO:0000303|PubMed:28559313}; EC=1.14.11.- {ECO:0000269|PubMed:28559313}; AltName: Full=2-oxoglutarate-dependent dioxygenase JOX1 {ECO:0000305}; AltName: Full=Jasmonic acid oxidase 1 {ECO:0000303|PubMed:28760569};	A0A3B5XW71_WHEAT RecName: Full=Fe2OG dioxygenase domain-containing protein {ECO:0000259|PROSITE:PS51471};	At3g11180	GO:0051213,dioxygenase activity; GO:0046872,metal ion binding; GO:0009813,flavonoid biosynthetic process; GO:0003674,molecular_function; GO:0003824,catalytic activity; GO:0016491,oxidoreductase activity; GO:0005488,binding; GO:0043167,ion binding; GO:0043169,cation binding; GO:0008150,biological_process; GO:0008152,metabolic process; GO:0009058,biosynthetic process; GO:0009812,flavonoid metabolic…	PF14226.6:non-haem dioxygenase in morphine synthesis N-terminal	--	--	--
TraesCS1A02G070400	TRUE	TRUE	FALSE	TRUE	1.38	6.61	5.63	8.67	5.31	9.58	2.99	2.53	2.34	2.27	3.51	1.15	26.59	16.59	13.97	0.22	0.94	1.5	4.21	1.26	14.42	0.24	0.57	0.54	1A	53187274	53189460	-	TraesCS1A02G070400	--	K13424 WRKY transcription factor 33 | (RefSeq) probable WRKY transcription factor 26 isoform X1 (A)	ko04016: MAPK signaling pathway - plant; ko04626: Plant-pathogen interaction	WRKY transcription factor [Triticum aestivum]	WRK24_ORYSJ RecName: Full=WRKY transcription factor WRKY24 {ECO:0000303|PubMed:15047897}; Short=OsWRKY24 {ECO:0000303|PubMed:15047897};	A0A3B5XUY1_WHEAT SubName: Full=Uncharacterized protein {ECO:0000313|EnsemblPlants:TraesCS1A02G070400.1};	At2g38470	GO:0005634,nucleus; GO:0003700,DNA-binding transcription factor activity; GO:0043565,sequence-specific DNA binding; GO:0009738,abscisic acid-activated signaling pathway; GO:0009740,gibberellic acid mediated signaling pathway; GO:0009788,negative regulation of abscisic acid-activated signaling pathway; GO:0009938,negative regulation of gibberellic acid mediated signaling pathway; GO:0045893,positi…	PF03106.15:WRKY DNA -binding domain	WRKY	TF	WRKY
TraesCS1A02G070600	FALSE	TRUE	TRUE	FALSE	5.47	7.23	7.2	1.09	0.45	0.93	1.7	1.7	1.13	0.29	0.68	1.43	3.64	7.86	4.64	1.15	3.07	5.01	2.83	2.58	4.56	0.61	1.06	0.77	1A	53454198	53457285	-	TraesCS1A02G070600	--	K13430 serine/threonine-protein kinase PBS1 [EC:2.7.11.1] | (RefSeq) serine/threonine-protein kinase PBS1 isoform X1 (A)	ko04626: Plant-pathogen interaction	putative serine/threonine-protein kinase-like protein CCR3 [Aegilops tauschii subsp. tauschii]	ACCR3_ARATH RecName: Full=Putative serine/threonine-protein kinase-like protein CCR3; EC=2.7.11.1; AltName: Full=Protein CRINKLY 4 RELATED 3; Short=AtCRR3; Flags: Precursor;	A0A3B5XW77_WHEAT RecName: Full=Protein kinase domain-containing protein {ECO:0000259|PROSITE:PS50011};	At3g55950	GO:0016021,integral component of membrane; GO:0005524,ATP binding; GO:0042803,protein homodimerization activity; GO:0106310,protein serine kinase activity; GO:0106311,protein threonine kinase activity; GO:0000166,nucleotide binding; GO:0003674,molecular_function; GO:0005488,binding; GO:0017076,purine nucleotide binding; GO:0030554,adenyl nucleotide binding; GO:0032553,ribonucleotide binding; GO:0…	PF00069.25:Protein kinase domain	--	--	--
TraesCS1A02G071657	FALSE	FALSE	TRUE	TRUE	0	0	0.25	0.07	0.23	0	1.12	0.54	1.09	0.55	0.43	1.02	0	0	0	0	0	0	0	0	0	0	0	0	1A	54015302	54019064	-	TraesCS1A02G071657	--	K05391 cyclic nucleotide gated channel, plant | (RefSeq) cyclic nucleotide-gated ion channel 1-like (A)	ko04626: Plant-pathogen interaction	hypothetical protein BRADI_4g38010v3 [Brachypodium distachyon]	WAK3_ARATH RecName: Full=Wall-associated receptor kinase 3; EC=2.7.11.-; Flags: Precursor;	A0A3B5XV04_WHEAT RecName: Full=Protein kinase domain-containing protein {ECO:0000259|PROSITE:PS50011};	At1g21240	GO:0016021,integral component of membrane; GO:0005886,plasma membrane; GO:0005524,ATP binding; GO:0005509,calcium ion binding; GO:0030247,polysaccharide binding; GO:0106310,protein serine kinase activity; GO:0004674,protein serine/threonine kinase activity; GO:0106311,protein threonine kinase activity; GO:0007166,cell surface receptor signaling pathway; GO:0006468,protein phosphorylation; GO:0000…	PF07714.17:Protein tyrosine kinase	--	--	--
TraesCS1A02G071700	FALSE	TRUE	FALSE	TRUE	1.29	1.17	1.85	3.7	2.52	2.36	0.85	0.76	1.16	2.32	2.58	5.48	1.86	1.37	1.41	0.22	0.59	1.23	0.69	0.48	1.18	1.12	1.03	0.93	1A	54022014	54027441	-	TraesCS1A02G071700	Prolycopene isomerase%2C chloroplastic [Source:Projected from Arabidopsis thaliana (AT1G06820) UniProtKB/Swiss-Prot%3BAcc:Q9M9Y8]	K09835 prolycopene isomerase [EC:5.2.1.13] | (RefSeq) prolycopene isomerase, chloroplastic-like (A)	ko00906: Carotenoid biosynthesis; ko01100: Metabolic pathways; ko01110: Biosynthesis of secondary metabolites	prolycopene isomerase, chloroplastic [Aegilops tauschii subsp. tauschii]	CRTSO_DAUCA RecName: Full=Prolycopene isomerase, chloroplastic; Short=CrtISO; EC=5.2.1.13; AltName: Full=Carotenoid isomerase; Flags: Precursor;	A0A3B5XV00_WHEAT RecName: Full=Prolycopene isomerase {ECO:0000256|ARBA:ARBA00012419}; EC=5.2.1.13 {ECO:0000256|ARBA:ARBA00012419};	At1g06820	GO:0031969,chloroplast membrane; GO:0046608,carotenoid isomerase activity; GO:0016491,oxidoreductase activity; GO:0016117,carotenoid biosynthetic process; GO:0009662,etioplast organization; GO:0003674,molecular_function; GO:0003824,catalytic activity; GO:0016853,isomerase activity; GO:0016859,cis-trans isomerase activity; GO:0006629,lipid metabolic process; GO:0006720,isoprenoid metabolic process…	PF01593.24:Flavin containing amine oxidoreductase	--	--	--
TraesCS1A02G074800	TRUE	FALSE	FALSE	FALSE	14.64	7.32	11.83	10.42	7.68	9.44	15.53	16.14	12.89	4.34	5.51	8.18	4.25	3.98	5.98	7.19	4.46	9.05	10.34	8.3	5.46	3.47	4.98	6	1A	58123311	58125910	+	TraesCS1A02G074800	--	--	--	uncharacterized protein LOC109774794 [Aegilops tauschii subsp. tauschii]	--	A0A446ILS0_TRITD SubName: Full=Uncharacterized protein {ECO:0000313|EMBL:VAH01786.1};	--	GO:0016021,integral component of membrane; GO:0005575,cellular_component; GO:0016020,membrane; GO:0031224,intrinsic component of membrane; GO:0110165,cellular anatomical entity	--	--	--	--
TraesCS1A02G076100	TRUE	TRUE	TRUE	TRUE	0	0	0	0.42	0	0.65	0.2	0	0.35	0.62	1.02	1.39	6.73	5.09	6.04	8.04	5.34	7.82	12.66	13.32	10.69	17.34	15.92	15.43	1A	58931328	58934940	+	TraesCS1A02G076100	Nitrogen regulatory protein P-II homolog [Source:Projected from Arabidopsis thaliana (AT4G01900) UniProtKB/Swiss-Prot%3BAcc:Q9ZST4]	--	--	nitrogen regulatory protein P-II homolog [Aegilops tauschii subsp. tauschii]	GLNB_ORYSJ RecName: Full=Nitrogen regulatory protein P-II homolog; AltName: Full=Protein PII-like; Flags: Precursor;	A0A446ILW7_TRITD SubName: Full=Uncharacterized protein {ECO:0000313|EMBL:VAH01839.1};	At4g01900	GO:0009534,chloroplast thylakoid; GO:0005829,cytosol; GO:0010307,acetylglutamate kinase regulator activity; GO:0005524,ATP binding; GO:0030234,enzyme regulator activity; GO:0000287,magnesium ion binding; GO:0009718,anthocyanin-containing compound biosynthetic process; GO:0042304,regulation of fatty acid biosynthetic process; GO:0006808,regulation of nitrogen utilization; GO:0009416,response to li…	PF00543.22:Nitrogen regulatory protein P-II	--	--	--
TraesCS1A02G076700	TRUE	FALSE	FALSE	FALSE	3.53	2.18	3.88	0	0.07	0	0.04	0.17	0	0	0	0	0.11	0.81	0.31	0.5	0.16	0.74	0	0.18	0.67	0	0	0	1A	59507512	59510257	-	TraesCS1A02G076700	--	K20556 cytochrome P450 family 76 subfamily C | (RefSeq) cytochrome P450 76C1-like (A)	--	cytochrome P450 76C3-like [Aegilops tauschii subsp. tauschii]	C76BA_SWEMU RecName: Full=Geraniol 8-hydroxylase; EC=1.14.14.83 {ECO:0000269|PubMed:20699579}; AltName: Full=Cytochrome P450 76B10; AltName: Full=Geraniol 10-hydroxylase; Short=SmG10H;	A0A446ILY2_TRITD SubName: Full=Uncharacterized protein {ECO:0000313|EMBL:VAH01855.1};	At2g45580	GO:0005789,endoplasmic reticulum membrane; GO:0016021,integral component of membrane; GO:0102811,geraniol 10-hydroxylase activity; GO:0020037,heme binding; GO:0005506,iron ion binding; GO:0016709,oxidoreductase activity, acting on paired donors, with incorporation or reduction of molecular oxygen, NAD(P)H as one donor, and incorporation of one atom of oxygen; GO:0016099,monoterpenoid biosynthetic…	PF00067.22:Cytochrome P450	--	--	--
TraesCS1A02G076900	FALSE	TRUE	FALSE	FALSE	0.48	2.88	4.31	8.31	6.88	7.75	5.05	6.98	4.35	3.53	3.07	3.01	8.92	4.22	4.84	1.15	2.56	3.3	2.49	3.91	2.58	2.5	1.59	1.91	1A	59613357	59616276	+	TraesCS1A02G076900	--	--	--	hypothetical protein TRIUR3_30853 [Triticum urartu]	--	A0A446IM18_TRITD SubName: Full=Uncharacterized protein {ECO:0000313|EMBL:VAH01857.1};	--	GO:0007623,circadian rhythm; GO:0006355,regulation of transcription, DNA-templated; GO:0008150,biological_process; GO:0048511,rhythmic process; GO:0006139,nucleobase-containing compound metabolic process; GO:0006351,transcription, DNA-templated; GO:0006725,cellular aromatic compound metabolic process; GO:0006807,nitrogen compound metabolic process; GO:0008152,metabolic process; GO:0009058,biosynt…	--	--	--	--
TraesCS1A02G078900	FALSE	FALSE	TRUE	FALSE	0	0	0	8.94	9.1	5.77	1.61	1.59	1.44	0	0.17	0.22	0.05	0.2	0.53	5.89	2.23	3.36	7.52	4.08	5.22	0.75	0.65	1.67	1A	61713578	61714898	+	TraesCS1A02G078900	--	K00799 glutathione S-transferase [EC:2.5.1.18] | (RefSeq) probable glutathione S-transferase GSTF1 (A)	ko00480: Glutathione metabolism; ko01100: Metabolic pathways	putative glutathione S-transferase GSTF1 [Triticum urartu]	GSTF1_ORYSJ RecName: Full=Probable glutathione S-transferase GSTF1; EC=2.5.1.18; AltName: Full=GST-I;	A0A446IM72_TRITD RecName: Full=Glutathione transferase {ECO:0000256|ARBA:ARBA00012452}; EC=2.5.1.18 {ECO:0000256|ARBA:ARBA00012452};	At3g62760	GO:0005737,cytoplasm; GO:0043295,glutathione binding; GO:0004364,glutathione transferase activity; GO:0006749,glutathione metabolic process; GO:0003674,molecular_function; GO:0005488,binding; GO:0033218,amide binding; GO:0042277,peptide binding; GO:0043167,ion binding; GO:0043168,anion binding; GO:0072341,modified amino acid binding; GO:1900750,oligopeptide binding; GO:1901681,sulfur compound bin…	PF00043.25:Glutathione S-transferase, C-terminal domain	--	--	--
TraesCS1A02G079700	TRUE	FALSE	FALSE	FALSE	11.64	14.74	17.42	12.58	8.32	15.15	6.96	9.22	8.33	4.68	5.9	8.56	37.8	27.19	30.74	8.23	8.75	10.71	11.08	6.33	23.89	6.35	5.05	5.32	1A	62609729	62614089	+	TraesCS1A02G079700	--	K13436 pto-interacting protein 1 [EC:2.7.11.1] | (RefSeq) pto-interacting protein 1-like isoform X1 (A)	ko04626: Plant-pathogen interaction	Pto-interacting protein 1 [Triticum urartu]	Y2706_ARATH RecName: Full=Probable receptor-like protein kinase At2g47060; EC=2.7.11.1;	A0A3B5XVA1_WHEAT RecName: Full=Protein kinase domain-containing protein {ECO:0000259|PROSITE:PS50011};	At2g47060	GO:0005829,cytosol; GO:0005524,ATP binding; GO:0106310,protein serine kinase activity; GO:0106311,protein threonine kinase activity; GO:0006979,response to oxidative stress; GO:0000166,nucleotide binding; GO:0003674,molecular_function; GO:0005488,binding; GO:0017076,purine nucleotide binding; GO:0030554,adenyl nucleotide binding; GO:0032553,ribonucleotide binding; GO:0032555,purine ribonucleotide…	PF07714.17:Protein tyrosine kinase	--	--	--
TraesCS1A02G079900	FALSE	TRUE	FALSE	FALSE	24.82	38.5	31.26	26.63	17.92	17.89	1.59	6.18	5.41	0.35	0.73	0	26.02	35.54	42.93	3.27	6.06	6.71	4.44	4.14	2.16	0	0.61	0.17	1A	62794172	62794483	-	TraesCS1A02G079900	Histone H4 [Source:UniProtKB/TrEMBL%3BAcc:A0A077RYQ1]	K11254 histone H4 | (RefSeq) histone H4 (A)	--	MULTISPECIES: hypothetical protein [Bacteria]	H41_WHEAT RecName: Full=Histone H4 variant TH011;	K3YX00_SETIT RecName: Full=Histone H4 {ECO:0000256|RuleBase:RU000528};	At1g07660	GO:0000786,nucleosome; GO:0005634,nucleus; GO:0003677,DNA binding; GO:0046982,protein heterodimerization activity; GO:0006334,nucleosome assembly; GO:0003674,molecular_function; GO:0003676,nucleic acid binding; GO:0005488,binding; GO:0097159,organic cyclic compound binding; GO:1901363,heterocyclic compound binding; GO:0005515,protein binding; GO:0046983,protein dimerization activity; GO:0006323,D…	PF15511.6:Centromere kinetochore component CENP-T histone fold	--	--	--
TraesCS1A02G080200	TRUE	FALSE	FALSE	FALSE	3.43	3.18	2.42	1.5	1	0.89	2.12	1.35	1.31	0.76	1.21	1.74	1.33	1.34	0.96	1	0.55	1.13	1.91	1.42	1.25	0.73	1.18	0.91	1A	63050622	63053515	-	TraesCS1A02G080200	--	--	--	uncharacterized protein LOC109739427 [Aegilops tauschii subsp. tauschii]	--	A0A446IM87_TRITD SubName: Full=Uncharacterized protein {ECO:0000313|EMBL:VAH01927.1};	At4g13970	--	PF10551.9:MULE transposase domain	--	--	--
TraesCS1A02G080300	FALSE	FALSE	FALSE	TRUE	0.44	2.17	0.35	1.53	0.82	1.25	1.22	0.9	1.64	0.92	0.58	0.92	3.33	1.81	2.91	1.19	0.93	1.05	1.39	1.01	1.52	4.71	3.28	1.31	1A	63057503	63062305	-	TraesCS1A02G080300	--	K02835 peptide chain release factor 1 | (RefSeq) peptide chain release factor 1, mitochondrial-like isoform X1 (A)	--	uncharacterized protein LOC109772577 isoform X2 [Aegilops tauschii subsp. tauschii]	MTRF1_ARATH RecName: Full=Peptide chain release factor 1, mitochondrial {ECO:0000305}; Short=AtmtRF1 {ECO:0000305}; Flags: Precursor;	A0A446IMF2_TRITD RecName: Full=RF_PROK_I domain-containing protein {ECO:0000259|PROSITE:PS00745};	At2g47020	GO:0005739,mitochondrion; GO:0016149,translation release factor activity, codon specific; GO:0003674,molecular_function; GO:0003676,nucleic acid binding; GO:0003723,RNA binding; GO:0003747,translation release factor activity; GO:0005488,binding; GO:0008079,translation termination factor activity; GO:0008135,translation factor activity, RNA binding; GO:0045182,translation regulator activity; GO:00…	PF03462.18:PCRF domain	--	--	--
TraesCS1A02G081300	FALSE	TRUE	FALSE	FALSE	20.88	19.31	21.1	3.57	1.77	2.6	5.87	2.54	4.58	9.94	6.77	27.05	7.5	16.39	9.96	4.87	4.29	5.65	4.02	3.72	4.42	7.15	11.48	9.16	1A	64593510	64600216	+	TraesCS1A02G081300	--	K05658 ATP-binding cassette, subfamily B (MDR/TAP), member 1 [EC:7.6.2.2] | (RefSeq) ABC transporter B family member 21-like (A)	ko02010: ABC transporters	ABCB1, partial [Triticum polonicum]	AB21B_ARATH RecName: Full=ABC transporter B family member 21; Short=ABC transporter ABCB.21; Short=AtABCB21; AltName: Full=Multidrug resistance protein 17; AltName: Full=P-glycoprotein 21;	A0A3B5XVC0_WHEAT SubName: Full=Uncharacterized protein {ECO:0000313|EnsemblPlants:TraesCS1A02G081300.1};	At2g47000	GO:0005829,cytosol; GO:0016021,integral component of membrane; GO:0005886,plasma membrane; GO:0005774,vacuolar membrane; GO:0005524,ATP binding; GO:0042626,ATPase-coupled transmembrane transporter activity; GO:0010329,auxin efflux transmembrane transporter activity; GO:0010328,auxin influx transmembrane transporter activity; GO:0010315,auxin efflux; GO:0060919,auxin influx; GO:0055085,transmembra…	PF00664.23:ABC transporter transmembrane region	--	--	--
TraesCS1A02G082200	FALSE	TRUE	FALSE	FALSE	0.34	0	1.46	10.83	7.91	11.54	25.36	24.68	25	24.12	24.8	27.19	5.59	3.29	3.63	4.93	3.54	2.21	14.74	24.09	22.12	35.43	21.56	26.13	1A	65391963	65393451	-	TraesCS1A02G082200	--	K19222 1,4-dihydroxy-2-naphthoyl-CoA hydrolase [EC:3.1.2.28] | (RefSeq) 1,4-dihydroxy-2-naphthoyl-CoA thioesterase 1-like (A)	ko00130: Ubiquinone and other terpenoid-quinone biosynthesis; ko01100: Metabolic pathways; ko01110: Biosynthesis of secondary metabolites; ko01240: Biosynthesis of cofactors	1,4-dihydroxy-2-naphthoyl-CoA thioesterase 1-like [Aegilops tauschii subsp. tauschii]	DNAT1_ARATH RecName: Full=1,4-dihydroxy-2-naphthoyl-CoA thioesterase 1 {ECO:0000303|PubMed:22372525}; Short=AtDHNAT1 {ECO:0000303|PubMed:22372525}; Short=DHNA-CoA thioesterase 1 {ECO:0000303|PubMed:22372525}; EC=3.1.2.- {ECO:0000305};	A0A452XXI5_AEGTS RecName: Full=4HBT domain-containing protein {ECO:0000259|Pfam:PF03061};	At1g48320	GO:0005777,peroxisome; GO:0061522,1,4-dihydroxy-2-naphthoyl-CoA thioesterase activity; GO:0042372,phylloquinone biosynthetic process; GO:0051289,protein homotetramerization; GO:0003674,molecular_function; GO:0003824,catalytic activity; GO:0016289,CoA hydrolase activity; GO:0016787,hydrolase activity; GO:0016788,hydrolase activity, acting on ester bonds; GO:0016790,thiolester hydrolase activity; G…	PF03061.22:Thioesterase superfamily	--	--	--
TraesCS1A02G082500	TRUE	FALSE	FALSE	FALSE	6.66	18.93	26.19	24.97	19.41	42.24	15.38	45.12	28.62	13.6	18.67	21.76	90.65	59.55	69.67	16.47	14.22	23.84	55.3	19.22	110.95	24.39	12.49	24.45	1A	65758591	65759654	-	TraesCS1A02G082500	--	--	--	PREDICTED: hydrophobic protein LTI6B [Brachypodium distachyon]	LTI6B_ORYSI RecName: Full=Hydrophobic protein LTI6B; AltName: Full=Low temperature-induced protein 6B;	A0A287ERT9_HORVV SubName: Full=Uncharacterized protein {ECO:0000313|EnsemblPlants:HORVU1Hr1G017700.2};	At3g05880	GO:0016021,integral component of membrane; GO:0005575,cellular_component; GO:0016020,membrane; GO:0031224,intrinsic component of membrane; GO:0110165,cellular anatomical entity	PF01679.17:Proteolipid membrane potential modulator	--	--	--
TraesCS1A02G083300	TRUE	FALSE	FALSE	FALSE	0.66	0.64	1.07	0	0.14	0	0	0	0	0	0	0	4.83	6.17	4.33	0	0.02	0.09	0	0	0.94	0	0	0.04	1A	67467268	67469443	+	TraesCS1A02G083300	--	--	--	uncharacterized protein LOC109774415 [Aegilops tauschii subsp. tauschii]	--	A0A446IMF7_TRITD SubName: Full=Uncharacterized protein {ECO:0000313|EMBL:VAH02018.1};	At3g62070	--	--	--	--	--
TraesCS1A02G083500	TRUE	TRUE	TRUE	FALSE	1.05	1.9	3.8	4.85	2.52	3.27	4.65	4.43	4.21	2.04	2.53	0.96	0.08	0	0	0	0	0	0	0.02	0	0	1.35	2.12	1A	67689154	67698715	-	TraesCS1A02G083500	--	--	--	uncharacterized protein LOC109774413 isoform X1 [Aegilops tauschii subsp. tauschii]	--	A0A446IMP3_TRITD RecName: Full=Agenet domain-containing protein {ECO:0000259|SMART:SM00743};	At5g42670	--	PF05641.12:Agenet domain	--	--	--
TraesCS1A02G083800	TRUE	FALSE	FALSE	FALSE	0	0	0	494.43	367.92	676.32	1068.92	1777.94	1273.5	623.15	553.14	472.17	0.84	1.57	0.37	496.81	158.23	343.09	1320.27	1065.63	1383.67	1381.63	1230.95	929.36	1A	68373656	68375317	-	TraesCS1A02G083800	--	K00059 3-oxoacyl-[acyl-carrier protein] reductase [EC:1.1.1.100] | (RefSeq) short chain dehydrogenase mdpC-like (A)	ko00061: Fatty acid biosynthesis; ko00780: Biotin metabolism; ko01100: Metabolic pathways; ko01110: Biosynthesis of secondary metabolites; ko01212: Fatty acid metabolism; ko01240: Biosynthesis of cofactors	predicted protein [Hordeum vulgare subsp. vulgare]	GRDH_ORYSJ RecName: Full=Glucose and ribitol dehydrogenase homolog; EC=1.1.1.-;	A0A3B5XVL2_WHEAT SubName: Full=Uncharacterized protein {ECO:0000313|EnsemblPlants:TraesCS1A02G083800.1};	At1g54870	GO:0016491,oxidoreductase activity; GO:0003674,molecular_function; GO:0003824,catalytic activity	PF13561.6:Enoyl-(Acyl carrier protein) reductase	--	--	--
TraesCS1A02G084300	TRUE	FALSE	FALSE	FALSE	0	0.02	0	0	0	0	0	0.17	0.06	0.1	0	0	1.42	1.14	1.57	0	0.02	0	0	0	0	0	0	0	1A	70040014	70041337	-	TraesCS1A02G084300	--	K15032 mTERF domain-containing protein, mitochondrial | (RefSeq) uncharacterized protein LOC123097293 (A)	--	transcription termination factor MTEF1, chloroplastic-like [Aegilops tauschii subsp. tauschii]	MTEF1_ARATH RecName: Full=Transcription termination factor MTEF1, chloroplastic {ECO:0000305}; AltName: Full=Mitochondrial transcription termination factor 1 {ECO:0000303|PubMed:23087700}; AltName: Full=Protein EMBRYO DEFECTIVE 93 {ECO:0000305}; AltName: Full=Protein SINGLET OXYGEN-LINKED DEATH ACTIVATOR 10 {ECO:0000303|PubMed:19563435}; Flags: Precursor;	A0A453HY21_AEGTS SubName: Full=Uncharacterized protein {ECO:0000313|EnsemblPlants:AET4Gv20351200.2};	At2g36000	GO:0009507,chloroplast; GO:0003690,double-stranded DNA binding; GO:0071452,cellular response to singlet oxygen; GO:0009658,chloroplast organization; GO:0032502,developmental process; GO:0006353,DNA-templated transcription, termination; GO:0009793,embryo development ending in seed dormancy; GO:0006355,regulation of transcription, DNA-templated; GO:0003674,molecular_function; GO:0003676,nucleic aci…	PF02536.14:mTERF	mTERF	TR	mTERF
TraesCS1A02G084500	TRUE	FALSE	TRUE	FALSE	2.63	1.64	4.29	2.28	0.96	1.78	0.2	0.31	0.11	0.15	0.2	0.23	12.94	12.36	8.27	1.49	1.95	2.24	0.29	2.6	0.77	0.05	0.26	0.32	1A	70695360	70705174	+	TraesCS1A02G084500	--	--	--	phosphoglycerate mutase-like protein AT74H [Aegilops tauschii subsp. tauschii]	AT74_ARATH RecName: Full=Phosphoglycerate mutase-like protein AT74 {ECO:0000305}; Short=At-74 {ECO:0000303|PubMed:15737980};	A0A446IMJ9_TRITD SubName: Full=Uncharacterized protein {ECO:0000313|EMBL:VAH02037.1};	At3g05170	GO:0016791,phosphatase activity; GO:0005975,carbohydrate metabolic process; GO:0003674,molecular_function; GO:0003824,catalytic activity; GO:0016787,hydrolase activity; GO:0016788,hydrolase activity, acting on ester bonds; GO:0042578,phosphoric ester hydrolase activity; GO:0008150,biological_process; GO:0008152,metabolic process; GO:0044238,primary metabolic process; GO:0071704,organic substance …	PF00300.22:Histidine phosphatase superfamily (branch 1)	--	--	--
TraesCS1A02G087100	FALSE	TRUE	FALSE	FALSE	1.34	3.78	0	0.85	0.57	1.74	1.91	0.99	1.15	0.43	0.72	1.09	1.1	1.47	2.21	3.58	2.58	1.54	3.06	0.37	2.5	1.8	1.82	1.75	1A	73352034	73356144	-	TraesCS1A02G087100	--	--	--	predicted protein [Hordeum vulgare subsp. vulgare]	--	A0A3B5XWR0_WHEAT SubName: Full=Uncharacterized protein {ECO:0000313|EnsemblPlants:TraesCS1A02G087100.1};	At3g20300	GO:0016021,integral component of membrane; GO:0005575,cellular_component; GO:0016020,membrane; GO:0031224,intrinsic component of membrane; GO:0110165,cellular anatomical entity	PF12056.8:Protein of unknown function (DUF3537)	--	--	--
TraesCS1A02G089600	FALSE	TRUE	FALSE	FALSE	0	1.63	2.65	2.23	0.31	1.3	0	0.03	0.07	8.87	20.75	2.85	3.29	1.32	2.42	0	0.15	0	0.84	0	0.12	2.72	5.41	7.37	1A	79107177	79108103	+	TraesCS1A02G089600	--	K05933 aminocyclopropanecarboxylate oxidase [EC:1.14.17.4] | (RefSeq) 1-aminocyclopropane-1-carboxylate oxidase-like (A)	ko00270: Cysteine and methionine metabolism; ko01100: Metabolic pathways; ko01110: Biosynthesis of secondary metabolites	predicted protein [Hordeum vulgare subsp. vulgare]	ACCO_MUSAC RecName: Full=1-aminocyclopropane-1-carboxylate oxidase; Short=ACC oxidase; EC=1.14.17.4; AltName: Full=Ethylene-forming enzyme; Short=EFE;	A0A3B5XVV5_WHEAT RecName: Full=Fe2OG dioxygenase domain-containing protein {ECO:0000259|PROSITE:PS51471};	At1g77330	GO:0009815,1-aminocyclopropane-1-carboxylate oxidase activity; GO:0031418,L-ascorbic acid binding; GO:0046872,metal ion binding; GO:0009693,ethylene biosynthetic process; GO:0009835,fruit ripening; GO:0003674,molecular_function; GO:0003824,catalytic activity; GO:0016491,oxidoreductase activity; GO:0016638,oxidoreductase activity, acting on the CH-NH2 group of donors; GO:0016641,oxidoreductase act…	PF03171.20:2OG-Fe(II) oxygenase superfamily	--	--	--
TraesCS1A02G090500	TRUE	TRUE	FALSE	FALSE	0	0	0	0	0	0	0	0	0	0	0	0	1.73	3.64	3.44	7.86	4.52	4.55	0	0.51	0	0	0	0	1A	80618835	80632971	-	TraesCS1A02G090500	--	K01520 dUTP pyrophosphatase [EC:3.6.1.23] | (RefSeq) deoxyuridine 5'-triphosphate nucleotidohydrolase (A)	ko00240: Pyrimidine metabolism; ko01100: Metabolic pathways; ko01232: Nucleotide metabolism	Deoxyuridine 5'-triphosphate nucleotidohydrolase [Triticum urartu]	DUT_ORYSJ RecName: Full=Deoxyuridine 5'-triphosphate nucleotidohydrolase; Short=dUTPase; EC=3.6.1.23; AltName: Full=dUTP pyrophosphatase;	A0A3B5XVL5_WHEAT RecName: Full=dUTPase domain-containing protein {ECO:0000259|Pfam:PF00692};	At3g46940	GO:0004170,dUTP diphosphatase activity; GO:0000287,magnesium ion binding; GO:0006226,dUMP biosynthetic process; GO:0046081,dUTP catabolic process; GO:0003674,molecular_function; GO:0003824,catalytic activity; GO:0016462,pyrophosphatase activity; GO:0016787,hydrolase activity; GO:0016817,hydrolase activity, acting on acid anhydrides; GO:0016818,hydrolase activity, acting on acid anhydrides, in pho…	PF00692.19:dUTPase	--	--	--
TraesCS1A02G093700	FALSE	TRUE	TRUE	FALSE	0	0	0	0.72	0.17	0	0.17	0.82	0.02	0.36	0.47	2.31	0.22	0.25	0	3.77	1.07	3.75	0.83	4.57	3.56	1.37	0.6	0.53	1A	86636708	86637773	+	TraesCS1A02G093700	--	K10523 speckle-type POZ protein | (RefSeq) BTB/POZ and MATH domain-containing protein 1-like (A)	--	BTB/POZ and MATH domain-containing protein 2-like [Aegilops tauschii subsp. tauschii]	BPM1_ARATH RecName: Full=BTB/POZ and MATH domain-containing protein 1; AltName: Full=Protein BTB-POZ AND MATH DOMAIN 1; Short=AtBPM1;	A0A3B5XVQ1_WHEAT SubName: Full=Uncharacterized protein {ECO:0000313|EnsemblPlants:TraesCS1A02G093700.1};	At3g06190	GO:0005634,nucleus; GO:0042802,identical protein binding; GO:0071472,cellular response to salt stress; GO:0042631,cellular response to water deprivation; GO:0016567,protein ubiquitination; GO:0006970,response to osmotic stress; GO:0003674,molecular_function; GO:0005488,binding; GO:0005515,protein binding; GO:0006950,response to stress; GO:0008150,biological_process; GO:0009628,response to abiotic…	PF00651.31:BTB/POZ domain	--	--	--
TraesCS1A02G094700	TRUE	FALSE	FALSE	FALSE	44.58	67.56	41.39	0	0.22	0	0	0	0	0	0	0	113.43	90.43	90.11	1.46	2.62	2.98	0	0	0	0	0	0	1A	90106135	90110560	+	TraesCS1A02G094700	--	--	--	uncharacterized protein LOC109761708 [Aegilops tauschii subsp. tauschii]	OBL1_ARATH RecName: Full=Triacylglycerol lipase OBL1 {ECO:0000305}; EC=3.1.1.- {ECO:0000269|PubMed:29178188}; AltName: Full=Oil body lipase 1 {ECO:0000303|PubMed:29178188}; Short=AtOBL1 {ECO:0000303|PubMed:29178188};	A0A446INL6_TRITD RecName: Full=Lipase_3 domain-containing protein {ECO:0000259|Pfam:PF01764};	At3g14360	GO:0016021,integral component of membrane; GO:0005811,lipid droplet; GO:0016787,hydrolase activity; GO:0016042,lipid catabolic process; GO:0003674,molecular_function; GO:0003824,catalytic activity; GO:0006629,lipid metabolic process; GO:0008150,biological_process; GO:0008152,metabolic process; GO:0009056,catabolic process; GO:0044238,primary metabolic process; GO:0071704,organic substance metabol…	PF01764.25:Lipase (class 3)	--	--	--
TraesCS1A02G094900	TRUE	FALSE	FALSE	FALSE	0.21	0.66	1.72	1.43	0.46	0.4	0.73	0.4	0.61	0.41	0.91	0.55	4.57	3.47	4.45	0	0.45	0.94	2.13	0.25	1.21	0.45	0.46	1.07	1A	90162001	90163497	-	TraesCS1A02G094900	Phenylalanine ammonia-lyase [Source:UniProtKB/TrEMBL%3BAcc:A0A1D5S372]	K10775 phenylalanine ammonia-lyase [EC:4.3.1.24] | (RefSeq) phenylalanine ammonia-lyase-like (A)	ko00360: Phenylalanine metabolism; ko00940: Phenylpropanoid biosynthesis; ko01100: Metabolic pathways; ko01110: Biosynthesis of secondary metabolites	phenylalanine ammonia-lyase-like [Aegilops tauschii subsp. tauschii]	PALY_WHEAT RecName: Full=Phenylalanine ammonia-lyase; EC=4.3.1.24;	A0A446INK2_TRITD RecName: Full=Phenylalanine ammonia-lyase {ECO:0000256|RuleBase:RU003955}; EC=4.3.1.24 {ECO:0000256|RuleBase:RU003955};	At3g53260	GO:0005737,cytoplasm; GO:0016841,ammonia-lyase activity; GO:0045548,phenylalanine ammonia-lyase activity; GO:0009800,cinnamic acid biosynthetic process; GO:0006559,L-phenylalanine catabolic process; GO:0003674,molecular_function; GO:0003824,catalytic activity; GO:0016829,lyase activity; GO:0016840,carbon-nitrogen lyase activity; GO:0006082,organic acid metabolic process; GO:0006725,cellular aroma…	PF00221.19:Aromatic amino acid lyase	--	--	--
TraesCS1A02G095600	TRUE	FALSE	FALSE	FALSE	5.31	4.85	2.82	0	0	0	0.03	0	0	0	0	0	0.46	0.95	0.53	0	0	0.08	0	0	0	0	0	0	1A	91174551	91176315	+	TraesCS1A02G095600	WAT1-related protein [Source:UniProtKB/TrEMBL%3BAcc:W4ZWK7]	K17500 integrin-linked kinase-associated serine/threonine phosphatase 2C [EC:3.1.3.16] | (RefSeq) WAT1-related protein At3g18200 isoform X1 (A)	--	WAT1-related protein At5g64700-like [Aegilops tauschii subsp. tauschii]	WTR45_ARATH RecName: Full=WAT1-related protein At5g64700;	A0A3B5XW34_WHEAT RecName: Full=WAT1-related protein {ECO:0000256|RuleBase:RU363077};	At5g64700	GO:0016021,integral component of membrane; GO:0005886,plasma membrane; GO:0022857,transmembrane transporter activity; GO:0003674,molecular_function; GO:0005215,transporter activity; GO:0005575,cellular_component; GO:0016020,membrane; GO:0031224,intrinsic component of membrane; GO:0110165,cellular anatomical entity; GO:0071944,cell periphery	PF00892.20:EamA-like transporter family	--	--	--
TraesCS1A02G095800	FALSE	FALSE	FALSE	TRUE	0	0	0.32	0.03	0.01	0	1.46	0.81	1.18	0.82	0.95	2.42	0.18	0.33	0.13	0	0.13	0.33	0.53	0.44	0.35	0.49	0.19	0.39	1A	91410869	91414181	-	TraesCS1A02G095800	--	K01255 leucyl aminopeptidase [EC:3.4.11.1] | (RefSeq) leucine aminopeptidase 2, chloroplastic-like isoform X1 (A)	ko00480: Glutathione metabolism; ko01100: Metabolic pathways	leucine aminopeptidase 2, chloroplastic-like isoform X2 [Aegilops tauschii subsp. tauschii]	AMPL2_ORYSJ RecName: Full=Leucine aminopeptidase 2, chloroplastic; EC=3.4.11.1; AltName: Full=Leucyl aminopeptidase 2; Short=LAP 2; AltName: Full=Proline aminopeptidase 2; EC=3.4.11.5; AltName: Full=Prolyl aminopeptidase 2; Flags: Precursor;	A0A3B5XVU0_WHEAT RecName: Full=CYTOSOL_AP domain-containing protein {ECO:0000259|PROSITE:PS00631};	At4g30920	GO:0009507,chloroplast; GO:0030145,manganese ion binding; GO:0070006,metalloaminopeptidase activity; GO:0003674,molecular_function; GO:0005488,binding; GO:0043167,ion binding; GO:0043169,cation binding; GO:0046872,metal ion binding; GO:0046914,transition metal ion binding; GO:0003824,catalytic activity; GO:0004177,aminopeptidase activity; GO:0008233,peptidase activity; GO:0008235,metalloexopeptid…	PF00883.21:Cytosol aminopeptidase family, catalytic domain	--	--	--
TraesCS1A02G096200	FALSE	TRUE	FALSE	FALSE	1.1	0.31	3.17	0.86	0.72	0.89	1.35	0.48	0.66	0.29	0.53	0.39	1.4	1.42	1.73	1.06	1.5	2.64	0.72	2.64	1.41	0.26	0.58	0.31	1A	91590457	91595995	-	TraesCS1A02G096200	--	K10527 enoyl-CoA hydratase/3-hydroxyacyl-CoA dehydrogenase [EC:4.2.1.17 1.1.1.35 1.1.1.211] | (RefSeq) glyoxysomal fatty acid beta-oxidation multifunctional protein MFP-a-like isoform X1 (A)	ko00071: Fatty acid degradation; ko00592: alpha-Linolenic acid metabolism; ko01100: Metabolic pathways; ko01110: Biosynthesis of secondary metabolites; ko01212: Fatty acid metabolism	glyoxysomal fatty acid beta-oxidation multifunctional protein MFP-a-like isoform X1 [Aegilops tauschii subsp. tauschii]	MFPA_BRANA RecName: Full=Glyoxysomal fatty acid beta-oxidation multifunctional protein MFP-a; Includes: RecName: Full=Enoyl-CoA hydratase/3-2-trans-enoyl-CoA isomerase/3-hydroxybutyryl-CoA epimerase; EC=4.2.1.17; EC=5.1.2.3; EC=5.3.3.8; Includes: RecName: Full=3-hydroxyacyl-CoA dehydrogenase; EC=1.1.1.35;	A0A3B5XW45_WHEAT RecName: Full=3-hydroxyacyl-CoA dehydrogenase {ECO:0000256|ARBA:ARBA00020957}; EC=1.1.1.35 {ECO:0000256|ARBA:ARBA00013000}; EC=4.2.1.17 {ECO:0000256|ARBA:ARBA00012076}; EC=5.1.2.3 {ECO:0000256|ARBA:ARBA00012503}; EC=5.3.3.8 {ECO:0000256|ARBA:ARBA00012064}; AltName: Full=Enoyl-CoA hydratase/3-2-trans-enoyl-CoA isomerase/3-hydroxybutyryl-CoA epimerase {ECO:0000256|ARBA:ARBA00014758…	At3g06860	GO:0009514,glyoxysome; GO:0018812,3-hydroxyacyl-CoA dehydratase activity; GO:0003857,3-hydroxyacyl-CoA dehydrogenase activity; GO:0008692,3-hydroxybutyryl-CoA epimerase activity; GO:0004165,dodecenoyl-CoA delta-isomerase activity; GO:0004300,enoyl-CoA hydratase activity; GO:0070403,NAD+ binding; GO:0006635,fatty acid beta-oxidation; GO:0003674,molecular_function; GO:0003824,catalytic activity; GO…	PF02737.18:3-hydroxyacyl-CoA dehydrogenase, NAD binding domain	--	--	--
TraesCS1A02G099000	TRUE	FALSE	FALSE	FALSE	10.29	13.19	6.68	15.56	15.28	9.44	14.04	29.67	18.65	5.72	6.33	14.55	27.93	24.39	33.09	9.63	13.7	23.81	11.26	12.45	17.05	5.47	3.41	4.85	1A	95183261	95185789	+	TraesCS1A02G099000	--	K13348 protein Mpv17 | (RefSeq) protein SYM1-like (A)	ko04146: Peroxisome	predicted protein [Hordeum vulgare subsp. vulgare]	--	A0A3B5XW59_WHEAT SubName: Full=Uncharacterized protein {ECO:0000313|EnsemblPlants:TraesCS1A02G099000.2};	At1g52870	GO:0005737,cytoplasm; GO:0016021,integral component of membrane; GO:0005575,cellular_component; GO:0005622,intracellular anatomical structure; GO:0110165,cellular anatomical entity; GO:0016020,membrane; GO:0031224,intrinsic component of membrane	PF04117.12:Mpv17 / PMP22 family	--	--	--
TraesCS1A02G099100	TRUE	TRUE	FALSE	FALSE	0	0	0	1.69	0.69	2.18	0.03	0.12	0.04	0	0.02	0	0.86	0.46	0.54	5.18	7.25	3.67	0	0	0.18	0	0	0	1A	95311463	95315612	-	TraesCS1A02G099100	--	K20923 mixed-linked glucan synthase [EC:2.4.1.-] | (RefSeq) probable mixed-linked glucan synthase 8 (A)	--	probable mixed-linked glucan synthase 8 [Aegilops tauschii subsp. tauschii]	CSLF8_ORYSJ RecName: Full=Probable mixed-linked glucan synthase 8; EC=2.4.1.-; AltName: Full=1,3;1,4-beta-D-glucan synthase 8; AltName: Full=Cellulose synthase-like protein F8; AltName: Full=OsCslF8;	A0A446INW4_TRITD SubName: Full=Uncharacterized protein {ECO:0000313|EMBL:VAH02539.1};	At5g16910	GO:0000139,Golgi membrane; GO:0016021,integral component of membrane; GO:0005886,plasma membrane; GO:0005802,trans-Golgi network; GO:0016760,cellulose synthase (UDP-forming) activity; GO:0051753,mannan synthase activity; GO:0071555,cell wall organization; GO:0030244,cellulose biosynthetic process; GO:0009833,plant-type primary cell wall biogenesis; GO:0003674,molecular_function; GO:0003824,cataly…	PF03552.14:Cellulose synthase	--	--	--
TraesCS1A02G100400	FALSE	TRUE	FALSE	FALSE	0.89	2.4	2.24	0.61	0.33	0.36	3.22	0.67	1.66	1.23	0.77	0.89	1.26	1.52	1.31	1.5	0.45	1.63	1.22	2.52	1.26	0.58	1.76	0.69	1A	96470434	96473287	+	TraesCS1A02G100400	--	K04733 interleukin-1 receptor-associated kinase 4 [EC:2.7.11.1] | (RefSeq) G-type lectin S-receptor-like serine/threonine-protein kinase RKS1 (A)	--	receptor-like serine/threonine-protein kinase SD1-7 [Aegilops tauschii subsp. tauschii]	Y4729_ARATH RecName: Full=G-type lectin S-receptor-like serine/threonine-protein kinase At4g27290; EC=2.7.11.1; Flags: Precursor;	A0A3B5XW78_WHEAT RecName: Full=Receptor-like serine/threonine-protein kinase {ECO:0000256|PIRNR:PIRNR000641}; EC=2.7.11.1 {ECO:0000256|PIRNR:PIRNR000641};	At1g11350	GO:0005886,plasma membrane; GO:0005524,ATP binding; GO:0005516,calmodulin binding; GO:0030246,carbohydrate binding; GO:0106310,protein serine kinase activity; GO:0004674,protein serine/threonine kinase activity; GO:0106311,protein threonine kinase activity; GO:0006468,protein phosphorylation; GO:0048544,recognition of pollen; GO:0000166,nucleotide binding; GO:0003674,molecular_function; GO:000548…	PF00069.25:Protein kinase domain	--	--	--
TraesCS1A02G101000	TRUE	TRUE	TRUE	TRUE	0.45	0.84	1.32	0.67	0.33	0.77	0.61	0.9	0.54	1.39	1.62	1.12	0	0	0	0	0	0	0	0	0	0	0	0	1A	97643035	97647138	-	TraesCS1A02G101000	--	K07375 tubulin beta | (RefSeq) tubulin beta-1 chain-like isoform X1 (A)	ko04145: Phagosome	Tubulin beta-1 chain [Triticum urartu]	TBB8_MAIZE RecName: Full=Tubulin beta-8 chain; AltName: Full=Beta-8-tubulin;	A0A3B5XX90_WHEAT RecName: Full=Tubulin domain-containing protein {ECO:0000259|SMART:SM00864};	At5g12250	GO:0005737,cytoplasm; GO:0005874,microtubule; GO:0005525,GTP binding; GO:0003924,GTPase activity; GO:0005200,structural constituent of cytoskeleton; GO:0000226,microtubule cytoskeleton organization; GO:0000278,mitotic cell cycle; GO:0000166,nucleotide binding; GO:0001882,nucleoside binding; GO:0001883,purine nucleoside binding; GO:0003674,molecular_function; GO:0005488,binding; GO:0017076,purine …	PF00091.25:Tubulin/FtsZ family, GTPase domain	--	--	--
TraesCS1A02G101300	TRUE	FALSE	FALSE	TRUE	1.03	1.61	2.58	0.06	0	0.17	0.36	0.25	0.22	0.33	0.5	1.3	0.1	0.29	0.22	0.03	0.08	0.09	0	0.1	0.05	0.18	0.12	0.17	1A	97805353	97810182	-	TraesCS1A02G101300	--	K15078 structure-specific endonuclease subunit SLX1 [EC:3.6.1.-] | (RefSeq) putative disease resistance protein RGA1 (A)	--	NBS-LRR disease resistance protein homologue [Hordeum vulgare]	RGA1_SOLBU RecName: Full=Putative disease resistance protein RGA1; AltName: Full=RGA3-blb;	Q84KC8_HORVU SubName: Full=NBS-LRR disease resistance protein homologue {ECO:0000313|EMBL:CAD45027.1};	At3g14470	GO:0043531,ADP binding; GO:0005524,ATP binding; GO:0006952,defense response; GO:0000166,nucleotide binding; GO:0003674,molecular_function; GO:0005488,binding; GO:0017076,purine nucleotide binding; GO:0030554,adenyl nucleotide binding; GO:0032553,ribonucleotide binding; GO:0032555,purine ribonucleotide binding; GO:0032559,adenyl ribonucleotide binding; GO:0036094,small molecule binding; GO:0043167…	PF00931.22:NB-ARC domain	--	--	--
TraesCS1A02G102800	FALSE	TRUE	FALSE	FALSE	0	0	2.53	6.44	3.42	4.56	0.93	0.85	0.71	0.69	0.87	1.23	1.07	2.13	1.78	1.17	0.61	0.22	0.74	2.57	1.43	0.86	0.38	0.28	1A	99071008	99072331	+	TraesCS1A02G102800	--	K00799 glutathione S-transferase [EC:2.5.1.18] | (RefSeq) glutathione S-transferase 4-like (A)	ko00480: Glutathione metabolism; ko01100: Metabolic pathways	predicted protein [Hordeum vulgare subsp. vulgare]	GSTF4_MAIZE RecName: Full=Glutathione S-transferase 4; EC=2.5.1.18; AltName: Full=GST class-phi member 4; AltName: Full=GST-27; AltName: Full=GST-IV;	A0A446IP68_TRITD RecName: Full=Glutathione transferase {ECO:0000256|ARBA:ARBA00012452}; EC=2.5.1.18 {ECO:0000256|ARBA:ARBA00012452};	At3g62760	GO:0005737,cytoplasm; GO:0032991,protein-containing complex; GO:0043295,glutathione binding; GO:0004364,glutathione transferase activity; GO:0042803,protein homodimerization activity; GO:0006749,glutathione metabolic process; GO:0009635,response to herbicide; GO:0009410,response to xenobiotic stimulus; GO:0003674,molecular_function; GO:0005488,binding; GO:0033218,amide binding; GO:0042277,peptide…	PF02798.20:Glutathione S-transferase, N-terminal domain	--	--	--
TraesCS1A02G103100	TRUE	FALSE	FALSE	FALSE	6.63	6.46	7.06	0.33	0.15	0.28	0	0.07	0.07	0.36	0.71	0.2	1.2	3.6	1.82	0.1	0.23	0.5	0	0	0	0.91	0.27	0.48	1A	99292072	99293625	-	TraesCS1A02G103100	--	K17479 glutaredoxin domain-containing cysteine-rich protein 1 | (RefSeq) uncharacterized protein At5g39865-like (A)	--	uncharacterized protein At5g39865-like [Aegilops tauschii subsp. tauschii]	Y5986_ARATH RecName: Full=Uncharacterized protein At5g39865;	A0A3B5XW26_WHEAT RecName: Full=Glutaredoxin domain-containing protein {ECO:0000259|PROSITE:PS51354};	At4g10630	GO:0005886,plasma membrane; GO:0015035,protein disulfide oxidoreductase activity; GO:0003674,molecular_function; GO:0003824,catalytic activity; GO:0015036,disulfide oxidoreductase activity; GO:0016491,oxidoreductase activity; GO:0016667,oxidoreductase activity, acting on a sulfur group of donors; GO:0005575,cellular_component; GO:0016020,membrane; GO:0071944,cell periphery; GO:0110165,cellular an…	PF00462.24:Glutaredoxin	--	--	--
TraesCS1A02G103600	FALSE	TRUE	FALSE	FALSE	0.36	1.37	0.51	0.89	4.04	0.02	0	0	0	0	0	0	0	0	0	0	0	0	0	0	0	0	0	0	1A	99697964	99701912	-	TraesCS1A02G103600	Alpha-galactosidase [Source:UniProtKB/TrEMBL%3BAcc:W5F620]	K07407 alpha-galactosidase [EC:3.2.1.22] | (RefSeq) alpha-galactosidase-like (A)	ko00052: Galactose metabolism; ko00561: Glycerolipid metabolism; ko00600: Sphingolipid metabolism; ko00603: Glycosphingolipid biosynthesis - globo and isoglobo series; ko01100: Metabolic pathways	alpha-galactosidase-like [Aegilops tauschii subsp. tauschii]	AGAL_ORYSJ RecName: Full=Alpha-galactosidase; EC=3.2.1.22; AltName: Full=Alpha-D-galactoside galactohydrolase; AltName: Full=Melibiase; Flags: Precursor;	A0A3B5XW30_WHEAT RecName: Full=Alpha-galactosidase {ECO:0000256|ARBA:ARBA00012755, ECO:0000256|RuleBase:RU361168}; EC=3.2.1.22 {ECO:0000256|ARBA:ARBA00012755, ECO:0000256|RuleBase:RU361168}; AltName: Full=Melibiase {ECO:0000256|RuleBase:RU361168};	At5g08380	GO:0048046,apoplast; GO:0009505,plant-type cell wall; GO:0052692,raffinose alpha-galactosidase activity; GO:0005975,carbohydrate metabolic process; GO:0009965,leaf morphogenesis; GO:0009911,positive regulation of flower development; GO:0009620,response to fungus; GO:0003674,molecular_function; GO:0003824,catalytic activity; GO:0004553,hydrolase activity, hydrolyzing O-glycosyl compounds; GO:00045…	PF16499.5:Alpha galactosidase A	--	--	--
TraesCS1A02G103900	TRUE	TRUE	FALSE	TRUE	5.15	3.38	10.6	1.02	0.96	0.79	6.18	0.65	4.11	8.81	7.65	30.71	1.67	3.34	1.45	1.14	1.56	3.01	2.28	1.22	3.11	4.3	2.12	3.41	1A	99868032	99871106	-	TraesCS1A02G103900	--	K00924 kinase [EC:2.7.1.-] | (RefSeq) receptor-like protein kinase 5 (A)	--	receptor-like protein kinase HAIKU2 [Aegilops tauschii subsp. tauschii]	RLK7_ARATH RecName: Full=Receptor-like protein kinase 7 {ECO:0000303|PubMed:20811905}; EC=2.7.11.1 {ECO:0000305}; Flags: Precursor;	A0A3B5XWE3_WHEAT RecName: Full=Protein kinase domain-containing protein {ECO:0000259|PROSITE:PS50011};	At3g19700	GO:0016021,integral component of membrane; GO:0005886,plasma membrane; GO:0005524,ATP binding; GO:0042802,identical protein binding; GO:0001653,peptide receptor activity; GO:0004672,protein kinase activity; GO:0106310,protein serine kinase activity; GO:0106311,protein threonine kinase activity; GO:0045087,innate immune response; GO:0046777,protein autophosphorylation; GO:0006979,response to oxida…	PF13855.6:Leucine rich repeat	--	--	--
TraesCS1A02G105700	TRUE	TRUE	FALSE	FALSE	0.43	0.01	0	0.01	0	0	0.1	0	0.01	0	0	0	2.49	2.95	2.97	0.34	0.88	0.84	0.09	0.48	0.24	0	0.02	0.03	1A	102164806	102170320	+	TraesCS1A02G105700	--	K20102 YTH domain-containing family protein | (RefSeq) uncharacterized protein LOC123180598 (A)	--	uncharacterized protein LOC109779760 [Aegilops tauschii subsp. tauschii]	ECT2_ARATH RecName: Full=YTH domain-containing protein ECT2 {ECO:0000305}; AltName: Full=Protein EVOLUTIONARILY CONSERVED C-TERMINAL REGION 2 {ECO:0000303|PubMed:16113215};	A0A3B5XWE5_WHEAT RecName: Full=YTH domain-containing protein {ECO:0000259|PROSITE:PS50882};	At1g48110	GO:0005737,cytoplasm; GO:0005829,cytosol; GO:0005634,nucleus; GO:0003729,mRNA binding; GO:0061157,mRNA destabilization; GO:0003674,molecular_function; GO:0003676,nucleic acid binding; GO:0003723,RNA binding; GO:0005488,binding; GO:0097159,organic cyclic compound binding; GO:1901363,heterocyclic compound binding; GO:0006139,nucleobase-containing compound metabolic process; GO:0006401,RNA catabolic…	PF04146.15:YT521-B-like domain	--	--	--
TraesCS1A02G106600	TRUE	FALSE	FALSE	FALSE	13.38	13.72	11.68	71.04	55.05	74.23	51.46	56.04	51.76	55.36	60.1	50.7	27.09	21.29	30.95	56.58	31.06	47.12	58.39	35.78	52.18	47.87	33.89	67.61	1A	104377540	104379785	+	TraesCS1A02G106600	USP family protein [Source:UniProtKB/TrEMBL%3BAcc:Q2TN84]	K00847 fructokinase [EC:2.7.1.4] | (RefSeq) probable fructokinase-1 isoform X1 (A)	ko00051: Fructose and mannose metabolism; ko00500: Starch and sucrose metabolism; ko00520: Amino sugar and nucleotide sugar metabolism; ko01100: Metabolic pathways; ko01110: Biosynthesis of secondary metabolites; ko01250: Biosynthesis of nucleotide sugars	USP family protein [Triticum aestivum]	PHO34_ARATH RecName: Full=Universal stress protein PHOS34 {ECO:0000303|PubMed:12644671}; AltName: Full=Phosphorylated protein of 34 kDa {ECO:0000303|PubMed:18285339}; Short=AtPHOS34 {ECO:0000303|PubMed:18285339}; Flags: Precursor;	Q2TN84_WHEAT SubName: Full=USP family protein {ECO:0000313|EMBL:AAX13276.1, ECO:0000313|EnsemblPlants:TraesCS1A02G106600.1};	At3g17020	GO:0009507,chloroplast; GO:0005829,cytosol; GO:0005524,ATP binding; GO:0002238,response to molecule of fungal origin; GO:0000166,nucleotide binding; GO:0003674,molecular_function; GO:0005488,binding; GO:0017076,purine nucleotide binding; GO:0030554,adenyl nucleotide binding; GO:0032553,ribonucleotide binding; GO:0032555,purine ribonucleotide binding; GO:0032559,adenyl ribonucleotide binding; GO:0…	PF00582.26:Universal stress protein family	--	--	--
TraesCS1A02G107200	FALSE	TRUE	FALSE	FALSE	0	3.07	0.44	163.4	161.43	174.49	30.3	12.63	23.51	0.1	0.1	0.02	3.41	1.52	0.97	342.46	278.27	244.45	16.88	29.27	4.54	0.04	0.03	0.07	1A	104931188	104936751	+	TraesCS1A02G107200	--	K23025 H+-translocating diphosphatase [EC:7.1.3.1] | (RefSeq) pyrophosphate-energized vacuolar membrane proton pump-like (A)	--	pyrophosphate-energized vacuolar membrane proton pump 1-like [Aegilops tauschii subsp. tauschii]	AVP_VIGRR RecName: Full=Pyrophosphate-energized vacuolar membrane proton pump; EC=7.1.3.1 {ECO:0000269|PubMed:10477275, ECO:0000269|PubMed:22456709}; AltName: Full=Pyrophosphate-energized inorganic pyrophosphatase; Short=H(+)-PPase; AltName: Full=Vacuolar H(+)-pyrophosphatase;	A0A446IPK5_TRITD RecName: Full=H(+)-exporting diphosphatase {ECO:0000256|ARBA:ARBA00013242}; EC=7.1.3.1 {ECO:0000256|ARBA:ARBA00013242};	At1g15690	GO:0016021,integral component of membrane; GO:0005774,vacuolar membrane; GO:0004427,inorganic diphosphatase activity; GO:0046872,metal ion binding; GO:0009678,pyrophosphate hydrolysis-driven proton transmembrane transporter activity; GO:0003674,molecular_function; GO:0003824,catalytic activity; GO:0016462,pyrophosphatase activity; GO:0016787,hydrolase activity; GO:0016817,hydrolase activity, acti…	PF03030.16:Inorganic H+ pyrophosphatase	--	--	--
TraesCS1A02G107700	FALSE	FALSE	TRUE	FALSE	2.02	0	0	1.06	1.3	1.7	0.54	1.7	0.98	1.2	1.54	2.37	12	7.22	6.37	0.4	2.58	2.85	2.37	0.59	21.58	2.03	1.03	0.77	1A	106216687	106217991	-	TraesCS1A02G107700	--	K12133 MYB-related transcription factor LHY | (GenBank) late elongated hypocotyl-like protein (A)	ko04712: Circadian rhythm - plant	Transcription factor ASG4 [Triticum urartu]	RVE6_ARATH RecName: Full=Protein REVEILLE 6;	A0A3B5XWH4_WHEAT RecName: Full=HTH myb-type domain-containing protein {ECO:0000259|PROSITE:PS51294};	At5g52660	GO:0005634,nucleus; GO:0003677,DNA binding; GO:0003700,DNA-binding transcription factor activity; GO:0042752,regulation of circadian rhythm; GO:0003674,molecular_function; GO:0003676,nucleic acid binding; GO:0005488,binding; GO:0097159,organic cyclic compound binding; GO:1901363,heterocyclic compound binding; GO:0140110,transcription regulator activity; GO:0007623,circadian rhythm; GO:0008150,bio…	PF00249.31:Myb-like DNA-binding domain	MYB-related	TF	MYB->MYB-related
TraesCS1A02G108000	FALSE	FALSE	TRUE	FALSE	8.29	7.97	5.1	5.14	4.32	5.52	17.39	9.48	12.27	9.14	6.99	6.73	4.93	3.42	3.24	4.03	3.31	3.46	2.9	4.78	5.55	5.43	3.78	5.55	1A	107101021	107106881	+	TraesCS1A02G108000	--	K12896 serine/arginine-rich splicing factor 7 | (RefSeq) serine/arginine-rich splicing factor RS2Z33-like isoform X1 (A)	ko03040: Spliceosome	Serine/arginine-rich splicing factor 4 [Triticum urartu]	RSZ32_ARATH RecName: Full=Serine/arginine-rich splicing factor RS2Z32; AltName: Full=RS-containing zinc finger protein 32; Short=At-RS2Z32; Short=At-RSZ32; Short=AtRSZ32; AltName: Full=Serine/arginine-rich splicing factor RSZ34; Short=AtRSZ34;	A0A446IPP6_TRITD SubName: Full=Uncharacterized protein {ECO:0000313|EMBL:VAH02791.1};	At3g53500	GO:0016607,nuclear speck; GO:0005681,spliceosomal complex; GO:0003729,mRNA binding; GO:0003723,RNA binding; GO:0008270,zinc ion binding; GO:0000398,mRNA splicing, via spliceosome; GO:0008380,RNA splicing; GO:0003674,molecular_function; GO:0003676,nucleic acid binding; GO:0005488,binding; GO:0097159,organic cyclic compound binding; GO:1901363,heterocyclic compound binding; GO:0043167,ion binding; …	PF00076.22:RNA recognition motif. (a.k.a. RRM, RBD, or RNP domain)	--	--	--
TraesCS1A02G110600	TRUE	FALSE	FALSE	FALSE	2.41	18.02	1.85	0.83	0	0	0	0	0	0	0	0	45.74	18.97	56.17	0	0	0	0	0	0	0	0	0	1A	110159869	110160352	-	TraesCS1A02G110600	--	--	--	hypothetical protein TRIUR3_24972 [Triticum urartu]	--	M8A536_TRIUA SubName: Full=Uncharacterized protein {ECO:0000313|EMBL:EMS67492.1, ECO:0000313|EnsemblPlants:TRIUR3_24972-P1};	--	--	--	--	--	--
TraesCS1A02G111000	FALSE	TRUE	TRUE	FALSE	3.23	3.68	1.52	0.66	0.15	0.27	2.68	1.52	2.39	4.55	5.49	8.72	4.76	4.27	5.53	2.06	1.31	2.57	2.65	6.16	4.78	14.62	7.93	10.18	1A	111150791	111153945	-	TraesCS1A02G111000	Transition metal ion transporter%2C Ion transpor [Source: Projected from Oryza sativa (Os05g0164800)]	K14709 solute carrier family 39 (zinc transporter), member 1/2/3 | (RefSeq) zinc transporter 6, chloroplastic (A)	--	zinc transporter 6 [Aegilops tauschii subsp. tauschii]	ZIP6_ORYSJ RecName: Full=Zinc transporter 6; AltName: Full=ZRT/IRT-like protein 6; Short=OsZIP6; Flags: Precursor;	A0A3B5XWB7_WHEAT SubName: Full=Uncharacterized protein {ECO:0000313|EnsemblPlants:TraesCS1A02G111000.1};	At2g30080	GO:0016021,integral component of membrane; GO:0016020,membrane; GO:0005886,plasma membrane; GO:0005385,zinc ion transmembrane transporter activity; GO:0071577,zinc ion transmembrane transport; GO:0003674,molecular_function; GO:0005215,transporter activity; GO:0008324,cation transmembrane transporter activity; GO:0015075,ion transmembrane transporter activity; GO:0015318,inorganic molecular entity…	PF02535.22:ZIP Zinc transporter	--	--	--
TraesCS1A02G113600	FALSE	TRUE	FALSE	FALSE	0.71	4.64	3.12	2.26	6	4.83	0.02	0	0	0.14	0.08	0	2.63	4.73	2.89	14.85	20.01	12.17	0	0.35	0.02	0	0.05	0.17	1A	117192083	117193881	-	TraesCS1A02G113600	--	K16903 L-tryptophan---pyruvate aminotransferase [EC:2.6.1.99] | (RefSeq) tryptophan aminotransferase-related protein 1-like isoform X1 (A)	ko00380: Tryptophan metabolism; ko01100: Metabolic pathways	tryptophan aminotransferase related 2 [Triticum aestivum]	TAR2_ORYSJ RecName: Full=Tryptophan aminotransferase-related protein 2 {ECO:0000303|PubMed:22582989}; Short=OsTAR2 {ECO:0000303|PubMed:22582989}; EC=2.6.1.27 {ECO:0000305}; AltName: Full=Protein FISH BONE {ECO:0000303|PubMed:24654985};	A0A3B5XWE6_WHEAT RecName: Full=Alliinase_C domain-containing protein {ECO:0000259|Pfam:PF04864};	At4g24670	GO:0016846,carbon-sulfur lyase activity; GO:0050362,L-tryptophan:2-oxoglutarate aminotransferase activity; GO:0009851,auxin biosynthetic process; GO:0003674,molecular_function; GO:0003824,catalytic activity; GO:0016829,lyase activity; GO:0008483,transaminase activity; GO:0016740,transferase activity; GO:0016769,transferase activity, transferring nitrogenous groups; GO:0070529,L-tryptophan aminotr…	PF04864.13:Allinase	--	--	--
TraesCS1A02G114600	TRUE	TRUE	TRUE	TRUE	0.89	0.18	1.77	0.84	0.4	0.6	0.94	0.72	0.71	1.53	1.59	2.58	0.11	0.09	0.09	0.04	0	0.01	0	0	0.02	0	0	0.06	1A	118809204	118815557	+	TraesCS1A02G114600	--	K03018 DNA-directed RNA polymerase III subunit RPC1 [EC:2.7.7.6] | (RefSeq) DNA-directed RNA polymerase III subunit 1-like (A)	ko03020: RNA polymerase	unnamed protein product [Triticum aestivum]	NRPC1_ARATH RecName: Full=DNA-directed RNA polymerase III subunit 1 {ECO:0000305}; AltName: Full=DNA-directed RNA polymerase III subunit RPC1 {ECO:0000305}; Short=DNA polymerase I subunit C1 {ECO:0000305}; EC=2.7.7.6 {ECO:0000305}; AltName: Full=Nuclear RNA polymerase C1 {ECO:0000312|EMBL:AED97269.1};	A0A3B5XXP1_WHEAT RecName: Full=DNA-directed RNA polymerase {ECO:0000256|ARBA:ARBA00012418}; EC=2.7.7.6 {ECO:0000256|ARBA:ARBA00012418};	At5g60040	GO:0005666,RNA polymerase III complex; GO:0003677,DNA binding; GO:0003899,DNA-directed 5'-3' RNA polymerase activity; GO:0046872,metal ion binding; GO:0006351,transcription, DNA-templated; GO:0003674,molecular_function; GO:0003676,nucleic acid binding; GO:0005488,binding; GO:0097159,organic cyclic compound binding; GO:1901363,heterocyclic compound binding; GO:0003824,catalytic activity; GO:001674…	PF04998.17:RNA polymerase Rpb1, domain 5	--	--	--
TraesCS1A02G115100	FALSE	FALSE	TRUE	FALSE	8.62	6.66	7.08	8.22	8.1	9.02	15.65	10.84	8.63	12.19	10.49	11.58	8.27	7.15	9.38	5.09	4.17	4.82	2.39	2.94	3.93	7.87	8.89	7.18	1A	119493399	119496915	+	TraesCS1A02G115100	mRNA cap guanine-N7 methyltransferase [Source:UniProtKB/TrEMBL%3BAcc:W4ZYJ2]	K00565 mRNA (guanine-N7-)-methyltransferase [EC:2.1.1.56] | (RefSeq) mRNA cap guanine-N7 methyltransferase 1-like (A)	ko03015: mRNA surveillance pathway	mRNA cap guanine-N7 methyltransferase 1 [Triticum urartu]	MCES1_ORYSJ RecName: Full=mRNA cap guanine-N7 methyltransferase 1; EC=2.1.1.56; AltName: Full=mRNA (guanine-N(7))-methyltransferase 1; AltName: Full=mRNA cap methyltransferase 1;	A0A452Y4B5_AEGTS RecName: Full=mRNA (guanine-N(7)-)-methyltransferase {ECO:0000256|ARBA:ARBA00011926}; EC=2.1.1.56 {ECO:0000256|ARBA:ARBA00011926};	At3g20650	GO:0005845,mRNA cap binding complex; GO:0005634,nucleus; GO:0004482,mRNA (guanine-N7-)-methyltransferase activity; GO:0003723,RNA binding; GO:0006370,7-methylguanosine mRNA capping; GO:0003674,molecular_function; GO:0003824,catalytic activity; GO:0008168,methyltransferase activity; GO:0008170,N-methyltransferase activity; GO:0008173,RNA methyltransferase activity; GO:0008174,mRNA methyltransferas…	PF03291.16:mRNA capping enzyme	--	--	--
TraesCS1A02G115400	TRUE	TRUE	TRUE	TRUE	41.67	34.66	53.2	204.4	216.22	174.78	60.48	58.09	54.96	12.07	13.04	12.03	12	15.48	13.09	36.19	16.53	30.79	27.63	15.93	17.25	4.33	2.45	2.06	1A	119739449	119740541	+	TraesCS1A02G115400	--	--	--	predicted protein, partial [Hordeum vulgare subsp. vulgare]	ATS3A_ARATH RecName: Full=Embryo-specific protein ATS3A {ECO:0000305}; AltName: Full=Protein ARABIDOPSIS THALIANA SEED 3A {ECO:0000305}; Flags: Precursor;	A0A446IQ61_TRITD SubName: Full=Uncharacterized protein {ECO:0000313|EMBL:VAH02969.1};	At2g41470_1	GO:0005576,extracellular region; GO:0009506,plasmodesma; GO:0005575,cellular_component; GO:0110165,cellular anatomical entity; GO:0005911,cell-cell junction; GO:0030054,cell junction; GO:0055044,symplast; GO:0070161,anchoring junction	PF06232.11:Embryo-specific protein 3, (ATS3)	--	--	--
TraesCS1A02G116200	TRUE	TRUE	FALSE	FALSE	3.2	3.8	4.24	1.59	2.13	3.05	2.77	1.68	1.69	1.49	1.74	3.51	6.55	8.67	6.7	7.96	3.36	8.05	2.07	3.17	2.63	1.88	4.69	4.2	1A	121740032	121746242	-	TraesCS1A02G116200	Cellulose synthase [Source:UniProtKB/TrEMBL%3BAcc:A0A1D5S222]	K10999 cellulose synthase A [EC:2.4.1.12] | (RefSeq) probable cellulose synthase A catalytic subunit 1 [UDP-forming] (A)	--	probable cellulose synthase A catalytic subunit 1 [UDP-forming]	CESA1_ORYSI RecName: Full=Probable cellulose synthase A catalytic subunit 1 [UDP-forming]; EC=2.4.1.12; AltName: Full=OsCesA1;	A0A3B5XWH6_WHEAT RecName: Full=Cellulose synthase {ECO:0000256|RuleBase:RU361116}; EC=2.4.1.12 {ECO:0000256|RuleBase:RU361116};	At4g32410	GO:0016021,integral component of membrane; GO:0005886,plasma membrane; GO:0016760,cellulose synthase (UDP-forming) activity; GO:0046872,metal ion binding; GO:0071555,cell wall organization; GO:0030244,cellulose biosynthetic process; GO:0003674,molecular_function; GO:0003824,catalytic activity; GO:0008194,UDP-glycosyltransferase activity; GO:0016740,transferase activity; GO:0016757,transferase act…	PF03552.14:Cellulose synthase	--	--	--
TraesCS1A02G116900	TRUE	FALSE	TRUE	FALSE	23.07	43.85	42.82	16.64	12.64	21.76	3.3	7.2	4.03	0.25	0.03	0.17	116.57	84.41	102.16	11.41	14.29	28.76	11.84	8.14	21.86	0.2	0.16	0.06	1A	124180828	124181726	-	TraesCS1A02G116900	--	--	--	uncharacterized protein LOC109771888 [Aegilops tauschii subsp. tauschii]	--	A0A452Y4L6_AEGTS SubName: Full=Uncharacterized protein {ECO:0000313|EnsemblPlants:AET1Gv20289800.1};	At3g15630	--	--	--	--	--
TraesCS1A02G117400	FALSE	FALSE	FALSE	TRUE	42.25	55.57	74.63	16.88	16.93	17.7	4.27	42.49	15.72	3.46	4.51	4.42	102.36	107.59	85.33	15.58	20.03	45.44	14.08	23.97	2.1	18.72	16.63	19.45	1A	124786602	124787399	-	TraesCS1A02G117400	--	--	--	hypothetical protein [Triticum aestivum]	--	V9I1K3_WHEAT SubName: Full=Uncharacterized protein {ECO:0000313|EMBL:AEI28613.1, ECO:0000313|EnsemblPlants:TraesCS1A02G117400.1.cds1};	At3g15630	--	--	--	--	--
TraesCS1A02G117900	TRUE	TRUE	TRUE	FALSE	0	0	0	0.23	0.22	0.81	8.81	5.36	8.76	0	0	0	1.13	1.37	1.12	7.2	0.76	1.37	34.22	17.79	50.26	0	0	0	1A	125150544	125151961	+	TraesCS1A02G117900	Glycosyltransferase [Source:UniProtKB/TrEMBL%3BAcc:A0A1D5S309]	K13496 UDP-glucosyltransferase 73C [EC:2.4.1.-] | (RefSeq) UDP-glycosyltransferase 73E1-like (A)	ko00908: Zeatin biosynthesis; ko01110: Biosynthesis of secondary metabolites	UDP-glycosyltransferase 73E1-like [Aegilops tauschii subsp. tauschii]	U73D1_ARATH RecName: Full=UDP-glycosyltransferase 73D1; EC=2.4.1.-;	A0A446IQE0_TRITD RecName: Full=Glycosyltransferase {ECO:0000256|RuleBase:RU362057}; EC=2.4.1.- {ECO:0000256|RuleBase:RU362057};	At3g53150	GO:0008194,UDP-glycosyltransferase activity; GO:0003674,molecular_function; GO:0003824,catalytic activity; GO:0016740,transferase activity; GO:0016757,transferase activity, transferring glycosyl groups	PF00201.18:UDP-glucoronosyl and UDP-glucosyl transferase	--	--	--
TraesCS1A02G119600	TRUE	FALSE	FALSE	TRUE	51.88	46.72	26.9	12.28	9.44	12.38	26.31	13.81	18.21	0.51	0.61	0.34	14.32	21.95	15.28	16.22	12.56	15.61	13.63	13.11	19.71	2.43	0.9	2.09	1A	131520069	131521683	-	TraesCS1A02G119600	--	--	--	leucine-rich repeat extensin-like protein 4 [Aegilops tauschii subsp. tauschii]	LRX3_ARATH RecName: Full=Leucine-rich repeat extensin-like protein 3; Short=AtLRX3; Short=LRR/EXTENSIN3; AltName: Full=Cell wall hydroxyproline-rich glycoprotein; Flags: Precursor;	A0A3B5XWL8_WHEAT SubName: Full=Uncharacterized protein {ECO:0000313|EnsemblPlants:TraesCS1A02G119600.1.cds1};	At4g13340	GO:0005618,cell wall; GO:0005576,extracellular region; GO:0009505,plant-type cell wall; GO:0009506,plasmodesma; GO:0099503,secretory vesicle; GO:0005199,structural constituent of cell wall; GO:0071555,cell wall organization; GO:0003674,molecular_function; GO:0005198,structural molecule activity; GO:0008150,biological_process; GO:0009987,cellular process; GO:0016043,cellular component organization…	PF13855.6:Leucine rich repeat	--	--	--
TraesCS1A02G120100	TRUE	FALSE	FALSE	FALSE	83.72	27.66	36.59	60.21	54.87	47.44	66.25	83.88	66.9	14.71	13.06	17.37	89.33	129.48	93.85	47.29	49.16	95.66	27.44	31.29	43.52	16.27	32.28	16.08	1A	132481070	132485645	+	TraesCS1A02G120100	--	K09489 heat shock 70kDa protein 4 | (RefSeq) heat shock 70 kDa protein 15-like (A)	--	Heat shock 70 kDa protein 4L [Triticum urartu]	HSP7O_ARATH RecName: Full=Heat shock 70 kDa protein 14; AltName: Full=Heat shock protein 70-14; Short=AtHsp70-14; AltName: Full=Heat shock protein 91;	A0A3B5XXV7_WHEAT SubName: Full=Uncharacterized protein {ECO:0000313|EnsemblPlants:TraesCS1A02G120100.4};	At1g79930	GO:0005737,cytoplasm; GO:0005829,cytosol; GO:0005739,mitochondrion; GO:0005634,nucleus; GO:0005886,plasma membrane; GO:0005524,ATP binding; GO:0016887,ATPase activity; GO:0046686,response to cadmium ion; GO:0009408,response to heat; GO:0000166,nucleotide binding; GO:0003674,molecular_function; GO:0005488,binding; GO:0017076,purine nucleotide binding; GO:0030554,adenyl nucleotide binding; GO:00325…	PF00012.20:Hsp70 protein	--	--	--
TraesCS1A02G120300	FALSE	FALSE	TRUE	FALSE	0	0	0	0.19	0	0	0.3	0.03	0.02	0.1	0.04	0	0	0	0	0.07	0	0.13	0.89	0.6	1.2	0	0.05	0.07	1A	132795847	132797848	+	TraesCS1A02G120300	--	K15402 fatty acid omega-hydroxylase [EC:1.14.-.-] | (RefSeq) cytochrome P450 86B1-like (A)	ko00073: Cutin, suberine and wax biosynthesis	Cytochrome P450 86B1 [Triticum urartu]	C96T1_NARAP RecName: Full=Noroxomaritidine synthase {ECO:0000303|PubMed:26941773}; EC=1.14.19.50 {ECO:0000269|PubMed:26941773}; AltName: Full=CYP96T1 {ECO:0000303|PubMed:26941773}; AltName: Full=Cytochrome P450 96T1 {ECO:0000303|PubMed:26941773};	A0A3B5XXW1_WHEAT SubName: Full=Uncharacterized protein {ECO:0000313|EnsemblPlants:TraesCS1A02G120300.1.cds1};	At2g21910	GO:0016021,integral component of membrane; GO:0020037,heme binding; GO:0005506,iron ion binding; GO:0004497,monooxygenase activity; GO:0016705,oxidoreductase activity, acting on paired donors, with incorporation or reduction of molecular oxygen; GO:0009820,alkaloid metabolic process; GO:0003674,molecular_function; GO:0005488,binding; GO:0046906,tetrapyrrole binding; GO:0097159,organic cyclic comp…	PF00067.22:Cytochrome P450	--	--	--
TraesCS1A02G121800	TRUE	TRUE	TRUE	FALSE	36.2	40.53	40.17	6.84	5.54	9.59	15.76	11.04	14.43	0.15	0.12	0.18	60.17	86.59	76.59	36.74	14	23.55	86.98	28.81	148.74	0.3	0.4	0.57	1A	135966918	135968561	-	TraesCS1A02G121800	--	K15601 [histone H3]-dimethyl-L-lysine9 demethylase [EC:1.14.11.65] | (RefSeq) uncharacterized protein LOC122593272 (A)	--	protein ALP1-like [Aegilops tauschii subsp. tauschii]	ALPL_ARATH RecName: Full=Protein ALP1-like {ECO:0000305}; EC=3.1.-.-;	A0A3B5XWQ3_WHEAT SubName: Full=Uncharacterized protein {ECO:0000313|EnsemblPlants:TraesCS1A02G121800.1.cds1};	At5g12010	GO:0005634,nucleus; GO:0046872,metal ion binding; GO:0004518,nuclease activity; GO:0003674,molecular_function; GO:0005488,binding; GO:0043167,ion binding; GO:0043169,cation binding; GO:0003824,catalytic activity; GO:0016787,hydrolase activity; GO:0016788,hydrolase activity, acting on ester bonds; GO:0005575,cellular_component; GO:0005622,intracellular anatomical structure; GO:0043226,organelle; G…	PF13359.6:DDE superfamily endonuclease	--	--	--
TraesCS1A02G122000	TRUE	FALSE	FALSE	FALSE	3.12	4.8	4.21	7.29	5.39	4.59	2.33	3.02	3.77	5.26	5.1	9.55	18.92	12.87	16.04	5.83	3.29	3.79	2.98	2.69	6.78	6.73	3.1	6.68	1A	135968664	135971664	-	TraesCS1A02G122000	--	K08234 glyoxylase I family protein | (RefSeq) uncharacterized protein YwkD-like (A)	--	uncharacterized protein LOC109755640 [Aegilops tauschii subsp. tauschii]	--	A0A3B5XWZ8_WHEAT RecName: Full=VOC domain-containing protein {ECO:0000259|PROSITE:PS51819};	At5g57040	--	PF00903.25:Glyoxalase/Bleomycin resistance protein/Dioxygenase superfamily	--	--	--
TraesCS1A02G122100	FALSE	TRUE	FALSE	FALSE	0.8	0.89	0.93	0.55	0.37	0.26	0.51	0.25	0.64	0.19	0.28	0.13	0.59	0.94	0.69	0.73	0.88	1.17	0.19	0.51	0.7	0.34	0.52	0.33	1A	136923917	136959905	+	TraesCS1A02G122100	--	--	--	uncharacterized protein LOC109755623 [Aegilops tauschii subsp. tauschii]	--	A0A3B5XX17_WHEAT SubName: Full=Uncharacterized protein {ECO:0000313|EnsemblPlants:TraesCS1A02G122100.1};	At5g11700	GO:0016021,integral component of membrane; GO:0005575,cellular_component; GO:0016020,membrane; GO:0031224,intrinsic component of membrane; GO:0110165,cellular anatomical entity	PF07699.13:Putative ephrin-receptor like	--	--	--
TraesCS1A02G122500	FALSE	TRUE	TRUE	FALSE	11.2	19.27	15.81	7.75	6.12	6.27	1.08	1.95	0.73	0.4	0.66	1.27	30.97	19.59	20.14	1.02	2.03	3.35	2	2.31	7.22	0.88	0.24	0.7	1A	138225347	138228929	-	TraesCS1A02G122500	Malic enzyme [Source:UniProtKB/TrEMBL%3BAcc:W4ZXP0]	K00029 malate dehydrogenase (oxaloacetate-decarboxylating)(NADP+) [EC:1.1.1.40] | (RefSeq) NADP-dependent malic enzyme, chloroplastic-like (A)	ko00620: Pyruvate metabolism; ko00710: Carbon fixation in photosynthetic organisms; ko01100: Metabolic pathways; ko01200: Carbon metabolism	NADP-dependent malic enzyme, chloroplastic [Triticum urartu]	MAOC_ORYSJ RecName: Full=NADP-dependent malic enzyme, chloroplastic; Short=NADP-ME; EC=1.1.1.40; Flags: Precursor;	A0A3B5XX22_WHEAT RecName: Full=Malic enzyme {ECO:0000256|RuleBase:RU003426};	At5g25880	GO:0009507,chloroplast; GO:0004471,malate dehydrogenase (decarboxylating) (NAD+) activity; GO:0004473,malate dehydrogenase (decarboxylating) (NADP+) activity; GO:0004470,malic enzyme activity; GO:0046872,metal ion binding; GO:0051287,NAD binding; GO:0008948,oxaloacetate decarboxylase activity; GO:0006108,malate metabolic process; GO:0006090,pyruvate metabolic process; GO:0003674,molecular_functio…	PF03949.15:Malic enzyme, NAD binding domain	--	--	--
TraesCS1A02G123000	FALSE	TRUE	FALSE	FALSE	12.53	14.99	15.56	22.31	30.66	24.48	7.33	12.16	9.51	1.78	2.23	0.74	21.04	11.77	19.82	9.8	10.83	10.54	5.85	5.23	3.48	2.79	1.8	2.63	1A	141432857	141437604	-	TraesCS1A02G123000	Derlin [Source:UniProtKB/TrEMBL%3BAcc:A0A1D5S476]	K13989 Derlin-2/3 | (RefSeq) derlin-1 (A)	ko04141: Protein processing in endoplasmic reticulum	derlin-1 [Aegilops tauschii subsp. tauschii]	DERL1_ORYSJ RecName: Full=Derlin-1; AltName: Full=18 kDa cold-induced protein; AltName: Full=DER1-like protein 1; AltName: Full=OsDerlin 1-1;	A0A446IQV8_TRITD RecName: Full=Derlin {ECO:0000256|RuleBase:RU363059};	At4g29330	GO:0000839,Hrd1p ubiquitin ligase ERAD-L complex; GO:0030176,integral component of endoplasmic reticulum membrane; GO:0051787,misfolded protein binding; GO:1990381,ubiquitin-specific protease binding; GO:0030968,endoplasmic reticulum unfolded protein response; GO:0030433,ubiquitin-dependent ERAD pathway; GO:0003674,molecular_function; GO:0005488,binding; GO:0005515,protein binding; GO:0002020,pro…	PF04511.15:Der1-like family	--	--	--
TraesCS1A02G123100	FALSE	TRUE	FALSE	FALSE	19.91	47.65	20.78	37.66	40.35	36.18	14.94	11.66	14.73	21.64	18.31	27.17	66.13	30.41	53.47	12.86	15.59	15.08	20.37	13.95	14.91	12.96	5.79	19.69	1A	142101442	142102131	+	TraesCS1A02G123100	--	--	--	predicted protein [Hordeum vulgare subsp. vulgare]	--	A0A452Y5W6_AEGTS SubName: Full=Uncharacterized protein {ECO:0000313|EnsemblPlants:AET1Gv20304700.2};	--	--	--	--	--	--
TraesCS1A02G123900	FALSE	FALSE	TRUE	FALSE	5.3	1.29	5.05	6.65	4.84	2.87	5.29	5.06	5.54	1.95	2.31	2.32	2.4	3.11	2.57	2.69	1.42	2.97	1.53	0.74	1.93	5.11	4.77	3.56	1A	145370882	145380980	-	TraesCS1A02G123900	--	K02218 casein kinase 1 [EC:2.7.11.1] | (RefSeq) casein kinase 1-like protein 2 (A)	--	casein kinase 1-like protein HD16 [Aegilops tauschii subsp. tauschii]	HD16N_ORYSJ RecName: Full=Casein kinase 1-like protein HD16 {ECO:0000305}; EC=2.7.11.1 {ECO:0000305}; AltName: Full=Os03g0793500 protein {ECO:0000312|EMBL:BAF13445.1}; AltName: Full=Protein EARLY FLOWERING 1 {ECO:0000303|PubMed:20400938}; AltName: Full=Protein HEADING DATE 16 {ECO:0000303|PubMed:23789941};	A0A446IQX9_TRITD RecName: Full=Protein kinase domain-containing protein {ECO:0000259|PROSITE:PS50011};	At3g13670	GO:0005737,cytoplasm; GO:0005634,nucleus; GO:0005524,ATP binding; GO:0106310,protein serine kinase activity; GO:0004674,protein serine/threonine kinase activity; GO:0106311,protein threonine kinase activity; GO:0006897,endocytosis; GO:0009908,flower development; GO:0009740,gibberellic acid mediated signaling pathway; GO:0010476,gibberellin mediated signaling pathway; GO:0018105,peptidyl-serine ph…	PF00069.25:Protein kinase domain	--	--	--
TraesCS1A02G124200	FALSE	TRUE	FALSE	FALSE	4.51	2.56	6.43	6.83	3.92	6.18	1.12	1.36	1.48	2.9	7.23	1.26	4.25	5.58	5.75	1.77	0.92	1.73	0.7	1.11	1.03	5.2	5.85	3.2	1A	146630196	146634893	-	TraesCS1A02G124200	Peroxidase [Source:UniProtKB/TrEMBL%3BAcc:W4ZY90]	K00430 peroxidase [EC:1.11.1.7] | (RefSeq) peroxidase 42-like isoform X1 (A)	ko00940: Phenylpropanoid biosynthesis; ko01100: Metabolic pathways; ko01110: Biosynthesis of secondary metabolites	Peroxidase 12 [Triticum urartu]	PER1_SORBI RecName: Full=Cationic peroxidase SPC4; EC=1.11.1.7; Flags: Precursor;	A0A446IQZ4_TRITD RecName: Full=Peroxidase {ECO:0000256|ARBA:ARBA00012313, ECO:0000256|RuleBase:RU362060}; EC=1.11.1.7 {ECO:0000256|ARBA:ARBA00012313, ECO:0000256|RuleBase:RU362060};	At1g71695	GO:0005576,extracellular region; GO:0009505,plant-type cell wall; GO:0009506,plasmodesma; GO:0005509,calcium ion binding; GO:0020037,heme binding; GO:0004601,peroxidase activity; GO:0042744,hydrogen peroxide catabolic process; GO:0006979,response to oxidative stress; GO:0003674,molecular_function; GO:0005488,binding; GO:0043167,ion binding; GO:0043169,cation binding; GO:0046872,metal ion binding;…	PF00141.23:Peroxidase	--	--	--
TraesCS1A02G125500	FALSE	FALSE	TRUE	FALSE	0.91	3.91	5.82	8.75	6.62	8.08	16.98	5.53	12.65	0.86	1.59	1.94	1.38	1.57	1.77	5.86	1.05	1.85	1.88	5.27	3.07	1.5	1.75	2.08	1A	149510430	149514777	-	TraesCS1A02G125500	--	K14709 solute carrier family 39 (zinc transporter), member 1/2/3 | (RefSeq) zinc transporter 7-like (A)	--	zinc transporter 7-like [Aegilops tauschii subsp. tauschii]	ZIP7_ORYSJ RecName: Full=Zinc transporter 7; AltName: Full=ZRT/IRT-like protein 7; Short=OsZIP7; Flags: Precursor;	A0A3B5XX44_WHEAT SubName: Full=Uncharacterized protein {ECO:0000313|EnsemblPlants:TraesCS1A02G125500.1};	At1g10970	GO:0016021,integral component of membrane; GO:0016020,membrane; GO:0005886,plasma membrane; GO:0005385,zinc ion transmembrane transporter activity; GO:0071577,zinc ion transmembrane transport; GO:0003674,molecular_function; GO:0005215,transporter activity; GO:0008324,cation transmembrane transporter activity; GO:0015075,ion transmembrane transporter activity; GO:0015318,inorganic molecular entity…	PF02535.22:ZIP Zinc transporter	--	--	--
TraesCS1A02G127900	FALSE	FALSE	TRUE	FALSE	7.58	12.75	9.07	6.06	5.26	6.23	3.66	2.87	2.55	3.71	3.64	2.82	13.29	18.5	13.69	5.42	6.49	8.04	6.45	4.31	6.03	7.13	6.45	4.96	1A	155692288	155696863	+	TraesCS1A02G127900	--	K01180 endo-1,3(4)-beta-glucanase [EC:3.2.1.6] | (RefSeq) uncharacterized protein LOC111487562 (A)	--	Proline-rich receptor-like protein kinase PERK1 [Triticum urartu]	PERK1_ARATH RecName: Full=Proline-rich receptor-like protein kinase PERK1; EC=2.7.11.1; AltName: Full=Proline-rich extensin-like receptor kinase 1; Short=AtPERK1;	A0A452Y6Y5_AEGTS RecName: Full=Protein kinase domain-containing protein {ECO:0000259|PROSITE:PS50011};	At3g24550	GO:0016021,integral component of membrane; GO:0005886,plasma membrane; GO:0005524,ATP binding; GO:0004672,protein kinase activity; GO:0106310,protein serine kinase activity; GO:0004674,protein serine/threonine kinase activity; GO:0106311,protein threonine kinase activity; GO:0046777,protein autophosphorylation; GO:0009620,response to fungus; GO:0009611,response to wounding; GO:0000166,nucleotide …	PF07714.17:Protein tyrosine kinase	--	--	--
TraesCS1A02G128600	FALSE	TRUE	FALSE	FALSE	13.9	13.18	17.34	7.46	4.49	8.64	30.62	9.46	22.04	23.36	22.84	20.79	9.87	15.33	12.5	20.75	10.27	20.37	11.42	21.59	20.31	20.5	27.54	18.7	1A	157829158	157834887	-	TraesCS1A02G128600	--	K11093 U1 small nuclear ribonucleoprotein 70kDa | (RefSeq) U1 small nuclear ribonucleoprotein 70 kDa-like (A)	ko03040: Spliceosome	U1 small nuclear ribonucleoprotein 70 kDa-like [Aegilops tauschii subsp. tauschii]	RU17_ARATH RecName: Full=U1 small nuclear ribonucleoprotein 70 kDa; Short=U1 snRNP 70 kDa; Short=U1-70K; Short=snRNP70;	A0A3B5XWZ0_WHEAT RecName: Full=RRM domain-containing protein {ECO:0000259|PROSITE:PS50102};	At3g50670	GO:0016607,nuclear speck; GO:0005634,nucleus; GO:0005685,U1 snRNP; GO:0071004,U2-type prespliceosome; GO:0003729,mRNA binding; GO:0017069,snRNA binding; GO:0030619,U1 snRNA binding; GO:0000398,mRNA splicing, via spliceosome; GO:0003674,molecular_function; GO:0003676,nucleic acid binding; GO:0003723,RNA binding; GO:0005488,binding; GO:0097159,organic cyclic compound binding; GO:1901363,heterocycli…	PF12220.8:U1 small nuclear ribonucleoprotein of 70kDa MW N terminal	--	--	--
TraesCS1A02G129300	FALSE	FALSE	FALSE	TRUE	8.72	9.09	4.36	1.16	0.53	0.78	0.03	0.35	0.28	0.04	0.04	0	3.66	6.4	4.18	0.41	0.4	1.29	0	0.26	0.57	0.8	1.57	0.81	1A	164456207	164469307	-	TraesCS1A02G129300	R1R2R3-MYB protein [Source:UniProtKB/TrEMBL%3BAcc:G9DR83]	K09420 transcriptional activator Myb | (RefSeq) myb-related protein 3R-1 (A)	--	R1R2R3-MYB protein [Triticum aestivum]	MB3R4_ARATH RecName: Full=Transcription factor MYB3R-4 {ECO:0000303|PubMed:11597504}; AltName: Full=Myb-related protein 3R-4 {ECO:0000303|PubMed:11597504}; AltName: Full=Protein ENHANCED DEFECTIVE CYTOKINESIS {ECO:0000303|PubMed:25806785};	G9DR83_WHEAT SubName: Full=R1R2R3-MYB protein {ECO:0000313|EMBL:AEV91160.1, ECO:0000313|EnsemblPlants:TraesCS1A02G129300.1};	At4g32730	GO:0005634,nucleus; GO:0001228,DNA-binding transcription activator activity, RNA polymerase II-specific; GO:0003700,DNA-binding transcription factor activity; GO:0000981,DNA-binding transcription factor activity, RNA polymerase II-specific; GO:0000978,RNA polymerase II cis-regulatory region sequence-specific DNA binding; GO:0043565,sequence-specific DNA binding; GO:0000976,transcription regulator…	PF00249.31:Myb-like DNA-binding domain	MYB	TF	MYB->MYB
TraesCS1A02G130900	FALSE	TRUE	FALSE	FALSE	3.93	3.74	2.6	1.16	0.63	0.53	1.18	1.14	1.15	1.29	1.01	1.4	2.36	2.44	1.82	2.68	1.29	2.73	1.12	0.72	0.91	1.57	1.11	1.28	1A	171006669	171034612	-	TraesCS1A02G130900	--	K00053 ketol-acid reductoisomerase [EC:1.1.1.86] | (RefSeq) ketol-acid reductoisomerase, chloroplastic-like (A)	ko00290: Valine, leucine and isoleucine biosynthesis; ko00770: Pantothenate and CoA biosynthesis; ko01100: Metabolic pathways; ko01110: Biosynthesis of secondary metabolites; ko01210: 2-Oxocarboxylic acid metabolism; ko01230: Biosynthesis of amino acids	uncharacterized protein LOC109783093 [Aegilops tauschii subsp. tauschii]	--	A0A452YA83_AEGTS RecName: Full=IENR2 domain-containing protein {ECO:0000259|Pfam:PF07460};	At1g53800	GO:0003677,DNA binding; GO:0003674,molecular_function; GO:0003676,nucleic acid binding; GO:0005488,binding; GO:0097159,organic cyclic compound binding; GO:1901363,heterocyclic compound binding	PF07460.11:NUMOD3 motif (2 copies)	--	--	--
TraesCS1A02G131900	FALSE	TRUE	FALSE	FALSE	2.49	4.45	6.71	8.69	2.29	5.65	4.53	5.89	5.84	3.33	2.78	2.74	0.64	1.97	2.04	1.43	1.77	1.07	2.12	3.1	1.18	8.72	3.3	1.76	1A	177465418	177472573	+	TraesCS1A02G131900	--	--	--	hypothetical protein TRIUR3_27713 [Triticum urartu]	--	A0A3B5XX33_WHEAT SubName: Full=Uncharacterized protein {ECO:0000313|EnsemblPlants:TraesCS1A02G131900.1};	--	--	PF17098.5:WTAP/Mum2p family	--	--	--
TraesCS1A02G132400	FALSE	TRUE	FALSE	FALSE	267.3	241.02	164.18	91.93	72.24	62.51	0.05	3.43	1.61	0	0	0	230.72	214.37	226.86	7.98	25.07	27.12	0	0	0	0	0.08	0	1A	179535750	179537296	-	TraesCS1A02G132400	Histone H2A [Source:UniProtKB/TrEMBL%3BAcc:A0A0C4BKM5]	K11251 histone H2A | (RefSeq) probable histone H2A variant 2 (A)	--	probable histone H2A variant 2 [Aegilops tauschii subsp. tauschii]	H2AV2_ORYSJ RecName: Full=Probable histone H2A variant 2;	A0A0C4BKM5_WHEAT RecName: Full=Histone H2A {ECO:0000256|RuleBase:RU003767};	At2g38810	GO:0000786,nucleosome; GO:0005634,nucleus; GO:0003677,DNA binding; GO:0046982,protein heterodimerization activity; GO:0006342,chromatin silencing; GO:0003674,molecular_function; GO:0003676,nucleic acid binding; GO:0005488,binding; GO:0097159,organic cyclic compound binding; GO:1901363,heterocyclic compound binding; GO:0005515,protein binding; GO:0046983,protein dimerization activity; GO:0006139,n…	PF00125.24:Core histone H2A/H2B/H3/H4	--	--	--
TraesCS1A02G134000	FALSE	TRUE	FALSE	FALSE	12.29	26.69	15.21	2.53	2.06	4.61	3.64	3.9	5.5	0.47	1.33	1.57	26.71	21.32	25.81	4.18	5.34	7.01	5.16	2.3	8.36	0.43	0.49	1.23	1A	193517325	193519141	+	TraesCS1A02G134000	--	K13448 calcium-binding protein CML | (RefSeq) probable calcium-binding protein CML18 (A)	ko04626: Plant-pathogen interaction	probable calcium-binding protein CML18 [Aegilops tauschii subsp. tauschii]	CML18_ORYSJ RecName: Full=Probable calcium-binding protein CML18; AltName: Full=Calmodulin-like protein 18;	A0A3B5XXG0_WHEAT SubName: Full=Uncharacterized protein {ECO:0000313|EnsemblPlants:TraesCS1A02G134000.1.cds1};	At1g18210	GO:0005509,calcium ion binding; GO:0003674,molecular_function; GO:0005488,binding; GO:0043167,ion binding; GO:0043169,cation binding; GO:0046872,metal ion binding	PF00036.32:EF hand	--	--	--
TraesCS1A02G135600	TRUE	FALSE	FALSE	FALSE	2.51	3.25	2.94	1.12	1.09	1.31	1.48	1.06	1	1	1.11	0.72	1.32	0.85	0.86	1.08	0.35	0.94	0.52	1.3	0.83	0.58	1.68	0.52	1A	208881364	208913608	+	TraesCS1A02G135600	--	K21866 ion channel POLLUX/CASTOR | (RefSeq) ion channel CASTOR isoform X2 (A)	--	putative ion channel POLLUX-like 2 isoform X1 [Aegilops tauschii subsp. tauschii]	POLL2_ARATH RecName: Full=Putative ion channel POLLUX-like 2;	A0A3B5XXK1_WHEAT SubName: Full=Uncharacterized protein {ECO:0000313|EnsemblPlants:TraesCS1A02G135600.1};	At5g02940	GO:0009507,chloroplast; GO:0009941,chloroplast envelope; GO:0016021,integral component of membrane; GO:0009536,plastid; GO:0005575,cellular_component; GO:0005622,intracellular anatomical structure; GO:0005737,cytoplasm; GO:0043226,organelle; GO:0043227,membrane-bounded organelle; GO:0043229,intracellular organelle; GO:0043231,intracellular membrane-bounded organelle; GO:0110165,cellular anatomica…	PF06241.12:Castor and Pollux, part of voltage-gated ion channel	--	--	--
TraesCS1A02G135700	FALSE	TRUE	FALSE	FALSE	4.51	5.79	3.5	2.01	2.06	1.49	0.76	1.23	0.28	0.27	0.98	0.27	4.58	2.67	3.56	0.5	0.44	0.6	0.69	0.19	0.21	0.16	0.47	0.44	1A	209353872	209363066	-	TraesCS1A02G135700	Ferrochelatase [Source:UniProtKB/TrEMBL%3BAcc:A0A341NLD9]	K01772 protoporphyrin/coproporphyrin ferrochelatase [EC:4.98.1.1 4.99.1.9] | (RefSeq) ferrochelatase-2, chloroplastic-like (A)	ko00860: Porphyrin metabolism; ko01100: Metabolic pathways; ko01110: Biosynthesis of secondary metabolites; ko01240: Biosynthesis of cofactors	predicted protein [Hordeum vulgare subsp. vulgare]	HEMH2_ORYSJ RecName: Full=Ferrochelatase-2, chloroplastic; EC=4.99.1.1; AltName: Full=Ferrochelatase II; AltName: Full=Heme synthase 2; AltName: Full=Protoheme ferro-lyase 2; Flags: Precursor;	A0A446IS39_TRITD RecName: Full=Ferrochelatase {ECO:0000256|RuleBase:RU000607}; EC=4.99.1.1 {ECO:0000256|RuleBase:RU000607};	At2g30390	GO:0009507,chloroplast; GO:0005739,mitochondrion; GO:0004325,ferrochelatase activity; GO:0006783,heme biosynthetic process; GO:0003674,molecular_function; GO:0003824,catalytic activity; GO:0016829,lyase activity; GO:0006725,cellular aromatic compound metabolic process; GO:0006778,porphyrin-containing compound metabolic process; GO:0006779,porphyrin-containing compound biosynthetic process; GO:000…	PF00762.19:Ferrochelatase	--	--	--
TraesCS1A02G137500	FALSE	TRUE	FALSE	FALSE	9.38	10.85	13.54	9.28	7.92	8.11	8.31	6.58	10.76	22.46	20.34	7.22	19.95	12.03	18.1	3.3	2.19	3.85	9.55	2.02	7.65	10.86	12.39	17.26	1A	223443862	223455182	+	TraesCS1A02G137500	--	--	--	mediator of RNA polymerase II transcription subunit 32 [Aegilops tauschii subsp. tauschii]	MED32_ARATH RecName: Full=Mediator of RNA polymerase II transcription subunit 32; AltName: Full=Mediator of RNA polymerase II transcription subunit 2;	A0A452XH10_AEGTS SubName: Full=Uncharacterized protein {ECO:0000313|EnsemblPlants:AET0Gv20156000.1};	At1g11760	GO:0016592,mediator complex; GO:0009631,cold acclimation; GO:0010150,leaf senescence; GO:0006355,regulation of transcription, DNA-templated; GO:0042542,response to hydrogen peroxide; GO:0048364,root development; GO:0006950,response to stress; GO:0008150,biological_process; GO:0009266,response to temperature stimulus; GO:0009409,response to cold; GO:0009628,response to abiotic stimulus; GO:0050896…	--	--	--	--
TraesCS1A02G138200	FALSE	TRUE	FALSE	FALSE	6.02	8	8.04	5.85	4.58	5.22	2.24	3.05	2.55	5.2	5.2	3.26	5.1	5.05	4.96	1.96	1.45	1.96	1.25	1.62	1.16	4.14	3.96	2.69	1A	230132869	230165911	+	TraesCS1A02G138200	Histone acetyltransferase GCN5 [Source:Projected from Arabidopsis thaliana (AT3G54610) UniProtKB/Swiss-Prot%3BAcc:Q9AR19]	K06062 histone acetyltransferase [EC:2.3.1.48] | (RefSeq) histone acetyltransferase GCN5 (A)	ko03250: Viral life cycle - HIV-1	putative histone acetyltransferase GCN5 [Hordeum vulgare]	GCN5_ORYSJ RecName: Full=Histone acetyltransferase GCN5; EC=2.3.1.48;	A0A452Y8U4_AEGTS RecName: Full=Histone acetyltransferase {ECO:0000256|ARBA:ARBA00013184}; EC=2.3.1.48 {ECO:0000256|ARBA:ARBA00013184};	YGR252w	GO:0000123,histone acetyltransferase complex; GO:0003677,DNA binding; GO:0010484,H3 histone acetyltransferase activity; GO:0009908,flower development; GO:0044154,histone H3-K14 acetylation; GO:0043970,histone H3-K9 acetylation; GO:1904278,positive regulation of wax biosynthetic process; GO:0010321,regulation of vegetative phase change; GO:0009416,response to light stimulus; GO:0010015,root morpho…	PF00439.25:Bromodomain	GNAT	TR	GNAT
TraesCS1A02G138500	FALSE	FALSE	TRUE	FALSE	2.04	4.67	4.7	1.94	1.84	2.41	3.47	2.93	2.96	3.05	3.88	3.35	3.19	3.79	4.02	2.04	1.74	2.41	0.86	1.07	1.78	3.33	3.46	3.15	1A	232086427	232105328	-	TraesCS1A02G138500	--	K03754 translation initiation factor eIF-2B subunit beta | (RefSeq) translation initiation factor eIF-2B subunit beta-like (A)	--	predicted protein [Hordeum vulgare subsp. vulgare]	RNHX1_ARATH RecName: Full=Putative ribonuclease H protein At1g65750; EC=3.1.26.4;	A0A3B5XXP4_WHEAT SubName: Full=Uncharacterized protein {ECO:0000313|EnsemblPlants:TraesCS1A02G138500.2};	At3g07300	GO:0046872,metal ion binding; GO:0003676,nucleic acid binding; GO:0004523,RNA-DNA hybrid ribonuclease activity; GO:0003674,molecular_function; GO:0005488,binding; GO:0043167,ion binding; GO:0043169,cation binding; GO:0097159,organic cyclic compound binding; GO:1901363,heterocyclic compound binding; GO:0003824,catalytic activity; GO:0004518,nuclease activity; GO:0004519,endonuclease activity; GO:0…	PF01008.17:Initiation factor 2 subunit family	--	--	--
TraesCS1A02G139900	TRUE	FALSE	FALSE	FALSE	6.52	6.25	9.84	30.12	24.63	16.22	31.98	85.79	48.91	80.9	71.95	64.45	29.55	17.14	20.65	24.08	16.4	40.59	27.84	21.77	41.73	122.45	88.87	72.27	1A	237744624	237746433	+	TraesCS1A02G139900	--	--	--	putative stripe rust resistance protein [Triticum aestivum]	HIP5_ARATH RecName: Full=Heavy metal-associated isoprenylated plant protein 5 {ECO:0000303|PubMed:21072340, ECO:0000303|PubMed:23368984}; Short=AtHIP05 {ECO:0000303|PubMed:21072340, ECO:0000303|PubMed:23368984}; AltName: Full=Farnesylated protein 2 {ECO:0000303|PubMed:8837031}; Short=AtFP2 {ECO:0000303|PubMed:8837031}; Flags: Precursor;	A0A3B5XXG6_WHEAT SubName: Full=Uncharacterized protein {ECO:0000313|EnsemblPlants:TraesCS1A02G139900.2};	At5g03380	GO:0005507,copper ion binding; GO:0003674,molecular_function; GO:0005488,binding; GO:0043167,ion binding; GO:0043169,cation binding; GO:0046872,metal ion binding; GO:0046914,transition metal ion binding	PF00403.26:Heavy-metal-associated domain	--	--	--
TraesCS1A02G140600	TRUE	FALSE	FALSE	FALSE	0.7	0.96	0.88	0.12	0.27	0.05	0.34	0.16	0.14	0.09	0.18	0.09	0	0.13	0.03	0.12	0.01	0.01	0	0	0.1	0.08	0.02	0.03	1A	238647818	238652541	-	TraesCS1A02G140600	--	K17479 glutaredoxin domain-containing cysteine-rich protein 1 | (RefSeq) uncharacterized protein LOC104816194 (A)	--	uncharacterized protein At3g28850-like [Aegilops tauschii subsp. tauschii]	--	A0A3B5XXT5_WHEAT RecName: Full=Glutaredoxin domain-containing protein {ECO:0000259|Pfam:PF00462};	At5g01420	GO:0015035,protein disulfide oxidoreductase activity; GO:0003674,molecular_function; GO:0003824,catalytic activity; GO:0015036,disulfide oxidoreductase activity; GO:0016491,oxidoreductase activity; GO:0016667,oxidoreductase activity, acting on a sulfur group of donors	PF00462.24:Glutaredoxin	--	--	--
TraesCS1A02G141700	FALSE	FALSE	FALSE	TRUE	3.1	4.82	6.34	13.14	11.76	16.8	6.64	5.46	5.51	1.83	1.36	6.54	6.92	6.51	7.16	15.75	10.52	13.48	3.35	8.62	3.77	0.81	0.86	1.39	1A	241312953	241320936	+	TraesCS1A02G141700	--	K24997 ganglioside-induced differentiation-associated protein 2 | (RefSeq) protein GDAP2 homolog isoform X1 (A)	--	protein GDAP2 homolog isoform X1 [Aegilops tauschii subsp. tauschii]	--	A0A3B5XXK5_WHEAT RecName: Full=Macro domain-containing protein {ECO:0000259|PROSITE:PS51154};	At1g69340	--	PF13716.6:Divergent CRAL/TRIO domain	--	--	--
TraesCS1A02G142200	FALSE	TRUE	FALSE	FALSE	2.03	1.96	2.6	1.01	0.67	0.57	3	0.74	1.59	1.19	1.38	1.66	1.27	1.51	1.37	1.98	1.43	2.64	0.83	2.25	2.25	1.6	2.23	1.2	1A	241993075	242013226	+	TraesCS1A02G142200	--	--	--	uncharacterized protein LOC109763369 isoform X2 [Aegilops tauschii subsp. tauschii]	--	A0A446ISU8_TRITD RecName: Full=EGF-like domain-containing protein {ECO:0000259|PROSITE:PS00022};	At2g46060	GO:0016021,integral component of membrane; GO:0005886,plasma membrane; GO:0005575,cellular_component; GO:0016020,membrane; GO:0031224,intrinsic component of membrane; GO:0110165,cellular anatomical entity; GO:0071944,cell periphery	PF12036.8:Protein of unknown function (DUF3522)	--	--	--
TraesCS1A02G142400	FALSE	TRUE	FALSE	FALSE	5.74	4.32	2.68	0.45	0.62	0.85	6	2.39	4.44	1.6	2.64	1.22	3.14	3.92	2.76	2.2	1.35	1.58	2.44	1.48	6.23	3.09	3.84	3.26	1A	243160582	243163169	-	TraesCS1A02G142400	--	--	--	putative transporter arsB [Aegilops tauschii subsp. tauschii]	LSI2_ORYSJ RecName: Full=Silicon efflux transporter LSI2 {ECO:0000303|PubMed:17625566}; AltName: Full=Low silicon protein 2 {ECO:0000303|PubMed:17625566};	A0A446ISW4_TRITD RecName: Full=CitMHS domain-containing protein {ECO:0000259|Pfam:PF03600};	At1g02260	GO:0016021,integral component of membrane; GO:0005886,plasma membrane; GO:0055085,transmembrane transport; GO:0006810,transport; GO:0008150,biological_process; GO:0009987,cellular process; GO:0051179,localization; GO:0051234,establishment of localization; GO:0005575,cellular_component; GO:0016020,membrane; GO:0031224,intrinsic component of membrane; GO:0110165,cellular anatomical entity; GO:00719…	PF03600.16:Citrate transporter	--	--	--
TraesCS1A02G142700	TRUE	TRUE	TRUE	TRUE	8.95	13.16	8.62	4.74	3.53	4.26	15.59	4.63	9.22	1.47	2.04	0.61	1.02	0.68	0.26	0	0	0.12	0	0	0	0.05	0.25	0.11	1A	244500835	244503810	-	TraesCS1A02G142700	--	--	--	hypothetical protein TRIUR3_18751 [Triticum urartu]	--	A0A3B5XXM1_WHEAT SubName: Full=Uncharacterized protein {ECO:0000313|EnsemblPlants:TraesCS1A02G142700.1};	--	--	--	--	--	--
TraesCS1A02G142900	FALSE	FALSE	FALSE	TRUE	9.22	11.07	6.87	3.46	2.31	3.79	2.76	2.46	3.2	0.67	0.82	0.36	10.4	12.14	8.71	5.42	3.53	5.07	4.45	2.48	6.56	2.06	3.42	2.9	1A	245115339	245118643	+	TraesCS1A02G142900	--	--	--	uncharacterized protein LOC109736999 [Aegilops tauschii subsp. tauschii]	--	A0A452YBV1_AEGTS RecName: Full=O-fucosyltransferase family protein {ECO:0000256|ARBA:ARBA00019955};	At4g12700	GO:0016021,integral component of membrane; GO:0016740,transferase activity; GO:0006004,fucose metabolic process; GO:0003674,molecular_function; GO:0003824,catalytic activity; GO:0005975,carbohydrate metabolic process; GO:0005996,monosaccharide metabolic process; GO:0008150,biological_process; GO:0008152,metabolic process; GO:0019318,hexose metabolic process; GO:0044238,primary metabolic process; …	PF10250.9:GDP-fucose protein O-fucosyltransferase	--	--	--
TraesCS1A02G143200	TRUE	TRUE	TRUE	TRUE	1.01	2.01	2.82	0.49	0.56	0.53	1.58	0.44	1.07	0.47	0.47	0.94	0	0	0.01	0.02	0.01	0.02	0.04	0	0	0	0.05	0.01	1A	246127690	246130525	-	TraesCS1A02G143200	--	--	--	uncharacterized protein LOC109784316 isoform X1 [Aegilops tauschii subsp. tauschii]	--	A0A3B5XXX9_WHEAT SubName: Full=Uncharacterized protein {ECO:0000313|EnsemblPlants:TraesCS1A02G143200.1};	--	--	--	--	--	--
TraesCS1A02G143300	FALSE	TRUE	FALSE	FALSE	0.76	2.56	6	4.19	2.67	4.26	0.1	0.3	0.23	3.42	4.53	6.8	4.07	2.72	3.72	0.41	0.85	2.14	0.41	0	0.32	1.24	1.88	3.4	1A	246689896	246693276	-	TraesCS1A02G143300	--	K10144 RING finger and CHY zinc finger domain-containing protein 1 [EC:2.3.2.27] | (RefSeq) E3 ubiquitin-protein ligase MIEL1-like (A)	ko04120: Ubiquitin mediated proteolysis	E3 ubiquitin-protein ligase MIEL1-like [Aegilops tauschii subsp. tauschii]	ZFP34_ARATH RecName: Full=E3 ubiquitin-protein ligase RZFP34 {ECO:0000305}; EC=2.3.2.27 {ECO:0000269|PubMed:26508764}; AltName: Full=CHY zinc-finger and RING protein 1 {ECO:0000303|PubMed:26508764}; AltName: Full=RING zinc-finger protein 34 {ECO:0000305}; AltName: Full=RZFP34 protein homolog {ECO:0000303|PubMed:25002225}; Short=AtRZPF34 {ECO:0000303|PubMed:25002225};	A0A452YBS1_AEGTS SubName: Full=Uncharacterized protein {ECO:0000313|EnsemblPlants:AET1Gv20368300.1};	At5g22920	GO:0005783,endoplasmic reticulum; GO:0005634,nucleus; GO:0061630,ubiquitin protein ligase activity; GO:0008270,zinc ion binding; GO:0016567,protein ubiquitination; GO:1902456,regulation of stomatal opening; GO:0006511,ubiquitin-dependent protein catabolic process; GO:0003674,molecular_function; GO:0003824,catalytic activity; GO:0004842,ubiquitin-protein transferase activity; GO:0016740,transferas…	PF14599.6:Zinc-ribbon	--	--	--
TraesCS1A02G143400	FALSE	TRUE	FALSE	FALSE	0.59	0.6	1.15	0.2	0.29	0.32	1.89	0.62	1.2	1.97	2.19	2.58	0.45	1.01	0.62	0.87	0.77	1.03	1.36	1.86	1.45	3.46	5.48	2.63	1A	247311662	247347178	-	TraesCS1A02G143400	Midasin [Source:UniProtKB/TrEMBL%3BAcc:A0A341NJ51]	K14572 midasin | (RefSeq) midasin-like isoform X1 (A)	ko03008: Ribosome biogenesis in eukaryotes	midasin isoform X2 [Aegilops tauschii subsp. tauschii]	MDN1_ARATH RecName: Full=Midasin {ECO:0000303|PubMed:23572950}; Short=AtMDN1 {ECO:0000303|PubMed:23572950}; AltName: Full=Dynein-related AAA-ATPase MDN1; AltName: Full=MIDAS-containing protein 1 {ECO:0000303|PubMed:23572950}; AltName: Full=Protein DWARF AND SHORT ROOT 1 {ECO:0000303|PubMed:27824150};	A0A3B5XXX4_WHEAT RecName: Full=Midasin {ECO:0000256|ARBA:ARBA00017143, ECO:0000256|PIRNR:PIRNR010340};	At1g67120	GO:0009941,chloroplast envelope; GO:0005737,cytoplasm; GO:0005730,nucleolus; GO:0005654,nucleoplasm; GO:0005634,nucleus; GO:0009506,plasmodesma; GO:0030687,preribosome, large subunit precursor; GO:0005524,ATP binding; GO:0016887,ATPase activity; GO:0009738,abscisic acid-activated signaling pathway; GO:0009553,embryo sac development; GO:0048638,regulation of developmental growth; GO:0000027,riboso…	PF07728.14:AAA domain (dynein-related subfamily)	--	--	--
TraesCS1A02G144700	FALSE	FALSE	TRUE	FALSE	3.2	2.92	2.22	5.59	6.14	3.82	1.33	2.28	2.19	0.78	0.85	0.28	4	5.29	4.31	2.25	2.79	5.77	0.29	0.64	0.38	0.44	0.3	0.11	1A	250550786	250554286	+	TraesCS1A02G144700	--	--	--	uncharacterized protein LOC109750848 [Aegilops tauschii subsp. tauschii]	--	A0A3B5XXZ2_WHEAT SubName: Full=Uncharacterized protein {ECO:0000313|EnsemblPlants:TraesCS1A02G144700.1};	--	--	PF12937.7:F-box-like	--	--	--
TraesCS1A02G145300	TRUE	FALSE	FALSE	FALSE	158.97	358.95	140.81	0.36	0.13	1.26	0.13	0.1	0.35	0.12	0	0	123.69	81.13	78.7	0.44	0.19	0.17	0	0	0	0	0	0.06	1A	251376253	251377963	+	TraesCS1A02G145300	--	K00679 phospholipid:diacylglycerol acyltransferase [EC:2.3.1.158] | (RefSeq) hypothetical protein (A)	ko00561: Glycerolipid metabolism; ko01100: Metabolic pathways	GDSL esterase/lipase LTL1-like [Aegilops tauschii subsp. tauschii]	LTL1_ARATH RecName: Full=GDSL esterase/lipase LTL1; EC=3.1.1.-; AltName: Full=Extracellular lipase LTL1; AltName: Full=Lithium-tolerant lipase 1; Short=AtLTL1; Short=Li-tolerant lipase 1; Flags: Precursor;	A0A452YCF8_AEGTS SubName: Full=Uncharacterized protein {ECO:0000313|EnsemblPlants:AET1Gv20372700.1};	At3g04290	GO:0005576,extracellular region; GO:0016788,hydrolase activity, acting on ester bonds; GO:0042538,hyperosmotic salinity response; GO:0016042,lipid catabolic process; GO:0010226,response to lithium ion; GO:0009751,response to salicylic acid; GO:0003674,molecular_function; GO:0003824,catalytic activity; GO:0016787,hydrolase activity; GO:0006950,response to stress; GO:0006970,response to osmotic str…	PF00657.22:GDSL-like Lipase/Acylhydrolase	--	--	--
TraesCS1A02G145800	FALSE	TRUE	FALSE	FALSE	3.17	4.77	6.39	10.88	11.02	18.39	8.2	10.01	9.83	13.97	12.16	16.22	6.06	4.1	5.74	4.66	4.18	4.95	4.66	5.6	5.14	24.04	25.29	13.14	1A	252281927	252286168	-	TraesCS1A02G145800	--	--	--	uncharacterized protein LOC109737618 [Aegilops tauschii subsp. tauschii]	--	A0A446ITL0_TRITD RecName: Full=DUF1338 domain-containing protein {ECO:0000259|SMART:SM01150};	At1g07040	--	PF07063.13:Domain of unknown function (DUF1338)	--	--	--
TraesCS1A02G149300	FALSE	TRUE	FALSE	FALSE	0	0	0.34	0.06	0	0	0.01	0	0.04	0.07	0.1	0.19	0.08	0.19	0	0.4	0.68	0.43	0	0.19	0.05	0.03	0.16	0.11	1A	256823681	256827995	+	TraesCS1A02G149300	Cellulose synthase [Source:UniProtKB/TrEMBL%3BAcc:W4ZU60]	K10999 cellulose synthase A [EC:2.4.1.12] | (RefSeq) cellulose synthase A catalytic subunit 7 [UDP-forming]-like (A)	--	cellulose synthase A catalytic subunit 7 [UDP-forming]	CESA7_ORYSJ RecName: Full=Cellulose synthase A catalytic subunit 7 [UDP-forming]; EC=2.4.1.12; AltName: Full=OsCesA7;	A0A3B5XXT8_WHEAT RecName: Full=Cellulose synthase {ECO:0000256|RuleBase:RU361116}; EC=2.4.1.12 {ECO:0000256|RuleBase:RU361116};	At5g44030	GO:0016021,integral component of membrane; GO:0005886,plasma membrane; GO:0005802,trans-Golgi network; GO:0016760,cellulose synthase (UDP-forming) activity; GO:0016759,cellulose synthase activity; GO:0046872,metal ion binding; GO:0071555,cell wall organization; GO:0030244,cellulose biosynthetic process; GO:0009833,plant-type primary cell wall biogenesis; GO:0009834,plant-type secondary cell wall …	PF03552.14:Cellulose synthase	--	--	--
TraesCS1A02G149700	TRUE	FALSE	TRUE	FALSE	0.63	0.59	0.39	1.85	1.07	1.18	0.66	0.8	0.55	0.14	0.13	0.38	1.01	1.64	1.06	0.53	2	3.14	1.81	0.6	4.51	0.37	0.6	0.56	1A	257415277	257420268	+	TraesCS1A02G149700	--	K13415 protein brassinosteroid insensitive 1 [EC:2.7.10.1 2.7.11.1] | (RefSeq) systemin receptor SR160 (A)	ko04075: Plant hormone signal transduction	probable leucine-rich repeat receptor-like protein kinase At1g35710 [Aegilops tauschii subsp. tauschii]	Y1571_ARATH RecName: Full=Probable leucine-rich repeat receptor-like protein kinase At1g35710; EC=2.7.11.1; Flags: Precursor;	A0A446ITI2_TRITD RecName: Full=Protein kinase domain-containing protein {ECO:0000259|PROSITE:PS50011};	At1g35710	GO:0016021,integral component of membrane; GO:0005886,plasma membrane; GO:0005524,ATP binding; GO:0106310,protein serine kinase activity; GO:0106311,protein threonine kinase activity; GO:0009755,hormone-mediated signaling pathway; GO:0000166,nucleotide binding; GO:0003674,molecular_function; GO:0005488,binding; GO:0017076,purine nucleotide binding; GO:0030554,adenyl nucleotide binding; GO:0032553…	PF00069.25:Protein kinase domain	--	--	--
TraesCS1A02G150600	FALSE	TRUE	FALSE	FALSE	22.73	23.46	27.56	11.5	8.61	8.62	27.08	13.07	24.24	16.2	11.97	21	21.02	30.79	21.23	20.82	18.31	18.62	13.1	10.16	12.01	11.63	34.03	20.27	1A	258738361	258743663	+	TraesCS1A02G150600	--	K14411 RNA-binding protein Musashi | (RefSeq) heterogeneous nuclear ribonucleoprotein 1-like (A)	ko03015: mRNA surveillance pathway	heterogeneous nuclear ribonucleoprotein 1-like [Aegilops tauschii subsp. tauschii]	RNP1_ARATH RecName: Full=Heterogeneous nuclear ribonucleoprotein 1; Short=hnRNP1;	T1MBH4_TRIUA SubName: Full=Uncharacterized protein {ECO:0000313|EnsemblPlants:TRIUR3_14964-P1};	At2g33410	GO:0005829,cytosol; GO:0005634,nucleus; GO:0005681,spliceosomal complex; GO:0003729,mRNA binding; GO:0006397,mRNA processing; GO:0051028,mRNA transport; GO:1901000,regulation of response to salt stress; GO:2000070,regulation of response to water deprivation; GO:0008380,RNA splicing; GO:0010228,vegetative to reproductive phase transition of meristem; GO:0003674,molecular_function; GO:0003676,nucle…	PF00076.22:RNA recognition motif. (a.k.a. RRM, RBD, or RNP domain)	--	--	--
TraesCS1A02G150900	FALSE	FALSE	TRUE	FALSE	11.88	12.32	35.47	1.24	0.34	0.14	0.02	1.97	0.8	0.17	1.09	0	20.46	30.5	23.93	0.01	0.2	0.26	0	0	0	0.44	0.47	0.09	1A	258870778	258881439	-	TraesCS1A02G150900	--	K15404 aldehyde decarbonylase [EC:4.1.99.5] | (RefSeq) very-long-chain aldehyde decarbonylase GL1-5-like (A)	ko00073: Cutin, suberine and wax biosynthesis; ko01110: Biosynthesis of secondary metabolites	protein ECERIFERUM 1-like [Aegilops tauschii subsp. tauschii]	GLO15_ORYSI RecName: Full=Very-long-chain aldehyde decarbonylase GL1-5 {ECO:0000305}; EC=4.1.99.5 {ECO:0000250|UniProtKB:F4HVY0}; AltName: Full=Protein ECERIFERUM 1 {ECO:0000303|Ref.1}; Short=Os-CER1 {ECO:0000303|Ref.1}; AltName: Full=Protein GLOSSY 1-5 {ECO:0000305};	A0A446ITX8_TRITD RecName: Full=Aldehyde oxygenase (deformylating) {ECO:0000256|ARBA:ARBA00013146}; EC=4.1.99.5 {ECO:0000256|ARBA:ARBA00013146};	At2g37700	GO:0005789,endoplasmic reticulum membrane; GO:0043668,exine; GO:0016021,integral component of membrane; GO:1990465,aldehyde oxygenase (deformylating) activity; GO:0005506,iron ion binding; GO:0009924,octadecanal decarbonylase activity; GO:0016491,oxidoreductase activity; GO:0048658,anther wall tapetum development; GO:0042335,cuticle development; GO:0010143,cutin biosynthetic process; GO:0008610,l…	PF12076.8:WAX2 C-terminal domain	--	--	--
TraesCS1A02G151400	TRUE	TRUE	TRUE	TRUE	0	0.02	0	0	0.02	0	0	0	0	0	0	0	2.23	3.39	3.48	1.7	1.65	2.08	2.56	2.05	0.37	5.44	6.85	2.35	1A	259994475	259997900	-	TraesCS1A02G151400	Cyclin-dependent kinase inhibitor [Source:UniProtKB/TrEMBL%3BAcc:W4ZSJ3]	--	--	predicted protein [Hordeum vulgare subsp. vulgare]	KRP4_ORYSJ RecName: Full=Cyclin-dependent kinase inhibitor 4; AltName: Full=KIP-related protein 4;	A0A3B5XY62_WHEAT RecName: Full=Cyclin-dependent kinase inhibitor {ECO:0000256|PIRNR:PIRNR017811};	At5g48820	GO:0005634,nucleus; GO:0004861,cyclin-dependent protein serine/threonine kinase inhibitor activity; GO:0004860,protein kinase inhibitor activity; GO:0007050,cell cycle arrest; GO:0003674,molecular_function; GO:0004857,enzyme inhibitor activity; GO:0016538,cyclin-dependent protein serine/threonine kinase regulator activity; GO:0019207,kinase regulator activity; GO:0019210,kinase inhibitor activity…	PF02234.19:Cyclin-dependent kinase inhibitor	--	--	--
TraesCS1A02G152100	TRUE	FALSE	FALSE	FALSE	10.93	14.63	8.36	0.13	0.14	0	0.23	0.28	0.49	0	0	0	4.34	4.35	4.38	0	0.07	0.23	0	0	0.03	0	0.02	0.1	1A	261247064	261250437	+	TraesCS1A02G152100	3-ketoacyl-CoA synthase [Source:UniProtKB/TrEMBL%3BAcc:A0A1D5RYU5]	K15397 3-ketoacyl-CoA synthase [EC:2.3.1.199] | (RefSeq) 3-ketoacyl-CoA synthase 12-like (A)	ko00062: Fatty acid elongation; ko01100: Metabolic pathways; ko01110: Biosynthesis of secondary metabolites; ko04626: Plant-pathogen interaction	3-ketoacyl-CoA synthase 12 [Triticum urartu]	KCS12_ARATH RecName: Full=3-ketoacyl-CoA synthase 12 {ECO:0000303|PubMed:18465198}; Short=KCS-12 {ECO:0000303|PubMed:18465198}; EC=2.3.1.199 {ECO:0000305}; AltName: Full=Very long-chain fatty acid condensing enzyme 12 {ECO:0000303|PubMed:18465198}; Short=VLCFA condensing enzyme 12 {ECO:0000303|PubMed:18465198}; Flags: Precursor;	A0A446ITN9_TRITD RecName: Full=3-ketoacyl-CoA synthase {ECO:0000256|PIRNR:PIRNR036417}; EC=2.3.1.- {ECO:0000256|PIRNR:PIRNR036417};	At2g28630	GO:0005783,endoplasmic reticulum; GO:0016020,membrane; GO:0102336,3-oxo-arachidoyl-CoA synthase activity; GO:0102337,3-oxo-cerotoyl-CoA synthase activity; GO:0102338,3-oxo-lignoceronyl-CoA synthase activity; GO:0102756,very-long-chain 3-ketoacyl-CoA synthase activity; GO:0006633,fatty acid biosynthetic process; GO:0003674,molecular_function; GO:0003824,catalytic activity; GO:0016740,transferase a…	PF08392.12:FAE1/Type III polyketide synthase-like protein	--	--	--
TraesCS1A02G152900	TRUE	TRUE	FALSE	FALSE	0.6	0.74	1.47	0.56	0.23	0.49	3.36	1.42	1.9	1.3	0.96	2.78	0.04	0.1	0.2	0.12	0.03	0.04	0.38	0.49	1.66	0.86	1.54	0.83	1A	265020365	265029656	+	TraesCS1A02G152900	--	K01952 phosphoribosylformylglycinamidine synthase [EC:6.3.5.3] | (RefSeq) probable phosphoribosylformylglycinamidine synthase, chloroplastic/mitochondrial (A)	ko00230: Purine metabolism; ko01100: Metabolic pathways; ko01110: Biosynthesis of secondary metabolites	putative phosphoribosylformylglycinamidine synthase, chloroplastic/mitochondrial [Triticum urartu]	PUR4_ARATH RecName: Full=Probable phosphoribosylformylglycinamidine synthase, chloroplastic/mitochondrial; Short=FGAM synthase; Short=FGAMS; EC=6.3.5.3; AltName: Full=Formylglycinamide ribonucleotide amidotransferase; Short=FGAR amidotransferase; Short=FGAR-AT; AltName: Full=Formylglycinamide ribotide amidotransferase; Flags: Precursor;	M7YNJ2_TRIUA RecName: Full=Formylglycinamide ribonucleotide amidotransferase {ECO:0000256|ARBA:ARBA00020627}; EC=6.3.5.3 {ECO:0000256|ARBA:ARBA00012747}; AltName: Full=Formylglycinamide ribotide amidotransferase {ECO:0000256|ARBA:ARBA00022284};	At1g74260	GO:0009507,chloroplast; GO:0009570,chloroplast stroma; GO:0005739,mitochondrion; GO:0005524,ATP binding; GO:0046872,metal ion binding; GO:0004642,phosphoribosylformylglycinamidine synthase activity; GO:0006189,'de novo' IMP biosynthetic process; GO:0006541,glutamine metabolic process; GO:0055046,microgametogenesis; GO:0009555,pollen development; GO:0000166,nucleotide binding; GO:0003674,molecular…	PF13507.6:CobB/CobQ-like glutamine amidotransferase domain	--	--	--
TraesCS1A02G153100	TRUE	FALSE	FALSE	FALSE	29.64	43.67	42.91	4.36	2.85	4.88	4.64	1.83	4.32	0.43	1.04	1.04	8.68	14.76	10.95	4.45	2.37	4.79	4.19	3.46	9.13	0.6	1.13	0.97	1A	265645442	265650746	-	TraesCS1A02G153100	Long-chain-alcohol oxidase [Source:UniProtKB/TrEMBL%3BAcc:A0A1D5RPN0]	K17756 long-chain-alcohol oxidase [EC:1.1.3.20] | (RefSeq) long-chain-alcohol oxidase FAO2-like (A)	--	long-chain-alcohol oxidase FAO1-like [Aegilops tauschii subsp. tauschii]	FAO2_LOTJA RecName: Full=Long-chain-alcohol oxidase FAO2; EC=1.1.3.20; AltName: Full=Long-chain fatty alcohol oxidase 2;	A0A446ITV4_TRITD RecName: Full=Long-chain-alcohol oxidase {ECO:0000256|ARBA:ARBA00013125, ECO:0000256|PIRNR:PIRNR028937}; EC=1.1.3.20 {ECO:0000256|ARBA:ARBA00013125, ECO:0000256|PIRNR:PIRNR028937};	At3g23410	GO:0016021,integral component of membrane; GO:0050660,flavin adenine dinucleotide binding; GO:0046577,long-chain-alcohol oxidase activity; GO:0000166,nucleotide binding; GO:0003674,molecular_function; GO:0005488,binding; GO:0036094,small molecule binding; GO:0043167,ion binding; GO:0043168,anion binding; GO:0097159,organic cyclic compound binding; GO:1901265,nucleoside phosphate binding; GO:19013…	PF00732.19:GMC oxidoreductase	--	--	--
TraesCS1A02G153600	TRUE	FALSE	FALSE	FALSE	3.95	4.89	2.05	13.19	14.29	15.82	8.45	8.99	6.94	7.37	6.96	9.63	11.15	7.37	8.68	7.15	7.13	10.14	7.1	6.16	11.28	6.45	4.6	5.37	1A	267177690	267181184	-	TraesCS1A02G153600	Vacuolar protein sorting-associated protein 2 homolog 3 [Source:Projected from Arabidopsis thaliana (AT1G03950) UniProtKB/Swiss-Prot%3BAcc:Q941D5]	K12192 charged multivesicular body protein 2B | (RefSeq) vacuolar protein sorting-associated protein 2 homolog 3-like (A)	ko04144: Endocytosis	vacuolar protein sorting-associated protein 2 homolog 3 [Aegilops tauschii subsp. tauschii]	VPS2B_ARATH RecName: Full=Vacuolar protein sorting-associated protein 2 homolog 2; Short=AtVPS2-2; AltName: Full=Charged multivesicular body protein 2 homolog 2; AltName: Full=ESCRT-III complex subunit VPS2 homolog 2;	A0A3B5XYA3_WHEAT SubName: Full=Uncharacterized protein {ECO:0000313|EnsemblPlants:TraesCS1A02G153600.1};	At5g44560	GO:0000815,ESCRT III complex; GO:0005771,multivesicular body; GO:0032509,endosome transport via multivesicular body sorting pathway; GO:0045324,late endosome to vacuole transport; GO:0015031,protein transport; GO:0006810,transport; GO:0008150,biological_process; GO:0009987,cellular process; GO:0016192,vesicle-mediated transport; GO:0016197,endosomal transport; GO:0046907,intracellular transport; …	PF03357.21:Snf7	--	--	--
TraesCS1A02G153800	FALSE	TRUE	FALSE	FALSE	0	0.33	0	0.92	0.97	0.41	1.88	0.71	1.41	0.71	0.68	1.18	1.05	0.48	0.46	0.09	0.03	0.27	0.63	0.53	2.32	0.23	0.54	0.43	1A	267354127	267356231	-	TraesCS1A02G153800	--	--	--	uncharacterized protein LOC109785869 [Aegilops tauschii subsp. tauschii]	--	A0A446ITV0_TRITD SubName: Full=Uncharacterized protein {ECO:0000313|EMBL:VAH04274.1};	--	--	--	--	--	--
TraesCS1A02G155600	FALSE	TRUE	FALSE	FALSE	5.96	3.48	3.47	8.38	6.41	8.36	7.9	5.37	10.25	13.39	10.07	11.69	2.19	1.85	2.45	3.19	2.3	3.93	6.79	4.49	6.14	8.58	9.06	9.58	1A	274781284	274782385	+	TraesCS1A02G155600	--	--	--	uncharacterized protein LOC109771326 [Aegilops tauschii subsp. tauschii]	--	A0A452YG44_AEGTS SubName: Full=Uncharacterized protein {ECO:0000313|EnsemblPlants:AET1Gv20404300.2};	--	GO:0016021,integral component of membrane; GO:0005575,cellular_component; GO:0016020,membrane; GO:0031224,intrinsic component of membrane; GO:0110165,cellular anatomical entity	--	--	--	--
TraesCS1A02G155900	TRUE	FALSE	TRUE	FALSE	1.53	2.14	2.44	1.22	0.4	2.34	3.28	1.14	2.21	0.96	0.94	0.25	0	0	0	0	0	0	0	0	0	0	0	0	1A	276323725	276325756	+	TraesCS1A02G155900	--	--	--	hypothetical protein TRIUR3_31631 [Triticum urartu]	--	A0A3B5XYB8_WHEAT SubName: Full=Uncharacterized protein {ECO:0000313|EnsemblPlants:TraesCS1A02G155900.1};	--	--	--	--	--	--
TraesCS1A02G156100	FALSE	TRUE	FALSE	FALSE	0	0	0.28	2.87	1.03	2.74	0.32	1.21	0.68	0.16	0.28	0	0	0	0	0.53	0.29	0.34	0	0	0	0	0.13	0.09	1A	276802346	276805966	+	TraesCS1A02G156100	Cytokinin riboside 5'-monophosphate phosphoribohydrolase [Source:UniProtKB/TrEMBL%3BAcc:A0A1D5RPF2]	K22522 cytokinin riboside 5'-monophosphate phosphoribohydrolase [EC:3.2.2.-] | (RefSeq) probable cytokinin riboside 5'-monophosphate phosphoribohydrolase LOGL10 (A)	--	probable cytokinin riboside 5'-monophosphate phosphoribohydrolase LOGL10 isoform X1 [Aegilops tauschii subsp. tauschii]	LOGLA_ORYSJ RecName: Full=Probable cytokinin riboside 5'-monophosphate phosphoribohydrolase LOGL10; EC=3.2.2.n1; AltName: Full=Protein LONELY GUY-like 10;	A0A446IU38_TRITD RecName: Full=Cytokinin riboside 5'-monophosphate phosphoribohydrolase {ECO:0000256|ARBA:ARBA00012205, ECO:0000256|RuleBase:RU363015}; EC=3.2.2.n1 {ECO:0000256|ARBA:ARBA00012205, ECO:0000256|RuleBase:RU363015};	At3g53450	GO:0005829,cytosol; GO:0005634,nucleus; GO:0016799,hydrolase activity, hydrolyzing N-glycosyl compounds; GO:0102682,N6-(Delta2-isopentenyl)-adenosine 5'-monophosphate phosphoribohydrolase activity; GO:0009691,cytokinin biosynthetic process; GO:0003674,molecular_function; GO:0003824,catalytic activity; GO:0016787,hydrolase activity; GO:0016798,hydrolase activity, acting on glycosyl bonds; GO:00067…	PF03641.14:Possible lysine decarboxylase	--	--	--
TraesCS1A02G156600	FALSE	TRUE	FALSE	FALSE	10.71	18.14	8.98	1.69	1.72	1.24	3.88	2.07	3.52	1.78	1.41	1.04	8.74	13.4	8.91	3	2.68	3.23	5.23	2.25	8.21	1.97	3.08	2.26	1A	278141903	278145724	+	TraesCS1A02G156600	Auxin response factor [Source:UniProtKB/TrEMBL%3BAcc:A0A1D5RTK2]	K14486 auxin response factor | (RefSeq) auxin response factor 19 isoform X1 (A)	ko04075: Plant hormone signal transduction	auxin response factor 22-like [Aegilops tauschii subsp. tauschii]	ARFV_ORYSJ RecName: Full=Auxin response factor 22;	A0A446IU76_TRITD RecName: Full=Auxin response factor {ECO:0000256|RuleBase:RU004561};	At2g28350	GO:0005634,nucleus; GO:0003677,DNA binding; GO:0009734,auxin-activated signaling pathway; GO:0006355,regulation of transcription, DNA-templated; GO:0003674,molecular_function; GO:0003676,nucleic acid binding; GO:0005488,binding; GO:0097159,organic cyclic compound binding; GO:1901363,heterocyclic compound binding; GO:0007154,cell communication; GO:0007165,signal transduction; GO:0008150,biological…	PF06507.13:Auxin response factor	B3-ARF	TF	B3->B3-ARF
TraesCS1A02G157600	TRUE	TRUE	FALSE	FALSE	4.29	4.81	3.79	1.22	1.7	1.57	0.62	0.55	0.58	0.3	0.2	0.49	0.15	0.44	0.67	0.09	0.18	0.16	0	0.28	0.31	0.04	0.05	0.12	1A	279824794	279831261	+	TraesCS1A02G157600	--	--	--	PREDICTED: uncharacterized protein LOC104584570 [Brachypodium distachyon]	--	A0A3B5XY43_WHEAT SubName: Full=Uncharacterized protein {ECO:0000313|EnsemblPlants:TraesCS1A02G157600.1};	--	--	PF12274.8:Protein of unknown function (DUF3615)	--	--	--
TraesCS1A02G159200	FALSE	FALSE	FALSE	TRUE	3.19	0.65	0	0.35	0.15	0	0.63	1.52	1.05	8.62	10.61	19.97	0.22	0.67	0.58	0	0.13	0.16	0.38	0.49	0.88	6.56	3.96	7.2	1A	284902269	284905891	-	TraesCS1A02G159200	--	--	--	uncharacterized protein LOC109759738 [Aegilops tauschii subsp. tauschii]	--	A0A3B5XYF8_WHEAT SubName: Full=Uncharacterized protein {ECO:0000313|EnsemblPlants:TraesCS1A02G159200.1};	At3g11920	GO:0015035,protein disulfide oxidoreductase activity; GO:0035556,intracellular signal transduction; GO:0003674,molecular_function; GO:0003824,catalytic activity; GO:0015036,disulfide oxidoreductase activity; GO:0016491,oxidoreductase activity; GO:0016667,oxidoreductase activity, acting on a sulfur group of donors; GO:0007154,cell communication; GO:0007165,signal transduction; GO:0008150,biologica…	PF04784.14:Protein of unknown function, DUF547	--	--	--
TraesCS1A02G159700	TRUE	TRUE	TRUE	TRUE	0.19	0	0	0.07	0.06	0	0	0	0	0	0.03	0.04	21.24	29.19	28.77	46.93	36.29	41.85	27.36	29.32	28.58	90.59	65.41	57.62	1A	286915745	286916579	+	TraesCS1A02G159700	--	--	--	uncharacterized protein LOC109746019 [Aegilops tauschii subsp. tauschii]	--	A0A452YGN6_AEGTS SubName: Full=Uncharacterized protein {ECO:0000313|EnsemblPlants:AET1Gv20411900.1};	At1g65720	GO:0016021,integral component of membrane; GO:0005575,cellular_component; GO:0016020,membrane; GO:0031224,intrinsic component of membrane; GO:0110165,cellular anatomical entity	--	--	--	--
TraesCS1A02G159800	FALSE	FALSE	FALSE	TRUE	0	0	0	0	0	0	0	0	0	0	0	0	1.98	0.74	0.1	0.1	0.82	0.33	0	0	1.9	7.75	12.97	7.88	1A	286918180	286918564	+	TraesCS1A02G159800	--	--	--	hypothetical protein TRIUR3_23105 [Triticum urartu]	--	A0A446IUT4_TRITD SubName: Full=Uncharacterized protein {ECO:0000313|EMBL:VAH04481.1};	--	--	--	--	--	--
TraesCS1A02G160700	FALSE	TRUE	TRUE	FALSE	3.71	3.74	4.74	4.5	3.86	5.21	5.57	5.24	4.75	4.17	4.21	8.52	4.1	3.12	3.17	1.54	0.95	2.15	0.81	1.29	2.18	3.68	3.65	2.68	1A	288862057	288872048	+	TraesCS1A02G160700	--	K18681 DIS3-like exonuclease 1 [EC:3.1.13.-] | (RefSeq) RNB-domain-containing protein (A)	ko03018: RNA degradation	protein EXECUTER 1, chloroplastic [Aegilops tauschii subsp. tauschii]	EXEC1_ORYSJ RecName: Full=Protein EXECUTER 1, chloroplastic {ECO:0000305}; Short=OsEX1 {ECO:0000303|PubMed:17540731}; Flags: Precursor;	A0A3B5XYH7_WHEAT RecName: Full=DUF3506 domain-containing protein {ECO:0000259|Pfam:PF12014};	At4g33630	GO:0009507,chloroplast; GO:0042651,thylakoid membrane; GO:0000304,response to singlet oxygen; GO:0010343,singlet oxygen-mediated programmed cell death; GO:0000302,response to reactive oxygen species; GO:0006950,response to stress; GO:0006979,response to oxidative stress; GO:0008150,biological_process; GO:0010035,response to inorganic substance; GO:0042221,response to chemical; GO:0050896,response…	PF12014.8:Domain of unknown function (DUF3506)	--	--	--
TraesCS1A02G161200	TRUE	FALSE	FALSE	TRUE	11.01	15.9	18.72	6.28	4.32	5.24	1.3	1.17	1.17	0.83	0.75	2.58	35.67	29.07	37.5	3.95	4.62	6.3	0	0.41	0.49	0.13	0	0.23	1A	290123278	290127360	+	TraesCS1A02G161200	--	K11838 ubiquitin carboxyl-terminal hydrolase 7 [EC:3.4.19.12] | (RefSeq) hypothetical protein (A)	--	uncharacterized protein LOC109744037 isoform X1 [Aegilops tauschii subsp. tauschii]	TRF1A_ARATH RecName: Full=TNF receptor-associated factor homolog 1a {ECO:0000305}; AltName: Full=MATH domain-containing protein At5g43560 {ECO:0000305}; AltName: Full=Protein MUTANT SNC1-ENHANCING 14 {ECO:0000303|PubMed:26867179};	A0A3B5XY90_WHEAT SubName: Full=Uncharacterized protein {ECO:0000313|EnsemblPlants:TraesCS1A02G161200.2};	At5g43560	GO:0005737,cytoplasm; GO:0043424,protein histidine kinase binding; GO:1905037,autophagosome organization; GO:0045087,innate immune response; GO:0003674,molecular_function; GO:0005488,binding; GO:0005515,protein binding; GO:0019899,enzyme binding; GO:0019900,kinase binding; GO:0019901,protein kinase binding; GO:0006914,autophagy; GO:0006996,organelle organization; GO:0007033,vacuole organization; …	PF00917.26:MATH domain	--	--	--
TraesCS1A02G163600	TRUE	FALSE	FALSE	FALSE	1.13	4.64	8.65	0.54	0.28	0	0.52	0.08	0.19	0.34	0.43	0	0	0.04	0.33	0.16	0	0	0	0	0	0	0.07	0	1A	293731111	293738149	+	TraesCS1A02G163600	--	K11838 ubiquitin carboxyl-terminal hydrolase 7 [EC:3.4.19.12] | (GenBank) ubiquitin carboxyl-terminal hydrolase-like protein (A)	--	ubiquitin carboxyl-terminal hydrolase 12-like isoform X1 [Aegilops tauschii subsp. tauschii]	UBP12_ARATH RecName: Full=Ubiquitin C-terminal hydrolase 12 {ECO:0000303|PubMed:11115897}; EC=3.4.19.12 {ECO:0000255|PROSITE-ProRule:PRU10092, ECO:0000255|PROSITE-ProRule:PRU10093}; AltName: Full=Deubiquitinating enzyme 12 {ECO:0000303|PubMed:11115897}; Short=AtUBP12 {ECO:0000303|PubMed:11115897}; AltName: Full=Ubiquitin thioesterase 12 {ECO:0000303|PubMed:11115897}; AltName: Full=Ubiquitin-speci…	A0A3B5XZH2_WHEAT SubName: Full=Uncharacterized protein {ECO:0000313|EnsemblPlants:TraesCS1A02G163600.1};	At5g06600	GO:0005737,cytoplasm; GO:0005829,cytosol; GO:0005634,nucleus; GO:0004197,cysteine-type endopeptidase activity; GO:0004843,thiol-dependent ubiquitin-specific protease activity; GO:0009867,jasmonic acid mediated signaling pathway; GO:0010078,maintenance of root meristem identity; GO:0016579,protein deubiquitination; GO:0070646,protein modification by small protein removal; GO:0031647,regulation of …	PF00917.26:MATH domain	--	--	--
TraesCS1A02G163700	FALSE	FALSE	TRUE	TRUE	25.92	40.42	45.43	8.45	8.52	8.79	13.3	10.55	13.04	38.96	33.51	43.87	65.57	45.2	82.72	0.73	6.33	9.35	2.59	3.92	1.84	3.45	3.63	6.76	1A	294037988	294042332	+	TraesCS1A02G163700	--	K11838 ubiquitin carboxyl-terminal hydrolase 7 [EC:3.4.19.12] | (RefSeq) hypothetical protein (A)	--	uncharacterized protein LOC109740951 [Aegilops tauschii subsp. tauschii]	TRF1B_ARATH RecName: Full=TNF receptor-associated factor homolog 1b {ECO:0000305}; AltName: Full=Protein MUTANT SNC1-ENHANCING 13 {ECO:0000303|PubMed:26867179};	A0A446IUZ2_TRITD SubName: Full=Uncharacterized protein {ECO:0000313|EMBL:VAH04645.1};	At3g20360	GO:0005737,cytoplasm; GO:0005829,cytosol; GO:0005886,plasma membrane; GO:1905037,autophagosome organization; GO:0045087,innate immune response; GO:0006914,autophagy; GO:0006996,organelle organization; GO:0007033,vacuole organization; GO:0008150,biological_process; GO:0008152,metabolic process; GO:0009056,catabolic process; GO:0009987,cellular process; GO:0016043,cellular component organization; G…	PF00917.26:MATH domain	--	--	--
TraesCS1A02G164400	FALSE	TRUE	FALSE	TRUE	5.34	5.6	4.78	2.86	3.15	4.68	7.72	4.13	4.53	5.9	7.22	5.78	2.4	3.21	3.29	5.55	7.13	5.43	7.82	3.14	5.16	14.99	13.76	13.7	1A	296212249	296215494	-	TraesCS1A02G164400	--	K15685 E3 ubiquitin-protein ligase Hakai [EC:2.3.2.27] | (RefSeq) E3 ubiquitin-protein ligase HAKAI homolog (A)	--	E3 ubiquitin-protein ligase ZNF645-like [Aegilops tauschii subsp. tauschii]	HAKAI_ARATH RecName: Full=E3 ubiquitin-protein ligase HAKAI homolog {ECO:0000305}; EC=2.3.2.27 {ECO:0000305}; AltName: Full=RING-type E3 ubiquitin transferase HAKAI {ECO:0000305};	A0A3B5XYP3_WHEAT RecName: Full=RING-type E3 ubiquitin transferase {ECO:0000256|ARBA:ARBA00012483}; EC=2.3.2.27 {ECO:0000256|ARBA:ARBA00012483};	At5g01160	GO:0016607,nuclear speck; GO:0046872,metal ion binding; GO:0061630,ubiquitin protein ligase activity; GO:0080009,mRNA methylation; GO:0016567,protein ubiquitination; GO:0030155,regulation of cell adhesion; GO:0003674,molecular_function; GO:0005488,binding; GO:0043167,ion binding; GO:0043169,cation binding; GO:0003824,catalytic activity; GO:0004842,ubiquitin-protein transferase activity; GO:001674…	--	--	--	--
TraesCS1A02G164600	FALSE	FALSE	TRUE	FALSE	1.99	2.82	2.07	6.06	6.1	5.82	3.13	2.25	2.17	0.87	1.13	0.45	3.78	4.62	3.94	6.65	5.43	5.57	4.08	7.02	5.05	0.64	0.96	0.74	1A	297376881	297381017	+	TraesCS1A02G164600	--	K18643 katanin p80 WD40 repeat-containing subunit B1 | (RefSeq) uncharacterized LOC105795008 (A)	--	predicted protein, partial [Hordeum vulgare subsp. vulgare]	--	A0A452YIM4_AEGTS SubName: Full=Uncharacterized protein {ECO:0000313|EnsemblPlants:AET1Gv20424200.4};	At4g03420	--	PF05623.12:Protein of unknown function (DUF789)	--	--	--
TraesCS1A02G164800	FALSE	FALSE	TRUE	FALSE	13.03	9.55	22.75	61.67	60.9	66	13.76	5.51	9.89	0.34	0.24	0.75	11.36	9.76	13.39	71.19	35.38	48.52	3.76	4.14	2.32	0	0.16	0.03	1A	297744935	297751007	-	TraesCS1A02G164800	Alpha-galactosidase [Source:UniProtKB/TrEMBL%3BAcc:A0A1D5RSC7]	K07407 alpha-galactosidase [EC:3.2.1.22] | (RefSeq) alpha-galactosidase-like (A)	ko00052: Galactose metabolism; ko00561: Glycerolipid metabolism; ko00600: Sphingolipid metabolism; ko00603: Glycosphingolipid biosynthesis - globo and isoglobo series; ko01100: Metabolic pathways	alpha-galactosidase-like [Aegilops tauschii subsp. tauschii]	AGAL_ORYSJ RecName: Full=Alpha-galactosidase; EC=3.2.1.22; AltName: Full=Alpha-D-galactoside galactohydrolase; AltName: Full=Melibiase; Flags: Precursor;	A0A3B5XYP8_WHEAT RecName: Full=Alpha-galactosidase {ECO:0000256|ARBA:ARBA00012755, ECO:0000256|RuleBase:RU361168}; EC=3.2.1.22 {ECO:0000256|ARBA:ARBA00012755, ECO:0000256|RuleBase:RU361168}; AltName: Full=Melibiase {ECO:0000256|RuleBase:RU361168};	At5g08380	GO:0048046,apoplast; GO:0009505,plant-type cell wall; GO:0052692,raffinose alpha-galactosidase activity; GO:0005975,carbohydrate metabolic process; GO:0009965,leaf morphogenesis; GO:0009911,positive regulation of flower development; GO:0009620,response to fungus; GO:0003674,molecular_function; GO:0003824,catalytic activity; GO:0004553,hydrolase activity, hydrolyzing O-glycosyl compounds; GO:00045…	PF16499.5:Alpha galactosidase A	--	--	--
TraesCS1A02G164900	FALSE	FALSE	FALSE	TRUE	0.03	0.25	0.3	0.38	0.85	0.42	1.58	1.89	2.73	1.27	3.03	0.7	0.44	0.71	0.21	0.47	0.21	0.06	0	0	0.62	0.36	0.33	0.66	1A	297872019	297874932	-	TraesCS1A02G164900	Alpha-galactosidase [Source:UniProtKB/TrEMBL%3BAcc:A0A1D5RTW9]	K07407 alpha-galactosidase [EC:3.2.1.22] | (RefSeq) alpha-galactosidase-like (A)	ko00052: Galactose metabolism; ko00561: Glycerolipid metabolism; ko00600: Sphingolipid metabolism; ko00603: Glycosphingolipid biosynthesis - globo and isoglobo series; ko01100: Metabolic pathways	alpha-galactosidase-like [Aegilops tauschii subsp. tauschii]	AGAL1_ARATH RecName: Full=Alpha-galactosidase 1 {ECO:0000303|PubMed:15034167}; Short=AtAGAL1 {ECO:0000303|PubMed:15034167}; EC=3.2.1.22 {ECO:0000250|UniProtKB:Q9FXT4}; AltName: Full=Alpha-D-galactoside galactohydrolase 1 {ECO:0000305}; AltName: Full=Melibiase 1 {ECO:0000305}; Flags: Precursor;	A0A3B5XZI9_WHEAT RecName: Full=Alpha-galactosidase {ECO:0000256|ARBA:ARBA00012755, ECO:0000256|RuleBase:RU361168}; EC=3.2.1.22 {ECO:0000256|ARBA:ARBA00012755, ECO:0000256|RuleBase:RU361168}; AltName: Full=Melibiase {ECO:0000256|RuleBase:RU361168};	At5g08380	GO:0048046,apoplast; GO:0005618,cell wall; GO:0009505,plant-type cell wall; GO:0099503,secretory vesicle; GO:0052692,raffinose alpha-galactosidase activity; GO:0005975,carbohydrate metabolic process; GO:0071555,cell wall organization; GO:0003674,molecular_function; GO:0003824,catalytic activity; GO:0004553,hydrolase activity, hydrolyzing O-glycosyl compounds; GO:0004557,alpha-galactosidase activi…	PF16499.5:Alpha galactosidase A	--	--	--
TraesCS1A02G165400	FALSE	FALSE	TRUE	FALSE	0	1.3	0	269.55	230.37	312.23	542.89	632.2	628.3	917.4	868.39	816.96	0	0	0.14	514.13	222.19	329.39	1112.86	941.02	1110.27	1026.97	719.89	1076.49	1A	298105708	298107333	-	TraesCS1A02G165400	--	K09873 aquaporin TIP | (RefSeq) aquaporin TIP3-1 (A)	--	probable aquaporin TIP3-1 [Aegilops tauschii subsp. tauschii]	TIP31_ORYSJ RecName: Full=Probable aquaporin TIP3-1; AltName: Full=Tonoplast intrinsic protein 3-1; Short=OsTIP3;1;	A0A446IV83_TRITD SubName: Full=Uncharacterized protein {ECO:0000313|EMBL:VAH04719.1};	At1g73190	GO:0016021,integral component of membrane; GO:0005774,vacuolar membrane; GO:0015250,water channel activity; GO:0003674,molecular_function; GO:0005215,transporter activity; GO:0005372,water transmembrane transporter activity; GO:0015267,channel activity; GO:0015318,inorganic molecular entity transmembrane transporter activity; GO:0022803,passive transmembrane transporter activity; GO:0022857,trans…	PF00230.20:Major intrinsic protein	--	--	--
TraesCS1A02G165500	TRUE	TRUE	TRUE	TRUE	6.35	12.26	13.6	3.08	2.11	2.52	2.98	2.37	2.21	5.72	5.52	1.41	0	0	0	0.08	0.02	0.03	0	0	0	0	0	0	1A	298108442	298116154	+	TraesCS1A02G165500	--	K05758 actin related protein 2/3 complex, subunit 2 | (RefSeq) LOW QUALITY PROTEIN: uncharacterized protein LOC106797677 (A)	ko04144: Endocytosis	uncharacterized protein LOC109757334 isoform X1 [Aegilops tauschii subsp. tauschii]	--	A0A3B5XYF4_WHEAT RecName: Full=Helitron_like_N domain-containing protein {ECO:0000259|Pfam:PF14214};	At1g54430	--	PF14214.6:Helitron helicase-like domain at N-terminus	--	--	--
TraesCS1A02G166100	TRUE	FALSE	FALSE	FALSE	0	0	0	0.45	0.13	0	0	0.11	0	0	0.06	0	1.06	1.55	0.77	0	0.16	0	0.23	0	0	0.1	0.07	0.1	1A	298635520	298636647	-	TraesCS1A02G166100	--	--	--	unknown [Triticum aestivum]	BSP_BOSSE RecName: Full=Basic secretory protease {ECO:0000303|PubMed:22773449}; EC=3.4.24.- {ECO:0000269|PubMed:22773449}; AltName: Full=Boswellia basic secretory protease {ECO:0000303|PubMed:22773449}; Short=BBSP {ECO:0000303|PubMed:22773449}; Flags: Fragments;	Q41523_WHEAT SubName: Full=Uncharacterized protein {ECO:0000313|EMBL:AAC49288.1, ECO:0000313|EnsemblPlants:TraesCS1A02G166100.1};	At2g15220	GO:0046872,metal ion binding; GO:0008237,metallopeptidase activity; GO:0003674,molecular_function; GO:0005488,binding; GO:0043167,ion binding; GO:0043169,cation binding; GO:0003824,catalytic activity; GO:0008233,peptidase activity; GO:0016787,hydrolase activity; GO:0140096,catalytic activity, acting on a protein	PF04450.12:Peptidase of plants and bacteria	--	--	--
TraesCS1A02G166600	FALSE	FALSE	TRUE	TRUE	0	0	0	207.12	186.86	205.59	475.64	602.87	587.37	263.8	265.53	245.57	0	0	0.05	206.81	56.07	92.2	1717.7	1589.01	1076.25	1206.21	380	637.29	1A	299424945	299426015	-	TraesCS1A02G166600	--	--	--	uncharacterized protein LOC109746693 [Aegilops tauschii subsp. tauschii]	BSP_BOSSE RecName: Full=Basic secretory protease {ECO:0000303|PubMed:22773449}; EC=3.4.24.- {ECO:0000269|PubMed:22773449}; AltName: Full=Boswellia basic secretory protease {ECO:0000303|PubMed:22773449}; Short=BBSP {ECO:0000303|PubMed:22773449}; Flags: Fragments;	A0A3B5XYR7_WHEAT SubName: Full=Uncharacterized protein {ECO:0000313|EnsemblPlants:TraesCS1A02G166600.1.cds1};	At2g15220	GO:0046872,metal ion binding; GO:0008237,metallopeptidase activity; GO:0003674,molecular_function; GO:0005488,binding; GO:0043167,ion binding; GO:0043169,cation binding; GO:0003824,catalytic activity; GO:0008233,peptidase activity; GO:0016787,hydrolase activity; GO:0140096,catalytic activity, acting on a protein	PF04450.12:Peptidase of plants and bacteria	--	--	--
TraesCS1A02G166900	FALSE	FALSE	TRUE	FALSE	1.48	1.4	1.81	0.63	0.53	0.58	0.58	0.47	0.57	0.66	0.75	0.83	1.06	1.35	1.29	0.65	0.39	0.64	1.11	1.04	0.77	1.35	1.51	1.06	1A	299624485	299657841	+	TraesCS1A02G166900	--	K10357 myosin V | (RefSeq) myosin-6-like (A)	--	myosin-8-like isoform X1 [Aegilops tauschii subsp. tauschii]	MYO8_ARATH RecName: Full=Myosin-8; AltName: Full=Myosin XI B; Short=AtXIB;	A0A3B5XYF7_WHEAT SubName: Full=Uncharacterized protein {ECO:0000313|EnsemblPlants:TraesCS1A02G166900.2};	At1g04160	GO:0015629,actin cytoskeleton; GO:0005737,cytoplasm; GO:0016459,myosin complex; GO:0031982,vesicle; GO:0051015,actin filament binding; GO:0030898,actin-dependent ATPase activity; GO:0005524,ATP binding; GO:0005516,calmodulin binding; GO:0000146,microfilament motor activity; GO:0003774,motor activity; GO:0007015,actin filament organization; GO:0030048,actin filament-based movement; GO:0048767,root…	PF00063.21:Myosin head (motor domain)	--	--	--
TraesCS1A02G167100	TRUE	FALSE	TRUE	FALSE	49.35	69.34	42.18	22.42	20.72	24.95	40.63	37.42	43.28	1.88	4.2	0.84	190.05	161.53	146.63	53.01	14.01	33.66	141.4	85.41	204.59	2.23	4.1	3.98	1A	300003984	300004745	+	TraesCS1A02G167100	--	K04077 chaperonin GroEL | (RefSeq) chaperonin CPN60-like 2, mitochondrial (A)	ko03018: RNA degradation	NDR1/HIN1-like protein 13 isoform X2 [Aegilops tauschii subsp. tauschii]	NHL6_ARATH RecName: Full=NDR1/HIN1-like protein 6 {ECO:0000303|PubMed:26849212};	A0A3B5XYS2_WHEAT RecName: Full=LEA_2 domain-containing protein {ECO:0000259|Pfam:PF03168};	At5g36970	GO:0005829,cytosol; GO:0016021,integral component of membrane; GO:0005886,plasma membrane; GO:0009738,abscisic acid-activated signaling pathway; GO:0010116,positive regulation of abscisic acid biosynthetic process; GO:0009737,response to abscisic acid; GO:0006970,response to osmotic stress; GO:1902074,response to salt; GO:0007154,cell communication; GO:0007165,signal transduction; GO:0008150,biol…	PF03168.13:Late embryogenesis abundant protein	--	--	--
TraesCS1A02G168100	TRUE	FALSE	FALSE	FALSE	0.35	1.79	0.6	0.06	0.14	0.05	0	0	0.11	0	0.16	0	9.18	6.25	7.14	0	0.06	0	0	0	0.03	0	0.01	0	1A	300856554	300860113	-	TraesCS1A02G168100	Carboxypeptidase [Source:UniProtKB/TrEMBL%3BAcc:A0A1D5RVQ7]	K09646 serine carboxypeptidase 1 [EC:3.4.16.-] | (RefSeq) serine carboxypeptidase-like 51 (A)	--	serine carboxypeptidase-like 51 [Aegilops tauschii subsp. tauschii]	SCP51_ARATH RecName: Full=Serine carboxypeptidase-like 51; EC=3.4.16.-; Flags: Precursor;	A0A452YKZ2_AEGTS RecName: Full=Carboxypeptidase {ECO:0000256|RuleBase:RU361156}; EC=3.4.16.- {ECO:0000256|RuleBase:RU361156};	Hs11055992	GO:0005576,extracellular region; GO:0004185,serine-type carboxypeptidase activity; GO:0003674,molecular_function; GO:0003824,catalytic activity; GO:0004180,carboxypeptidase activity; GO:0008233,peptidase activity; GO:0008236,serine-type peptidase activity; GO:0008238,exopeptidase activity; GO:0016787,hydrolase activity; GO:0017171,serine hydrolase activity; GO:0070008,serine-type exopeptidase act…	PF00450.22:Serine carboxypeptidase	--	--	--
TraesCS1A02G169500	FALSE	TRUE	FALSE	FALSE	1.55	0.67	0.62	1.42	2.12	1.34	0.04	0.52	0.07	0.37	0.72	0.05	1.39	2.05	1.36	0.23	0.29	0.69	0	0	0	0.65	0.45	0.55	1A	302198139	302200788	-	TraesCS1A02G169500	--	--	--	protein NEOXANTHIN-DEFICIENT 1 [Aegilops tauschii subsp. tauschii]	NDX1_ORYSJ RecName: Full=Protein NEOXANTHIN-DEFICIENT 1 {ECO:0000305};	A0A446IVJ3_TRITD SubName: Full=Uncharacterized protein {ECO:0000313|EMBL:VAH04840.1};	At1g28100	--	PF06314.11:Acetoacetate decarboxylase (ADC)	--	--	--
TraesCS1A02G170800	FALSE	FALSE	TRUE	FALSE	1.38	2.36	2.62	4.1	3.88	5.31	19.08	19.72	18.45	6.49	7.49	15.2	1.86	1.44	1.66	5.95	2.34	3.37	6.86	7.25	9.7	5.98	8.92	9.7	1A	305333684	305336077	-	TraesCS1A02G170800	--	--	--	LanC-like protein 2 [Triticum urartu]	GCR2_ARATH RecName: Full=LanC-like protein GCR2; AltName: Full=G-protein coupled receptor 2;	A0A446IVN6_TRITD SubName: Full=Uncharacterized protein {ECO:0000313|EMBL:VAH04886.1};	At1g52920	GO:0019898,extrinsic component of membrane; GO:0005886,plasma membrane; GO:0010427,abscisic acid binding; GO:0046872,metal ion binding; GO:0009738,abscisic acid-activated signaling pathway; GO:0005975,carbohydrate metabolic process; GO:0010231,maintenance of seed dormancy; GO:0009787,regulation of abscisic acid-activated signaling pathway; GO:0003674,molecular_function; GO:0005488,binding; GO:000…	PF05147.13:Lanthionine synthetase C-like protein	--	--	--
TraesCS1A02G172600	FALSE	FALSE	TRUE	FALSE	0.69	1.42	1.79	23.09	37.52	21.97	0.96	2.39	1.55	0.35	0.72	0	3.33	3.67	2.13	62.59	37.74	39.99	4.58	32.17	1.22	0.05	0.07	0.51	1A	308569895	308571435	+	TraesCS1A02G172600	--	--	--	uncharacterized protein LOC109773671 [Aegilops tauschii subsp. tauschii]	--	A0A3B5XYY7_WHEAT RecName: Full=TPR_REGION domain-containing protein {ECO:0000259|PROSITE:PS50293};	--	--	PF13431.6:Tetratricopeptide repeat	--	--	--
TraesCS1A02G173500	TRUE	FALSE	FALSE	FALSE	3.19	2.4	2.2	9.84	10.57	10.13	4.18	3.97	2.84	3.87	3.94	2.61	6.76	4.85	6.17	7.27	5.81	7.75	2.6	3.37	3.94	3.33	3.95	2.96	1A	309457556	309466082	-	TraesCS1A02G173500	--	K24752 WD repeat-containing protein 70 | (RefSeq) uncharacterized protein LOC116146134 (A)	--	F-box/LRR-repeat protein At3g48880 isoform X1 [Aegilops tauschii subsp. tauschii]	FBL53_ARATH RecName: Full=F-box/LRR-repeat protein At3g48880;	A0A446IVW9_TRITD RecName: Full=F-box domain-containing protein {ECO:0000259|SMART:SM00256};	At3g48880	GO:1905761,SCF ubiquitin ligase complex binding; GO:0050829,defense response to Gram-negative bacterium; GO:0003674,molecular_function; GO:0005488,binding; GO:0044877,protein-containing complex binding; GO:0006950,response to stress; GO:0006952,defense response; GO:0008150,biological_process; GO:0009605,response to external stimulus; GO:0009607,response to biotic stimulus; GO:0009617,response to …	PF12937.7:F-box-like	--	--	--
TraesCS1A02G174000	FALSE	TRUE	FALSE	FALSE	7.87	4.77	5.4	4.2	3.29	4.65	2.41	1.87	2.06	0.48	0.61	0.42	11.78	10.71	8.46	0.99	1.09	3.12	1.98	0.85	3.49	0.34	0.7	0.53	1A	310130105	310255049	+	TraesCS1A02G174000	--	K14777 ATP-dependent RNA helicase DDX47/RRP3 [EC:3.6.4.13] | (RefSeq) uncharacterized protein LOC120668572 isoform X1 (A)	--	hypothetical protein TAANSRALLhA_1716E15.g00005 [Triticum aestivum]	--	A0A3B5XYR4_WHEAT RecName: Full=FBD domain-containing protein {ECO:0000259|Pfam:PF08387};	--	--	--	--	--	--
TraesCS1A02G174200	TRUE	FALSE	FALSE	FALSE	0.23	0.84	1.06	0.11	0.04	0.12	0.98	0.22	0.48	0.6	0.32	0.71	0	0	0	0	0	0	0	0	0	0	0	0	1A	311525112	311526359	+	TraesCS1A02G174200	--	K03327 multidrug resistance protein, MATE family | (RefSeq) LOW QUALITY PROTEIN: ethionine resistance-conferring protein 1-like (A)	--	uncharacterized protein LOC109736749 [Aegilops tauschii subsp. tauschii]	--	A0A3B5XZV8_WHEAT RecName: Full=Retrotrans_gag domain-containing protein {ECO:0000259|Pfam:PF03732};	At3g31340	--	PF03732.17:Retrotransposon gag protein	--	--	--
TraesCS1A02G174500	FALSE	FALSE	FALSE	TRUE	2.81	4.74	1.04	5.71	3.46	4.52	20.23	13.38	17.26	17.03	13.28	19.53	3.19	3.01	3.03	2.27	1.1	2.57	5.33	6.52	11.33	2.83	6.66	4.08	1A	311812456	311816565	-	TraesCS1A02G174500	--	K16297 serine carboxypeptidase-like clade II [EC:3.4.16.-] | (RefSeq) LOW QUALITY PROTEIN: serine carboxypeptidase-like 27 (A)	--	tetraspanin-10 [Aegilops tauschii subsp. tauschii]	TET10_ARATH RecName: Full=Tetraspanin-10;	A0A446IW03_TRITD SubName: Full=Uncharacterized protein {ECO:0000313|EMBL:VAH05007.1};	At1g63260	GO:0016021,integral component of membrane; GO:0005886,plasma membrane; GO:0009506,plasmodesma; GO:0005575,cellular_component; GO:0016020,membrane; GO:0031224,intrinsic component of membrane; GO:0110165,cellular anatomical entity; GO:0071944,cell periphery; GO:0005911,cell-cell junction; GO:0030054,cell junction; GO:0055044,symplast; GO:0070161,anchoring junction	PF00335.20:Tetraspanin family	--	--	--
TraesCS1A02G174800	TRUE	FALSE	FALSE	FALSE	0	0	0	26.81	21.87	13.88	0.17	16.7	3.9	0	0	0	4.6	5.79	3.13	13.8	35.48	25.43	1.34	0.59	0.26	0	0.08	0.25	1A	312583634	312585896	+	TraesCS1A02G174800	--	--	--	hypothetical protein TRIUR3_25596 [Triticum urartu]	--	A0A3B5XYS6_WHEAT SubName: Full=Uncharacterized protein {ECO:0000313|EnsemblPlants:TraesCS1A02G174800.1};	--	--	--	--	--	--
TraesCS1A02G175000	FALSE	FALSE	TRUE	FALSE	8.68	11.2	6.71	1.05	1.08	1.83	1.19	0.55	0.98	0.11	0.11	0.32	4.99	7.84	4.74	2.29	1.72	2.8	2.05	2.87	3.29	0.11	0.22	0.04	1A	312772250	312777623	+	TraesCS1A02G175000	--	--	--	putative leucine-rich repeat-containing protein DDB_G0290503 isoform X1 [Aegilops tauschii subsp. tauschii]	--	A0A3B5XZ33_WHEAT RecName: Full=C2 NT-type domain-containing protein {ECO:0000259|PROSITE:PS51840};	At1g63300	--	PF10358.9:N-terminal C2 in EEIG1 and EHBP1 proteins	--	--	--
TraesCS1A02G175100	TRUE	FALSE	FALSE	FALSE	0	0	0	0	0	0	0	0.17	0	0	0	0	23.03	5.16	7.81	0	0	0	0	0	0	0	0	0	1A	313006745	313007070	-	TraesCS1A02G175100	--	--	--	Non-specific lipid-transfer protein 2 [Triticum urartu]	NLTPX_ORYSI RecName: Full=Non-specific lipid-transfer protein 2; Short=nsLTP2; AltName: Full=7 kDa lipid transfer protein; Flags: Precursor;	M7ZPQ8_TRIUA SubName: Full=Non-specific lipid-transfer protein 2 {ECO:0000313|EMBL:EMS65238.1, ECO:0000313|EnsemblPlants:TRIUR3_28665-P1};	At5g38160	GO:0008289,lipid binding; GO:0006869,lipid transport; GO:0003674,molecular_function; GO:0005488,binding; GO:0006810,transport; GO:0006811,ion transport; GO:0006820,anion transport; GO:0008150,biological_process; GO:0010876,lipid localization; GO:0033036,macromolecule localization; GO:0051179,localization; GO:0051234,establishment of localization; GO:0071702,organic substance transport	PF14368.6:Probable lipid transfer	--	--	--
TraesCS1A02G176500	FALSE	TRUE	FALSE	FALSE	10.78	13.19	16.56	4.44	5.86	6.51	26.83	6.78	16.83	4.72	3.8	3.69	9.24	9.29	8.83	12.59	7.56	13.5	3.39	12.15	14.2	3.85	7	5.7	1A	315834151	315840625	-	TraesCS1A02G176500	--	K11093 U1 small nuclear ribonucleoprotein 70kDa | (RefSeq) U1 small nuclear ribonucleoprotein 70 kDa-like (A)	ko03040: Spliceosome	U1 small nuclear ribonucleoprotein 70 kDa-like [Aegilops tauschii subsp. tauschii]	RU17_ARATH RecName: Full=U1 small nuclear ribonucleoprotein 70 kDa; Short=U1 snRNP 70 kDa; Short=U1-70K; Short=snRNP70;	A0A3B5XYT7_WHEAT RecName: Full=RRM domain-containing protein {ECO:0000259|PROSITE:PS50102};	At3g50670	GO:0016607,nuclear speck; GO:0005634,nucleus; GO:0005685,U1 snRNP; GO:0071004,U2-type prespliceosome; GO:0003729,mRNA binding; GO:0017069,snRNA binding; GO:0030619,U1 snRNA binding; GO:0000398,mRNA splicing, via spliceosome; GO:0003674,molecular_function; GO:0003676,nucleic acid binding; GO:0003723,RNA binding; GO:0005488,binding; GO:0097159,organic cyclic compound binding; GO:1901363,heterocycli…	PF12220.8:U1 small nuclear ribonucleoprotein of 70kDa MW N terminal	--	--	--
TraesCS1A02G176800	FALSE	FALSE	TRUE	FALSE	13.4	14.66	13.57	3.88	2.67	1.88	1.75	1.23	2.42	0.27	0.52	0	19.51	22.19	20.62	1.58	2.71	4.1	6.45	1.25	11.36	0.29	0.29	0.44	1A	319077590	319079046	+	TraesCS1A02G176800	--	--	--	protein CDI-like [Aegilops tauschii subsp. tauschii]	CDI_ARATH RecName: Full=Protein CDI {ECO:0000305}; AltName: Full=Protein CADMIUM INDUCED {ECO:0000303|PubMed:22569258};	A0A452YIW7_AEGTS SubName: Full=Uncharacterized protein {ECO:0000313|EnsemblPlants:AET1Gv20425800.3};	At1g64980	GO:0005829,cytosol; GO:0016740,transferase activity; GO:0009846,pollen germination; GO:0009860,pollen tube growth; GO:0003674,molecular_function; GO:0003824,catalytic activity; GO:0000003,reproduction; GO:0008150,biological_process; GO:0009856,pollination; GO:0022414,reproductive process; GO:0032501,multicellular organismal process; GO:0044706,multi-multicellular organism process; GO:0051704,mult…	--	--	--	--
TraesCS1A02G176900	FALSE	FALSE	FALSE	TRUE	2.26	2.75	4.17	1.94	1.55	1.18	0.67	0.64	0.6	0.53	0.4	0.68	3.15	3.6	3.15	1.69	0.9	1.47	0.63	1.77	1.95	4.13	5.07	3.32	1A	319079823	319087554	-	TraesCS1A02G176900	Electron transfer flavoprotein-ubiquinone oxidoreductase%2C mitochondrial [Source:Projected from Arabidopsis thaliana (AT2G43400) UniProtKB/Swiss-Prot%3BAcc:O22854]	K00311 electron-transferring-flavoprotein dehydrogenase [EC:1.5.5.1] | (RefSeq) electron transfer flavoprotein-ubiquinone oxidoreductase, mitochondrial-like isoform X1 (A)	--	electron transfer flavoprotein-ubiquinone oxidoreductase, mitochondrial isoform X1 [Aegilops tauschii subsp. tauschii]	ETFQO_ORYSJ RecName: Full=Electron transfer flavoprotein-ubiquinone oxidoreductase, mitochondrial; Short=ETF-QO; Short=ETF-ubiquinone oxidoreductase; EC=1.5.5.1; Flags: Precursor;	A0A3B5XZY9_WHEAT RecName: Full=Electron transfer flavoprotein-ubiquinone oxidoreductase {ECO:0000256|RuleBase:RU366068}; Short=ETF-QO {ECO:0000256|RuleBase:RU366068}; EC=1.5.5.1 {ECO:0000256|RuleBase:RU366068};	At2g43400	GO:0031305,integral component of mitochondrial inner membrane; GO:0051539,4 iron, 4 sulfur cluster binding; GO:0004174,electron-transferring-flavoprotein dehydrogenase activity; GO:0046872,metal ion binding; GO:0043783,oxidoreductase activity, acting on metal ions, flavin as acceptor; GO:0048039,ubiquinone binding; GO:0022900,electron transport chain; GO:0003674,molecular_function; GO:0005488,bin…	PF05187.13:Electron transfer flavoprotein-ubiquinone oxidoreductase, 4Fe-4S	--	--	--
TraesCS1A02G177500	TRUE	FALSE	FALSE	FALSE	11.12	10.9	5.57	0.19	0.31	0	0.04	0.29	0.08	0.03	0.04	0	1.42	2.12	3.31	0	0.03	0.57	0	0	0	0	0	0.01	1A	320333954	320338598	+	TraesCS1A02G177500	--	K09874 aquaporin NIP | (RefSeq) aquaporin NIP3-1-like (A)	--	aquaporin NIP3-1 [Aegilops tauschii subsp. tauschii]	NIP31_ORYSJ RecName: Full=Aquaporin NIP3-1; AltName: Full=NOD26-like intrinsic protein 3-1; AltName: Full=OsNIP3;1;	A0A446IWB6_TRITD SubName: Full=Uncharacterized protein {ECO:0000313|EMBL:VAH05123.1};	At4g10380	GO:0016021,integral component of membrane; GO:0015267,channel activity; GO:0003674,molecular_function; GO:0005215,transporter activity; GO:0022803,passive transmembrane transporter activity; GO:0022857,transmembrane transporter activity; GO:0005575,cellular_component; GO:0016020,membrane; GO:0031224,intrinsic component of membrane; GO:0110165,cellular anatomical entity	PF00230.20:Major intrinsic protein	--	--	--
TraesCS1A02G177800	FALSE	FALSE	FALSE	TRUE	0.36	1.1	0.21	2.04	0.86	2.3	0.69	0.28	0.51	3.11	2.8	3.7	0.59	0.9	1.34	2.98	2.3	2.37	0.43	0.71	0.26	0.62	0.82	0.82	1A	321110255	321114846	+	TraesCS1A02G177800	--	K09755 ferulate-5-hydroxylase [EC:1.14.-.-] | (RefSeq) cytochrome P450 84A1-like (A)	ko00940: Phenylpropanoid biosynthesis; ko01100: Metabolic pathways; ko01110: Biosynthesis of secondary metabolites	cytochrome P450 84A1-like [Aegilops tauschii subsp. tauschii]	C84A1_ARATH RecName: Full=Cytochrome P450 84A1; EC=1.14.-.-; AltName: Full=Ferulate-5-hydroxylase; Short=F5H;	A0A3B5XYW1_WHEAT SubName: Full=Uncharacterized protein {ECO:0000313|EnsemblPlants:TraesCS1A02G177800.1};	At4g36220	GO:0005783,endoplasmic reticulum; GO:0016021,integral component of membrane; GO:0005886,plasma membrane; GO:0020037,heme binding; GO:0005506,iron ion binding; GO:0004497,monooxygenase activity; GO:0016705,oxidoreductase activity, acting on paired donors, with incorporation or reduction of molecular oxygen; GO:0009809,lignin biosynthetic process; GO:0009699,phenylpropanoid biosynthetic process; GO…	PF00067.22:Cytochrome P450	--	--	--
TraesCS1A02G178400	TRUE	FALSE	TRUE	FALSE	2.65	4.66	2.96	1.24	0.79	1.43	0.33	0.24	0.37	0.12	0.27	0.12	23.4	16.73	21.28	0.11	0.92	2.11	0.71	0.29	6.95	0.32	0.3	0.23	1A	322572275	322577295	+	TraesCS1A02G178400	--	K00924 kinase [EC:2.7.1.-] | (RefSeq) CDPK-related kinase 5 (A)	--	CDPK-related kinase 3-like [Aegilops tauschii subsp. tauschii]	CAMK3_ARATH RecName: Full=CDPK-related kinase 3; Short=AtCRK3; EC=2.7.11.1; AltName: Full=Calcium/calmodulin-dependent protein kinase 4; Short=AtCK;	A0A452YLW5_AEGTS RecName: Full=Protein kinase domain-containing protein {ECO:0000259|PROSITE:PS50011};	At2g46700	GO:0005737,cytoplasm; GO:0016020,membrane; GO:0005634,nucleus; GO:0005524,ATP binding; GO:0005509,calcium ion binding; GO:0009931,calcium-dependent protein serine/threonine kinase activity; GO:0005516,calmodulin binding; GO:0004683,calmodulin-dependent protein kinase activity; GO:0106310,protein serine kinase activity; GO:0004674,protein serine/threonine kinase activity; GO:0106311,protein threon…	PF00069.25:Protein kinase domain	--	--	--
TraesCS1A02G178900	FALSE	FALSE	TRUE	FALSE	0	0	0	0	0	0	0	0	0	0	0	0	0.45	0.75	0.54	0.86	0.49	1.15	1.73	1.25	1.07	0.08	0.13	0.32	1A	323406550	323408028	-	TraesCS1A02G178900	--	--	--	--	--	A0A3B5Y016_WHEAT SubName: Full=Uncharacterized protein {ECO:0000313|EnsemblPlants:TraesCS1A02G178900.1};	--	--	--	--	--	--
TraesCS1A02G179400	FALSE	TRUE	FALSE	FALSE	1.89	1.32	2.42	10.75	13.78	26.71	1.46	0.94	0.81	0.34	0.57	0	4.27	1.73	3.83	8.5	1.08	3.02	0	0.81	0.21	0.39	0.66	0.83	1A	324490254	324490897	+	TraesCS1A02G179400	--	--	--	protein RESPONSE TO LOW SULFUR 3-like [Aegilops tauschii subsp. tauschii]	--	A0A446IWK3_TRITD SubName: Full=Uncharacterized protein {ECO:0000313|EMBL:VAH05191.1};	--	GO:0098869,cellular oxidant detoxification; GO:0008150,biological_process; GO:0009636,response to toxic substance; GO:0009987,cellular process; GO:0042221,response to chemical; GO:0050896,response to stimulus; GO:0051716,cellular response to stimulus; GO:0070887,cellular response to chemical stimulus; GO:0097237,cellular response to toxic substance; GO:0098754,detoxification; GO:1990748,cellular …	--	--	--	--
TraesCS1A02G180700	FALSE	TRUE	FALSE	FALSE	0	0	0	13.7	11.23	11.35	5.84	4.39	7.43	0.43	0.38	0	0	0	0	0	0	0.67	2.58	0.55	0.36	0.48	0.95	1.55	1A	326217184	326217978	-	TraesCS1A02G180700	--	--	--	hypothetical protein TRIUR3_15266 [Triticum urartu]	--	A0A3B5XYZ5_WHEAT SubName: Full=Uncharacterized protein {ECO:0000313|EnsemblPlants:TraesCS1A02G180700.1};	--	--	--	--	--	--
TraesCS1A02G181700	FALSE	FALSE	TRUE	FALSE	0	0	0	0	0	0	0	0	0	0.14	0	0.27	0	0	0	0	0	0	0	1.46	1.48	0.41	0	0.07	1A	327712388	327713606	-	TraesCS1A02G181700	--	--	--	wiskott-Aldrich syndrome protein family member 1-like [Aegilops tauschii subsp. tauschii]	--	A0A3B5XZ06_WHEAT SubName: Full=Uncharacterized protein {ECO:0000313|EnsemblPlants:TraesCS1A02G181700.1.cds1};	--	--	--	--	--	--
TraesCS1A02G182300	TRUE	FALSE	FALSE	FALSE	11.24	9.34	8.52	1.84	1.11	1.97	3.49	2.61	3.48	0.39	0.68	1.62	4.04	3.87	3.45	2.11	1.05	1.43	3.07	0.99	7.23	0.41	0.3	0.5	1A	329246841	329249014	-	TraesCS1A02G182300	--	K08900 mitochondrial chaperone BCS1 | (RefSeq) AAA-ATPase At2g46620 (A)	--	AAA-ATPase At2g46620 [Aegilops tauschii subsp. tauschii]	AATP4_ARATH RecName: Full=AAA-ATPase At2g46620; EC=3.6.1.- {ECO:0000250|UniProtKB:Q9FLD5};	A0A3B5XZB8_WHEAT RecName: Full=AAA domain-containing protein {ECO:0000259|SMART:SM00382};	At2g46620	GO:0016021,integral component of membrane; GO:0005524,ATP binding; GO:0016887,ATPase activity; GO:0016787,hydrolase activity; GO:0000166,nucleotide binding; GO:0003674,molecular_function; GO:0005488,binding; GO:0017076,purine nucleotide binding; GO:0030554,adenyl nucleotide binding; GO:0032553,ribonucleotide binding; GO:0032555,purine ribonucleotide binding; GO:0032559,adenyl ribonucleotide bindi…	PF00004.29:ATPase family associated with various cellular activities (AAA)	--	--	--
TraesCS1A02G182600	FALSE	TRUE	TRUE	FALSE	3.14	4.74	2.65	1.66	0.7	1.29	3.54	3.02	2.97	1.61	1.57	1.43	5.18	3.73	3	4.68	2	3.49	3.76	6.15	8.61	0.96	3.1	2.35	1A	330686907	330688311	+	TraesCS1A02G182600	--	--	--	uncharacterized protein LOC109734420 [Aegilops tauschii subsp. tauschii]	--	A0A446IWV5_TRITD RecName: Full=DUF295 domain-containing protein {ECO:0000259|Pfam:PF03478};	--	--	PF03478.18:Protein of unknown function (DUF295)	--	--	--
TraesCS1A02G183000	TRUE	FALSE	FALSE	FALSE	0.22	0	0.03	1.52	1.44	2.1	1.84	1.86	1.99	0.51	0.44	0.51	0.98	1.04	1.17	0.43	0.79	1.18	1.09	2.22	1.31	0.52	0.4	0.94	1A	331318066	331323293	-	TraesCS1A02G183000	Trehalase [Source:UniProtKB/TrEMBL%3BAcc:A0A1D5RZT1]	K01194 alpha,alpha-trehalase [EC:3.2.1.28] | (RefSeq) probable trehalase (A)	ko00500: Starch and sucrose metabolism; ko01100: Metabolic pathways; ko01110: Biosynthesis of secondary metabolites	probable trehalase [Aegilops tauschii subsp. tauschii]	TRE_ORYSJ RecName: Full=Probable trehalase; EC=3.2.1.28; AltName: Full=Alpha,alpha-trehalase; AltName: Full=Alpha,alpha-trehalose glucohydrolase;	A0A446IWZ5_TRITD RecName: Full=Trehalase {ECO:0000256|RuleBase:RU361180}; EC=3.2.1.28 {ECO:0000256|RuleBase:RU361180}; AltName: Full=Alpha-trehalose glucohydrolase {ECO:0000256|RuleBase:RU361180};	At4g24040	GO:0005886,plasma membrane; GO:0004555,alpha,alpha-trehalase activity; GO:0005993,trehalose catabolic process; GO:0003674,molecular_function; GO:0003824,catalytic activity; GO:0004553,hydrolase activity, hydrolyzing O-glycosyl compounds; GO:0015927,trehalase activity; GO:0016787,hydrolase activity; GO:0016798,hydrolase activity, acting on glycosyl bonds; GO:0005975,carbohydrate metabolic process;…	PF01204.18:Trehalase	--	--	--
TraesCS1A02G185300	FALSE	TRUE	TRUE	FALSE	2.88	2.08	1.72	1.32	1.82	1.24	1.82	1.6	1.75	2.33	2	2.93	1.11	0.97	0.97	0.6	0.42	0.73	0.46	0.28	0.52	1.52	2.53	1.22	1A	335830804	335836281	-	TraesCS1A02G185300	--	K15919 glyoxylate/hydroxypyruvate reductase [EC:1.1.1.79 1.1.1.81] | (RefSeq) glyoxylate/hydroxypyruvate reductase HPR3-like (A)	ko00260: Glycine, serine and threonine metabolism; ko00630: Glyoxylate and dicarboxylate metabolism; ko01100: Metabolic pathways; ko01110: Biosynthesis of secondary metabolites; ko01200: Carbon metabolism	predicted protein [Hordeum vulgare subsp. vulgare]	CTBP_ARATH RecName: Full=C-terminal binding protein AN {ECO:0000303|PubMed:11889033}; Short=CtBP {ECO:0000303|PubMed:11889033}; AltName: Full=Protein ANGUSTIFOLIA {ECO:0000303|PubMed:11889033}; AltName: Full=Protein DETORQUEO {ECO:0000303|PubMed:23368817};	A0A452YP32_AEGTS RecName: Full=2-Hacid_dh_C domain-containing protein {ECO:0000259|Pfam:PF02826};	At1g01510	GO:0010494,cytoplasmic stress granule; GO:0005829,cytosol; GO:0005874,microtubule; GO:0005802,trans-Golgi network; GO:0042802,identical protein binding; GO:0019900,kinase binding; GO:0051287,NAD binding; GO:0016616,oxidoreductase activity, acting on the CH-OH group of donors, NAD or NADP as acceptor; GO:0042803,protein homodimerization activity; GO:0043621,protein self-association; GO:0003714,tra…	PF02826.19:D-isomer specific 2-hydroxyacid dehydrogenase, NAD binding domain	--	--	--
TraesCS1A02G186100	TRUE	FALSE	FALSE	FALSE	0	0	0	0.67	0.54	0.49	0.21	0.2	0.68	6.45	6.94	7.57	1.19	0.88	1.66	0.75	0.07	0.24	0.69	0.48	0.09	6.61	1.02	6.32	1A	337300647	337301870	-	TraesCS1A02G186100	--	K00799 glutathione S-transferase [EC:2.5.1.18] | (RefSeq) probable glutathione S-transferase GSTU6 (A)	ko00480: Glutathione metabolism; ko01100: Metabolic pathways	probable glutathione S-transferase GSTU6 [Aegilops tauschii subsp. tauschii]	GSTU6_ORYSJ RecName: Full=Probable glutathione S-transferase GSTU6; EC=2.5.1.18; AltName: Full=28 kDa cold-induced protein;	A0A452YP40_AEGTS SubName: Full=Uncharacterized protein {ECO:0000313|EnsemblPlants:AET1Gv20485600.1};	At1g10360	GO:0005737,cytoplasm; GO:0004364,glutathione transferase activity; GO:0006749,glutathione metabolic process; GO:0003674,molecular_function; GO:0003824,catalytic activity; GO:0016740,transferase activity; GO:0016765,transferase activity, transferring alkyl or aryl (other than methyl) groups; GO:0006518,peptide metabolic process; GO:0006575,cellular modified amino acid metabolic process; GO:0006790…	PF13417.6:Glutathione S-transferase, N-terminal domain	--	--	--
TraesCS1A02G186800	TRUE	FALSE	FALSE	FALSE	0	0	0	0.22	0.08	0.14	0.23	0.97	0.27	3.87	5.98	1.7	1.17	0.68	2.06	0.47	0.22	0.15	0.66	0	1.41	3.2	6.53	7.69	1A	337775914	337777000	-	TraesCS1A02G186800	--	K00799 glutathione S-transferase [EC:2.5.1.18] | (RefSeq) probable glutathione S-transferase GSTU6 (A)	ko00480: Glutathione metabolism; ko01100: Metabolic pathways	putative glutathione S-transferase GSTU6 [Triticum urartu]	GSTU6_ORYSJ RecName: Full=Probable glutathione S-transferase GSTU6; EC=2.5.1.18; AltName: Full=28 kDa cold-induced protein;	A0A452YNY2_AEGTS SubName: Full=Uncharacterized protein {ECO:0000313|EnsemblPlants:AET1Gv20484200.1};	At1g10360	GO:0005737,cytoplasm; GO:0004364,glutathione transferase activity; GO:0006749,glutathione metabolic process; GO:0003674,molecular_function; GO:0003824,catalytic activity; GO:0016740,transferase activity; GO:0016765,transferase activity, transferring alkyl or aryl (other than methyl) groups; GO:0006518,peptide metabolic process; GO:0006575,cellular modified amino acid metabolic process; GO:0006790…	PF02798.20:Glutathione S-transferase, N-terminal domain	--	--	--
TraesCS1A02G187000	FALSE	FALSE	TRUE	TRUE	0	0	0.74	0.97	0	0	1.68	0.61	2.07	1.76	1.57	4.34	0	0.27	0.21	2.52	1.02	0.86	8.59	9.99	7.07	6.03	13.38	12.73	1A	337947843	337949587	+	TraesCS1A02G187000	--	K00799 glutathione S-transferase [EC:2.5.1.18] | (RefSeq) glutathione S-transferase U17-like (A)	ko00480: Glutathione metabolism; ko01100: Metabolic pathways	glutathione S-transferase U17-like [Aegilops tauschii subsp. tauschii]	GSTUH_ARATH RecName: Full=Glutathione S-transferase U17; Short=AtGSTU17; EC=2.5.1.18; AltName: Full=GST class-tau member 17; AltName: Full=Glutathione S-transferase 30; AltName: Full=Protein EARLY RESPONSIVE TO DEHYDRATION 9;	A0A3B5XZ75_WHEAT SubName: Full=Uncharacterized protein {ECO:0000313|EnsemblPlants:TraesCS1A02G187000.1};	At1g10360	GO:0009507,chloroplast; GO:0005737,cytoplasm; GO:0005829,cytosol; GO:0004364,glutathione transferase activity; GO:0009704,de-etiolation; GO:0006749,glutathione metabolic process; GO:0048527,lateral root development; GO:0080148,negative regulation of response to water deprivation; GO:0040008,regulation of growth; GO:0060416,response to growth hormone; GO:0080167,response to karrikin; GO:0009651,re…	PF02798.20:Glutathione S-transferase, N-terminal domain	--	--	--
TraesCS1A02G187300	TRUE	TRUE	FALSE	FALSE	19.04	26.16	15.07	4.78	4.24	2.69	1.46	3.68	2.07	3.49	7.68	0.61	5.91	8.19	5.4	5.55	6.46	11.95	1.01	0.24	1.47	2.17	5.85	3.62	1A	338214692	338217213	+	TraesCS1A02G187300	--	K15333 tRNA guanosine-2'-O-methyltransferase [EC:2.1.1.34] | (RefSeq) uncharacterized protein LOC104224633 (A)	--	subtilisin-like protease SBT1.7 [Aegilops tauschii subsp. tauschii]	SBT4_LOTJA RecName: Full=Subtilisin-like protease 4 {ECO:0000303|PubMed:19220794}; Short=SbtM4 {ECO:0000303|PubMed:19220794}; Short=Subtilase 4 {ECO:0000303|PubMed:19220794}; EC=3.4.21.- {ECO:0000255|PROSITE-ProRule:PRU10080}; Flags: Precursor;	A0A3B5XZN3_WHEAT SubName: Full=Uncharacterized protein {ECO:0000313|EnsemblPlants:TraesCS1A02G187300.1.cds1};	At5g67360	GO:0048046,apoplast; GO:0005615,extracellular space; GO:0004252,serine-type endopeptidase activity; GO:0036377,arbuscular mycorrhizal association; GO:0009609,response to symbiotic bacterium; GO:0009610,response to symbiotic fungus; GO:0003674,molecular_function; GO:0003824,catalytic activity; GO:0004175,endopeptidase activity; GO:0008233,peptidase activity; GO:0008236,serine-type peptidase activi…	PF00082.22:Subtilase family	--	--	--
TraesCS1A02G187400	FALSE	TRUE	FALSE	FALSE	1.93	2.24	1.97	0.49	0.46	0.87	1.68	0.98	1.17	1.52	1.45	2.34	0.86	1.5	0.74	0.96	1.49	1.33	0.33	1.21	0.98	1.69	2.54	1.66	1A	338581948	338588620	+	TraesCS1A02G187400	--	K01115 phospholipase D1/2 [EC:3.1.4.4] | (RefSeq) phospholipase D gamma 1-like (A)	ko00564: Glycerophospholipid metabolism; ko00565: Ether lipid metabolism; ko01100: Metabolic pathways; ko01110: Biosynthesis of secondary metabolites; ko04144: Endocytosis	phospholipase D gamma 1-like isoform X1 [Aegilops tauschii subsp. tauschii]	PLDB1_ARATH RecName: Full=Phospholipase D beta 1 {ECO:0000303|PubMed:11891260}; Short=AtPLDbeta1 {ECO:0000303|PubMed:11891260}; Short=PLD beta 1 {ECO:0000303|PubMed:11891260}; Short=PLDbeta {ECO:0000303|PubMed:9054397}; EC=3.1.4.4 {ECO:0000269|PubMed:10441386, ECO:0000269|PubMed:9054397, ECO:0000269|PubMed:9353280};	A0A3B5Y0B0_WHEAT RecName: Full=Phospholipase D {ECO:0000256|ARBA:ARBA00012027}; EC=3.1.4.4 {ECO:0000256|ARBA:ARBA00012027};	At2g42010	GO:0005737,cytoplasm; GO:0005886,plasma membrane; GO:0009506,plasmodesma; GO:0046872,metal ion binding; GO:0070290,N-acylphosphatidylethanolamine-specific phospholipase D activity; GO:0005546,phosphatidylinositol-4,5-bisphosphate binding; GO:0004630,phospholipase D activity; GO:0042742,defense response to bacterium; GO:0009395,phospholipid catabolic process; GO:0046686,response to cadmium ion; GO…	PF12357.8:Phospholipase D C terminal	--	--	--
TraesCS1A02G187600	TRUE	FALSE	FALSE	FALSE	19.51	23.84	37.16	4.75	5.33	3.36	2.42	2.87	1.59	4.78	5.92	2.54	63.13	41.9	61.51	1.19	3.01	5.2	2.65	2.03	1.87	4.43	6.17	9.11	1A	338593153	338597314	-	TraesCS1A02G187600	--	K11838 ubiquitin carboxyl-terminal hydrolase 7 [EC:3.4.19.12] | (RefSeq) hypothetical protein (A)	--	uncharacterized protein LOC109761482 [Aegilops tauschii subsp. tauschii]	TRF1A_ARATH RecName: Full=TNF receptor-associated factor homolog 1a {ECO:0000305}; AltName: Full=MATH domain-containing protein At5g43560 {ECO:0000305}; AltName: Full=Protein MUTANT SNC1-ENHANCING 14 {ECO:0000303|PubMed:26867179};	A0A3B5XZ81_WHEAT SubName: Full=Uncharacterized protein {ECO:0000313|EnsemblPlants:TraesCS1A02G187600.1};	At5g43560	GO:0005737,cytoplasm; GO:0043424,protein histidine kinase binding; GO:1905037,autophagosome organization; GO:0045087,innate immune response; GO:0003674,molecular_function; GO:0005488,binding; GO:0005515,protein binding; GO:0019899,enzyme binding; GO:0019900,kinase binding; GO:0019901,protein kinase binding; GO:0006914,autophagy; GO:0006996,organelle organization; GO:0007033,vacuole organization; …	PF00917.26:MATH domain	--	--	--
TraesCS1A02G187800	FALSE	FALSE	FALSE	TRUE	0	6.36	4.87	0	0.32	0.27	0.3	0.3	0.43	0.54	1.16	0	5.74	3.71	3.17	0.04	0.02	0.17	0	0	0.04	3.19	5.95	2.69	1A	338833037	338836486	-	TraesCS1A02G187800	--	--	--	uncharacterized protein LOC109743516 [Aegilops tauschii subsp. tauschii]	--	A0A3B5Y0B5_WHEAT SubName: Full=Uncharacterized protein {ECO:0000313|EnsemblPlants:TraesCS1A02G187800.1};	--	--	--	--	--	--
TraesCS1A02G188700	TRUE	FALSE	FALSE	FALSE	40.93	26.76	26.44	20.34	12.1	20.38	37.82	44.07	42.46	7.75	8.91	8.64	68.84	67.85	83.89	23.86	18.5	34.56	42.35	21.3	41.38	12.62	18.13	11.83	1A	341015026	341017660	-	TraesCS1A02G188700	--	K03188 urease accessory protein | (RefSeq) uncharacterized protein LOC108224146 isoform X1 (A)	--	F-box protein PP2-A13-like [Aegilops tauschii subsp. tauschii]	P2A13_ARATH RecName: Full=F-box protein PP2-A13; AltName: Full=Protein PHLOEM PROTEIN 2-LIKE A13; Short=AtPP2-A13; AltName: Full=SKP1-interacting partner 9;	A0A3B5XZ95_WHEAT SubName: Full=Uncharacterized protein {ECO:0000313|EnsemblPlants:TraesCS1A02G188700.1};	At3g61060	GO:0005634,nucleus; GO:0016567,protein ubiquitination; GO:0006464,cellular protein modification process; GO:0006807,nitrogen compound metabolic process; GO:0008150,biological_process; GO:0008152,metabolic process; GO:0009987,cellular process; GO:0019538,protein metabolic process; GO:0032446,protein modification by small protein conjugation; GO:0036211,protein modification process; GO:0043170,macr…	PF14299.6:Phloem protein 2	--	--	--
TraesCS1A02G189300	FALSE	FALSE	TRUE	FALSE	1.31	2.54	1.81	4.21	2.6	6.26	5.9	2.69	4.49	0.07	0.11	0	5.4	1.9	4.49	4.82	1.78	4.32	11.97	9.13	32.47	0	0.11	0.38	1A	342433545	342435218	-	TraesCS1A02G189300	--	--	--	uncharacterized protein LOC109761971 [Aegilops tauschii subsp. tauschii]	--	A0A3B5XZI7_WHEAT RecName: Full=AB hydrolase-1 domain-containing protein {ECO:0000259|Pfam:PF00561};	At2g36290	--	PF00561.20:alpha/beta hydrolase fold	--	--	--
TraesCS1A02G190400	FALSE	TRUE	FALSE	FALSE	164.73	148.18	165.62	79.54	57.18	53.04	0	4.82	1.53	0	0	0	132.23	130.26	127.76	10.4	20.31	23.53	0	0	0	0	0	0	1A	344189326	344189787	-	TraesCS1A02G190400	--	K11252 histone H2B | (RefSeq) histone H2B.2-like (A)	--	histone H2B.2-like [Zea mays]	H2B1_ORYSI RecName: Full=Histone H2B.1;	A0A3B5XZB7_WHEAT RecName: Full=Histone H2B {ECO:0000256|RuleBase:RU000451};	At2g28720	GO:0000786,nucleosome; GO:0005634,nucleus; GO:0003677,DNA binding; GO:0046982,protein heterodimerization activity; GO:0003674,molecular_function; GO:0003676,nucleic acid binding; GO:0005488,binding; GO:0097159,organic cyclic compound binding; GO:1901363,heterocyclic compound binding; GO:0005515,protein binding; GO:0046983,protein dimerization activity; GO:0000785,chromatin; GO:0005575,cellular_co…	PF00125.24:Core histone H2A/H2B/H3/H4	--	--	--
TraesCS1A02G192800	TRUE	FALSE	FALSE	FALSE	6.28	7.18	5.04	1.24	1.45	1.7	1.55	2.37	2.06	0.13	0.13	0	12.25	16.1	13.06	0.93	2.55	2.92	0.88	0.81	2.7	0.1	0.14	0	1A	348398566	348400900	-	TraesCS1A02G192800	--	--	--	uncharacterized protein LOC109750778 [Aegilops tauschii subsp. tauschii]	RITF1_ARATH RecName: Full=Protein RGF1 INDUCIBLE TRANSCRIPTION FACTOR 1 {ECO:0000303|PubMed:31801996};	A0A3B5XZM6_WHEAT SubName: Full=Uncharacterized protein {ECO:0000313|EnsemblPlants:TraesCS1A02G192800.1};	At1g32700	GO:0005634,nucleus; GO:0046872,metal ion binding; GO:0010078,maintenance of root meristem identity; GO:2000377,regulation of reactive oxygen species metabolic process; GO:2000280,regulation of root development; GO:0043434,response to peptide hormone; GO:0003674,molecular_function; GO:0005488,binding; GO:0043167,ion binding; GO:0043169,cation binding; GO:0007275,multicellular organism development;…	PF04640.14:PLATZ transcription factor	PLATZ	TF	PLATZ
TraesCS1A02G194900	TRUE	FALSE	FALSE	FALSE	5.86	10.68	5.43	7.92	4.36	20.2	2.98	2.42	3.44	1.53	2.01	1.87	13.75	14.83	13.76	6.97	5.54	7.65	4.28	1.52	6.01	2.61	2.04	1.51	1A	351882936	351886581	-	TraesCS1A02G194900	--	K09753 cinnamoyl-CoA reductase [EC:1.2.1.44] | (RefSeq) cinnamoyl-CoA reductase 1-like isoform X1 (A)	ko00940: Phenylpropanoid biosynthesis; ko01100: Metabolic pathways; ko01110: Biosynthesis of secondary metabolites	cinnamoyl-CoA reductase-like SNL6 [Aegilops tauschii subsp. tauschii]	CCR1_PETHY RecName: Full=Cinnamoyl-CoA reductase 1 {ECO:0000303|PubMed:24985707, ECO:0000303|PubMed:25217505}; Short=PhCCR1 {ECO:0000303|PubMed:24985707, ECO:0000303|PubMed:25217505}; EC=1.2.1.44 {ECO:0000250|UniProtKB:Q9S9N9}; AltName: Full=Coniferylaldehyde synthase {ECO:0000305}; EC=1.2.1.- {ECO:0000269|PubMed:24985707, ECO:0000269|PubMed:25217505};	A0A452YQR6_AEGTS RecName: Full=Epimerase domain-containing protein {ECO:0000259|Pfam:PF01370};	At2g23910	GO:0005737,cytoplasm; GO:0016621,cinnamoyl-CoA reductase activity; GO:0000166,nucleotide binding; GO:0007623,circadian rhythm; GO:0010597,green leaf volatile biosynthetic process; GO:0009809,lignin biosynthetic process; GO:0009699,phenylpropanoid biosynthetic process; GO:0003674,molecular_function; GO:0003824,catalytic activity; GO:0016491,oxidoreductase activity; GO:0016620,oxidoreductase activi…	PF13460.6:NAD(P)H-binding	--	--	--
TraesCS1A02G195000	TRUE	FALSE	TRUE	TRUE	0	0	0	0.84	1.75	0	0.4	0	0.27	0.07	0.15	0.18	9.29	5.42	5.26	6.17	3.75	6.97	0.9	6.84	5.02	3.45	2.69	2.66	1A	352013037	352016495	+	TraesCS1A02G195000	--	K07466 replication factor A1 | (RefSeq) replication factor A protein 1-like (A)	ko03030: DNA replication; ko03420: Nucleotide excision repair; ko03430: Mismatch repair; ko03440: Homologous recombination	hypothetical protein TRIUR3_19723 [Triticum urartu]	RFA1C_ORYSJ RecName: Full=Replication protein A 70 kDa DNA-binding subunit C; Short=OsRPA70c; AltName: Full=Replication factor A protein 1C; AltName: Full=Replication protein A 1C;	A0A3B5XZG2_WHEAT RecName: Full=Rep_fac-A_C domain-containing protein {ECO:0000259|Pfam:PF08646};	At3g31990	GO:0005662,DNA replication factor A complex; GO:0003684,damaged DNA binding; GO:0043047,single-stranded telomeric DNA binding; GO:0008270,zinc ion binding; GO:0006268,DNA unwinding involved in DNA replication; GO:0000724,double-strand break repair via homologous recombination; GO:0051321,meiotic cell cycle; GO:0006289,nucleotide-excision repair; GO:0007004,telomere maintenance via telomerase; GO:…	PF08646.10:Replication factor-A C terminal domain	--	--	--
TraesCS1A02G195500	FALSE	FALSE	TRUE	FALSE	1.32	3.15	2.84	1.63	0.65	0.73	0.73	0.71	0.72	2.31	1.87	3.56	2.39	4.21	3.75	0.38	0.13	0.36	0	0	0.11	1.7	1.13	0.87	1A	353256784	353259995	-	TraesCS1A02G195500	--	K00891 shikimate kinase [EC:2.7.1.71] | (RefSeq) shikimate kinase (A)	ko00400: Phenylalanine, tyrosine and tryptophan biosynthesis; ko01100: Metabolic pathways; ko01110: Biosynthesis of secondary metabolites; ko01230: Biosynthesis of amino acids	shikimate kinase [Triticum aestivum]	SKL2_ARATH RecName: Full=Probable inactive shikimate kinase like 2, chloroplastic; Short=AtSKL2; Flags: Precursor;	A0A3B5XZH3_WHEAT RecName: Full=CS domain-containing protein {ECO:0000259|PROSITE:PS51203};	At2g35500	GO:0009507,chloroplast; GO:0016310,phosphorylation; GO:0006793,phosphorus metabolic process; GO:0006796,phosphate-containing compound metabolic process; GO:0008150,biological_process; GO:0008152,metabolic process; GO:0009987,cellular process; GO:0044237,cellular metabolic process; GO:0005575,cellular_component; GO:0005622,intracellular anatomical structure; GO:0005737,cytoplasm; GO:0009536,plasti…	PF01202.22:Shikimate kinase	--	--	--
TraesCS1A02G195700	TRUE	FALSE	FALSE	FALSE	3.35	3.6	5.74	3.11	1.86	2.8	1.31	3.74	1.73	0.11	0.33	0.18	8.38	10.17	7.52	2.26	2.94	7.8	6.24	1.67	17.03	0.05	0.43	0.01	1A	353625764	353631621	-	TraesCS1A02G195700	H3K9 demethylase%2C Floral organ developmen [Source: Projected from Oryza sativa (Os10g0577600)]	K11446 [histone H3]-trimethyl-L-lysine4 demethylase [EC:1.14.11.67] | (RefSeq) putative lysine-specific demethylase JMJ16 isoform X1 (A)	--	predicted protein, partial [Hordeum vulgare subsp. vulgare]	JM706_ORYSJ RecName: Full=Lysine-specific demethylase JMJ706; EC=1.14.11.-; AltName: Full=Jumonji domain-containing protein 706; AltName: Full=Lysine-specific histone demethylase JMJ706; AltName: Full=Protein JUMONJI 706;	A0A3B5XZQ8_WHEAT SubName: Full=Uncharacterized protein {ECO:0000313|EnsemblPlants:TraesCS1A02G195700.1};	At5g46910	GO:0000792,heterochromatin; GO:0005634,nucleus; GO:0051213,dioxygenase activity; GO:0032452,histone demethylase activity; GO:0032454,histone demethylase activity (H3-K9 specific); GO:0034647,histone demethylase activity (H3-trimethyl-K4 specific); GO:0046872,metal ion binding; GO:0006338,chromatin remodeling; GO:0048439,flower morphogenesis; GO:0045815,positive regulation of gene expression, epig…	PF02373.22:JmjC domain, hydroxylase	Jumonji	TR	Jumonji
TraesCS1A02G196400	FALSE	TRUE	FALSE	FALSE	12.18	5.15	14.47	2.13	2.4	2.56	1.37	2.06	1.81	1.63	1.74	0.4	10.36	17.52	12.53	6.52	4.72	7.02	3.22	1.54	0.71	2.34	4.68	3.67	1A	354823588	354824724	-	TraesCS1A02G196400	--	--	--	uncharacterized protein LOC109784649 [Aegilops tauschii subsp. tauschii]	PMT12_ARATH RecName: Full=Probable methyltransferase At1g29790 {ECO:0000305}; EC=2.1.1.- {ECO:0000305};	A0A3B5Y0L2_WHEAT RecName: Full=Methyltransf_11 domain-containing protein {ECO:0000259|Pfam:PF08241};	At1g29790	GO:0005768,endosome; GO:0005794,Golgi apparatus; GO:0005797,Golgi medial cisterna; GO:0000139,Golgi membrane; GO:0016021,integral component of membrane; GO:0005886,plasma membrane; GO:0005802,trans-Golgi network; GO:0008168,methyltransferase activity; GO:0032259,methylation; GO:0003674,molecular_function; GO:0003824,catalytic activity; GO:0016740,transferase activity; GO:0016741,transferase activ…	PF08241.12:Methyltransferase domain	--	--	--
TraesCS1A02G196500	TRUE	FALSE	FALSE	FALSE	0.41	1.14	0.64	0.27	0.05	0.21	0	0	0	0.34	0.25	0.51	5.69	3.14	2.56	0.45	0.36	0.39	0	0.3	0	0.22	0.09	0.16	1A	354934937	354937526	-	TraesCS1A02G196500	Plastidal glycolate/glycerate translocator 1%2C chloroplastic [Source:Projected from Arabidopsis thaliana (AT1G32080) UniProtKB/Swiss-Prot%3BAcc:Q9FVQ4]	--	--	plastidal glycolate/glycerate translocator 1, chloroplastic [Aegilops tauschii subsp. tauschii]	PLGG1_ARATH RecName: Full=Plastidal glycolate/glycerate translocator 1, chloroplastic; AltName: Full=Bacterial membrane protein LrgB-like protein; Short=AtLrgB; Flags: Precursor;	A0A3B5XZH8_WHEAT SubName: Full=Uncharacterized protein {ECO:0000313|EnsemblPlants:TraesCS1A02G196500.1};	At1g32080	GO:0009507,chloroplast; GO:0009941,chloroplast envelope; GO:0009706,chloroplast inner membrane; GO:0016021,integral component of membrane; GO:1901974,glycerate transmembrane transporter activity; GO:0043879,glycolate transmembrane transporter activity; GO:0042631,cellular response to water deprivation; GO:0009658,chloroplast organization; GO:1901975,glycerate transmembrane transport; GO:0097339,g…	PF04172.16:LrgB-like family	--	--	--
TraesCS1A02G197100	FALSE	FALSE	FALSE	TRUE	0.67	0	0.64	0.26	0	0.12	0.28	0.42	0.21	0.4	0.74	0.74	0.47	0.47	0.32	0.08	0.1	0.43	0.19	0.03	0.27	0.16	0.22	0.17	1A	355326375	355329223	+	TraesCS1A02G197100	Cytochrome P450%2C family 722%2C subfamily A%2C polypeptide 1 [Source:Projected from Arabidopsis thaliana (AT1G19630) UniProtKB/TrEMBL%3BAcc:F4HP86]	K09843 (+)-abscisic acid 8'-hydroxylase [EC:1.14.14.137] | (RefSeq) abscisic acid 8'-hydroxylase 3 isoform X2 (A)	ko00906: Carotenoid biosynthesis; ko01110: Biosynthesis of secondary metabolites	cytochrome P450 85A1-like [Aegilops tauschii subsp. tauschii]	C85A1_ORYSJ RecName: Full=Cytochrome P450 85A1; EC=1.14.-.-; AltName: Full=C6-oxidase; AltName: Full=Dwarf protein; AltName: Full=OsDWARF;	A0A3B5XZS2_WHEAT SubName: Full=Uncharacterized protein {ECO:0000313|EnsemblPlants:TraesCS1A02G197100.1};	At1g19630	GO:0016021,integral component of membrane; GO:0020037,heme binding; GO:0005506,iron ion binding; GO:0004497,monooxygenase activity; GO:0016491,oxidoreductase activity; GO:0016705,oxidoreductase activity, acting on paired donors, with incorporation or reduction of molecular oxygen; GO:0016132,brassinosteroid biosynthetic process; GO:0010268,brassinosteroid homeostasis; GO:0001578,microtubule bundl…	PF00067.22:Cytochrome P450	--	--	--
TraesCS1A02G198500	TRUE	FALSE	FALSE	FALSE	2.69	4.23	3.3	6.15	4.04	6.23	3.41	3.99	3.24	2.96	2.68	5	8.48	7.45	6.7	4.63	2.79	4.17	3.9	4.31	9.26	2.79	2.04	2.28	1A	356474337	356476835	-	TraesCS1A02G198500	--	--	--	uncharacterized protein LOC109772394 [Aegilops tauschii subsp. tauschii]	--	A0A3B5XZK1_WHEAT SubName: Full=Uncharacterized protein {ECO:0000313|EnsemblPlants:TraesCS1A02G198500.1};	At4g25030	GO:0009507,chloroplast; GO:0005575,cellular_component; GO:0005622,intracellular anatomical structure; GO:0005737,cytoplasm; GO:0009536,plastid; GO:0043226,organelle; GO:0043227,membrane-bounded organelle; GO:0043229,intracellular organelle; GO:0043231,intracellular membrane-bounded organelle; GO:0110165,cellular anatomical entity	--	--	--	--
TraesCS1A02G199600	TRUE	FALSE	FALSE	FALSE	1.58	0.98	1.61	0.04	0	0	0	0	0.02	0	0	0	5.36	4.16	5.62	0	0.24	0.23	0	0	0	0	0	0	1A	358761380	358772026	-	TraesCS1A02G199600	--	K09264 MADS-box transcription factor, plant | (RefSeq) MADS-box protein CMB1-like (A)	--	MADS-box transcription factor 56 [Triticum urartu]	MAD56_ORYSI RecName: Full=MADS-box transcription factor 56; AltName: Full=FDRMADS8; AltName: Full=OsMADS56; AltName: Full=RMADS214;	M7ZSM1_TRIUA SubName: Full=MADS-box transcription factor 56 {ECO:0000313|EMBL:EMS66203.1, ECO:0000313|EnsemblPlants:TRIUR3_32699-P1};	At2g45660	GO:0005634,nucleus; GO:0003700,DNA-binding transcription factor activity; GO:0046983,protein dimerization activity; GO:0000977,RNA polymerase II transcription regulatory region sequence-specific DNA binding; GO:0045944,positive regulation of transcription by RNA polymerase II; GO:0003674,molecular_function; GO:0140110,transcription regulator activity; GO:0005488,binding; GO:0005515,protein bindin…	PF00319.18:SRF-type transcription factor (DNA-binding and dimerisation domain)	MADS-MIKC	TF	MADS->MADS-MIKC
TraesCS1A02G201400	FALSE	FALSE	TRUE	FALSE	0.6	4.54	1.09	0.44	0.14	0.93	0.19	0.19	0.26	0	0.02	0	5.32	5.86	5.35	0.9	0.28	0.65	1.84	0.08	1.98	0	0.04	0	1A	362403114	362405555	+	TraesCS1A02G201400	--	--	--	protein PLASTID MOVEMENT IMPAIRED 1-like [Aegilops tauschii subsp. tauschii]	PMI1_ARATH RecName: Full=Protein PLASTID MOVEMENT IMPAIRED 1 {ECO:0000303|PubMed:16113226};	A0A3B5Y054_WHEAT RecName: Full=C2 NT-type domain-containing protein {ECO:0000259|PROSITE:PS51840};	At1g42550	GO:0005829,cytosol; GO:0005634,nucleus; GO:0005886,plasma membrane; GO:1902265,abscisic acid homeostasis; GO:0009738,abscisic acid-activated signaling pathway; GO:0030048,actin filament-based movement; GO:0009903,chloroplast avoidance movement; GO:0009902,chloroplast relocation; GO:0031022,nuclear migration along microfilament; GO:0009787,regulation of abscisic acid-activated signaling pathway; G…	PF10358.9:N-terminal C2 in EEIG1 and EHBP1 proteins	--	--	--
TraesCS1A02G202300	TRUE	FALSE	FALSE	FALSE	1.46	4.08	2.75	12.59	7.97	13.62	7.9	8.47	8.25	5.26	6.44	4.34	7.3	7.73	6.9	6.35	9.72	11.5	8.66	6.53	24.17	5.13	4.55	5.43	1A	363451669	363455323	+	TraesCS1A02G202300	--	K14803 protein phosphatase PTC2/3 [EC:3.1.3.16] | (RefSeq) probable protein phosphatase 2C 47 (A)	--	probable protein phosphatase 2C 47 isoform X1 [Aegilops tauschii subsp. tauschii]	P2C27_ARATH RecName: Full=Probable protein phosphatase 2C 27 {ECO:0000303|PubMed:19021904}; Short=AtPP2C27 {ECO:0000303|PubMed:19021904}; EC=3.1.3.16 {ECO:0000255|PROSITE-ProRule:PRU01082}; AltName: Full=Probable protein phosphatase 2C G group 1 {ECO:0000303|PubMed:22627139}; Short=AtPP2CG1 {ECO:0000303|PubMed:22627139};	A0A446IYK4_TRITD RecName: Full=Protein-serine/threonine phosphatase {ECO:0000256|ARBA:ARBA00013081}; EC=3.1.3.16 {ECO:0000256|ARBA:ARBA00013081};	At2g33700	GO:0005737,cytoplasm; GO:0005634,nucleus; GO:0046872,metal ion binding; GO:0106306,protein serine phosphatase activity; GO:0004722,protein serine/threonine phosphatase activity; GO:0106307,protein threonine phosphatase activity; GO:0006470,protein dephosphorylation; GO:0009737,response to abscisic acid; GO:0009651,response to salt stress; GO:0009414,response to water deprivation; GO:0003674,molec…	PF00481.21:Protein phosphatase 2C	--	--	--
TraesCS1A02G203600	TRUE	FALSE	FALSE	FALSE	0	0	0	0.58	0.43	0.25	0	0.31	0.04	0.55	3.33	1.12	1.84	1.52	1.27	0.07	0	0.08	0.75	0	0.97	1.86	0.51	0.84	1A	365492204	365493755	+	TraesCS1A02G203600	--	K20547 basic endochitinase B [EC:3.2.1.14] | (RefSeq) chitinase 8-like (A)	ko00520: Amino sugar and nucleotide sugar metabolism; ko01100: Metabolic pathways; ko04016: MAPK signaling pathway - plant	chitinase, partial [Hordeum vulgare]	CHI8_ORYSJ RecName: Full=Chitinase 8; EC=3.2.1.14; AltName: Full=Class II chitinase a; Short=OsChia2a; AltName: Full=Pathogenesis related (PR)-3 chitinase 8; Flags: Precursor;	A0A446IYP4_TRITD RecName: Full=Chitinase {ECO:0000256|ARBA:ARBA00012729}; EC=3.2.1.14 {ECO:0000256|ARBA:ARBA00012729};	At3g12500	GO:0004568,chitinase activity; GO:0016998,cell wall macromolecule catabolic process; GO:0006032,chitin catabolic process; GO:0050832,defense response to fungus; GO:0000272,polysaccharide catabolic process; GO:0003674,molecular_function; GO:0003824,catalytic activity; GO:0004553,hydrolase activity, hydrolyzing O-glycosyl compounds; GO:0016787,hydrolase activity; GO:0016798,hydrolase activity, acti…	PF00182.19:Chitinase class I	--	--	--
TraesCS1A02G205100	TRUE	FALSE	FALSE	FALSE	8.12	4.18	34.34	14.04	8.59	5.08	0.04	12.86	4.57	0	0.29	0	2.21	3.33	2.87	4.4	7.12	5.59	0.58	0.68	0	0.03	0.12	0	1A	367381194	367383318	+	TraesCS1A02G205100	--	K15014 solute carrier family 29 (equilibrative nucleoside transporter), member 1/2/3 | (RefSeq) equilibrative nucleotide transporter 3-like (A)	--	NEP1-interacting protein-like 1 [Aegilops tauschii subsp. tauschii]	NIP1_ARATH RecName: Full=NEP1-interacting protein 1; AltName: Full=RING-H2 finger protein ATL26;	A0A452YSQ2_AEGTS RecName: Full=RING-type domain-containing protein {ECO:0000259|PROSITE:PS50089};	At5g66070	GO:0009535,chloroplast thylakoid membrane; GO:0016021,integral component of membrane; GO:0046872,metal ion binding; GO:0003674,molecular_function; GO:0005488,binding; GO:0043167,ion binding; GO:0043169,cation binding; GO:0005575,cellular_component; GO:0005622,intracellular anatomical structure; GO:0005737,cytoplasm; GO:0009507,chloroplast; GO:0009534,chloroplast thylakoid; GO:0009536,plastid; GO:…	PF13639.6:Ring finger domain	--	--	--
TraesCS1A02G206100	FALSE	FALSE	TRUE	FALSE	0.7	2.26	1.32	1.56	1.91	0.66	8.83	14.25	10.57	7.21	8.36	8.25	0.63	0.63	0.58	0	0.46	2.9	3.42	1.97	5.85	9.47	10.36	7.51	1A	368711528	368714085	+	TraesCS1A02G206100	--	K00522 ferritin heavy chain [EC:1.16.3.2] | (RefSeq) ferritin-3, chloroplastic-like (A)	--	uncharacterized protein LOC109774571 [Aegilops tauschii subsp. tauschii]	--	A0A3B5Y032_WHEAT RecName: Full=RING-CH-type domain-containing protein {ECO:0000259|PROSITE:PS51292};	At5g38070	GO:0016021,integral component of membrane; GO:0016020,membrane; GO:0004842,ubiquitin-protein transferase activity; GO:0008270,zinc ion binding; GO:0016567,protein ubiquitination; GO:0003674,molecular_function; GO:0003824,catalytic activity; GO:0016740,transferase activity; GO:0019787,ubiquitin-like protein transferase activity; GO:0140096,catalytic activity, acting on a protein; GO:0005488,bindin…	PF12428.8:Protein of unknown function (DUF3675)	--	--	--
TraesCS1A02G207600	FALSE	FALSE	FALSE	TRUE	0	0	1.68	10.48	5.8	5.38	56.46	63.52	54.72	16.75	26.52	10.22	0.37	1.28	0.15	16.64	5.6	17.34	63.78	71.07	55.46	44.86	67.77	37.96	1A	369496596	369497847	-	TraesCS1A02G207600	--	K12600 superkiller protein 3 | (RefSeq) tetratricopeptide repeat protein SKI3 (A)	ko03018: RNA degradation	predicted protein [Hordeum vulgare subsp. vulgare]	--	A0A3B5Y051_WHEAT SubName: Full=Uncharacterized protein {ECO:0000313|EnsemblPlants:TraesCS1A02G207600.1.cds1};	At5g52420	GO:0016021,integral component of membrane; GO:0016020,membrane; GO:0005575,cellular_component; GO:0031224,intrinsic component of membrane; GO:0110165,cellular anatomical entity	--	--	--	--
TraesCS1A02G208000	TRUE	FALSE	FALSE	FALSE	3.68	5.66	3.41	1.77	2.3	1.69	3.79	2.36	3.12	3.31	1.65	6.61	2.21	1.86	1.25	2.67	2.35	2.72	1.79	2.2	1.92	1.41	3.97	2.61	1A	369694640	369698406	+	TraesCS1A02G208000	--	--	--	predicted protein [Hordeum vulgare subsp. vulgare]	TC132_ARATH RecName: Full=Translocase of chloroplast 132, chloroplastic; Short=AtToc132; EC=3.6.5.-; AltName: Full=132 kDa chloroplast outer envelope protein;	A0A3B5Y056_WHEAT RecName: Full=AIG1-type G domain-containing protein {ECO:0000259|PROSITE:PS51720};	At2g16640	GO:0009707,chloroplast outer membrane; GO:0016021,integral component of membrane; GO:0009536,plastid; GO:0051117,ATPase binding; GO:0051087,chaperone binding; GO:0005525,GTP binding; GO:0003924,GTPase activity; GO:0046872,metal ion binding; GO:0004888,transmembrane signaling receptor activity; GO:0045036,protein targeting to chloroplast; GO:0003674,molecular_function; GO:0005488,binding; GO:00055…	PF11886.8:Translocase of chloroplast 159/132, membrane anchor domain	--	--	--
TraesCS1A02G209400	TRUE	FALSE	FALSE	FALSE	4.26	3.1	1.28	0.15	0.2	0	0.29	0.25	0.2	0.19	0.38	0	0.22	0.8	0.47	0.08	0.24	0.59	0.23	0	0.71	0.05	0.68	0.26	1A	372067594	372070231	-	TraesCS1A02G209400	--	K01369 legumain [EC:3.4.22.34] | (RefSeq) vacuolar-processing enzyme-like (A)	--	scarecrow-like protein 6 [Aegilops tauschii subsp. tauschii]	SCL6_ARATH RecName: Full=Scarecrow-like protein 6; Short=AtSCL6; AltName: Full=GRAS family protein 22; Short=AtGRAS-22; AltName: Full=SCL6-IV;	A0A3B5Y121_WHEAT RecName: Full=GRAS domain-containing protein {ECO:0000259|PROSITE:PS50985};	At4g00150	GO:0005634,nucleus; GO:0003700,DNA-binding transcription factor activity; GO:0043565,sequence-specific DNA binding; GO:0030154,cell differentiation; GO:0051301,cell division; GO:0007623,circadian rhythm; GO:0006355,regulation of transcription, DNA-templated; GO:0048768,root hair cell tip growth; GO:0003674,molecular_function; GO:0140110,transcription regulator activity; GO:0003676,nucleic acid bi…	PF03514.14:GRAS domain family	GRAS	TF	GRAS
TraesCS1A02G210800	TRUE	FALSE	FALSE	FALSE	2.62	1.17	2.12	1.77	1.98	2.74	8.77	4.7	7.49	3.46	3.92	7.37	9.1	8.75	5.59	0.69	1.04	3	8.31	6.37	17.72	5.05	8.51	5.07	1A	373313408	373320576	+	TraesCS1A02G210800	--	K20456 oxysterol-binding protein 1 | (RefSeq) oxysterol-binding protein-related protein 1B-like (A)	--	predicted protein [Hordeum vulgare subsp. vulgare]	ORP2A_ARATH RecName: Full=Oxysterol-binding protein-related protein 2A; AltName: Full=OSBP-related protein 2A;	A0A446IZF4_TRITD RecName: Full=PH domain-containing protein {ECO:0000259|PROSITE:PS50003};	At4g12460	GO:0005829,cytosol; GO:0043231,intracellular membrane-bounded organelle; GO:0016020,membrane; GO:0032934,sterol binding; GO:0015248,sterol transporter activity; GO:0003674,molecular_function; GO:0005488,binding; GO:0005496,steroid binding; GO:0008289,lipid binding; GO:0097159,organic cyclic compound binding; GO:0005215,transporter activity; GO:0005319,lipid transporter activity; GO:0005575,cellul…	PF01237.18:Oxysterol-binding protein	--	--	--
TraesCS1A02G211100	FALSE	TRUE	FALSE	FALSE	0.27	0.84	2.06	2.24	0.99	1.49	0.7	0.94	0.96	0.27	0.72	0.3	1.58	2.13	1.99	0.35	0.19	0.15	0	0.14	0	0	0	0.06	1A	374054709	374056961	-	TraesCS1A02G211100	Flavin-containing monooxygenase [Source:UniProtKB/TrEMBL%3BAcc:A0A1D5RPS7]	K22324 aliphatic glucosinolate S-oxygenase [EC:1.14.13.237] | (RefSeq) hypothetical protein (A)	--	hypothetical protein SETIT_035126mg [Setaria italica]	GSXL2_ARATH RecName: Full=Flavin-containing monooxygenase FMO GS-OX-like 2; EC=1.8.-.-; AltName: Full=Flavin-monooxygenase glucosinolate S-oxygenase-like 2;	A0A3B5Y0H2_WHEAT RecName: Full=Flavin-containing monooxygenase {ECO:0000256|RuleBase:RU361177}; EC=1.-.-.- {ECO:0000256|RuleBase:RU361177};	At1g12200	GO:0050660,flavin adenine dinucleotide binding; GO:0004499,N,N-dimethylaniline monooxygenase activity; GO:0050661,NADP binding; GO:0050832,defense response to fungus; GO:0000166,nucleotide binding; GO:0003674,molecular_function; GO:0005488,binding; GO:0036094,small molecule binding; GO:0043167,ion binding; GO:0043168,anion binding; GO:0097159,organic cyclic compound binding; GO:1901265,nucleoside…	PF00743.19:Flavin-binding monooxygenase-like	--	--	--
TraesCS1A02G211500	TRUE	FALSE	FALSE	FALSE	0.28	1.52	1.04	6.21	3.97	6.04	0.3	0.77	0.6	0.06	0.08	0	4.5	4.09	4.35	2.92	2.81	5.95	1.17	0.63	1.48	0.17	0.18	0.31	1A	374214039	374217445	+	TraesCS1A02G211500	--	K22809 inositol phosphorylceramide glucuronosyltransferase 1 [EC:2.4.1.-] | (RefSeq) inositol phosphorylceramide glucuronosyltransferase 1-like (A)	--	predicted protein, partial [Hordeum vulgare subsp. vulgare]	GUX8_ARATH RecName: Full=Putative glucuronosyltransferase PGSIP8; EC=2.4.1.-; AltName: Full=Glycogenin-like protein 8; AltName: Full=Plant glycogenin-like starch initiation protein 8;	A0A3B5Y095_WHEAT SubName: Full=Uncharacterized protein {ECO:0000313|EnsemblPlants:TraesCS1A02G211500.1};	At2g35710	GO:0016021,integral component of membrane; GO:0046872,metal ion binding; GO:0016757,transferase activity, transferring glycosyl groups; GO:0003674,molecular_function; GO:0005488,binding; GO:0043167,ion binding; GO:0043169,cation binding; GO:0003824,catalytic activity; GO:0016740,transferase activity; GO:0005575,cellular_component; GO:0016020,membrane; GO:0031224,intrinsic component of membrane; G…	PF11051.8:Mannosyltransferase putative	--	--	--
TraesCS1A02G212000	TRUE	FALSE	FALSE	FALSE	14.89	7.92	16.21	0.87	0.23	1.29	0.24	0	0.35	0.06	0.04	0.04	3.38	3.73	2.75	0.79	0.3	0.28	0	0.29	0.09	0.12	0.13	0.14	1A	374689236	374690910	-	TraesCS1A02G212000	--	K20628 expansin | (RefSeq) expansin-B15-like (A)	--	Expansin-B6 [Triticum urartu]	EXPB6_ORYSJ RecName: Full=Expansin-B6; AltName: Full=Beta-expansin-6; AltName: Full=OsEXPB6; AltName: Full=OsaEXPb1.8; Flags: Precursor;	M8AIE3_TRIUA SubName: Full=Expansin-B6 {ECO:0000313|EMBL:EMS64740.1, ECO:0000313|EnsemblPlants:TRIUR3_30772-P1};	At1g65680	GO:0005618,cell wall; GO:0005576,extracellular region; GO:0016020,membrane; GO:0071555,cell wall organization; GO:0019953,sexual reproduction; GO:0008150,biological_process; GO:0009987,cellular process; GO:0016043,cellular component organization; GO:0045229,external encapsulating structure organization; GO:0071554,cell wall organization or biogenesis; GO:0071840,cellular component organization or…	PF01357.21:Pollen allergen	--	--	--
TraesCS1A02G212900	FALSE	FALSE	TRUE	FALSE	1.63	1.81	0.67	0	0.14	0.21	0.28	2.97	0.9	0.29	0.43	0	0.74	0.79	0.96	0	0.22	0.53	0	0.06	0.11	0.49	0.68	0.26	1A	376476402	376480121	+	TraesCS1A02G212900	Lipoxygenase [Source:UniProtKB/TrEMBL%3BAcc:A0A1D5RYL8]	K00454 lipoxygenase [EC:1.13.11.12] | (RefSeq) linoleate 9S-lipoxygenase 6-like (A)	ko00591: Linoleic acid metabolism; ko00592: alpha-Linolenic acid metabolism; ko01100: Metabolic pathways; ko01110: Biosynthesis of secondary metabolites	linoleate 9S-lipoxygenase 6-like [Aegilops tauschii subsp. tauschii]	LOX16_SOLTU RecName: Full=Linoleate 9S-lipoxygenase 6; EC=1.13.11.58; AltName: Full=Lipoxygenase 1-5; Short=StLOX1; Short=lox1:St:3; Flags: Fragment;	A0A3B5Y162_WHEAT RecName: Full=Lipoxygenase {ECO:0000256|RuleBase:RU003975}; EC=1.13.11.- {ECO:0000256|RuleBase:RU003975};	At3g22400	GO:0005737,cytoplasm; GO:1990136,linoleate 9S-lipoxygenase activity; GO:0046872,metal ion binding; GO:0016702,oxidoreductase activity, acting on single donors with incorporation of molecular oxygen, incorporation of two atoms of oxygen; GO:0006633,fatty acid biosynthetic process; GO:0034440,lipid oxidation; GO:0031408,oxylipin biosynthetic process; GO:0003674,molecular_function; GO:0003824,cataly…	PF00305.19:Lipoxygenase	--	--	--
TraesCS1A02G213900	FALSE	TRUE	FALSE	FALSE	4.86	1.27	1.32	5.11	4.19	3.72	4.26	4.98	4.38	2.19	3.57	5.19	2.05	2.61	2.18	1.82	1.06	2	1.89	2.09	2.12	1.44	1.96	2.4	1A	377023380	377028566	+	TraesCS1A02G213900	--	K17065 dynamin 1-like protein [EC:3.6.5.5] | (RefSeq) dynamin GTPase (A)	--	dynamin-related protein 1E-like [Aegilops tauschii subsp. tauschii]	DRP1E_ARATH RecName: Full=Phragmoplastin DRP1E {ECO:0000305}; EC=3.6.5.- {ECO:0000250|UniProtKB:P42697}; AltName: Full=Dynamin-like protein 1E {ECO:0000303|PubMed:11351070, ECO:0000303|PubMed:12834397, ECO:0000303|PubMed:14750516}; AltName: Full=Dynamin-like protein 4 {ECO:0000303|PubMed:12671086, ECO:0000303|PubMed:14750516}; AltName: Full=Dynamin-like protein DLP2 {ECO:0000303|PubMed:14750516};…	A0A3B5Y174_WHEAT SubName: Full=Uncharacterized protein {ECO:0000313|EnsemblPlants:TraesCS1A02G213900.2};	At3g60190	GO:0005737,cytoplasm; GO:0005829,cytosol; GO:0016020,membrane; GO:0005874,microtubule; GO:0005739,mitochondrion; GO:0009524,phragmoplast; GO:0005886,plasma membrane; GO:0009506,plasmodesma; GO:0005774,vacuolar membrane; GO:0005773,vacuole; GO:0005525,GTP binding; GO:0003924,GTPase activity; GO:0008017,microtubule binding; GO:0007049,cell cycle; GO:0051301,cell division; GO:0050832,defense respons…	PF01031.20:Dynamin central region	--	--	--
TraesCS1A02G214700	TRUE	FALSE	FALSE	FALSE	1.46	0.65	0.71	0	0.17	0.13	0	0	0	0	0	0	5.06	1.89	2.08	0	0.09	0.14	0	0	0	0	0	0	1A	377613069	377615762	+	TraesCS1A02G214700	--	K01193 beta-fructofuranosidase [EC:3.2.1.26] | (RefSeq) beta-fructofuranosidase, insoluble isoenzyme 3-like (A)	ko00052: Galactose metabolism; ko00500: Starch and sucrose metabolism; ko01100: Metabolic pathways; ko01110: Biosynthesis of secondary metabolites	beta-fructofuranosidase, insoluble isoenzyme 3-like [Aegilops tauschii subsp. tauschii]	INV3_ORYSI RecName: Full=Beta-fructofuranosidase, insoluble isoenzyme 3; EC=3.2.1.26; AltName: Full=Cell wall beta-fructosidase 3; AltName: Full=Invertase 3; AltName: Full=OsCIN3; AltName: Full=Sucrose hydrolase 3; Flags: Precursor;	A0A3B5Y044_WHEAT SubName: Full=Uncharacterized protein {ECO:0000313|EnsemblPlants:TraesCS1A02G214700.1};	At3g13790	GO:0048046,apoplast; GO:0005618,cell wall; GO:0004564,beta-fructofuranosidase activity; GO:0005975,carbohydrate metabolic process; GO:0003674,molecular_function; GO:0003824,catalytic activity; GO:0004553,hydrolase activity, hydrolyzing O-glycosyl compounds; GO:0016787,hydrolase activity; GO:0016798,hydrolase activity, acting on glycosyl bonds; GO:0008150,biological_process; GO:0008152,metabolic p…	PF00251.20:Glycosyl hydrolases family 32 N-terminal domain	--	--	--
TraesCS1A02G215100	TRUE	FALSE	FALSE	FALSE	1.41	2.17	1.98	0.59	0.56	1.26	0.43	0.74	0.25	3.55	3.19	6.16	0.54	0.57	0.2	0.18	0.15	0.41	0.3	0.33	0.51	4.81	2.26	2.83	1A	380261964	380264364	-	TraesCS1A02G215100	--	K10663 E3 ubiquitin-protein ligase ATL4 [EC:2.3.2.27] | (RefSeq) RING-H2 finger protein ATL5 (A)	--	E3 ubiquitin-protein ligase ATL4-like [Aegilops tauschii subsp. tauschii]	ATL13_ARATH RecName: Full=RING-H2 finger protein ATL13; EC=2.3.2.27 {ECO:0000305}; AltName: Full=RING-type E3 ubiquitin transferase ATL13 {ECO:0000305};	A0A446IZI0_TRITD RecName: Full=RING-type domain-containing protein {ECO:0000259|PROSITE:PS50089};	At4g30400	GO:0016021,integral component of membrane; GO:0005886,plasma membrane; GO:0046872,metal ion binding; GO:0016740,transferase activity; GO:0031625,ubiquitin protein ligase binding; GO:0016567,protein ubiquitination; GO:0080167,response to karrikin; GO:0003674,molecular_function; GO:0005488,binding; GO:0043167,ion binding; GO:0043169,cation binding; GO:0003824,catalytic activity; GO:0005515,protein …	PF13639.6:Ring finger domain	--	--	--
TraesCS1A02G215400	FALSE	TRUE	FALSE	FALSE	1.25	1.28	1.9	1.88	1.1	1.68	12.55	3.34	7.71	3.4	3.51	10.48	1.07	1.52	1.09	5.22	2.16	5.02	7.81	11.14	11.26	5.03	5.95	5.66	1A	380939668	380973697	+	TraesCS1A02G215400	--	K19525 vacuolar protein sorting-associated protein 13A/C | (RefSeq) uncharacterized protein LOC123052093 (A)	--	uncharacterized protein LOC109732134 isoform X1 [Aegilops tauschii subsp. tauschii]	--	A0A3B5Y0E0_WHEAT SubName: Full=Uncharacterized protein {ECO:0000313|EnsemblPlants:TraesCS1A02G215400.1};	At1g48090	GO:0019898,extrinsic component of membrane; GO:0045053,protein retention in Golgi apparatus; GO:0006623,protein targeting to vacuole; GO:0008104,protein localization; GO:0008150,biological_process; GO:0009987,cellular process; GO:0032507,maintenance of protein location in cell; GO:0033036,macromolecule localization; GO:0033365,protein localization to organelle; GO:0034067,protein localization to …	PF16908.5:Vacuolar sorting-associated protein 13, N-terminal	--	--	--
TraesCS1A02G215500	FALSE	FALSE	TRUE	FALSE	10.76	18.81	37.54	4	1.91	2.47	3.47	3.98	3.41	1.56	2.91	2.14	24.75	39.08	32.53	2.3	1.45	10.53	5.19	6.97	6.26	1.95	2.38	2.53	1A	381096100	381098610	-	TraesCS1A02G215500	Beta-amylase [Source:UniProtKB/TrEMBL%3BAcc:A0A1D5RW46]	K01177 beta-amylase [EC:3.2.1.2] | (RefSeq) beta-amylase 3, chloroplastic-like (A)	ko00500: Starch and sucrose metabolism; ko01100: Metabolic pathways; ko01110: Biosynthesis of secondary metabolites	beta-amylase 3, chloroplastic [Aegilops tauschii subsp. tauschii]	BAM3_ARATH RecName: Full=Beta-amylase 3, chloroplastic; EC=3.2.1.2; AltName: Full=1,4-alpha-D-glucan maltohydrolase; AltName: Full=Beta-amylase 8; AltName: Full=Chloroplast beta-amylase; Short=CT-BMY; Flags: Precursor;	A0A3B5Y0M8_WHEAT RecName: Full=Beta-amylase {ECO:0000256|ARBA:ARBA00012594, ECO:0000256|RuleBase:RU000509}; EC=3.2.1.2 {ECO:0000256|ARBA:ARBA00012594, ECO:0000256|RuleBase:RU000509};	At4g17090	GO:0009570,chloroplast stroma; GO:0005829,cytosol; GO:0102229,amylopectin maltohydrolase activity; GO:0016161,beta-amylase activity; GO:0000024,maltose biosynthetic process; GO:0009409,response to cold; GO:0005983,starch catabolic process; GO:0003674,molecular_function; GO:0003824,catalytic activity; GO:0004553,hydrolase activity, hydrolyzing O-glycosyl compounds; GO:0016787,hydrolase activity; G…	PF01373.17:Glycosyl hydrolase family 14	--	--	--
TraesCS1A02G216100	FALSE	TRUE	FALSE	FALSE	0.05	0	0	0.69	2.34	3.72	1.12	0.7	0.74	0.16	0	0.36	0	0	0	0	0	0	0	0	0	0	0	0	1A	382101017	382101526	+	TraesCS1A02G216100	--	--	--	uncharacterized protein LOC109775224 isoform X2 [Aegilops tauschii subsp. tauschii]	--	A0A3B5Y0N3_WHEAT SubName: Full=Uncharacterized protein {ECO:0000313|EnsemblPlants:TraesCS1A02G216100.1.cds1};	--	--	--	--	--	--
TraesCS1A02G216200	FALSE	TRUE	FALSE	FALSE	0.27	1.55	0.35	2.65	2.58	3.26	0.07	0	0.06	0.41	0.32	0.54	0.07	0.05	0.26	0.1	0.05	0.08	0	0	0.1	0	0	0	1A	382247307	382251003	+	TraesCS1A02G216200	Polyadenylate-binding protein 1 [Source:Projected from Arabidopsis thaliana (AT5G51120) UniProtKB/TrEMBL%3BAcc:F4KBV3]	K14396 polyadenylate-binding protein 2 | (RefSeq) polyadenylate-binding protein 1-like isoform X1 (A)	ko03015: mRNA surveillance pathway	polyadenylate-binding protein 1-like [Aegilops tauschii subsp. tauschii]	PABN1_ARATH RecName: Full=Polyadenylate-binding protein 1 {ECO:0000303|PubMed:18479511}; Short=AtPabN1 {ECO:0000303|PubMed:18479511}; Short=Poly(A)-binding protein 1 {ECO:0000303|PubMed:18479511}; AltName: Full=Nuclear poly(A)-binding protein 1 {ECO:0000305}; AltName: Full=Poly(A)-binding protein I {ECO:0000305}; Short=PABI {ECO:0000305};	A0A3B5Y1A3_WHEAT RecName: Full=RRM domain-containing protein {ECO:0000259|PROSITE:PS50102};	At5g51120	GO:0005737,cytoplasm; GO:0016607,nuclear speck; GO:0003723,RNA binding; GO:0006397,mRNA processing; GO:0003674,molecular_function; GO:0003676,nucleic acid binding; GO:0005488,binding; GO:0097159,organic cyclic compound binding; GO:1901363,heterocyclic compound binding; GO:0006139,nucleobase-containing compound metabolic process; GO:0006396,RNA processing; GO:0006725,cellular aromatic compound met…	PF00076.22:RNA recognition motif. (a.k.a. RRM, RBD, or RNP domain)	--	--	--
TraesCS1A02G217100	FALSE	FALSE	TRUE	FALSE	9.09	9.08	9.22	0.97	0.86	2.11	0.76	1.36	0.87	0.2	0.03	0	13.63	17.72	12.89	1.23	1.22	3.73	4.02	0.87	6.37	0.07	0.27	0.11	1A	385271361	385272314	+	TraesCS1A02G217100	PRA1 family protein [Source:UniProtKB/TrEMBL%3BAcc:A0A1D5RUP1]	--	--	uncharacterized protein LOC109755278 [Aegilops tauschii subsp. tauschii]	--	A0A3B5Y1B2_WHEAT RecName: Full=PRA1 family protein {ECO:0000256|RuleBase:RU363107};	--	GO:0016021,integral component of membrane; GO:0005575,cellular_component; GO:0016020,membrane; GO:0031224,intrinsic component of membrane; GO:0110165,cellular anatomical entity	PF03208.19:PRA1 family protein	--	--	--
TraesCS1A02G218400	FALSE	FALSE	FALSE	TRUE	2.55	0.56	2.32	2.1	2.11	2.18	2.76	2.36	2.56	4.24	4	6.72	2.62	2.49	1.89	2.61	0.71	1.64	1.99	1.92	3.34	2.65	2	2.55	1A	387022762	387028345	+	TraesCS1A02G218400	--	K06174 ATP-binding cassette, sub-family E, member 1 | (RefSeq) ABC transporter E family member 2-like isoform X1 (A)	--	ABC transporter E family member 2-like isoform X1 [Aegilops tauschii subsp. tauschii]	AB2E_ARATH RecName: Full=ABC transporter E family member 2; Short=ABC transporter ABCE.2; Short=AtABCE2; AltName: Full=RNase L inhibitor-like protein 2; Short=AtRLI2; Short=AthaRLI2;	A0A3B5Y089_WHEAT SubName: Full=Uncharacterized protein {ECO:0000313|EnsemblPlants:TraesCS1A02G218400.1};	At4g19210	GO:0005829,cytosol; GO:0016020,membrane; GO:0051539,4 iron, 4 sulfur cluster binding; GO:0005524,ATP binding; GO:0042626,ATPase-coupled transmembrane transporter activity; GO:0005506,iron ion binding; GO:0043024,ribosomal small subunit binding; GO:0000054,ribosomal subunit export from nucleus; GO:0006413,translational initiation; GO:0006415,translational termination; GO:0003674,molecular_function…	PF00005.27:ABC transporter	--	--	--
TraesCS1A02G218900	TRUE	FALSE	TRUE	FALSE	11.04	19.61	14.83	12.75	13.73	13.21	10.25	10.93	7.99	7.01	7.98	12.05	7.52	8.05	5.06	7.83	5.54	7.99	3.86	3.96	4.32	6.23	12.68	6.44	1A	387520024	387524441	-	TraesCS1A02G218900	--	K14165 atypical dual specificity phosphatase [EC:3.1.3.16 3.1.3.48] | (RefSeq) putative dual specificity protein phosphatase DSP8 (A)	--	putative dual specificity protein phosphatase DSP8 [Aegilops tauschii subsp. tauschii]	TPMT1_ARATH RecName: Full=Phosphatidylglycerophosphate phosphatase PTPMT1 {ECO:0000303|PubMed:29476828}; EC=3.1.3.27 {ECO:0000305|PubMed:29476828}; AltName: Full=Protein TYROSINE PHOSPHATASE LOCALIZED TO THE MITOCHONDRION 1 {ECO:0000303|PubMed:29476828}; AltName: Full=Putative dual specificity protein phosphatase DSP8 {ECO:0000303|Ref.1}; EC=3.1.3.16 {ECO:0000250|UniProtKB:P0C089}; EC=3.1.3.48 {E…	A0A3B5Y0I6_WHEAT SubName: Full=Uncharacterized protein {ECO:0000313|EnsemblPlants:TraesCS1A02G218900.1};	At2g35680	GO:0008962,phosphatidylglycerophosphatase activity; GO:0004439,phosphatidylinositol-4,5-bisphosphate 5-phosphatase activity; GO:0106306,protein serine phosphatase activity; GO:0106307,protein threonine phosphatase activity; GO:0004725,protein tyrosine phosphatase activity; GO:0008138,protein tyrosine/serine/threonine phosphatase activity; GO:0006655,phosphatidylglycerol biosynthetic process; GO:0…	PF00782.20:Dual specificity phosphatase, catalytic domain	--	--	--
TraesCS1A02G219200	FALSE	TRUE	FALSE	FALSE	0	2.23	0.95	4.56	1.9	2.6	15.48	5.75	12.45	3.38	5.24	1.46	0.11	1.25	0.35	0.86	0.4	0.54	7.05	5.67	7.09	8.86	11.35	4.42	1A	387840338	387841862	-	TraesCS1A02G219200	--	K09338 homeobox-leucine zipper protein | (RefSeq) homeobox-leucine zipper protein HOX1-like (A)	--	homeobox-leucine zipper protein HOX1-like [Aegilops tauschii subsp. tauschii]	HOX1_ORYSI RecName: Full=Homeobox-leucine zipper protein HOX1; AltName: Full=HD-ZIP protein HOX1; AltName: Full=Homeodomain transcription factor HOX1; AltName: Full=OsHox1;	A0A3B5Y1E3_WHEAT RecName: Full=Homeobox domain-containing protein {ECO:0000259|PROSITE:PS50071};	At4g16780	GO:0005634,nucleus; GO:0000981,DNA-binding transcription factor activity, RNA polymerase II-specific; GO:0043565,sequence-specific DNA binding; GO:0003674,molecular_function; GO:0003700,DNA-binding transcription factor activity; GO:0140110,transcription regulator activity; GO:0003676,nucleic acid binding; GO:0003677,DNA binding; GO:0005488,binding; GO:0097159,organic cyclic compound binding; GO:1…	PF04618.12:HD-ZIP protein N terminus	HB-HD-ZIP	TF	HB->HB-HD-ZIP
TraesCS1A02G219700	FALSE	TRUE	FALSE	FALSE	0	2.05	0	58.65	73.23	73.66	0.57	1.14	0.62	0	0.24	0.29	1.69	0.4	1.03	271.4	206.5	140.6	0.46	9.66	0.19	0	0	0	1A	388829645	388832482	+	TraesCS1A02G219700	--	--	--	uncharacterized protein LOC109735229 [Aegilops tauschii subsp. tauschii]	--	A0A3B5Y1E8_WHEAT SubName: Full=Uncharacterized protein {ECO:0000313|EnsemblPlants:TraesCS1A02G219700.1};	At5g11220	--	--	--	--	--
TraesCS1A02G220000	FALSE	FALSE	TRUE	FALSE	0	1.63	1.78	4.41	2.47	3.47	4.71	7.01	6.07	0.49	1.46	0.68	2.43	2.24	1.69	7.63	2.5	7.66	23.01	16.33	41.33	0.57	0.65	0.77	1A	388849047	388850291	+	TraesCS1A02G220000	--	K09286 EREBP-like factor | (RefSeq) dehydration-responsive element-binding protein 3-like (A)	--	ethylene-responsive transcription factor ERF039-like [Aegilops tauschii subsp. tauschii]	DREB3_ARATH RecName: Full=Dehydration-responsive element-binding protein 3; AltName: Full=Protein TINY 2;	A0A446IZW5_TRITD RecName: Full=AP2/ERF domain-containing protein {ECO:0000259|PROSITE:PS51032};	At5g11590	GO:0005634,nucleus; GO:0003700,DNA-binding transcription factor activity; GO:0043565,sequence-specific DNA binding; GO:0009873,ethylene-activated signaling pathway; GO:0045893,positive regulation of transcription, DNA-templated; GO:0003674,molecular_function; GO:0140110,transcription regulator activity; GO:0003676,nucleic acid binding; GO:0003677,DNA binding; GO:0005488,binding; GO:0097159,organi…	PF00847.20:AP2 domain	AP2/ERF-ERF	TF	AP2/ERF->AP2/ERF-ERF
TraesCS1A02G220100	TRUE	FALSE	FALSE	FALSE	1.35	1.58	1.3	0.54	0.75	0.29	0.5	0.45	0.78	0	0.09	0.03	2.43	3.52	2.75	0.03	0.49	0.84	1.01	0.22	1.67	0.06	0.1	0.05	1A	388941479	388944988	-	TraesCS1A02G220100	--	--	--	uncharacterized protein LOC109741642 [Aegilops tauschii subsp. tauschii]	--	A0A3B5Y0T2_WHEAT SubName: Full=Uncharacterized protein {ECO:0000313|EnsemblPlants:TraesCS1A02G220100.1};	At5g47400	GO:0016021,integral component of membrane; GO:0004568,chitinase activity; GO:0050832,defense response to fungus; GO:0003674,molecular_function; GO:0003824,catalytic activity; GO:0004553,hydrolase activity, hydrolyzing O-glycosyl compounds; GO:0016787,hydrolase activity; GO:0016798,hydrolase activity, acting on glycosyl bonds; GO:0006950,response to stress; GO:0006952,defense response; GO:0008150,…	PF14724.6:Mitochondrial-associated sphingomyelin phosphodiesterase	--	--	--
TraesCS1A02G220400	TRUE	FALSE	FALSE	FALSE	11.85	15.39	16.92	4.72	3.3	2.31	1.26	0.65	1.44	1.11	0.26	0.78	36.44	28.83	28.66	6.22	3.17	3.08	0.46	1.23	1.08	1.68	0.73	1.91	1A	389767598	389771000	+	TraesCS1A02G220400	--	--	--	cell number regulator 6-like [Aegilops tauschii subsp. tauschii]	CNR6_MAIZE RecName: Full=Cell number regulator 6; AltName: Full=ZmCNR06;	A0A446IZX6_TRITD SubName: Full=Uncharacterized protein {ECO:0000313|EMBL:VAH06378.1};	At2g45010	GO:0016021,integral component of membrane; GO:0005575,cellular_component; GO:0016020,membrane; GO:0031224,intrinsic component of membrane; GO:0110165,cellular anatomical entity	PF04749.17:PLAC8 family	--	--	--
TraesCS1A02G220500	TRUE	FALSE	TRUE	FALSE	7.74	7.72	4.91	0.66	3.97	4.5	1.69	1.12	1.63	4.13	4.78	6.85	24.86	22.12	25.25	8.76	3.49	3.99	3.27	4.03	4.95	11.25	6.93	9.29	1A	389798305	389802522	+	TraesCS1A02G220500	--	--	--	hypothetical protein TRIUR3_07752 [Triticum urartu]	CNR6_MAIZE RecName: Full=Cell number regulator 6; AltName: Full=ZmCNR06;	A0A3B5Y1G2_WHEAT SubName: Full=Uncharacterized protein {ECO:0000313|EnsemblPlants:TraesCS1A02G220500.1};	At2g45010	GO:0016021,integral component of membrane; GO:0005575,cellular_component; GO:0016020,membrane; GO:0031224,intrinsic component of membrane; GO:0110165,cellular anatomical entity	PF04749.17:PLAC8 family	--	--	--
TraesCS1A02G221600	TRUE	FALSE	FALSE	FALSE	26.47	36.28	40.86	0.02	0	0.54	0	0.13	0	0	0.03	0	10.43	14.58	13.84	0	0.05	0.4	0	0	0	0	0.08	0.02	1A	390708277	390710135	+	TraesCS1A02G221600	GATA transcription factor [Source:UniProtKB/TrEMBL%3BAcc:A0A1D5RW78]	K21630 GATA-type zinc finger protein 1 | (RefSeq) GATA transcription factor 7-like (A)	--	GATA transcription factor 2-like [Aegilops tauschii subsp. tauschii]	GATA4_ARATH RecName: Full=GATA transcription factor 4; Short=AtGATA-4;	A0A3B5Y0V3_WHEAT SubName: Full=GATA transcription factor {ECO:0000313|EnsemblPlants:TraesCS1A02G221600.1};	At3g60530	GO:0005634,nucleus; GO:0003700,DNA-binding transcription factor activity; GO:0000976,transcription regulatory region sequence-specific DNA binding; GO:0008270,zinc ion binding; GO:0030154,cell differentiation; GO:0045893,positive regulation of transcription, DNA-templated; GO:0009416,response to light stimulus; GO:0003674,molecular_function; GO:0140110,transcription regulator activity; GO:0001067…	PF00320.27:GATA zinc finger	C2C2-GATA	TF	C2C2->C2C2-GATA
TraesCS1A02G221700	TRUE	FALSE	TRUE	FALSE	7.91	9.88	20.92	5.17	3.61	7.28	0.48	1.21	0.55	0.33	0.41	0.64	28.46	37.96	26.35	1.62	3.79	5.01	1.17	3.85	2.7	1.2	0.82	0.56	1A	391235429	391237088	+	TraesCS1A02G221700	--	--	--	uncharacterized protein LOC109741654 isoform X2 [Aegilops tauschii subsp. tauschii]	--	A0A446J015_TRITD SubName: Full=Uncharacterized protein {ECO:0000313|EMBL:VAH06419.1};	--	GO:0016021,integral component of membrane; GO:0005575,cellular_component; GO:0016020,membrane; GO:0031224,intrinsic component of membrane; GO:0110165,cellular anatomical entity	PF10457.9:Cholesterol-capturing domain	--	--	--
TraesCS1A02G221900	TRUE	FALSE	FALSE	FALSE	22.64	19.24	13.05	16.1	13.02	12.51	28.2	27.74	24.5	30.27	26.09	37.34	42.4	44.25	43.1	17.35	15.5	23.33	15.22	16.65	25.48	27.97	43.97	23.48	1A	391256779	391260253	-	TraesCS1A02G221900	--	K09286 EREBP-like factor | (RefSeq) dehydration-responsive element-binding protein 2A-like (A)	--	DREB transcription factor 4A [Triticum aestivum]	DRE2B_ORYSJ RecName: Full=Dehydration-responsive element-binding protein 2B; Short=OsDREB2B;	A0A452YWE3_AEGTS RecName: Full=AP2/ERF domain-containing protein {ECO:0000259|PROSITE:PS51032};	At5g05410	GO:0005634,nucleus; GO:0005886,plasma membrane; GO:0003677,DNA binding; GO:0003700,DNA-binding transcription factor activity; GO:0045893,positive regulation of transcription, DNA-templated; GO:0009408,response to heat; GO:0009651,response to salt stress; GO:0009414,response to water deprivation; GO:0003674,molecular_function; GO:0003676,nucleic acid binding; GO:0005488,binding; GO:0097159,organic…	PF00847.20:AP2 domain	AP2/ERF-ERF	TF	AP2/ERF->AP2/ERF-ERF
TraesCS1A02G224600	TRUE	FALSE	FALSE	FALSE	0	0	0	23.59	12.49	3.06	29.09	2081.07	1501.5	521.93	507.78	102.36	14.89	20.82	7.77	5.48	2.56	10.07	971.02	34.57	65.86	314.14	986.23	111.88	1A	394587930	394588284	+	TraesCS1A02G224600	Em protein [Source:UniProtKB/TrEMBL%3BAcc:Q9ZR70]	--	--	Em protein [Triticum aestivum]	EM3_WHEAT RecName: Full=Em protein H2;	Q9ZR70_WHEAT SubName: Full=Em protein {ECO:0000313|EMBL:CAA65311.1, ECO:0000313|EnsemblPlants:TraesCS1A02G224600.1};	At2g40170	GO:0005829,cytosol; GO:0009737,response to abscisic acid; GO:0008150,biological_process; GO:0009719,response to endogenous stimulus; GO:0009725,response to hormone; GO:0010033,response to organic substance; GO:0033993,response to lipid; GO:0042221,response to chemical; GO:0050896,response to stimulus; GO:0097305,response to alcohol; GO:1901700,response to oxygen-containing compound; GO:0005575,ce…	PF00477.17:Small hydrophilic plant seed protein	--	--	--
TraesCS1A02G227000	FALSE	FALSE	TRUE	FALSE	9.03	5.43	6.18	13.51	9.61	9.83	12.76	12.19	15.4	35.41	36.3	50.78	8.33	4.3	9.14	10.74	5.57	8.14	3.26	7.1	5.76	22.06	21.78	24.38	1A	397737103	397743609	-	TraesCS1A02G227000	--	K13510 lysophosphatidylcholine acyltransferase / lyso-PAF acetyltransferase [EC:2.3.1.23 2.3.1.67] | (RefSeq) lysophospholipid acyltransferase LPEAT1-like (A)	ko00564: Glycerophospholipid metabolism; ko00565: Ether lipid metabolism; ko01100: Metabolic pathways	lysophospholipid acyltransferase LPEAT1 [Aegilops tauschii subsp. tauschii]	LPCT1_ARATH RecName: Full=Lysophospholipid acyltransferase LPEAT1; EC=2.3.1.25; AltName: Full=Lysophosphatidylethanolamine acyltransferase 1; Short=AtLPEAT1;	A0A3B5Y117_WHEAT RecName: Full=PlsC domain-containing protein {ECO:0000259|SMART:SM00563};	At1g80950	GO:0005783,endoplasmic reticulum; GO:0005789,endoplasmic reticulum membrane; GO:0016021,integral component of membrane; GO:0005634,nucleus; GO:0047159,1-alkenylglycerophosphocholine O-acyltransferase activity; GO:0071618,lysophosphatidylethanolamine acyltransferase activity; GO:0050200,plasmalogen synthase activity; GO:0008654,phospholipid biosynthetic process; GO:0006644,phospholipid metabolic p…	PF01553.21:Acyltransferase	--	--	--
TraesCS1A02G228200	FALSE	FALSE	FALSE	TRUE	7.11	2.83	4.88	3.81	1.18	2.11	5.27	11.82	7.67	4.16	4.78	7.23	6.66	4.42	7.33	0.98	1.15	3.1	7.13	3.55	10.46	1.96	1.77	2.62	1A	399471123	399474373	-	TraesCS1A02G228200	--	K17506 protein phosphatase 1L [EC:3.1.3.16] | (RefSeq) protein phosphatase 2C catalytic subunit (A)	--	probable protein phosphatase 2C 48 [Aegilops tauschii subsp. tauschii]	P2C48_ORYSJ RecName: Full=Probable protein phosphatase 2C 48; Short=OsPP2C48; EC=3.1.3.16;	A0A3B5Y0V2_WHEAT RecName: Full=Protein-serine/threonine phosphatase {ECO:0000256|ARBA:ARBA00013081}; EC=3.1.3.16 {ECO:0000256|ARBA:ARBA00013081};	At3g05640	GO:0005829,cytosol; GO:0005634,nucleus; GO:0046872,metal ion binding; GO:0106306,protein serine phosphatase activity; GO:0106307,protein threonine phosphatase activity; GO:0003674,molecular_function; GO:0005488,binding; GO:0043167,ion binding; GO:0043169,cation binding; GO:0003824,catalytic activity; GO:0004721,phosphoprotein phosphatase activity; GO:0004722,protein serine/threonine phosphatase a…	PF00481.21:Protein phosphatase 2C	--	--	--
TraesCS1A02G228700	FALSE	TRUE	TRUE	FALSE	104.2	178.84	106.18	62.89	60.49	47.12	0.11	5.58	2.54	0.96	0.31	0.6	93.03	84.4	86.47	13.46	25.74	24.29	0	0	0	0	0.88	0.87	1A	400955575	400956033	+	TraesCS1A02G228700	Histone H2B [Source:UniProtKB/TrEMBL%3BAcc:A0A341NNT0]	K11252 histone H2B | (RefSeq) histone H2B.1-like (A)	--	histone H2B.1 [Sorghum bicolor]	H2B2_ORYSI RecName: Full=Histone H2B.2;	A0A453IDB9_AEGTS SubName: Full=Uncharacterized protein {ECO:0000313|EnsemblPlants:AET4Gv20523400.6};	At5g22880	GO:0000786,nucleosome; GO:0005634,nucleus; GO:0003677,DNA binding; GO:0046982,protein heterodimerization activity; GO:0003674,molecular_function; GO:0003676,nucleic acid binding; GO:0005488,binding; GO:0097159,organic cyclic compound binding; GO:1901363,heterocyclic compound binding; GO:0005515,protein binding; GO:0046983,protein dimerization activity; GO:0000785,chromatin; GO:0005575,cellular_co…	PF00125.24:Core histone H2A/H2B/H3/H4	--	--	--
TraesCS1A02G228800	FALSE	TRUE	FALSE	FALSE	33.5	22.81	20.85	42.28	48.22	30.51	0.13	2.35	1.06	0	0	0	15.66	12.28	16.73	4.97	8.12	8.8	0	0	0	0	0	0	1A	400960825	400962361	+	TraesCS1A02G228800	--	K11253 histone H3 | (RefSeq) histone H3.2 (A)	--	unknown [Medicago truncatula]	H32_ARATH RecName: Full=Histone H3.2; AltName: Full=Histone H3.1;	A0A3B6PGG5_WHEAT SubName: Full=Uncharacterized protein {ECO:0000313|EnsemblPlants:TraesCS6B02G084800.1};	At3g27360	GO:0010369,chromocenter; GO:0005829,cytosol; GO:0005576,extracellular region; GO:0000786,nucleosome; GO:0005634,nucleus; GO:0005886,plasma membrane; GO:0009536,plastid; GO:0003677,DNA binding; GO:0046982,protein heterodimerization activity; GO:0003674,molecular_function; GO:0003676,nucleic acid binding; GO:0005488,binding; GO:0097159,organic cyclic compound binding; GO:1901363,heterocyclic compou…	PF00125.24:Core histone H2A/H2B/H3/H4	--	--	--
TraesCS1A02G229000	FALSE	TRUE	TRUE	FALSE	252.62	242	151.46	147.22	111.15	89.12	0.48	10.93	2.95	0.47	0.26	0	144.15	146.65	154.62	7.33	26.86	33.76	0	0	0.04	0	0.11	0	1A	400974762	400975411	-	TraesCS1A02G229000	Histone H3 [Source:UniProtKB/TrEMBL%3BAcc:A0A077RTJ8]	K11253 histone H3 | (RefSeq) histone H3.2-like (A)	--	Histone superfamily protein [Theobroma cacao]	H32_MEDSA RecName: Full=Histone H3.2; AltName: Full=Histone H3.1; AltName: Full=Major histone H3;	A0A452YYG2_AEGTS RecName: Full=Histone domain-containing protein {ECO:0000259|Pfam:PF00125};	At3g27360	GO:0000786,nucleosome; GO:0005634,nucleus; GO:0003677,DNA binding; GO:0046982,protein heterodimerization activity; GO:0003674,molecular_function; GO:0003676,nucleic acid binding; GO:0005488,binding; GO:0097159,organic cyclic compound binding; GO:1901363,heterocyclic compound binding; GO:0005515,protein binding; GO:0046983,protein dimerization activity; GO:0000785,chromatin; GO:0005575,cellular_co…	PF00125.24:Core histone H2A/H2B/H3/H4	--	--	--
TraesCS1A02G229100	FALSE	TRUE	FALSE	FALSE	122.1	110.15	81.78	68.78	41.92	49.02	0.36	3.89	1.48	0.11	0.12	0	90.98	87.98	86.38	3.87	13.48	17.86	1.26	0	0	0.24	0.62	0.25	1A	401226676	401227405	-	TraesCS1A02G229100	Histone H2B [Source:UniProtKB/TrEMBL%3BAcc:A0A341NPS8]	K11252 histone H2B | (RefSeq) histone H2B.1-like (A)	--	histone H2B.1 [Sorghum bicolor]	H2B2_ORYSI RecName: Full=Histone H2B.2;	A0A3B5Y0W1_WHEAT RecName: Full=Histone H2B {ECO:0000256|RuleBase:RU000451};	At5g22880	GO:0000786,nucleosome; GO:0005634,nucleus; GO:0003677,DNA binding; GO:0046982,protein heterodimerization activity; GO:0003674,molecular_function; GO:0003676,nucleic acid binding; GO:0005488,binding; GO:0097159,organic cyclic compound binding; GO:1901363,heterocyclic compound binding; GO:0005515,protein binding; GO:0046983,protein dimerization activity; GO:0000785,chromatin; GO:0005575,cellular_co…	PF00125.24:Core histone H2A/H2B/H3/H4	--	--	--
TraesCS1A02G229300	FALSE	TRUE	FALSE	FALSE	0	0	0	0.61	0.53	1.46	25.38	22.96	24.95	12.5	10.42	36.7	0	0	0	0.13	0	0.05	18.92	38.86	25.35	8.75	3.5	9.35	1A	401638408	401649088	-	TraesCS1A02G229300	--	K01188 beta-glucosidase [EC:3.2.1.21] | (RefSeq) beta-glucosidase 22-like (A)	ko00460: Cyanoamino acid metabolism; ko00500: Starch and sucrose metabolism; ko00999: Biosynthesis of various plant secondary metabolites; ko01100: Metabolic pathways; ko01110: Biosynthesis of secondary metabolites	beta-glucosidase 22-like isoform X2 [Aegilops tauschii subsp. tauschii]	BGL22_ORYSJ RecName: Full=Beta-glucosidase 22; Short=Os5bglu22; EC=3.2.1.21; Flags: Precursor;	A0A446J0N6_TRITD RecName: Full=4-hydroxy-7-methoxy-3-oxo-3,4-dihydro-2H-1,4-benzoxazin-2-yl glucosidebeta-D-glucosidase {ECO:0000256|ARBA:ARBA00012857}; EC=3.2.1.182 {ECO:0000256|ARBA:ARBA00012857};	At1g02850	GO:0008422,beta-glucosidase activity; GO:0102483,scopolin beta-glucosidase activity; GO:0005975,carbohydrate metabolic process; GO:0003674,molecular_function; GO:0003824,catalytic activity; GO:0004553,hydrolase activity, hydrolyzing O-glycosyl compounds; GO:0015926,glucosidase activity; GO:0016787,hydrolase activity; GO:0016798,hydrolase activity, acting on glycosyl bonds; GO:0008150,biological_p…	PF00232.18:Glycosyl hydrolase family 1	--	--	--
TraesCS1A02G229900	FALSE	TRUE	FALSE	FALSE	17.61	4.48	8.96	13.98	10.26	12.15	12.81	12.41	13.31	32.32	30.13	25.08	7.03	5.93	6.77	4.11	4.89	6.54	5.77	5.39	6.05	38.17	43.51	24.4	1A	402800675	402805290	-	TraesCS1A02G229900	--	K12890 serine/arginine-rich splicing factor 1 | (RefSeq) serine/arginine-rich-splicing factor SR34-like (A)	ko03040: Spliceosome	Pre-mRNA-splicing factor SF2 [Triticum urartu]	SR30_ARATH RecName: Full=Serine/arginine-rich splicing factor SR30; Short=At-SR30; Short=At-SRp30; Short=AtSR30; AltName: Full=SF2/ASF-like splicing modulator Srp30; AltName: Full=Serine-arginine rich RNA binding protein 30;	A0A452YYA6_AEGTS SubName: Full=Uncharacterized protein {ECO:0000313|EnsemblPlants:AET1Gv20570200.1};	At1g09140	GO:0005829,cytosol; GO:0016607,nuclear speck; GO:0005634,nucleus; GO:0005681,spliceosomal complex; GO:0003723,RNA binding; GO:0000398,mRNA splicing, via spliceosome; GO:0003674,molecular_function; GO:0003676,nucleic acid binding; GO:0005488,binding; GO:0097159,organic cyclic compound binding; GO:1901363,heterocyclic compound binding; GO:0000375,RNA splicing, via transesterification reactions; GO:…	PF00076.22:RNA recognition motif. (a.k.a. RRM, RBD, or RNP domain)	--	--	--
TraesCS1A02G233600	FALSE	TRUE	FALSE	FALSE	5.39	5.79	5.18	2.3	2.29	2.85	3.17	1.85	2.33	4.08	4.61	4.08	3.95	4.27	3.71	4.56	5.23	4.88	2.25	2.13	1.7	6.66	8.74	4.43	1A	407330835	407335966	-	TraesCS1A02G233600	--	K20292 conserved oligomeric Golgi complex subunit 5 | (RefSeq) conserved oligomeric Golgi complex subunit 5-like (A)	--	conserved oligomeric Golgi complex subunit 5 [Aegilops tauschii subsp. tauschii]	COG5_ARATH RecName: Full=Conserved oligomeric Golgi complex subunit 5 {ECO:0000303|PubMed:27448097}; Short=COG complex subunit 5 {ECO:0000303|PubMed:27448097}; AltName: Full=Component of oligomeric Golgi complex 5 {ECO:0000303|PubMed:27448097};	A0A3B5Y180_WHEAT RecName: Full=Conserved oligomeric Golgi complex subunit 5 {ECO:0000256|ARBA:ARBA00020974};	At1g67930	GO:0005829,cytosol; GO:0000139,Golgi membrane; GO:0017119,Golgi transport complex; GO:0005739,mitochondrion; GO:0042803,protein homodimerization activity; GO:0006891,intra-Golgi vesicle-mediated transport; GO:0003674,molecular_function; GO:0005488,binding; GO:0005515,protein binding; GO:0042802,identical protein binding; GO:0046983,protein dimerization activity; GO:0006810,transport; GO:0008150,b…	PF10392.9:Golgi transport complex subunit 5	--	--	--
TraesCS1A02G233800	FALSE	TRUE	FALSE	FALSE	3.46	4.9	5.59	1.52	0.85	1.41	0.01	0.11	0	0.21	0.22	0.7	3.71	2.87	1.5	1.35	4.59	4.31	0.16	0.21	0	0.15	0.14	0.17	1A	408491115	408493891	+	TraesCS1A02G233800	--	K16903 L-tryptophan---pyruvate aminotransferase [EC:2.6.1.99] | (RefSeq) tryptophan aminotransferase-related protein 2-like (A)	ko00380: Tryptophan metabolism; ko01100: Metabolic pathways	L-tryptophan--pyruvate aminotransferase 1-like [Aegilops tauschii subsp. tauschii]	TAR2_ORYSJ RecName: Full=Tryptophan aminotransferase-related protein 2 {ECO:0000303|PubMed:22582989}; Short=OsTAR2 {ECO:0000303|PubMed:22582989}; EC=2.6.1.27 {ECO:0000305}; AltName: Full=Protein FISH BONE {ECO:0000303|PubMed:24654985};	A0A446J0Y8_TRITD RecName: Full=Alliinase_C domain-containing protein {ECO:0000259|Pfam:PF04864};	At4g24670	GO:0016846,carbon-sulfur lyase activity; GO:0050362,L-tryptophan:2-oxoglutarate aminotransferase activity; GO:0009851,auxin biosynthetic process; GO:0003674,molecular_function; GO:0003824,catalytic activity; GO:0016829,lyase activity; GO:0008483,transaminase activity; GO:0016740,transferase activity; GO:0016769,transferase activity, transferring nitrogenous groups; GO:0070529,L-tryptophan aminotr…	PF04864.13:Allinase	--	--	--
TraesCS1A02G234500	FALSE	TRUE	FALSE	FALSE	0.99	0.98	1.42	0.29	0.43	0.64	3.08	1.18	2.32	2.06	2.42	1.72	1.19	0.99	0.82	1.34	0.75	1.18	0.78	0.96	1.33	3.49	3.59	2.37	1A	409852087	409857399	-	TraesCS1A02G234500	--	K01246 DNA-3-methyladenine glycosylase I [EC:3.2.2.20] | (RefSeq) translation initiation factor IF-2-like isoform X1 (A)	ko03410: Base excision repair	uncharacterized protein LOC109741694 [Aegilops tauschii subsp. tauschii]	--	A0A3B6FYF9_WHEAT SubName: Full=Uncharacterized protein {ECO:0000313|EnsemblPlants:TraesCS3B02G573200.3};	--	--	--	--	--	--
TraesCS1A02G236900	TRUE	TRUE	FALSE	FALSE	0.01	0.98	1.51	0.92	1.24	0.4	0	0	0	0	0	0	0	0	0.01	0	0	0	0	0	0	0	0	0	1A	420064778	420068159	+	TraesCS1A02G236900	--	K04733 interleukin-1 receptor-associated kinase 4 [EC:2.7.11.1] | (RefSeq) proline-rich receptor-like protein kinase PERK12 (A)	--	Nodulation receptor kinase [Triticum urartu]	HPCA1_ARATH RecName: Full=Leucine-rich repeat receptor protein kinase HPCA1 {ECO:0000305}; EC=2.7.11.1 {ECO:0000269|PubMed:32076270}; AltName: Full=Protein HYDROGEN-PEROXIDE-INDUCED CALCIUM INCREASES 1 {ECO:0000303|PubMed:32076270}; Flags: Precursor;	A0A3B5Y206_WHEAT RecName: Full=Protein kinase domain-containing protein {ECO:0000259|PROSITE:PS50011};	At3g26700	GO:0016021,integral component of membrane; GO:0005886,plasma membrane; GO:0009536,plastid; GO:0005773,vacuole; GO:0005524,ATP binding; GO:0016301,kinase activity; GO:0106310,protein serine kinase activity; GO:0106311,protein threonine kinase activity; GO:0004675,transmembrane receptor protein serine/threonine kinase activity; GO:0009593,detection of chemical stimulus; GO:1901528,hydrogen peroxide…	PF07714.17:Protein tyrosine kinase	--	--	--
TraesCS1A02G238700	TRUE	TRUE	FALSE	FALSE	0	0.61	1.9	6.05	4.56	7.83	5.16	6.64	4.65	22.08	22.41	20.32	4.67	8.18	7.63	14.34	10.06	13.45	8.92	9.67	8.74	31.46	33.9	36.12	1A	425255500	425265407	-	TraesCS1A02G238700	--	K23948 NADH:quinone reductase (non-electrogenic) [EC:1.6.5.9] | (RefSeq) uncharacterized protein LOC112000882 (A)	--	uncharacterized protein LOC109753066 [Aegilops tauschii subsp. tauschii]	--	A0A446J1H2_TRITD RecName: Full=NMO domain-containing protein {ECO:0000259|Pfam:PF03060};	At5g64250	GO:0018580,nitronate monooxygenase activity; GO:0003674,molecular_function; GO:0003824,catalytic activity; GO:0004497,monooxygenase activity; GO:0016491,oxidoreductase activity; GO:0016701,oxidoreductase activity, acting on single donors with incorporation of molecular oxygen; GO:0016703,oxidoreductase activity, acting on single donors with incorporation of molecular oxygen, incorporation of one …	PF03060.15:Nitronate monooxygenase	--	--	--
TraesCS1A02G238800	TRUE	FALSE	FALSE	FALSE	50.76	48.8	39.01	27.12	22.66	37.14	13.96	62.77	33.21	22.25	33.74	27.59	199.1	120.9	176.03	29.44	28.68	36.69	52.45	30.51	34.39	42.51	17.84	34.11	1A	425680688	425681800	-	TraesCS1A02G238800	--	K13448 calcium-binding protein CML | (RefSeq) probable calcium-binding protein CML15 (A)	ko04626: Plant-pathogen interaction	probable calcium-binding protein CML15 [Aegilops tauschii subsp. tauschii]	CML15_ORYSJ RecName: Full=Probable calcium-binding protein CML15; AltName: Full=Calmodulin-like protein 15;	A0A452YZU9_AEGTS SubName: Full=Uncharacterized protein {ECO:0000313|EnsemblPlants:AET1Gv20584900.1};	At1g24620	GO:0005509,calcium ion binding; GO:0003674,molecular_function; GO:0005488,binding; GO:0043167,ion binding; GO:0043169,cation binding; GO:0046872,metal ion binding	PF13499.6:EF-hand domain pair	--	--	--
TraesCS1A02G239100	FALSE	TRUE	FALSE	FALSE	5	4.34	3.45	1.56	1.29	0.73	1.99	1.4	1.21	1.39	1.36	2.83	3.49	4.87	4.94	1.97	3.22	4.68	1.86	1.53	2.04	1.24	2.83	1.57	1A	426518618	426523264	+	TraesCS1A02G239100	--	--	--	uncharacterized protein LOC109733380 isoform X2 [Aegilops tauschii subsp. tauschii]	PICBP_ARATH RecName: Full=Calmodulin binding protein PICBP {ECO:0000305}; AltName: Full=Pathogen-induced CaM-binding protein {ECO:0000303|PubMed:12825696};	A0A3B5Y1F0_WHEAT RecName: Full=CaM_binding domain-containing protein {ECO:0000259|SMART:SM01054};	At2g38800	GO:0005886,plasma membrane; GO:0005516,calmodulin binding; GO:0006952,defense response; GO:0003674,molecular_function; GO:0005488,binding; GO:0005515,protein binding; GO:0006950,response to stress; GO:0008150,biological_process; GO:0050896,response to stimulus; GO:0005575,cellular_component; GO:0016020,membrane; GO:0071944,cell periphery; GO:0110165,cellular anatomical entity	PF07839.11:Plant calmodulin-binding domain	--	--	--
TraesCS1A02G240400	FALSE	TRUE	FALSE	FALSE	0.05	0.74	0.33	1.17	0.98	1.13	0.35	0.16	0.47	0.13	0.17	0.26	0.3	0.38	0.49	1.88	1.87	2.48	0.58	2.91	0.41	0.37	0.08	0.15	1A	427520651	427528030	-	TraesCS1A02G240400	--	--	--	uncharacterized protein LOC109733675 [Aegilops tauschii subsp. tauschii]	--	A0A3B5Y1G4_WHEAT SubName: Full=Uncharacterized protein {ECO:0000313|EnsemblPlants:TraesCS1A02G240400.1};	--	--	--	--	--	--
TraesCS1A02G241500	FALSE	FALSE	TRUE	FALSE	0	4.17	0.35	1.74	1	1.69	0.69	0.67	0.37	0.67	1.44	0.74	0.7	1.83	0.27	2.12	0.74	1.72	2.39	3.64	1.29	1.26	0.76	0.47	1A	429483215	429484117	+	TraesCS1A02G241500	--	--	--	uncharacterized protein LOC109761404 [Aegilops tauschii subsp. tauschii]	--	A0A3B5Y1B3_WHEAT SubName: Full=Uncharacterized protein {ECO:0000313|EnsemblPlants:TraesCS1A02G241500.1.cds1};	At4g25330	GO:0003682,chromatin binding; GO:0003674,molecular_function; GO:0005488,binding	PF16719.5:SAWADEE domain	--	--	--
TraesCS1A02G242300	FALSE	TRUE	FALSE	FALSE	0.78	0.87	1.29	0.04	0.09	0	0.59	0.38	0.11	0.41	0.26	0.19	0.02	0.4	0.26	0.47	0.28	0.3	0	0.23	0.57	0.55	1.03	0.45	1A	430334089	430339310	+	TraesCS1A02G242300	--	K13457 disease resistance protein RPM1 | (RefSeq) disease resistance protein RPM1 (A)	ko04626: Plant-pathogen interaction	putative disease resistance protein RGA4 [Dichanthelium oligosanthes]	R13L1_ARATH RecName: Full=Putative disease resistance RPP13-like protein 1;	A0A3B5Y1J1_WHEAT SubName: Full=Uncharacterized protein {ECO:0000313|EnsemblPlants:TraesCS1A02G242300.1};	At3g14470	GO:0043531,ADP binding; GO:0005524,ATP binding; GO:0006952,defense response; GO:0000166,nucleotide binding; GO:0003674,molecular_function; GO:0005488,binding; GO:0017076,purine nucleotide binding; GO:0030554,adenyl nucleotide binding; GO:0032553,ribonucleotide binding; GO:0032555,purine ribonucleotide binding; GO:0032559,adenyl ribonucleotide binding; GO:0036094,small molecule binding; GO:0043167…	PF00931.22:NB-ARC domain	--	--	--
TraesCS1A02G243100	FALSE	TRUE	FALSE	TRUE	3.4	2.87	2.1	5.15	7.26	6.76	7.67	5.31	5.1	14.82	12.86	14.07	3.07	1.88	2.92	2.94	2.17	1.9	3.01	3.69	2.23	7.14	6.41	4.29	1A	431017431	431031404	-	TraesCS1A02G243100	--	K12603 CCR4-NOT transcription complex subunit 6 [EC:3.1.13.4] | (RefSeq) carbon catabolite repressor protein 4 homolog 4-like (A)	ko03018: RNA degradation	carbon catabolite repressor protein 4 homolog 4-like isoform X1 [Aegilops tauschii subsp. tauschii]	CCR4D_ARATH RecName: Full=Carbon catabolite repressor protein 4 homolog 4 {ECO:0000305}; Short=CCR4 homolog 4 {ECO:0000305}; EC=3.1.13.4 {ECO:0000269|PubMed:26619288}; AltName: Full=Protein HESPERIN {ECO:0000303|PubMed:26619288}; Short=AtHESP {ECO:0000303|PubMed:26619288}; Short=AtHesperin {ECO:0000303|PubMed:26619288};	A0A3B5Y133_WHEAT RecName: Full=Endo/exonuclease/phosphatase domain-containing protein {ECO:0000259|Pfam:PF03372};	At1g31500	GO:0009507,chloroplast; GO:0005737,cytoplasm; GO:0005634,nucleus; GO:0000175,3'-5'-exoribonuclease activity; GO:0004532,exoribonuclease activity; GO:0046872,metal ion binding; GO:0004535,poly(A)-specific ribonuclease activity; GO:0043621,protein self-association; GO:0003723,RNA binding; GO:0000289,nuclear-transcribed mRNA poly(A) tail shortening; GO:0042752,regulation of circadian rhythm; GO:0048…	PF03372.23:Endonuclease/Exonuclease/phosphatase family	--	--	--
TraesCS1A02G244300	TRUE	FALSE	TRUE	TRUE	21.41	22.83	37.17	1.32	1.42	1.32	3.54	2.74	3.05	3.82	5.27	2.42	8.72	18.19	8.66	2.31	0.91	1.71	6.39	5.35	8.44	10.35	15.48	6.93	1A	432559100	432560254	-	TraesCS1A02G244300	Probable membrane-associated kinase regulator 1 [Source:Projected from Arabidopsis thaliana (AT5G26230) UniProtKB/Swiss-Prot%3BAcc:Q3E936]	--	--	probable membrane-associated kinase regulator 1 [Aegilops tauschii subsp. tauschii]	MAKR1_ARATH RecName: Full=Probable membrane-associated kinase regulator 1;	A0A446J1Q9_TRITD SubName: Full=Uncharacterized protein {ECO:0000313|EMBL:VAH07032.1};	At5g26230	GO:0005829,cytosol; GO:0005886,plasma membrane; GO:0009536,plastid; GO:0019210,kinase inhibitor activity; GO:0009742,brassinosteroid mediated signaling pathway; GO:0006629,lipid metabolic process; GO:0009741,response to brassinosteroid; GO:0003674,molecular_function; GO:0004857,enzyme inhibitor activity; GO:0019207,kinase regulator activity; GO:0030234,enzyme regulator activity; GO:0098772,molecu…	--	--	--	--
TraesCS1A02G244400	TRUE	FALSE	FALSE	FALSE	6.56	6.65	3.61	3.61	2.05	4.26	9.16	3.72	6.15	3.04	3.76	3.54	1.75	2.24	1.97	3.68	2.3	3.35	3.56	6.43	6.47	3.71	5.93	3.45	1A	432589952	432592978	-	TraesCS1A02G244400	--	K12600 superkiller protein 3 | (RefSeq) tetratricopeptide repeat protein SKI3 (A)	ko03018: RNA degradation	hypothetical protein TRIUR3_21412 [Triticum urartu]	--	A0A446J1S1_TRITD SubName: Full=Uncharacterized protein {ECO:0000313|EMBL:VAH07034.1};	At5g52420	--	--	--	--	--
TraesCS1A02G244800	FALSE	FALSE	TRUE	TRUE	0	0	0	46.49	31.77	45.83	102.58	52.31	86.9	18.24	28.21	13.44	0	0	0	110.92	11.93	32.95	167.98	180.64	179.43	61.64	61.73	39.34	1A	432852085	432853063	+	TraesCS1A02G244800	--	K09286 EREBP-like factor | (RefSeq) dehydration-responsive element-binding protein 2A-like (A)	--	dehydration-responsive element-binding protein 2C-like [Aegilops tauschii subsp. tauschii]	DRE2C_ORYSJ RecName: Full=Dehydration-responsive element-binding protein 2C; Short=OsDREB2C;	A0A446J1R9_TRITD RecName: Full=AP2/ERF domain-containing protein {ECO:0000259|PROSITE:PS51032};	At5g18450	GO:0005634,nucleus; GO:0003700,DNA-binding transcription factor activity; GO:0000976,transcription regulatory region sequence-specific DNA binding; GO:0045893,positive regulation of transcription, DNA-templated; GO:0003674,molecular_function; GO:0140110,transcription regulator activity; GO:0001067,regulatory region nucleic acid binding; GO:0003676,nucleic acid binding; GO:0003677,DNA binding; GO:…	PF00847.20:AP2 domain	AP2/ERF-ERF	TF	AP2/ERF->AP2/ERF-ERF
TraesCS1A02G244900	TRUE	TRUE	FALSE	FALSE	11.58	10.28	15.69	4.26	3.99	3.8	4.24	3.51	3.36	3.2	2.7	6.26	4.03	5.28	3.61	9.94	6.8	8.17	3.25	3.15	2.55	3.18	2.65	2.48	1A	432951799	432959237	-	TraesCS1A02G244900	--	K15639 PHYB activation tagged suppressor 1 [EC:1.14.-.-] | (RefSeq) cytochrome P450 734A1-like (A)	ko00905: Brassinosteroid biosynthesis; ko01110: Biosynthesis of secondary metabolites	uncharacterized protein LOC109774074 [Aegilops tauschii subsp. tauschii]	MUC21_ARATH RecName: Full=Xylan glycosyltransferase MUCI21 {ECO:0000305}; EC=2.4.-.- {ECO:0000305|PubMed:26482889}; AltName: Full=Protein MUCILAGE-MODIFIED 5 {ECO:0000303|PubMed:11706181}; AltName: Full=Protein MUCILAGE-RELATED 21 {ECO:0000303|PubMed:26482889}; AltName: Full=Putative xylan xylosyltransgerase MUCI21 {ECO:0000303|PubMed:26979331};	A0A3B5Y161_WHEAT SubName: Full=Uncharacterized protein {ECO:0000313|EnsemblPlants:TraesCS1A02G244900.2};	At2g41640	GO:0005794,Golgi apparatus; GO:0000139,Golgi membrane; GO:0016021,integral component of membrane; GO:0047517,1,4-beta-D-xylan synthase activity; GO:0016757,transferase activity, transferring glycosyl groups; GO:0071555,cell wall organization; GO:0010192,mucilage biosynthetic process; GO:0048354,mucilage biosynthetic process involved in seed coat development; GO:0003674,molecular_function; GO:0003…	PF04577.14:Protein of unknown function (DUF563)	--	--	--
TraesCS1A02G247700	FALSE	FALSE	FALSE	TRUE	1.13	0.32	0.08	0.37	0.02	0.62	0.43	0.32	0.38	0.29	0.45	0.86	0.31	0.21	0.42	0.07	0.1	0.13	0.41	0.47	0.54	0.14	0.11	0.16	1A	439723133	439727622	-	TraesCS1A02G247700	--	K16302 metal transporter CNNM | (RefSeq) uncharacterized protein LOC8266776 (A)	--	hypothetical protein TRIUR3_30084 [Triticum urartu]	--	M7Z6A9_TRIUA SubName: Full=Uncharacterized protein {ECO:0000313|EMBL:EMS55502.1, ECO:0000313|EnsemblPlants:TRIUR3_30084-P1};	At1g03290	--	--	--	--	--
TraesCS1A02G247900	TRUE	FALSE	FALSE	FALSE	3.65	3.54	3.35	4.13	4.1	3.75	22.38	7.07	14.31	9.92	8.14	15.97	9.77	8.21	13.75	7.43	3.45	5.53	9.76	9.47	8.8	14.66	13.65	13.51	1A	440019652	440029391	+	TraesCS1A02G247900	--	K16302 metal transporter CNNM | (RefSeq) DUF21 domain-containing protein At4g14240-like isoform X1 (A)	--	DUF21 domain-containing protein At4g14240-like isoform X2 [Aegilops tauschii subsp. tauschii]	Y4424_ARATH RecName: Full=DUF21 domain-containing protein At4g14240; AltName: Full=CBS domain-containing protein CBSDUF1;	A0A452Z1T3_AEGTS SubName: Full=Uncharacterized protein {ECO:0000313|EnsemblPlants:AET1Gv20603800.1};	At4g14240	GO:0016021,integral component of membrane; GO:0005575,cellular_component; GO:0016020,membrane; GO:0031224,intrinsic component of membrane; GO:0110165,cellular anatomical entity	PF01595.20:Cyclin M transmembrane N-terminal domain	--	--	--
TraesCS1A02G248000	FALSE	FALSE	FALSE	TRUE	5.76	3.7	1.48	18.28	10.78	19.91	7.59	7.5	9.95	6.37	6.17	10.61	5.22	4.66	3.86	11.16	10.6	10.64	6.4	0.69	1.12	0.34	2.12	2.73	1A	440029851	440030162	+	TraesCS1A02G248000	--	--	--	uncharacterized protein LOC109736716 [Aegilops tauschii subsp. tauschii]	--	A0A3B5Y1Q6_WHEAT SubName: Full=Uncharacterized protein {ECO:0000313|EnsemblPlants:TraesCS1A02G248000.1.cds1};	--	--	--	--	--	--
TraesCS1A02G248100	TRUE	FALSE	FALSE	FALSE	8.37	6.47	4.91	1.15	0.48	1.56	6.5	2.32	5.26	2.77	2.78	3.58	1.22	2.17	1.13	2.45	0.14	1.61	0.4	1.94	1.35	0.99	3.81	2.1	1A	440072480	440074799	-	TraesCS1A02G248100	--	--	--	uncharacterized protein LOC109736710 [Aegilops tauschii subsp. tauschii]	--	A0A452Z1U9_AEGTS SubName: Full=Uncharacterized protein {ECO:0000313|EnsemblPlants:AET1Gv20604300.3};	At3g06150	--	--	--	--	--
TraesCS1A02G248200	FALSE	FALSE	TRUE	FALSE	10.41	4.48	4.99	18.59	15.49	15.96	13.37	18.42	16.65	4.6	5.12	5.86	6.09	8.57	7.14	10.85	13.72	21.8	5.14	5.67	5.79	3.82	2.88	1.76	1A	440183810	440187326	-	TraesCS1A02G248200	--	K09651 rhomboid-related protein 4 [EC:3.4.21.105] | (RefSeq) rhomboid-like protein 14, mitochondrial (A)	--	rhomboid-like protein 14, mitochondrial [Aegilops tauschii subsp. tauschii]	RBL14_ARATH RecName: Full=Rhomboid-like protein 14, mitochondrial {ECO:0000303|PubMed:17181860}; Short=AtRBL14 {ECO:0000303|PubMed:17181860}; EC=3.4.21.- {ECO:0000305}; Flags: Precursor;	A0A3B5ZVL3_WHEAT RecName: Full=RanBP2-type domain-containing protein {ECO:0000259|PROSITE:PS50199};	At3g17610_2	GO:0016021,integral component of membrane; GO:0031966,mitochondrial membrane; GO:0005886,plasma membrane; GO:0046872,metal ion binding; GO:0004252,serine-type endopeptidase activity; GO:0003674,molecular_function; GO:0005488,binding; GO:0043167,ion binding; GO:0043169,cation binding; GO:0003824,catalytic activity; GO:0004175,endopeptidase activity; GO:0008233,peptidase activity; GO:0008236,serine…	PF01694.22:Rhomboid family	--	--	--
TraesCS1A02G249000	FALSE	TRUE	TRUE	FALSE	2.13	0.42	1.6	4.81	4.61	6.34	8.8	4.41	8.09	1.53	2.72	0.93	0.49	0.52	0.22	1.08	0.41	0.21	0	0.83	0.5	2.39	1.75	1.58	1A	441031693	441033979	+	TraesCS1A02G249000	--	K22845 phlorizin synthase [EC:2.4.1.357] | (RefSeq) UDP-glycosyltransferase 88F3-like (A)	ko00941: Flavonoid biosynthesis; ko01110: Biosynthesis of secondary metabolites	anthocyanidin 3-O-glucosyltransferase 2-like [Aegilops tauschii subsp. tauschii]	U71K1_MALDO RecName: Full=UDP-glycosyltransferase 71K1 {ECO:0000303|Ref.1}; EC=2.4.1.- {ECO:0000305}; AltName: Full=UDP-glucose:chalcone 2'-O-glucosyltransferase {ECO:0000305}; AltName: Full=UDP-glucose:flavonol 2'-O-glucosyltransferase {ECO:0000305};	A0A3B5Y2E9_WHEAT SubName: Full=Uncharacterized protein {ECO:0000313|EnsemblPlants:TraesCS1A02G249000.1.cds1};	At3g16520	GO:0035251,UDP-glucosyltransferase activity; GO:0003674,molecular_function; GO:0003824,catalytic activity; GO:0008194,UDP-glycosyltransferase activity; GO:0016740,transferase activity; GO:0016757,transferase activity, transferring glycosyl groups; GO:0016758,transferase activity, transferring hexosyl groups; GO:0046527,glucosyltransferase activity	PF00201.18:UDP-glucoronosyl and UDP-glucosyl transferase	--	--	--
TraesCS1A02G250100	FALSE	TRUE	TRUE	FALSE	2.07	0	0	1.33	0.27	0.56	1.76	0.44	0.91	0	0	0.21	1.37	1.54	2.22	13.9	3.68	10.24	3.17	8.9	6.65	0.96	0.42	0.47	1A	441927241	441929536	+	TraesCS1A02G250100	--	K01061 carboxymethylenebutenolidase [EC:3.1.1.45] | (RefSeq) endo-1,3;1,4-beta-D-glucanase-like (A)	ko01100: Metabolic pathways	endo-1,3;1,4-beta-D-glucanase-like [Aegilops tauschii subsp. tauschii]	E134_MAIZE RecName: Full=Endo-1,3;1,4-beta-D-glucanase; EC=3.2.1.-; Flags: Precursor;	A0A3B5Y1C6_WHEAT RecName: Full=DLH domain-containing protein {ECO:0000259|Pfam:PF01738};	At3g23570	GO:0005576,extracellular region; GO:0016787,hydrolase activity; GO:0003674,molecular_function; GO:0003824,catalytic activity; GO:0005575,cellular_component; GO:0110165,cellular anatomical entity	PF01738.18:Dienelactone hydrolase family	--	--	--
TraesCS1A02G250500	FALSE	TRUE	FALSE	FALSE	0	0	0.35	0.72	2.11	1.78	0	0.06	0.07	0	0	0	0.08	0	0.12	0.23	0.09	0.03	0	0.2	0.03	0	0	0.21	1A	442154862	442155978	+	TraesCS1A02G250500	--	--	--	hypothetical protein TRIUR3_17420 [Triticum urartu]	PM19L_ORYSJ RecName: Full=Membrane protein PM19L {ECO:0000305}; AltName: Full=PM19-like protein 1 {ECO:0000303|PubMed:26505346}; Short=OsPM19L1 {ECO:0000303|PubMed:26505346};	A0A446J257_TRITD SubName: Full=Uncharacterized protein {ECO:0000313|EMBL:VAH07182.1};	At5g18970	GO:0016021,integral component of membrane; GO:0005575,cellular_component; GO:0016020,membrane; GO:0031224,intrinsic component of membrane; GO:0110165,cellular anatomical entity	PF05512.11:AWPM-19-like family	--	--	--
TraesCS1A02G251200	TRUE	FALSE	FALSE	FALSE	4.02	6.26	7.61	0.36	0	0.34	0	0	0.02	0.07	0.26	0.1	13.46	12.16	11.57	0.11	0.75	0.18	0	0	0	0.39	0.02	0	1A	442613331	442614743	-	TraesCS1A02G251200	--	--	--	UPF0603 protein Os05g0401100, chloroplastic [Aegilops tauschii subsp. tauschii]	U603_ORYSI RecName: Full=UPF0603 protein OsI_019212, chloroplastic; Flags: Precursor;	A0A3B5Y1D3_WHEAT RecName: Full=TPM_phosphatase domain-containing protein {ECO:0000259|Pfam:PF04536};	At1g54780	GO:0009535,chloroplast thylakoid membrane; GO:0016021,integral component of membrane; GO:0031977,thylakoid lumen; GO:0003993,acid phosphatase activity; GO:0003729,mRNA binding; GO:0010206,photosystem II repair; GO:0003674,molecular_function; GO:0003824,catalytic activity; GO:0016787,hydrolase activity; GO:0016788,hydrolase activity, acting on ester bonds; GO:0016791,phosphatase activity; GO:00425…	PF04536.14:TPM domain	--	--	--
TraesCS1A02G251700	TRUE	FALSE	FALSE	FALSE	6.72	10.4	7.16	2.3	2.44	2.62	6.66	3.1	5.19	7.4	7.88	14.51	2.57	4.32	3.31	2.37	1.52	2.33	2.98	2.52	3.53	6.09	9.63	5.2	1A	443198967	443211104	-	TraesCS1A02G251700	Cation-transporting ATPase [Source:UniProtKB/TrEMBL%3BAcc:A0A1D5RSF2]	K14950 manganese-transporting P-type ATPase [EC:7.2.2.-] | (RefSeq) probable manganese-transporting ATPase PDR2 (A)	--	probable manganese-transporting ATPase PDR2 [Aegilops tauschii subsp. tauschii]	PDR2_ARATH RecName: Full=Probable manganese-transporting ATPase PDR2; EC=7.2.2.-; AltName: Full=Protein MALE GAMETOGENESIS IMPAIRED ANTHERS; AltName: Full=Protein PHOSPHATE DEFICIENCY RESPONSE 2;	A0A287FVP3_HORVV SubName: Full=Cation-transporting ATPase {ECO:0000313|EnsemblPlants:HORVU1Hr1G061420.4};	At5g23630	GO:0005783,endoplasmic reticulum; GO:0005789,endoplasmic reticulum membrane; GO:0016021,integral component of membrane; GO:0005886,plasma membrane; GO:0009536,plastid; GO:0005524,ATP binding; GO:0019829,ATPase-coupled cation transmembrane transporter activity; GO:0046872,metal ion binding; GO:0006874,cellular calcium ion homeostasis; GO:0006875,cellular metal ion homeostasis; GO:0016036,cellular …	PF00122.20:E1-E2 ATPase	--	--	--
TraesCS1A02G251900	FALSE	FALSE	FALSE	TRUE	0	0	0	0.1	0	0.22	0.44	7.67	2.87	6.98	10.01	1.09	0.16	0.09	0.38	0.24	0.64	0.37	6.4	0.45	3.28	20.32	44.34	16.09	1A	443703298	443704605	-	TraesCS1A02G251900	--	K22683 aspartyl protease family protein [EC:3.4.23.-] | (RefSeq) protein ASPARTIC PROTEASE IN GUARD CELL 1-like (A)	--	basic 7S globulin-like [Aegilops tauschii subsp. tauschii]	GIP2_NICBE RecName: Full=Probable aspartic proteinase GIP2 {ECO:0000305}; EC=3.4.23.- {ECO:0000305}; AltName: Full=Glucanase inhibitor protein 2 {ECO:0000303|PubMed:28082413}; Short=NbGIP2 {ECO:0000303|PubMed:28082413}; Flags: Precursor;	A0A446J2D5_TRITD RecName: Full=Peptidase A1 domain-containing protein {ECO:0000259|PROSITE:PS51767};	At1g03220	GO:0048046,apoplast; GO:0004190,aspartic-type endopeptidase activity; GO:0006952,defense response; GO:0003674,molecular_function; GO:0003824,catalytic activity; GO:0004175,endopeptidase activity; GO:0008233,peptidase activity; GO:0016787,hydrolase activity; GO:0070001,aspartic-type peptidase activity; GO:0140096,catalytic activity, acting on a protein; GO:0006950,response to stress; GO:0008150,bi…	PF14541.6:Xylanase inhibitor C-terminal	--	--	--
TraesCS1A02G252400	FALSE	TRUE	FALSE	FALSE	4.55	6.05	8.38	6.63	6.79	5.59	4.53	4.43	5.38	9.98	8.67	10.85	7.86	4.03	5.14	12.52	12.6	8.93	6.11	3.9	2.37	6.86	6.7	6.05	1A	444124496	444127602	+	TraesCS1A02G252400	--	K07305 peptide-methionine (R)-S-oxide reductase [EC:1.8.4.12] | (RefSeq) peptide methionine sulfoxide reductase B5-like (A)	--	methionine sulfoxide reductase MSRB3.1 [Triticum aestivum x Thinopyrum elongatum]	MSRB3_ORYSJ RecName: Full=Peptide methionine sulfoxide reductase B3, chloroplastic; Short=OsMSRB3; EC=1.8.4.12; AltName: Full=Peptide-methionine (R)-S-oxide reductase; Flags: Precursor;	A0A3B5Y1V8_WHEAT RecName: Full=Peptide-methionine (R)-S-oxide reductase {ECO:0000256|RuleBase:RU365044}; EC=1.8.4.12 {ECO:0000256|RuleBase:RU365044};	At4g04800	GO:0009507,chloroplast; GO:0046872,metal ion binding; GO:0033743,peptide-methionine (R)-S-oxide reductase activity; GO:0030091,protein repair; GO:0006979,response to oxidative stress; GO:0003674,molecular_function; GO:0005488,binding; GO:0043167,ion binding; GO:0043169,cation binding; GO:0003824,catalytic activity; GO:0016491,oxidoreductase activity; GO:0016667,oxidoreductase activity, acting on …	PF01641.18:SelR domain	--	--	--
TraesCS1A02G253100	FALSE	FALSE	TRUE	FALSE	0	0	0	12.14	13.17	10.49	3.42	4.99	3.75	7.72	4.87	9.56	0.15	0.2	0	10.28	14.89	10.35	8.22	8.64	6.71	6.55	1.84	6.48	1A	444457984	444459692	-	TraesCS1A02G253100	--	--	--	Methyl-CpG-binding domain-containing protein 4 [Triticum urartu]	MBD4_ARATH RecName: Full=Methyl-CpG-binding domain-containing protein 4; Short=AtMBD4; Short=MBD04; AltName: Full=Methyl-CpG-binding protein MBD4;	A0A3B5Y1G1_WHEAT SubName: Full=Uncharacterized protein {ECO:0000313|EnsemblPlants:TraesCS1A02G253100.1};	At3g63030	GO:0005634,nucleus; GO:0008327,methyl-CpG binding; GO:0008270,zinc ion binding; GO:0080111,DNA demethylation; GO:0000166,nucleotide binding; GO:0003674,molecular_function; GO:0003676,nucleic acid binding; GO:0003677,DNA binding; GO:0005488,binding; GO:0036094,small molecule binding; GO:0043565,sequence-specific DNA binding; GO:0097159,organic cyclic compound binding; GO:1901265,nucleoside phospha…	PF07496.15:CW-type Zinc Finger	--	--	--
TraesCS1A02G253200	FALSE	FALSE	FALSE	TRUE	0	0.95	0.19	108.69	141.33	156.51	88.57	23.72	65.83	0.31	0.36	1.62	5.07	0.97	1.17	181.35	69.88	91.82	33.16	53.1	26.86	0.1	0.15	0.19	1A	444768026	444776770	+	TraesCS1A02G253200	Pyruvate%2C phosphate dikinase [Source:UniProtKB/TrEMBL%3BAcc:A0A341NPL0]	K01006 pyruvate, orthophosphate dikinase [EC:2.7.9.1] | (RefSeq) pyruvate, phosphate dikinase 1, chloroplastic (A)	ko00010: Glycolysis / Gluconeogenesis; ko00620: Pyruvate metabolism; ko00710: Carbon fixation in photosynthetic organisms; ko01100: Metabolic pathways; ko01110: Biosynthesis of secondary metabolites; ko01200: Carbon metabolism	pyruvate, phosphate dikinase 2 [Aegilops tauschii subsp. tauschii]	PPDK1_ORYSJ RecName: Full=Pyruvate, phosphate dikinase 1, chloroplastic; EC=2.7.9.1; AltName: Full=OsPPDKB; AltName: Full=Pyruvate, orthophosphate dikinase 1; Flags: Precursor;	A0A3B5Y1R8_WHEAT RecName: Full=Pyruvate, phosphate dikinase {ECO:0000256|ARBA:ARBA00011994, ECO:0000256|PIRNR:PIRNR000853}; EC=2.7.9.1 {ECO:0000256|ARBA:ARBA00011994, ECO:0000256|PIRNR:PIRNR000853};	At4g15530	GO:0009570,chloroplast stroma; GO:0005829,cytosol; GO:0005634,nucleus; GO:0005524,ATP binding; GO:0016301,kinase activity; GO:0046872,metal ion binding; GO:0050242,pyruvate, phosphate dikinase activity; GO:0015979,photosynthesis; GO:0006090,pyruvate metabolic process; GO:0000166,nucleotide binding; GO:0003674,molecular_function; GO:0005488,binding; GO:0017076,purine nucleotide binding; GO:0030554…	PF02896.18:PEP-utilising enzyme, TIM barrel domain	--	--	--
TraesCS1A02G254400	TRUE	FALSE	FALSE	FALSE	1.9	1.22	1.6	0.73	0.78	2.01	0.39	0.25	0.33	0.38	0.22	0.08	3.61	3.88	4.28	0.6	0.82	0.65	0	0	0.56	0.09	0.31	0.4	1A	445914781	445917729	+	TraesCS1A02G254400	--	--	--	uncharacterized protein At4g15545 [Aegilops tauschii subsp. tauschii]	Y4554_ARATH RecName: Full=Uncharacterized protein At4g15545;	A0A446J2J7_TRITD SubName: Full=Uncharacterized protein {ECO:0000313|EMBL:VAH07298.1};	At4g15540_2	GO:0005829,cytosol; GO:0005783,endoplasmic reticulum; GO:0010168,ER body; GO:0043621,protein self-association; GO:0003674,molecular_function; GO:0005488,binding; GO:0005515,protein binding; GO:0005575,cellular_component; GO:0005622,intracellular anatomical structure; GO:0005737,cytoplasm; GO:0110165,cellular anatomical entity; GO:0012505,endomembrane system; GO:0043226,organelle; GO:0043227,membr…	PF10473.9:Leucine-rich repeats of kinetochore protein Cenp-F/LEK1	--	--	--
TraesCS1A02G254800	TRUE	FALSE	FALSE	FALSE	7.36	6.63	7.18	0.69	0.38	0.24	0.37	0.12	0.18	0.33	0.31	0.44	1.74	4.02	1.29	0.22	1.03	1.84	1.23	0	0.57	0.9	1.76	1.1	1A	446236432	446237616	+	TraesCS1A02G254800	--	--	--	LRR receptor-like serine/threonine-protein kinase ERL2 [Aegilops tauschii subsp. tauschii]	RLP27_ARATH RecName: Full=Receptor like protein 27 {ECO:0000303|PubMed:18434605}; Short=AtRLP27 {ECO:0000303|PubMed:18434605}; Flags: Precursor;	A0A3B5Y1U0_WHEAT RecName: Full=LRRNT_2 domain-containing protein {ECO:0000259|Pfam:PF08263};	At1g03440	GO:0016021,integral component of membrane; GO:0005886,plasma membrane; GO:0005575,cellular_component; GO:0016020,membrane; GO:0031224,intrinsic component of membrane; GO:0110165,cellular anatomical entity; GO:0071944,cell periphery	PF12799.7:Leucine Rich repeats (2 copies)	--	--	--
TraesCS1A02G255200	FALSE	FALSE	TRUE	FALSE	0.38	1.18	1.37	0.43	0.17	0.42	0.46	0.21	0.32	0.23	0.22	0	0.65	0.59	0.88	0.69	1.02	0.44	1.51	0.54	0.66	0.74	1.32	0.08	1A	447112678	447120162	-	TraesCS1A02G255200	--	--	--	PREDICTED: pentatricopeptide repeat-containing protein At2g30780-like [Brachypodium distachyon]	PP177_ARATH RecName: Full=Pentatricopeptide repeat-containing protein At2g30780;	A0A446J2V4_TRITD SubName: Full=Uncharacterized protein {ECO:0000313|EMBL:VAH07331.1};	At2g30780	GO:0003729,mRNA binding; GO:0003674,molecular_function; GO:0003676,nucleic acid binding; GO:0003723,RNA binding; GO:0005488,binding; GO:0097159,organic cyclic compound binding; GO:1901363,heterocyclic compound binding	PF13041.6:PPR repeat family	--	--	--
TraesCS1A02G255400	TRUE	FALSE	FALSE	FALSE	28.27	24.12	20.3	12.56	14.85	15.49	1.34	7.84	3.64	0.16	0.31	0.49	66.06	95.74	70.71	7.24	13.02	25.4	9.02	4.19	22.36	0.19	0.46	0.2	1A	447640539	447644424	-	TraesCS1A02G255400	--	K07393 glutathionyl-hydroquinone reductase [EC:1.8.5.7] | (RefSeq) uncharacterized protein LOC103649984 (A)	--	uncharacterized protein LOC109746850 [Aegilops tauschii subsp. tauschii]	--	A0A446J2L9_TRITD SubName: Full=Uncharacterized protein {ECO:0000313|EMBL:VAH07335.1};	At1g10740	--	PF02089.15:Palmitoyl protein thioesterase	--	--	--
TraesCS1A02G257200	FALSE	TRUE	FALSE	FALSE	8.2	9.46	12.44	2.4	1.17	4.94	1.3	1.18	1.48	2.62	1.55	6.46	9.09	10.6	6.76	6.37	5.05	7.1	0.33	2.42	0.24	6.3	1.87	5.47	1A	449518415	449520334	-	TraesCS1A02G257200	--	K08900 mitochondrial chaperone BCS1 | (RefSeq) AAA-ATPase ASD, mitochondrial-like (A)	--	AAA-ATPase ASD, mitochondrial-like [Aegilops tauschii subsp. tauschii]	ASD_ARATH RecName: Full=AAA-ATPase ASD, mitochondrial; EC=3.6.1.- {ECO:0000269|PubMed:21359673}; AltName: Full=AAA-ATPase 1; AltName: Full=Protein ATPASE-IN-SEED-DEVELOPMENT {ECO:0000303|PubMed:21359673};	A0A446J2R1_TRITD RecName: Full=AAA domain-containing protein {ECO:0000259|SMART:SM00382};	At5g40010	GO:0005783,endoplasmic reticulum; GO:0016021,integral component of membrane; GO:0031966,mitochondrial membrane; GO:0005739,mitochondrion; GO:0005524,ATP binding; GO:0016887,ATPase activity; GO:0010154,fruit development; GO:0009737,response to abscisic acid; GO:0009409,response to cold; GO:0009651,response to salt stress; GO:0009414,response to water deprivation; GO:0010431,seed maturation; GO:000…	PF14363.6:Domain associated at C-terminal with AAA	--	--	--
TraesCS1A02G257300	FALSE	TRUE	TRUE	TRUE	8.02	8.54	8.18	0.32	0.32	0.76	0.11	0.57	0.36	1.67	1.65	5.2	13.37	17.64	11.71	0.99	1.11	2.75	0.77	0.86	3.71	7.79	10.52	9.72	1A	449555198	449558720	+	TraesCS1A02G257300	--	K15639 PHYB activation tagged suppressor 1 [EC:1.14.-.-] | (RefSeq) cytochrome P450 734A1-like (A)	ko00905: Brassinosteroid biosynthesis; ko01110: Biosynthesis of secondary metabolites	uncharacterized protein LOC109767290 [Aegilops tauschii subsp. tauschii]	XAT3_ORYSJ RecName: Full=Alpha-1,3-arabinosyltransferase XAT3 {ECO:0000305}; EC=2.4.2.- {ECO:0000269|PubMed:22215597}; AltName: Full=Xylan arabinosyltransferase 3 {ECO:0000303|PubMed:22215597}; Short=OsXAT3 {ECO:0000303|PubMed:22215597};	A0A3B5Y1K6_WHEAT SubName: Full=Uncharacterized protein {ECO:0000313|EnsemblPlants:TraesCS1A02G257300.1};	At3g18170	GO:0000139,Golgi membrane; GO:0016021,integral component of membrane; GO:0052636,arabinosyltransferase activity; GO:0016757,transferase activity, transferring glycosyl groups; GO:0009664,plant-type cell wall organization; GO:0003674,molecular_function; GO:0003824,catalytic activity; GO:0016740,transferase activity; GO:0016763,transferase activity, transferring pentosyl groups; GO:0008150,biologic…	PF04577.14:Protein of unknown function (DUF563)	--	--	--
TraesCS1A02G257700	FALSE	FALSE	TRUE	FALSE	0	0	0	1.37	0.45	1.46	0.27	0.42	0.35	1.68	2.23	3.66	0	0	0	2.52	1.09	1.46	1.04	1.21	1	1.54	1.25	2.16	1A	449805942	449807186	-	TraesCS1A02G257700	--	K10403 kinesin family member 22 | (RefSeq) uncharacterized protein LOC123129820 (A)	--	uncharacterized protein LOC109737563 [Aegilops tauschii subsp. tauschii]	--	A0A446J307_TRITD RecName: Full=F-box domain-containing protein {ECO:0000259|SMART:SM00256};	--	--	PF12937.7:F-box-like	--	--	--
TraesCS1A02G257900	FALSE	FALSE	FALSE	TRUE	0.28	0	0	1.44	0.96	0.95	2.81	1.41	2.24	0.61	1.32	4.16	0.01	0	0	1.4	1.02	1.28	1.17	2.21	0.52	0.34	0.15	0.18	1A	449820375	449831326	-	TraesCS1A02G257900	--	K14638 solute carrier family 15 (peptide/histidine transporter), member 3/4 | (RefSeq) protein NRT1/ PTR FAMILY 3.1 (A)	--	protein NRT1/ PTR FAMILY 3.1-like [Aegilops tauschii subsp. tauschii]	PTR18_ARATH RecName: Full=Protein NRT1/ PTR FAMILY 3.1; Short=AtNPF3.1;	A0A446J2S3_TRITD SubName: Full=Uncharacterized protein {ECO:0000313|EMBL:VAH07395.1};	At1g68570	GO:0016021,integral component of membrane; GO:0097708,intracellular vesicle; GO:0005886,plasma membrane; GO:0022857,transmembrane transporter activity; GO:0010336,gibberellic acid homeostasis; GO:0042128,nitrate assimilation; GO:0003674,molecular_function; GO:0005215,transporter activity; GO:0008150,biological_process; GO:0042592,homeostatic process; GO:0048878,chemical homeostasis; GO:0055088,li…	PF00854.21:POT family	--	--	--
TraesCS1A02G258100	TRUE	FALSE	FALSE	FALSE	14.22	14.61	7.65	7.22	7.4	7.4	13.92	11.02	8.66	16.61	21.07	15	3.8	6.69	6.02	8.51	6.88	7.35	8.15	9.56	6.59	15.12	29.02	14.73	1A	449853942	449857196	-	TraesCS1A02G258100	bZIP transcription factor%2C Regulation of endoplasmic reticulum stress respons [Source: Projected from Oryza sativa (Os05g0411300)]	K03248 translation initiation factor 3 subunit G | (RefSeq) bZIP transcription factor 17-like (A)	--	bZIP transcription factor 39-like [Aegilops tauschii subsp. tauschii]	BZP39_ORYSJ RecName: Full=bZIP transcription factor 39 {ECO:0000303|PubMed:18065552}; Short=OsbZIP39 {ECO:0000303|PubMed:18065552};	A0A446J2T0_TRITD RecName: Full=BZIP domain-containing protein {ECO:0000259|PROSITE:PS50217};	At3g56660	GO:0005789,endoplasmic reticulum membrane; GO:0016021,integral component of membrane; GO:0005634,nucleus; GO:0003677,DNA binding; GO:0003700,DNA-binding transcription factor activity; GO:0006990,positive regulation of transcription from RNA polymerase II promoter involved in unfolded protein response; GO:0034976,response to endoplasmic reticulum stress; GO:0003674,molecular_function; GO:0003676,n…	PF00170.21:bZIP transcription factor	bZIP	TF	bZIP
TraesCS1A02G258400	TRUE	FALSE	FALSE	FALSE	3	3.56	6.7	1.05	0.94	0.66	1.25	0.49	0.5	0.99	1.07	1.8	1.13	1.66	1.36	1.09	0.6	1.2	0.19	0.54	0.52	0.88	1.49	0.85	1A	451280508	451282597	-	TraesCS1A02G258400	--	K14491 two-component response regulator ARR-B family | (RefSeq) two-component response regulator ARR12-like (A)	ko04075: Plant hormone signal transduction	transcription factor PCL1-like [Aegilops tauschii subsp. tauschii]	MYBC1_ARATH RecName: Full=Transcription factor MYBC1 {ECO:0000305};	A0A446J326_TRITD RecName: Full=HTH myb-type domain-containing protein {ECO:0000259|PROSITE:PS51294};	At3g10760	GO:0005634,nucleus; GO:0003677,DNA binding; GO:0003700,DNA-binding transcription factor activity; GO:0006355,regulation of transcription, DNA-templated; GO:0009409,response to cold; GO:0003674,molecular_function; GO:0003676,nucleic acid binding; GO:0005488,binding; GO:0097159,organic cyclic compound binding; GO:1901363,heterocyclic compound binding; GO:0140110,transcription regulator activity; GO…	PF00249.31:Myb-like DNA-binding domain	GARP-G2-like	TF	GARP->GARP-G2-like
TraesCS1A02G258500	TRUE	FALSE	FALSE	FALSE	74.63	53.5	72.43	1.19	1.03	1.03	0.12	4.24	1.76	3	3.1	0.33	0.76	7.84	4.43	0	0.07	0.65	3.16	0	1.33	1.39	3.09	4.09	1A	451617712	451619073	-	TraesCS1A02G258500	--	K00799 glutathione S-transferase [EC:2.5.1.18] | (RefSeq) glutathione transferase GST 23-like (A)	ko00480: Glutathione metabolism; ko01100: Metabolic pathways	glutathione transferase GST 23-like [Aegilops tauschii subsp. tauschii]	GST23_MAIZE RecName: Full=Glutathione transferase GST 23; EC=2.5.1.18; AltName: Full=Glutathione transferase GST 36;	A0A3B5Y226_WHEAT SubName: Full=Uncharacterized protein {ECO:0000313|EnsemblPlants:TraesCS1A02G258500.1};	At3g09270	GO:0005737,cytoplasm; GO:0004364,glutathione transferase activity; GO:0006952,defense response; GO:0006749,glutathione metabolic process; GO:0003674,molecular_function; GO:0003824,catalytic activity; GO:0016740,transferase activity; GO:0016765,transferase activity, transferring alkyl or aryl (other than methyl) groups; GO:0006950,response to stress; GO:0008150,biological_process; GO:0050896,respo…	PF13417.6:Glutathione S-transferase, N-terminal domain	--	--	--
TraesCS1A02G259100	TRUE	TRUE	TRUE	TRUE	3.82	11.68	6.95	54.76	39.48	28.42	86.24	49.71	87.26	152.08	102	95.59	0.02	0.04	0.04	0	0	0	0.45	0	0.02	0	0.02	0.02	1A	452051195	452052750	+	TraesCS1A02G259100	--	--	--	hypothetical protein BRADI_5g15057v3 [Brachypodium distachyon]	--	A0A3B5Y2R7_WHEAT SubName: Full=Uncharacterized protein {ECO:0000313|EnsemblPlants:TraesCS1A02G259100.1.cds1};	--	--	--	--	--	--
TraesCS1A02G259200	TRUE	FALSE	FALSE	FALSE	3.19	4.67	4.86	7.68	4.49	6.52	5.35	7.48	5.18	8.37	9.44	16.34	14.18	8.06	10.53	2.44	4.66	6.71	8.76	6.82	14.45	10.75	9.49	8.49	1A	452280749	452284447	-	TraesCS1A02G259200	--	--	--	probable mediator of RNA polymerase II transcription subunit 26b [Aegilops tauschii subsp. tauschii]	MD26B_ARATH RecName: Full=Probable mediator of RNA polymerase II transcription subunit 26b;	A0A3B5Y1M5_WHEAT RecName: Full=TFIIS N-terminal domain-containing protein {ECO:0000259|PROSITE:PS51319};	At5g05140	GO:0005634,nucleus; GO:0003746,translation elongation factor activity; GO:0003674,molecular_function; GO:0003676,nucleic acid binding; GO:0003723,RNA binding; GO:0005488,binding; GO:0008135,translation factor activity, RNA binding; GO:0045182,translation regulator activity; GO:0090079,translation regulator activity, nucleic acid binding; GO:0097159,organic cyclic compound binding; GO:1901363,hete…	PF08711.11:TFIIS helical bundle-like domain	IWS1	TR	IWS1
TraesCS1A02G259500	FALSE	TRUE	FALSE	FALSE	7.16	1.98	2.58	0.35	0.39	0.35	0.69	1.73	0.84	0.44	0.49	1.15	3.67	8.9	5.16	1.07	1.09	2.29	1.84	1.27	2.43	0.14	0.18	0.45	1A	452753443	452757351	+	TraesCS1A02G259500	--	K15078 structure-specific endonuclease subunit SLX1 [EC:3.6.1.-] | (RefSeq) putative disease resistance protein RGA3 (A)	--	putative disease resistance protein RGA4 [Aegilops tauschii subsp. tauschii]	R13L1_ARATH RecName: Full=Putative disease resistance RPP13-like protein 1;	A0A446J2Y0_TRITD SubName: Full=Uncharacterized protein {ECO:0000313|EMBL:VAH07455.1};	At3g14470	GO:0043531,ADP binding; GO:0005524,ATP binding; GO:0006952,defense response; GO:0000166,nucleotide binding; GO:0003674,molecular_function; GO:0005488,binding; GO:0017076,purine nucleotide binding; GO:0030554,adenyl nucleotide binding; GO:0032553,ribonucleotide binding; GO:0032555,purine ribonucleotide binding; GO:0032559,adenyl ribonucleotide binding; GO:0036094,small molecule binding; GO:0043167…	PF00931.22:NB-ARC domain	--	--	--
TraesCS1A02G259900	TRUE	FALSE	FALSE	TRUE	0.05	0.4	1.14	0.8	0.73	0.38	0.66	0.1	0.42	1.04	1.23	1.03	0	0	0	1.91	0.42	0.46	0.16	0.05	0.03	0	0	0	1A	453071838	453075356	+	TraesCS1A02G259900	--	K03327 multidrug resistance protein, MATE family | (RefSeq) protein DETOXIFICATION 34-like (A)	--	G-type lectin S-receptor-like serine/threonine-protein kinase At2g19130 [Aegilops tauschii subsp. tauschii]	Y2913_ARATH RecName: Full=G-type lectin S-receptor-like serine/threonine-protein kinase At2g19130; EC=2.7.11.1; Flags: Precursor;	A0A3B5Y1P0_WHEAT SubName: Full=Uncharacterized protein {ECO:0000313|EnsemblPlants:TraesCS1A02G259900.1};	At2g19130	GO:0016021,integral component of membrane; GO:0005886,plasma membrane; GO:0005524,ATP binding; GO:0005516,calmodulin binding; GO:0030246,carbohydrate binding; GO:0106310,protein serine kinase activity; GO:0004674,protein serine/threonine kinase activity; GO:0106311,protein threonine kinase activity; GO:0048544,recognition of pollen; GO:0000166,nucleotide binding; GO:0003674,molecular_function; GO…	PF00069.25:Protein kinase domain	--	--	--
TraesCS1A02G260100	TRUE	FALSE	FALSE	FALSE	6.89	6.84	7.24	9.58	12.14	12.8	7.15	7.15	7.03	7.82	8.27	6.3	13.1	12.32	16.12	7.96	12.35	11.39	3.29	3.81	4.43	5.2	6.75	6.96	1A	454033522	454037971	+	TraesCS1A02G260100	RPN13 [Source:Projected from Arabidopsis thaliana (AT2G26590) UniProtKB/TrEMBL%3BAcc:A0A178VY31]	K06691 26S proteasome regulatory subunit N13 | (RefSeq) 26S proteasome regulatory subunit RPN13-like (A)	ko03050: Proteasome	predicted protein [Hordeum vulgare subsp. vulgare]	RPN13_ARATH RecName: Full=26S proteasome regulatory subunit RPN13; Short=AtRPN13; AltName: Full=26S proteasome non-ATPase regulatory subunit 13;	A0A446J2Y8_TRITD RecName: Full=RPN13_C domain-containing protein {ECO:0000259|Pfam:PF16550};	At2g26590	GO:0005737,cytoplasm; GO:0005634,nucleus; GO:0008541,proteasome regulatory particle, lid subcomplex; GO:0061133,endopeptidase activator activity; GO:0070628,proteasome binding; GO:0043130,ubiquitin binding; GO:0006511,ubiquitin-dependent protein catabolic process; GO:0003674,molecular_function; GO:0008047,enzyme activator activity; GO:0016504,peptidase activator activity; GO:0030234,enzyme regula…	PF16550.5:UCH-binding domain	--	--	--
TraesCS1A02G260500	FALSE	FALSE	TRUE	FALSE	24.24	17.58	13.95	2.36	1.94	1.32	0.12	0.37	0.27	0.04	0.01	0	8.41	18.48	13.88	0.57	2.24	3.27	0	0	0.03	0	0.07	0.01	1A	454516009	454523565	+	TraesCS1A02G260500	DNA topoisomerase 2 [Source:UniProtKB/TrEMBL%3BAcc:A0A341NN59]	K03164 DNA topoisomerase II [EC:5.6.2.2] | (RefSeq) DNA topoisomerase 2-like (A)	--	DNA topoisomerase 2 [Triticum urartu]	TOP2_ARATH RecName: Full=DNA topoisomerase 2; EC=5.6.2.2 {ECO:0000255|PROSITE-ProRule:PRU00995}; AltName: Full=DNA topoisomerase II;	A0A3B5Y1Q2_WHEAT RecName: Full=DNA topoisomerase 2 {ECO:0000256|RuleBase:RU362094}; EC=5.6.2.2 {ECO:0000256|RuleBase:RU362094};	At3g23890	GO:0005634,nucleus; GO:0005524,ATP binding; GO:0003677,DNA binding; GO:0003916,DNA topoisomerase activity; GO:0003918,DNA topoisomerase type II (double strand cut, ATP-hydrolyzing) activity; GO:0046872,metal ion binding; GO:0006265,DNA topological change; GO:0000712,resolution of meiotic recombination intermediates; GO:0000819,sister chromatid segregation; GO:0000166,nucleotide binding; GO:000367…	PF00521.20:DNA gyrase/topoisomerase IV, subunit A	--	--	--
TraesCS1A02G260800	FALSE	TRUE	FALSE	FALSE	0	0	0	13.15	15.98	16.16	0	0.05	0	0	0	0	0	0	0	22.11	57.07	29.85	0	0	0	0	0.04	0	1A	454536385	454536989	+	TraesCS1A02G260800	--	--	--	hypothetical protein TRIUR3_12970 [Triticum urartu]	--	A0A446J329_TRITD SubName: Full=Uncharacterized protein {ECO:0000313|EMBL:VAH07489.1};	--	GO:0016021,integral component of membrane; GO:0005575,cellular_component; GO:0016020,membrane; GO:0031224,intrinsic component of membrane; GO:0110165,cellular anatomical entity	PF16101.5:Proline-rich membrane anchor 1	--	--	--
TraesCS1A02G260900	TRUE	FALSE	FALSE	FALSE	8.2	3.77	7.05	29.06	24.68	25.16	28.78	35.75	29.13	17.78	19.88	17.99	21.56	15.07	19.5	15.14	12.82	19.94	33.25	29.32	36.45	20.69	23.92	26.31	1A	455022757	455029126	+	TraesCS1A02G260900	Guanosine nucleotide diphosphate dissociation inhibitor [Source:UniProtKB/TrEMBL%3BAcc:A0A1D5RU16]	K17255 Rab GDP dissociation inhibitor | (RefSeq) guanosine nucleotide diphosphate dissociation inhibitor 1 (A)	--	guanosine nucleotide diphosphate dissociation inhibitor 1 [Aegilops tauschii subsp. tauschii]	GDI1_ARATH RecName: Full=Guanosine nucleotide diphosphate dissociation inhibitor 1; Short=AtGDI1;	A0A446J3A2_TRITD RecName: Full=Guanosine nucleotide diphosphate dissociation inhibitor {ECO:0000256|RuleBase:RU363124};	At2g44100	GO:0005737,cytoplasm; GO:0005829,cytosol; GO:0005096,GTPase activator activity; GO:0005093,Rab GDP-dissociation inhibitor activity; GO:0043547,positive regulation of GTPase activity; GO:0015031,protein transport; GO:0007264,small GTPase mediated signal transduction; GO:0016192,vesicle-mediated transport; GO:0003674,molecular_function; GO:0008047,enzyme activator activity; GO:0030234,enzyme regula…	PF00996.18:GDP dissociation inhibitor	--	--	--
TraesCS1A02G261400	TRUE	FALSE	FALSE	FALSE	3.59	3.89	2.33	16.99	12.86	8.17	14.15	9.69	12.31	1.17	1.58	1.52	11.28	6.28	8.48	13.84	7.92	12.31	9.48	11.09	15.03	1.07	1.14	1.01	1A	455818471	455822929	-	TraesCS1A02G261400	MLO-like protein [Source:UniProtKB/TrEMBL%3BAcc:A0A1D5RVW8]	K08472 mlo protein | (RefSeq) MLO-like protein 1 (A)	--	MLO-like protein 1 [Aegilops tauschii subsp. tauschii]	MLO1_ARATH RecName: Full=MLO-like protein 1; Short=AtMlo1; AltName: Full=MLO protein homolog 1; Short=AtMlo-H1;	A0A452Z4V3_AEGTS RecName: Full=MLO-like protein {ECO:0000256|RuleBase:RU280816};	At4g02600	GO:0016021,integral component of membrane; GO:0005886,plasma membrane; GO:0005516,calmodulin binding; GO:0006952,defense response; GO:0009607,response to biotic stimulus; GO:0003674,molecular_function; GO:0005488,binding; GO:0005515,protein binding; GO:0006950,response to stress; GO:0008150,biological_process; GO:0050896,response to stimulus; GO:0005575,cellular_component; GO:0016020,membrane; GO…	PF03094.15:Mlo family	--	--	--
TraesCS1A02G261900	FALSE	TRUE	TRUE	FALSE	176.46	125.19	108.62	45.49	46.49	37.71	0.17	5.8	1.3	0	0	0	59.49	95.33	71.44	5.49	16.41	21.08	0.02	0	0	0	0	0	1A	456650948	456652182	+	TraesCS1A02G261900	Histone H3 [Source:UniProtKB/TrEMBL%3BAcc:A0A077RTJ8]	K11253 histone H3 | (RefSeq) uncharacterized protein LOC121203319 (A)	--	PREDICTED: histone H3.2 [Musa acuminata subsp. malaccensis]	H32_MEDSA RecName: Full=Histone H3.2; AltName: Full=Histone H3.1; AltName: Full=Major histone H3;	A0A452Z4Y6_AEGTS RecName: Full=Histone domain-containing protein {ECO:0000259|Pfam:PF00125};	At3g27360	GO:0000786,nucleosome; GO:0005634,nucleus; GO:0003677,DNA binding; GO:0046982,protein heterodimerization activity; GO:0003674,molecular_function; GO:0003676,nucleic acid binding; GO:0005488,binding; GO:0097159,organic cyclic compound binding; GO:1901363,heterocyclic compound binding; GO:0005515,protein binding; GO:0046983,protein dimerization activity; GO:0000785,chromatin; GO:0005575,cellular_co…	PF00125.24:Core histone H2A/H2B/H3/H4	--	--	--
TraesCS1A02G262000	FALSE	TRUE	FALSE	FALSE	105.21	91.47	75.05	37.95	18.39	26.24	0.07	1.58	1.02	0	0.04	0	56.95	64.33	56.09	3.34	9.94	11.41	0	0	0	0	0	0	1A	456653631	456654382	+	TraesCS1A02G262000	Histone H4 variant TH011 [Source:UniProtKB/Swiss-Prot%3BAcc:P62785]	K11254 histone H4 | (RefSeq) uncharacterized protein LOC109762336 (A)	--	hypothetical protein PAHAL_B02904 [Panicum hallii]	H41_WHEAT RecName: Full=Histone H4 variant TH011;	A0A0E0DSL3_9ORYZ SubName: Full=Uncharacterized protein {ECO:0000313|EnsemblPlants:OMERI05G17010.1};	At1g07660	GO:0000786,nucleosome; GO:0005634,nucleus; GO:0003677,DNA binding; GO:0046982,protein heterodimerization activity; GO:0006334,nucleosome assembly; GO:0003674,molecular_function; GO:0003676,nucleic acid binding; GO:0005488,binding; GO:0097159,organic cyclic compound binding; GO:1901363,heterocyclic compound binding; GO:0005515,protein binding; GO:0046983,protein dimerization activity; GO:0006323,D…	--	--	--	--
TraesCS1A02G262300	TRUE	FALSE	FALSE	FALSE	21.3	34.21	23.62	45.04	41.32	51.9	26.59	20.23	23.04	10.57	11.94	13.1	69.18	62.14	62.95	31.13	26.47	35.25	27.12	23.44	34.41	7.04	9.75	9.31	1A	456940070	456944304	-	TraesCS1A02G262300	--	--	--	protein root UVB sensitive 6-like [Aegilops tauschii subsp. tauschii]	RUS6_ARATH RecName: Full=Protein root UVB sensitive 6 {ECO:0000303|PubMed:19515790};	A0A3B5Y283_WHEAT SubName: Full=Uncharacterized protein {ECO:0000313|EnsemblPlants:TraesCS1A02G262300.1};	At5g49820	--	PF04884.14:Vitamin B6 photo-protection and homoeostasis	--	--	--
TraesCS1A02G262700	TRUE	FALSE	FALSE	FALSE	174.86	162	183.84	18.61	8.25	30.17	0.34	4.9	1.25	0	0	0	59.46	69.19	57.46	7.01	11.83	17.91	0.27	5.09	0.47	0	0	0	1A	458216684	458220843	-	TraesCS1A02G262700	--	K09264 MADS-box transcription factor, plant | (RefSeq) MADS-box transcription factor 21-like (A)	--	MIKC-type MADS-box transcription factor WM27B [Triticum aestivum]	MAD21_ORYSJ RecName: Full=MADS-box transcription factor 21; AltName: Full=OsMADS21; AltName: Full=RMADS207;	A0A446J3D7_TRITD SubName: Full=Uncharacterized protein {ECO:0000313|EMBL:VAH07556.1};	At3g58780	GO:0005634,nucleus; GO:0000981,DNA-binding transcription factor activity, RNA polymerase II-specific; GO:0046983,protein dimerization activity; GO:0000978,RNA polymerase II cis-regulatory region sequence-specific DNA binding; GO:0045944,positive regulation of transcription by RNA polymerase II; GO:0006357,regulation of transcription by RNA polymerase II; GO:0003674,molecular_function; GO:0003700,…	PF01486.17:K-box region	MADS-MIKC	TF	MADS->MADS-MIKC
TraesCS1A02G262900	TRUE	FALSE	FALSE	FALSE	98.64	73.5	73	3.53	1.46	2.86	0.54	2.45	1.31	1.54	2.56	0.12	15.47	47.74	31.51	1	2.68	5.29	1.04	0	0.11	2.91	2.15	1.4	1A	458394134	458397267	+	TraesCS1A02G262900	--	K10691 E3 ubiquitin-protein ligase UBR4 [EC:2.3.2.27] | (RefSeq) auxin transport protein BIG-like (A)	--	GDSL esterase/lipase At1g71691-like [Aegilops tauschii subsp. tauschii]	GDL29_ARATH RecName: Full=GDSL esterase/lipase At1g71691; EC=3.1.1.-; AltName: Full=Extracellular lipase At1g71691; Flags: Precursor;	A0A446J390_TRITD SubName: Full=Uncharacterized protein {ECO:0000313|EMBL:VAH07559.1};	At1g71691	GO:0005576,extracellular region; GO:0016788,hydrolase activity, acting on ester bonds; GO:0016042,lipid catabolic process; GO:0003674,molecular_function; GO:0003824,catalytic activity; GO:0016787,hydrolase activity; GO:0006629,lipid metabolic process; GO:0008150,biological_process; GO:0008152,metabolic process; GO:0009056,catabolic process; GO:0044238,primary metabolic process; GO:0071704,organic…	PF00657.22:GDSL-like Lipase/Acylhydrolase	--	--	--
TraesCS1A02G263200	TRUE	FALSE	FALSE	FALSE	13.98	12.17	12.51	3.7	2.64	4.06	1.66	1.53	1.47	1.15	1.11	0.62	4.36	8.14	5.52	3.77	3.5	5.05	1.96	0.99	0.87	1.22	1.86	0.95	1A	458557065	458562511	+	TraesCS1A02G263200	--	--	--	serine/arginine repetitive matrix protein 1-like isoform X2 [Aegilops tauschii subsp. tauschii]	WDL7_ARATH RecName: Full=Protein WVD2-like 7 {ECO:0000305};	A0A3B5Y2W9_WHEAT SubName: Full=Uncharacterized protein {ECO:0000313|EnsemblPlants:TraesCS1A02G263200.1};	At1g24160	GO:0005737,cytoplasm; GO:0005874,microtubule; GO:0005575,cellular_component; GO:0005622,intracellular anatomical structure; GO:0110165,cellular anatomical entity; GO:0005856,cytoskeleton; GO:0015630,microtubule cytoskeleton; GO:0043226,organelle; GO:0043228,non-membrane-bounded organelle; GO:0043229,intracellular organelle; GO:0043232,intracellular non-membrane-bounded organelle; GO:0099080,supra…	--	--	--	--
TraesCS1A02G263300	TRUE	FALSE	FALSE	FALSE	78.53	161.18	87.44	105.08	90.97	87.55	49.56	64.32	60.2	55.59	42.14	29.05	269.23	137.82	213.81	58.21	68.82	79.07	68.18	45.48	56.81	82.72	72.95	90.64	1A	458564117	458566532	+	TraesCS1A02G263300	--	K08738 cytochrome c | (RefSeq) cytochrome c (A)	ko00190: Oxidative phosphorylation; ko01100: Metabolic pathways	cytochrome c [Aegilops tauschii subsp. tauschii]	CYC_WHEAT RecName: Full=Cytochrome c;	A0A287FYP3_HORVV RecName: Full=Cytochrome c domain-containing protein {ECO:0000259|PROSITE:PS51007};	At1g22840	GO:0005758,mitochondrial intermembrane space; GO:0070469,respirasome; GO:0009055,electron transfer activity; GO:0020037,heme binding; GO:0046872,metal ion binding; GO:0006123,mitochondrial electron transport, cytochrome c to oxygen; GO:0006122,mitochondrial electron transport, ubiquinol to cytochrome c; GO:0003674,molecular_function; GO:0003824,catalytic activity; GO:0016491,oxidoreductase activi…	PF00034.21:Cytochrome c	--	--	--
TraesCS1A02G264500	TRUE	FALSE	FALSE	FALSE	9.06	2.57	2.21	1.66	0.63	0.99	0	0.17	0.37	0.06	0	0	0.5	1.45	0.84	0.34	0.53	1.34	0	0.02	0	0	0.14	0	1A	460280712	460282491	+	TraesCS1A02G264500	--	K24917 amino acid permease | (RefSeq) amino acid permease 3-like (A)	--	amino acid permease 3-like [Aegilops tauschii subsp. tauschii]	AAP3_ARATH RecName: Full=Amino acid permease 3; AltName: Full=Amino acid transporter AAP3;	A0A3B5Y1V4_WHEAT SubName: Full=Amino acid permease 3 {ECO:0000313|EMBL:QID77658.1};	At1g77380	GO:0016021,integral component of membrane; GO:0031965,nuclear membrane; GO:0005886,plasma membrane; GO:0015171,amino acid transmembrane transporter activity; GO:0015293,symporter activity; GO:0015802,basic amino acid transport; GO:0006952,defense response; GO:0003674,molecular_function; GO:0005215,transporter activity; GO:0005342,organic acid transmembrane transporter activity; GO:0008509,anion t…	PF01490.18:Transmembrane amino acid transporter protein	--	--	--
TraesCS1A02G265600	FALSE	TRUE	FALSE	FALSE	0	0	6.06	25.14	14.99	23.98	71.96	393.45	172.03	337.45	283.35	310.64	1.57	0.7	0.45	6.08	1.95	5.75	113.34	208.41	48.1	968.57	169.02	398.16	1A	461337578	461338417	+	TraesCS1A02G265600	--	--	--	hypothetical protein TRIUR3_06540 [Triticum urartu]	--	M7YKU0_TRIUA RecName: Full=BOWMAN_BIRK domain-containing protein {ECO:0000259|SMART:SM00269};	--	GO:0005576,extracellular region; GO:0004867,serine-type endopeptidase inhibitor activity; GO:0003674,molecular_function; GO:0004857,enzyme inhibitor activity; GO:0004866,endopeptidase inhibitor activity; GO:0030234,enzyme regulator activity; GO:0030414,peptidase inhibitor activity; GO:0061134,peptidase regulator activity; GO:0061135,endopeptidase regulator activity; GO:0098772,molecular function …	--	--	--	--
TraesCS1A02G265700	FALSE	FALSE	FALSE	TRUE	0	1.83	10.71	5.65	2.2	5.03	20.1	135.81	57.26	182.82	146.16	100.35	2.63	0.95	1.37	0.91	0.23	2.49	43.95	51.12	11.41	61.45	23.81	57.54	1A	461351279	461352000	+	TraesCS1A02G265700	--	--	--	hypothetical protein TRIUR3_06539 [Triticum urartu]	--	A0A452Z643_AEGTS RecName: Full=BOWMAN_BIRK domain-containing protein {ECO:0000259|SMART:SM00269};	--	GO:0005576,extracellular region; GO:0016021,integral component of membrane; GO:0004867,serine-type endopeptidase inhibitor activity; GO:0003674,molecular_function; GO:0004857,enzyme inhibitor activity; GO:0004866,endopeptidase inhibitor activity; GO:0030234,enzyme regulator activity; GO:0030414,peptidase inhibitor activity; GO:0061134,peptidase regulator activity; GO:0061135,endopeptidase regulat…	--	--	--	--
TraesCS1A02G265800	FALSE	FALSE	TRUE	FALSE	1.85	2.32	24.87	11.04	3.88	0.33	212.88	295.18	252.66	598.36	631.54	523.15	6.58	8.95	13.01	3.75	0.23	1.12	711.13	540.37	540.66	619.16	216.38	518.3	1A	461356735	461357498	+	TraesCS1A02G265800	--	--	--	putative proteinase inhibitor-related protein [Triticum aestivum]	--	A0A446K246_TRITD RecName: Full=BOWMAN_BIRK domain-containing protein {ECO:0000259|SMART:SM00269};	--	GO:0005576,extracellular region; GO:0004867,serine-type endopeptidase inhibitor activity; GO:0003674,molecular_function; GO:0004857,enzyme inhibitor activity; GO:0004866,endopeptidase inhibitor activity; GO:0030234,enzyme regulator activity; GO:0030414,peptidase inhibitor activity; GO:0061134,peptidase regulator activity; GO:0061135,endopeptidase regulator activity; GO:0098772,molecular function …	--	--	--	--
TraesCS1A02G265900	FALSE	FALSE	TRUE	FALSE	0	0	0.47	47.16	55.08	56.51	314.77	576.04	420	94.24	66.63	58.12	0.12	0	0	67.96	11.41	31.01	982.27	883.89	648.73	52.44	16.66	29.16	1A	461372711	461373455	+	TraesCS1A02G265900	--	--	--	hypothetical protein TRIUR3_06537 [Triticum urartu]	--	A0A287DTW9_HORVV RecName: Full=BOWMAN_BIRK domain-containing protein {ECO:0000259|SMART:SM00269};	--	GO:0005576,extracellular region; GO:0004867,serine-type endopeptidase inhibitor activity; GO:0003674,molecular_function; GO:0004857,enzyme inhibitor activity; GO:0004866,endopeptidase inhibitor activity; GO:0030234,enzyme regulator activity; GO:0030414,peptidase inhibitor activity; GO:0061134,peptidase regulator activity; GO:0061135,endopeptidase regulator activity; GO:0098772,molecular function …	--	--	--	--
TraesCS1A02G266200	FALSE	FALSE	TRUE	FALSE	0	0	0	0	0	0	0.01	0	0.09	0.09	0.29	0.51	0.1	0.06	0.05	0.2	0	0	1.24	0.66	0.77	0.32	0.05	0.01	1A	461768723	461771079	+	TraesCS1A02G266200	--	K20043 clathrin coat assembly protein AP180 | (RefSeq) clathrin coat assembly protein AP180-like (A)	--	putative clathrin assembly protein At1g03050 [Aegilops tauschii subsp. tauschii]	CAP4_ARATH RecName: Full=Putative clathrin assembly protein At1g03050;	A0A3B5Y1X5_WHEAT RecName: Full=ENTH domain-containing protein {ECO:0000259|PROSITE:PS50942};	At1g03050	GO:0005905,clathrin-coated pit; GO:0030136,clathrin-coated vesicle; GO:0005794,Golgi apparatus; GO:0090406,pollen tube; GO:0090404,pollen tube tip; GO:0005545,1-phosphatidylinositol binding; GO:0032050,clathrin heavy chain binding; GO:0005546,phosphatidylinositol-4,5-bisphosphate binding; GO:0000149,SNARE binding; GO:0048268,clathrin coat assembly; GO:0072583,clathrin-dependent endocytosis; GO:00…	PF07651.16:ANTH domain	--	--	--
TraesCS1A02G266600	FALSE	TRUE	FALSE	FALSE	5.08	4.77	1.93	2.07	0.63	2.38	0.73	0.55	0.85	0.98	1.75	0.39	3.15	5.29	5.11	2.73	3.35	3.99	0.25	0.1	2.07	0.55	1.23	1.21	1A	462000812	462006133	-	TraesCS1A02G266600	Hexosyltransferase [Source:UniProtKB/TrEMBL%3BAcc:A0A1D5RP74]	K20890 xylan alpha-glucuronosyltransferase [EC:2.4.1.-] | (RefSeq) UDP-glucuronate:xylan alpha-glucuronosyltransferase 1-like (A)	--	UDP-glucuronate:xylan alpha-glucuronosyltransferase 1-like [Aegilops tauschii subsp. tauschii]	GUX1_ARATH RecName: Full=UDP-glucuronate:xylan alpha-glucuronosyltransferase 1; Short=UDP-GlcA:xylan glucuronyltransferase 1; EC=2.4.1.-; AltName: Full=Glycogenin-like protein 1; AltName: Full=Plant glycogenin-like starch initiation protein 1; AltName: Full=Protein GLUCURONIC ACID SUBSTITUTION OF XYLAN 1; Short=AtGUX1;	A0A446J3P1_TRITD RecName: Full=Hexosyltransferase {ECO:0000256|RuleBase:RU362027}; EC=2.4.1.- {ECO:0000256|RuleBase:RU362027};	At3g18660	GO:0005794,Golgi apparatus; GO:0000139,Golgi membrane; GO:0016021,integral component of membrane; GO:0015020,glucuronosyltransferase activity; GO:0080116,glucuronoxylan glucuronosyltransferase activity; GO:0046872,metal ion binding; GO:0016757,transferase activity, transferring glycosyl groups; GO:0071555,cell wall organization; GO:0010417,glucuronoxylan biosynthetic process; GO:0009834,plant-typ…	PF01501.20:Glycosyl transferase family 8	--	--	--
TraesCS1A02G268100	TRUE	FALSE	FALSE	FALSE	0	0	0	0	0	1.07	0	0	0	0	0	0	13.43	2.76	13.64	0	0	0	0	0	0	0	0	0	1A	463031416	463031844	-	TraesCS1A02G268100	--	--	--	hypothetical protein BRADI_4g40903v3 [Brachypodium distachyon]	--	A0A3B5Y2B3_WHEAT SubName: Full=Uncharacterized protein {ECO:0000313|EnsemblPlants:TraesCS1A02G268100.1};	--	--	--	--	--	--
TraesCS1A02G268300	FALSE	TRUE	FALSE	FALSE	0	0	0	65.81	96.59	83.81	0.19	0.26	0	0	0	0	0	0	0	44.47	17.09	21.24	2.64	1.03	0	0	0	0	1A	463194919	463195428	+	TraesCS1A02G268300	--	--	--	hypothetical protein BRADI_4g40903v3 [Brachypodium distachyon]	--	A0A3B5Y325_WHEAT SubName: Full=Uncharacterized protein {ECO:0000313|EnsemblPlants:TraesCS1A02G268300.1};	--	--	--	--	--	--
TraesCS1A02G269000	TRUE	FALSE	FALSE	FALSE	4.68	5.15	6.03	2.06	1.38	1.32	2.49	3.58	1.86	3.97	4.14	1.03	1.9	1.89	2.14	0.79	0.98	0.93	2.73	0.62	2.31	5.37	7.93	3.06	1A	463810370	463813906	+	TraesCS1A02G269000	--	--	--	uncharacterized protein LOC109736410 [Aegilops tauschii subsp. tauschii]	--	A0A3B5Y2F7_WHEAT RecName: Full=dNK domain-containing protein {ECO:0000259|Pfam:PF01712};	At1g72040	GO:0005737,cytoplasm; GO:0019136,deoxynucleoside kinase activity; GO:0003674,molecular_function; GO:0003824,catalytic activity; GO:0016301,kinase activity; GO:0016740,transferase activity; GO:0016772,transferase activity, transferring phosphorus-containing groups; GO:0019205,nucleobase-containing compound kinase activity; GO:0019206,nucleoside kinase activity; GO:0005575,cellular_component; GO:00…	PF01712.19:Deoxynucleoside kinase	--	--	--
TraesCS1A02G269300	TRUE	FALSE	FALSE	FALSE	4.72	2.25	6.71	0.05	0.1	0.18	0.76	0.64	0.22	2.77	2.92	0.86	0.96	0.91	1.54	0	0.36	0.55	0.17	0	0	2.5	6.48	3.05	1A	463921287	463927126	+	TraesCS1A02G269300	Amidophosphoribosyltransferase [Source:UniProtKB/TrEMBL%3BAcc:A0A1D5RTB0]	K00764 amidophosphoribosyltransferase [EC:2.4.2.14] | (RefSeq) amidophosphoribosyltransferase, chloroplastic-like (A)	ko00230: Purine metabolism; ko00250: Alanine, aspartate and glutamate metabolism; ko01100: Metabolic pathways; ko01110: Biosynthesis of secondary metabolites	amidophosphoribosyltransferase, chloroplastic-like [Aegilops tauschii subsp. tauschii]	ASE1_ARATH RecName: Full=Amidophosphoribosyltransferase 1, chloroplastic; Short=AtATase1; Short=PRPP1; EC=2.4.2.14; AltName: Full=Glutamine phosphoribosylpyrophosphate amidotransferase 1; Short=AtGPRAT1; Flags: Precursor;	A0A446J3P5_TRITD RecName: Full=Amidophosphoribosyltransferase {ECO:0000256|ARBA:ARBA00011941, ECO:0000256|PIRNR:PIRNR000485}; Short=ATase {ECO:0000256|PIRNR:PIRNR000485}; EC=2.4.2.14 {ECO:0000256|ARBA:ARBA00011941, ECO:0000256|PIRNR:PIRNR000485}; AltName: Full=Glutamine phosphoribosylpyrophosphate amidotransferase {ECO:0000256|PIRNR:PIRNR000485};	At2g16570	GO:0005618,cell wall; GO:0009570,chloroplast stroma; GO:0005737,cytoplasm; GO:0005829,cytosol; GO:0009536,plastid; GO:0009532,plastid stroma; GO:0004044,amidophosphoribosyltransferase activity; GO:0051536,iron-sulfur cluster binding; GO:0046872,metal ion binding; GO:0006189,'de novo' IMP biosynthetic process; GO:0006541,glutamine metabolic process; GO:0009116,nucleoside metabolic process; GO:0009…	PF13537.6:Glutamine amidotransferase domain	--	--	--
TraesCS1A02G269400	TRUE	FALSE	FALSE	TRUE	1.51	1.5	0.69	0	0.6	0.31	0.11	0	0.51	0.71	1.55	3.45	0	0	0.09	0	0	0.15	0	0	0.12	0	0.1	0.25	1A	463923731	463928925	-	TraesCS1A02G269400	--	K14638 solute carrier family 15 (peptide/histidine transporter), member 3/4 | (RefSeq) protein NRT1/ PTR FAMILY 5.10-like (A)	--	protein NRT1/ PTR FAMILY 5.10-like isoform X1 [Aegilops tauschii subsp. tauschii]	PTR9_ARATH RecName: Full=Protein NRT1/ PTR FAMILY 5.10; Short=AtNPF5.10;	A0A3B5Y336_WHEAT SubName: Full=Uncharacterized protein {ECO:0000313|EnsemblPlants:TraesCS1A02G269400.1};	At1g22540	GO:0016021,integral component of membrane; GO:0022857,transmembrane transporter activity; GO:0006857,oligopeptide transport; GO:0003674,molecular_function; GO:0005215,transporter activity; GO:0006810,transport; GO:0006811,ion transport; GO:0006820,anion transport; GO:0008150,biological_process; GO:0015833,peptide transport; GO:0042886,amide transport; GO:0051179,localization; GO:0051234,establish…	PF00854.21:POT family	--	--	--
TraesCS1A02G269500	TRUE	FALSE	FALSE	TRUE	4.28	4.48	8.43	2.13	1.67	1.96	2.72	2.16	2.44	4.42	5.67	11.19	2.18	2.69	2.64	1.47	1.25	1.36	1.41	1.99	1.55	2.73	2.59	3.56	1A	463929756	463932776	-	TraesCS1A02G269500	--	K14638 solute carrier family 15 (peptide/histidine transporter), member 3/4 | (RefSeq) protein NRT1/ PTR FAMILY 5.10-like (A)	--	protein NRT1/ PTR FAMILY 5.10-like [Aegilops tauschii subsp. tauschii]	PTR9_ARATH RecName: Full=Protein NRT1/ PTR FAMILY 5.10; Short=AtNPF5.10;	A0A3B5Y216_WHEAT SubName: Full=Uncharacterized protein {ECO:0000313|EnsemblPlants:TraesCS1A02G269500.1};	At1g22540	GO:0016021,integral component of membrane; GO:0022857,transmembrane transporter activity; GO:0006857,oligopeptide transport; GO:0003674,molecular_function; GO:0005215,transporter activity; GO:0006810,transport; GO:0006811,ion transport; GO:0006820,anion transport; GO:0008150,biological_process; GO:0015833,peptide transport; GO:0042886,amide transport; GO:0051179,localization; GO:0051234,establish…	PF00854.21:POT family	--	--	--
TraesCS1A02G270700	TRUE	TRUE	FALSE	TRUE	48.53	88.62	87.66	318.53	346.48	348.81	60.98	112.24	76.55	76.38	61.31	74	171.3	119.99	134.17	161.19	112.62	133.45	101.37	107.12	82.36	41.82	19.99	31.61	1A	464809426	464811387	-	TraesCS1A02G270700	--	--	--	subtilisin-like protease SBT3.17 [Aegilops tauschii subsp. tauschii]	SBT3H_ARATH RecName: Full=Subtilisin-like protease SBT3.17 {ECO:0000303|PubMed:16193095}; EC=3.4.21.- {ECO:0000255|PROSITE-ProRule:PRU10082}; AltName: Full=Subtilase subfamily 3 member 17 {ECO:0000303|PubMed:16193095}; Short=AtSBT3.17 {ECO:0000303|PubMed:16193095}; Flags: Precursor;	A0A3B5Y350_WHEAT RecName: Full=Inhibitor I9 domain-containing protein {ECO:0000259|Pfam:PF05922};	At1g71950	GO:0005615,extracellular space; GO:0004252,serine-type endopeptidase activity; GO:0003674,molecular_function; GO:0003824,catalytic activity; GO:0004175,endopeptidase activity; GO:0008233,peptidase activity; GO:0008236,serine-type peptidase activity; GO:0016787,hydrolase activity; GO:0017171,serine hydrolase activity; GO:0140096,catalytic activity, acting on a protein; GO:0005575,cellular_componen…	PF05922.16:Peptidase inhibitor I9	--	--	--
TraesCS1A02G270900	TRUE	FALSE	FALSE	FALSE	0	0	0	0	0	0	0	0	0	0	0	0	5.12	2.83	3.19	0	1.14	0.55	0	0	0	0	0	0	1A	464901178	464908479	+	TraesCS1A02G270900	--	K01184 polygalacturonase [EC:3.2.1.15] | (RefSeq) probable polygalacturonase At3g15720 (A)	ko00040: Pentose and glucuronate interconversions; ko01100: Metabolic pathways	formin-like protein 18 isoform X1 [Aegilops tauschii subsp. tauschii]	--	A0A3B5Y2F1_WHEAT SubName: Full=Uncharacterized protein {ECO:0000313|EnsemblPlants:TraesCS1A02G270900.1};	At5g17210	GO:0016021,integral component of membrane; GO:0005575,cellular_component; GO:0016020,membrane; GO:0031224,intrinsic component of membrane; GO:0110165,cellular anatomical entity	PF06749.12:Protein of unknown function (DUF1218)	--	--	--
TraesCS1A02G271400	FALSE	TRUE	FALSE	FALSE	0	0	0	1.9	1.57	1.4	0.34	0.53	1.3	0.18	0.22	0.63	0.36	0.14	0.1	0.21	0	0.34	0.93	0	0	0.36	0.08	0.02	1A	465128991	465130562	+	TraesCS1A02G271400	--	K01184 polygalacturonase [EC:3.2.1.15] | (RefSeq) probable polygalacturonase At3g15720 (A)	ko00040: Pentose and glucuronate interconversions; ko01100: Metabolic pathways	hypothetical protein TRIUR3_35295 [Triticum urartu]	--	M8AMT8_AEGTA SubName: Full=Uncharacterized protein {ECO:0000313|EMBL:EMT05821.1, ECO:0000313|EnsemblPlants:EMT05821};	At5g17210	GO:0016021,integral component of membrane; GO:0005575,cellular_component; GO:0016020,membrane; GO:0031224,intrinsic component of membrane; GO:0110165,cellular anatomical entity	PF06749.12:Protein of unknown function (DUF1218)	--	--	--
TraesCS1A02G271700	FALSE	TRUE	FALSE	TRUE	0	0.54	1.91	9.93	10.95	11.94	2.32	5.48	2.83	5.89	6.34	6.74	2.25	1.6	2.1	1.42	1.61	1.83	1.34	1.52	0.8	1.45	0.64	1.65	1A	465281934	465283274	+	TraesCS1A02G271700	--	K01184 polygalacturonase [EC:3.2.1.15] | (RefSeq) probable polygalacturonase At3g15720 (A)	ko00040: Pentose and glucuronate interconversions; ko01100: Metabolic pathways	uncharacterized protein LOC109737420 [Aegilops tauschii subsp. tauschii]	--	A0A3B5Y221_WHEAT SubName: Full=Uncharacterized protein {ECO:0000313|EnsemblPlants:TraesCS1A02G271700.1};	At5g17210	GO:0016021,integral component of membrane; GO:0005575,cellular_component; GO:0016020,membrane; GO:0031224,intrinsic component of membrane; GO:0110165,cellular anatomical entity	PF06749.12:Protein of unknown function (DUF1218)	--	--	--
TraesCS1A02G272400	TRUE	FALSE	FALSE	FALSE	3.88	2.36	3.38	8.26	7.52	6.61	1.81	1.46	1.74	1.92	1.53	3.61	15.92	10.92	14.48	8.29	5.09	6.31	2.2	2.16	4.01	1.55	0.87	2.1	1A	465501523	465505875	+	TraesCS1A02G272400	--	--	--	protein LIKE COV 2-like isoform X2 [Aegilops tauschii subsp. tauschii]	LCV2_ARATH RecName: Full=Protein LIKE COV 2 {ECO:0000303|PubMed:12668628};	W4ZU05_WHEAT SubName: Full=Uncharacterized protein {ECO:0000313|EnsemblPlants:TraesCS1A02G272400.1};	At1g43130	GO:0005768,endosome; GO:0005794,Golgi apparatus; GO:0016021,integral component of membrane; GO:0005802,trans-Golgi network; GO:0010222,stem vascular tissue pattern formation; GO:0003002,regionalization; GO:0007275,multicellular organism development; GO:0007389,pattern specification process; GO:0008150,biological_process; GO:0010051,xylem and phloem pattern formation; GO:0032501,multicellular orga…	PF04367.13:Protein of unknown function (DUF502)	--	--	--
TraesCS1A02G273100	FALSE	TRUE	FALSE	FALSE	3.7	4.01	3.33	5.16	4.84	4.24	15.17	10.34	11.97	7.46	10.11	9.63	3.08	7.09	4.26	10.45	5.74	13.83	18.58	12.5	28.93	8.79	11.06	9.77	1A	466926989	466930294	-	TraesCS1A02G273100	--	K19600 tubby and related proteins | (RefSeq) tubby-like F-box protein 8 (A)	--	tubby-like F-box protein 8 isoform X1 [Aegilops tauschii subsp. tauschii]	TLP8_ORYSJ RecName: Full=Tubby-like F-box protein 8; Short=OsTLP8; AltName: Full=Tubby-like F-box protein 1; Short=OsTLP1;	A0A446J3Y5_TRITD SubName: Full=Uncharacterized protein {ECO:0000313|EMBL:VAH07798.1};	At1g25280	--	PF01167.18:Tub family	TUB	TF	TUB
TraesCS1A02G273400	FALSE	TRUE	FALSE	FALSE	20.18	15.64	11.62	12.37	10.24	11.54	4.64	8.15	6.22	6.41	5.28	4.72	25.52	22.38	30.58	2.97	3.87	6.06	4.41	4.36	3.79	3.84	3.23	6.11	1A	467181438	467183931	+	TraesCS1A02G273400	--	K12622 U6 snRNA-associated Sm-like protein LSm3 | (RefSeq) sm-like protein LSM3A (A)	ko03018: RNA degradation; ko03040: Spliceosome	predicted protein, partial [Hordeum vulgare subsp. vulgare]	LSM3A_ARATH RecName: Full=Sm-like protein LSM3A {ECO:0000305}; Short=AtLSM3A {ECO:0000303|PubMed:23620288}; AltName: Full=U6 snRNA-associated Sm-like protein LSM3A {ECO:0000305};	F2CY78_HORVV RecName: Full=U6 snRNA-associated Sm-like protein LSm3 {ECO:0000256|RuleBase:RU365046}; Flags: Fragment;	At1g21190	GO:0071013,catalytic step 2 spliceosome; GO:1990726,Lsm1-7-Pat1 complex; GO:0005634,nucleus; GO:0000932,P-body; GO:0071011,precatalytic spliceosome; GO:0046540,U4/U6 x U5 tri-snRNP complex; GO:0005688,U6 snRNP; GO:0003723,RNA binding; GO:0000398,mRNA splicing, via spliceosome; GO:0000956,nuclear-transcribed mRNA catabolic process; GO:0033962,P-body assembly; GO:0003674,molecular_function; GO:0003…	PF01423.22:LSM domain	--	--	--
TraesCS1A02G273500	TRUE	FALSE	FALSE	FALSE	3.84	13.38	6.39	12.92	8.7	15.5	8.98	7.01	6.73	3.03	3.76	2.08	46.45	24.12	32.25	2.63	7.96	6.04	10.34	7.71	27.29	6.39	4.89	5.06	1A	467184518	467186314	+	TraesCS1A02G273500	--	K01507 inorganic pyrophosphatase [EC:3.6.1.1] | (RefSeq) soluble inorganic pyrophosphatase-like (A)	ko00190: Oxidative phosphorylation	soluble inorganic pyrophosphatase-like [Aegilops tauschii subsp. tauschii]	IPYR_MAIZE RecName: Full=Soluble inorganic pyrophosphatase; EC=3.6.1.1; AltName: Full=Pyrophosphate phospho-hydrolase; Short=PPase;	A0A446J472_TRITD RecName: Full=Inorganic diphosphatase {ECO:0000256|ARBA:ARBA00012146}; EC=3.6.1.1 {ECO:0000256|ARBA:ARBA00012146};	At1g01050	GO:0005829,cytosol; GO:0004427,inorganic diphosphatase activity; GO:0000287,magnesium ion binding; GO:0006796,phosphate-containing compound metabolic process; GO:0003674,molecular_function; GO:0003824,catalytic activity; GO:0016462,pyrophosphatase activity; GO:0016787,hydrolase activity; GO:0016817,hydrolase activity, acting on acid anhydrides; GO:0016818,hydrolase activity, acting on acid anhydr…	PF00719.19:Inorganic pyrophosphatase	--	--	--
TraesCS1A02G274300	FALSE	TRUE	TRUE	FALSE	520.97	433.17	296.76	182.55	136.98	133.04	0.51	19.57	6.08	0.4	0	0	212.56	258.7	272.65	29.24	61.08	77.97	0	0	0.26	0	0.58	0	1A	468598785	468599195	-	TraesCS1A02G274300	Histone H3.2 [Source:UniProtKB/Swiss-Prot%3BAcc:P68428]	K11253 histone H3 | (RefSeq) histone H3.2 (A)	--	core histone H2A/H2B/H3/H4 [Medicago truncatula]	H32_MEDSA RecName: Full=Histone H3.2; AltName: Full=Histone H3.1; AltName: Full=Major histone H3;	A0A371GYI7_MUCPR RecName: Full=Histone H3 {ECO:0000256|RuleBase:RU004471}; Flags: Fragment;	At3g27360	GO:0000786,nucleosome; GO:0005634,nucleus; GO:0003677,DNA binding; GO:0046982,protein heterodimerization activity; GO:0003674,molecular_function; GO:0003676,nucleic acid binding; GO:0005488,binding; GO:0097159,organic cyclic compound binding; GO:1901363,heterocyclic compound binding; GO:0005515,protein binding; GO:0046983,protein dimerization activity; GO:0000785,chromatin; GO:0005575,cellular_co…	PF00125.24:Core histone H2A/H2B/H3/H4	--	--	--
TraesCS1A02G276200	FALSE	FALSE	FALSE	TRUE	0	0	0	0	0	0	0	0	0	1.34	0.85	2.75	0	0	0	0	0	0	0	0.15	0	0.22	0.08	0.29	1A	471480702	471483149	-	TraesCS1A02G276200	--	K19891 glucan endo-1,3-beta-glucosidase 1/2/3 [EC:3.2.1.39] | (RefSeq) hypothetical protein (A)	ko00500: Starch and sucrose metabolism; ko01100: Metabolic pathways	Glucan endo-1,3-beta-glucosidase 14 [Triticum urartu]	E1314_ARATH RecName: Full=Glucan endo-1,3-beta-glucosidase 14; EC=3.2.1.39; AltName: Full=(1->3)-beta-glucan endohydrolase 14; Short=(1->3)-beta-glucanase 14; AltName: Full=Beta-1,3-endoglucanase 14; Short=Beta-1,3-glucanase 14; Flags: Precursor;	A0A3B5Y271_WHEAT SubName: Full=Uncharacterized protein {ECO:0000313|EnsemblPlants:TraesCS1A02G276200.1};	At2g27500	GO:0046658,anchored component of plasma membrane; GO:0005618,cell wall; GO:0005737,cytoplasm; GO:0005576,extracellular region; GO:0005634,nucleus; GO:0042973,glucan endo-1,3-beta-D-glucosidase activity; GO:0005975,carbohydrate metabolic process; GO:0071555,cell wall organization; GO:0006952,defense response; GO:0003674,molecular_function; GO:0003824,catalytic activity; GO:0004553,hydrolase activi…	PF00332.18:Glycosyl hydrolases family 17	--	--	--
TraesCS1A02G277900	TRUE	FALSE	FALSE	FALSE	105.33	37.86	44.63	0	0	0	0	0	0	0	0	0	4.38	1.37	2.95	0	0	0	0	0.08	0	0	0.02	0.03	1A	473627921	473629442	-	TraesCS1A02G277900	rRNA N-glycosidase [Source:UniProtKB/TrEMBL%3BAcc:W4ZRN0]	--	--	protein synthesis inhibitor I-like [Aegilops tauschii subsp. tauschii]	RIP1_HORVU RecName: Full=Protein synthesis inhibitor I; EC=3.2.2.22; AltName: Full=Ribosome-inactivating protein I; AltName: Full=rRNA N-glycosidase;	A0A3B5Y2B2_WHEAT RecName: Full=rRNA N-glycosidase {ECO:0000256|ARBA:ARBA00019247, ECO:0000256|RuleBase:RU004915}; EC=3.2.2.22 {ECO:0000256|RuleBase:RU004915};	--	GO:0005737,cytoplasm; GO:0030598,rRNA N-glycosylase activity; GO:0090729,toxin activity; GO:0050832,defense response to fungus; GO:0031640,killing of cells of other organism; GO:0017148,negative regulation of translation; GO:0003674,molecular_function; GO:0003824,catalytic activity; GO:0016787,hydrolase activity; GO:0016798,hydrolase activity, acting on glycosyl bonds; GO:0016799,hydrolase activi…	PF00161.19:Ribosome inactivating protein	--	--	--
[truncated: 20,767 more rows]
