# Supplementary material for: Transcriptome and Weighted Gene Co-Expression Network Analysis to Characterize the Expression of Genes Related to Yield Traits in Yunnan Hulled Wheat
Source: Int J Mol Sci. 2025 Mar 12;26(6):2542. doi: 10.3390/ijms26062542 (PMC11942552; doi:10.3390/ijms26062542)
Supplement: Supplementary file 1 [file ijms-26-02542-s001.zip › Tab.S3.xlsx]

## Sheet: Tab.S3
Tab.S3. Statistical Table of Differential Genes in DE vs. DFS1、DFS1 vs. DFS2、DFS2 vs. DM、DE vs. DM																Tab.S2. Statistical Table of Differential Genes in DE vs. YE、DFS1 vs. YFS1、DFS2 vs. YFS、DM vs. YM																Tab.S2. Statistical Table of Differential Genes in DE vs. YE、DFS1 vs. YFS1、DFS2 vs. YFS、DM vs. YM																Tab.S2. Statistical Table of Differential Genes in DE vs. YE、DFS1 vs. YFS1、DFS2 vs. YFS、DM vs. YM
id	DE_vs_DFS1	DFS1_vs_DFS2	DFS2_vs_DM	DE_vs_DM	DE-1	DE-2	DE-3	DFS1-1	DFS1-2	DFS1-3	DFS2-1	DFS2-2	DFS2-3	DM-1	DM-2	DM-3	YE-1	YE-2	YE-3	YFS1-1	YFS1-2	YFS1-3	YFS2-1	YFS2-2	YFS2-3	YM-1	YM-2	YM-3	chr	start	end	strand	gene_name	gene_description	KEGG	KEGG pathway	NR	Swissprot	Tremble	KOG	GO	Pfam	TF-Family	TF-Category	TF-Classification
TraesCS1A02G000100	FALSE	FALSE	TRUE	TRUE	0.83	0.71	0.29	0.71	0.32	0.33	0.22	0.78	0.03	10.02	5	0.79	0.51	3.27	0.77	0.8	0.51	1.07	0.43	1.76	0.25	0	0.76	0.65	1A	40098	70338	-	TraesCS1A02G000100	--	K12825 splicing factor 3A subunit 1 | (RefSeq) probable splicing factor 3A subunit 1 (A)	ko03040: Spliceosome	Protein TAR1 [Capsicum baccatum]	--	A0A6N2NKS5_SALVM SubName: Full=Uncharacterized protein {ECO:0000313|EMBL:VFU63939.1}; Flags: Fragment;	Hs8923828	--	--	--	--	--
TraesCS1A02G000200	FALSE	TRUE	TRUE	FALSE	4.35	1.59	0.61	1	2	3.55	0.31	0.16	0.04	4.15	3.26	0.56	2.05	2.09	1.76	4.55	1.96	0.82	0.55	2.11	0.21	0.05	0.8	0.3	1A	70239	89245	+	TraesCS1A02G000200	--	K13457 disease resistance protein RPM1 | (RefSeq) putative disease resistance RPP13-like protein 3 (A)	ko04626: Plant-pathogen interaction	hypothetical protein GLYMA_13G021700, partial [Glycine max]	--	A0A6A5L9T5_LUPAL SubName: Full=Uncharacterized protein {ECO:0000313|EMBL:KAF1856225.1};	Hs22053937	--	--	--	--	--
TraesCS1A02G000300	FALSE	FALSE	TRUE	FALSE	0.76	1.04	1.52	1.23	0.57	0.58	0.16	0.31	0.03	4.17	2.81	0.42	0.8	1.94	1.52	1.25	1.82	0.38	2.28	3.56	0.17	0.09	0.74	0.33	1A	95906	104903	+	TraesCS1A02G000300	--	--	--	hypothetical protein CQW23_33674 [Capsicum baccatum]	--	A0A2G2V142_CAPBA SubName: Full=Uncharacterized protein {ECO:0000313|EMBL:PHT26720.1};	--	--	--	--	--	--
TraesCS1A02G000400	FALSE	FALSE	TRUE	FALSE	7.83	4.66	9.48	5.36	1.26	1.82	0.98	1.68	0.55	5.59	5.22	0.63	4.05	7.31	4.82	3.98	3.34	5.13	4.15	10.76	0.74	0.05	1.18	0.46	1A	102794	122504	+	TraesCS1A02G000400	--	K12825 splicing factor 3A subunit 1 | (RefSeq) probable splicing factor 3A subunit 1 (A)	ko03040: Spliceosome	hypothetical protein GLYMA_13G021700, partial [Glycine max]	--	A0A6A5L8L3_LUPAL SubName: Full=Uncharacterized protein {ECO:0000313|EMBL:KAF1855775.1};	YLR154w-a gi|23270399|ref|NP_690845.1| Transcript Antisense to Ribosomal RNA; Tar1p [Saccharomyces cerevisiae]	--	--	--	--	--
TraesCS1A02G000700	FALSE	FALSE	TRUE	TRUE	4.21	3.26	3.42	2.51	0.78	0.96	1.83	0.1	1.47	13.18	9.86	2.36	2.45	2.85	2.13	2.52	3.19	2.33	1.22	3.08	0.3	0.13	1.93	0.49	1A	169592	169969	-	TraesCS1A02G000700	--	--	--	PREDICTED: uncharacterized protein LOC104585233 [Brachypodium distachyon]	--	A0A341ZL95_WHEAT SubName: Full=Uncharacterized protein {ECO:0000313|EnsemblPlants:TraesCS1A02G000700.1};	YLR154w-a gi|23270399|ref|NP_690845.1| Transcript Antisense to Ribosomal RNA; Tar1p [Saccharomyces cerevisiae]	--	--	--	--	--
TraesCS1A02G000900	FALSE	TRUE	TRUE	TRUE	5.4	2.23	3.01	3.74	2.25	1.94	1.41	0.9	1.2	14.22	7.72	1.32	1.72	3.51	3.79	2.47	1.41	2.18	1.9	6.39	0.42	0.07	1.43	0.61	1A	233818	245051	+	TraesCS1A02G000900	--	K12825 splicing factor 3A subunit 1 | (RefSeq) probable splicing factor 3A subunit 1 (A)	ko03040: Spliceosome	hypothetical protein GLYMA_13G0180002, partial [Glycine max]	--	A0A6N2NFW5_SALVM SubName: Full=Uncharacterized protein {ECO:0000313|EMBL:VFU65006.1};	Hs22053937	--	--	--	--	--
TraesCS1A02G001000	FALSE	FALSE	TRUE	TRUE	0.08	0.05	0.09	0.1	0.1	0.05	0.04	0.05	0.01	8.07	18.8	0.12	0.07	0.04	0.07	0.02	0.06	0.09	0.04	0.22	0.02	0.02	0.11	0.17	1A	270605	272936	-	TraesCS1A02G001000	--	K12825 splicing factor 3A subunit 1 | (RefSeq) probable splicing factor 3A subunit 1 (A)	ko03040: Spliceosome	Protein TAR1 [Capsicum baccatum]	--	A0A6N2N466_SALVM SubName: Full=Uncharacterized protein {ECO:0000313|EMBL:VFU61611.1};	YLR154w-a gi|23270399|ref|NP_690845.1| Transcript Antisense to Ribosomal RNA; Tar1p [Saccharomyces cerevisiae]	--	--	--	--	--
TraesCS1A02G001100	FALSE	FALSE	TRUE	TRUE	1.8	1.09	1.51	1.02	0.16	0.62	0.52	0.33	0.18	6.03	3.6	0.38	1.35	1.02	0.85	1.01	0.37	0.32	0.4	1.45	0.04	0.12	0.67	0.36	1A	269472	289602	-	TraesCS1A02G001100	--	K12825 splicing factor 3A subunit 1 | (RefSeq) probable splicing factor 3A subunit 1 (A)	ko03040: Spliceosome	hypothetical protein GLYMA_13G021700, partial [Glycine max]	--	A0A6N2K4X0_SALVM SubName: Full=Uncharacterized protein {ECO:0000313|EMBL:VFU22253.1};	YLR154w-a gi|23270399|ref|NP_690845.1| Transcript Antisense to Ribosomal RNA; Tar1p [Saccharomyces cerevisiae]	--	--	--	--	--
TraesCS1A02G001200	FALSE	FALSE	TRUE	TRUE	0.71	0.32	2.1	1.04	0.71	0.11	0	0	0	16.18	8.47	1.05	0.1	0.87	0.1	0.3	0.21	0.57	0.36	0.24	0	0	1.81	0.61	1A	287697	287957	+	TraesCS1A02G001200	--	--	--	Protein TAR1 [Capsicum baccatum]	--	A0A446IGX4_TRITD SubName: Full=Uncharacterized protein {ECO:0000313|EMBL:VAH00082.1};	--	--	--	--	--	--
TraesCS1A02G001400	FALSE	TRUE	TRUE	TRUE	1.34	1.08	0.92	1.31	0.22	0.92	0.12	0.23	0.16	9.16	5.94	1.07	1.17	1.02	0.77	0.77	0.98	0.46	0.72	1.54	0.06	0.14	1.27	0.71	1A	294611	305428	-	TraesCS1A02G001400	--	K13457 disease resistance protein RPM1 | (RefSeq) putative disease resistance RPP13-like protein 3 (A)	ko04626: Plant-pathogen interaction	hypothetical protein GLYMA_13G021700, partial [Glycine max]	--	A0A6A5L8L3_LUPAL SubName: Full=Uncharacterized protein {ECO:0000313|EMBL:KAF1855775.1};	Hs8923828	--	--	--	--	--
TraesCS1A02G001500	FALSE	FALSE	TRUE	TRUE	0.44	0.2	0.41	0.13	0.06	0	0.25	0	0	4.8	5.33	0.22	0.3	0.34	0.2	0.19	0.26	0.28	0	0	0	0.17	0.79	1.27	1A	326099	326518	+	TraesCS1A02G001500	--	--	--	hypothetical protein MTR_0021s0160 [Medicago truncatula]	--	A0A3B5XSJ8_WHEAT SubName: Full=Uncharacterized protein {ECO:0000313|EnsemblPlants:TraesCS1A02G001500.1.cds1};	YLR154w-a gi|23270399|ref|NP_690845.1| Transcript Antisense to Ribosomal RNA; Tar1p [Saccharomyces cerevisiae]	--	--	--	--	--
TraesCS1A02G001700	FALSE	FALSE	TRUE	TRUE	1.78	0.65	1.17	1.74	1.34	1.07	0.09	0.37	0.98	10.13	9.63	0.61	2.4	8.73	4.06	4.05	5.24	6.44	3.17	10.46	1.09	0	1.67	0.36	1A	403455	403751	+	TraesCS1A02G001700	--	--	--	hypothetical protein [Zea mays]	--	A0A446IGX0_TRITD SubName: Full=Uncharacterized protein {ECO:0000313|EMBL:VAH00074.1};	--	--	--	--	--	--
TraesCS1A02G001800	FALSE	TRUE	FALSE	TRUE	10.58	13.65	19.31	17.66	13.66	12.87	0.53	1.54	1.35	0.93	1.33	0.24	29.64	19.21	25.73	13.94	20.17	20.31	0.37	0.72	1	2.51	0.53	1.28	1A	1144333	1145934	+	TraesCS1A02G001800	--	K02902 large subunit ribosomal protein L28 | (RefSeq) 50S ribosomal protein L28, chloroplastic-like (A)	ko03010: Ribosome	50S ribosomal protein L28, chloroplastic [Triticum urartu]	RK28_TOBAC RecName: Full=50S ribosomal protein L28, chloroplastic; AltName: Full=CL28; Flags: Precursor;	A0A446IGZ8_TRITD SubName: Full=Uncharacterized protein {ECO:0000313|EMBL:VAH00073.1};	At2g33450	GO:0009507,chloroplast; GO:0005762,mitochondrial large ribosomal subunit; GO:0003735,structural constituent of ribosome; GO:0006412,translation; GO:0003674,molecular_function; GO:0005198,structural molecule activity; GO:0006518,peptide metabolic process; GO:0006807,nitrogen compound metabolic process; GO:0008150,biological_process; GO:0008152,metabolic process; GO:0009058,biosynthetic process; GO…	PF00830.19:Ribosomal L28 family	--	--	--
TraesCS1A02G001900	FALSE	FALSE	TRUE	TRUE	15.43	18.57	19.66	12.82	8.42	13.06	22.02	17.44	20.15	53.3	66.55	67.36	16.12	18.15	14.2	13.32	9.01	11.61	14.23	20.93	20.25	71.99	59.29	51.04	1A	1159194	1162830	-	TraesCS1A02G001900	--	K13343 peroxin-14 | (RefSeq) peroxisomal membrane protein PEX14-like isoform X1 (A)	ko04146: Peroxisome	predicted protein [Hordeum vulgare subsp. vulgare]	PEX14_ARATH RecName: Full=Peroxisomal membrane protein PEX14; AltName: Full=Peroxin-14; Short=AtPEX14; AltName: Full=Peroxisome biogenesis protein 14; AltName: Full=Pex14p; AltName: Full=Protein PEROXISOME DEFECTIVE 2;	A0A3B5XSK3_WHEAT RecName: Full=Peroxin-14 {ECO:0000256|RuleBase:RU367032};	At5g62810_2	GO:0005829,cytosol; GO:0016021,integral component of membrane; GO:0005739,mitochondrion; GO:1990429,peroxisomal importomer complex; GO:0005778,peroxisomal membrane; GO:0005777,peroxisome; GO:0005886,plasma membrane; GO:0009536,plastid; GO:0005102,signaling receptor binding; GO:0007031,peroxisome organization; GO:0016560,protein import into peroxisome matrix, docking; GO:0006625,protein targeting …	PF04695.13:Peroxisomal membrane anchor protein (Pex14p) conserved region	--	--	--
TraesCS1A02G002100	FALSE	FALSE	FALSE	TRUE	5.31	3.63	3.22	2.37	1.54	0.9	1.1	1.29	1.2	1.02	1.08	1.04	3.07	3.03	4.4	1.12	0.69	0.97	1.14	0.4	0.86	1.12	1.02	1.04	1A	1170356	1177383	+	TraesCS1A02G002100	--	K17302 coatomer subunit beta' | (RefSeq) receptor-like cytoplasmic kinase 185 isoform X1 (A)	--	hypothetical protein TRIUR3_00700 [Triticum urartu]	--	A0A446IGU2_TRITD SubName: Full=Uncharacterized protein {ECO:0000313|EMBL:VAH00046.1};	At5g08440	--	--	--	--	--
TraesCS1A02G002200	TRUE	FALSE	FALSE	TRUE	25.78	51.74	28.15	71.13	58.13	52.79	42.78	42.04	53.38	84.52	79.68	75.54	42.9	32.36	46.34	46.47	59.25	52.98	54.51	41.39	45.31	75.83	54.86	80.61	1A	1188844	1190864	+	TraesCS1A02G002200	--	K07466 replication factor A1 | (RefSeq) uncharacterized protein At4g28440-like (A)	ko03030: DNA replication; ko03420: Nucleotide excision repair; ko03430: Mismatch repair; ko03440: Homologous recombination	uncharacterized protein At4g28440-like [Aegilops tauschii subsp. tauschii]	Y4844_ARATH RecName: Full=Uncharacterized protein At4g28440;	A0A452XHK7_AEGTS SubName: Full=Uncharacterized protein {ECO:0000313|EnsemblPlants:AET1Gv20001200.1};	At1g10590	GO:0005829,cytosol; GO:0005886,plasma membrane; GO:0003729,mRNA binding; GO:0003674,molecular_function; GO:0003676,nucleic acid binding; GO:0003723,RNA binding; GO:0005488,binding; GO:0097159,organic cyclic compound binding; GO:1901363,heterocyclic compound binding; GO:0005575,cellular_component; GO:0005622,intracellular anatomical structure; GO:0005737,cytoplasm; GO:0110165,cellular anatomical e…	--	--	--	--
TraesCS1A02G003700	TRUE	FALSE	FALSE	FALSE	0	0	0	2.24	2.72	0.79	0.64	0.56	0.48	0	0.2	0	0	0	0	0	0	0	0	0	0	0	0	0	1A	2291887	2292891	+	TraesCS1A02G003700	--	K22255 ATPase inhibitor, mitochondrial | (RefSeq) uncharacterized protein At2g27730, mitochondrial-like (A)	--	uncharacterized protein At2g27730, mitochondrial-like [Aegilops tauschii subsp. tauschii]	--	A0A446IH02_TRITD SubName: Full=Uncharacterized protein {ECO:0000313|EMBL:VAH00104.1};	--	GO:0005739,mitochondrion; GO:0042030,ATPase inhibitor activity; GO:0032780,negative regulation of ATPase activity; GO:0003674,molecular_function; GO:0004857,enzyme inhibitor activity; GO:0030234,enzyme regulator activity; GO:0060589,nucleoside-triphosphatase regulator activity; GO:0060590,ATPase regulator activity; GO:0098772,molecular function regulator; GO:0008150,biological_process; GO:0043086…	--	--	--	--
TraesCS1A02G004200	FALSE	FALSE	TRUE	FALSE	30.79	8.58	12.08	7.53	13.21	16.34	10.62	7.27	10	27.08	29.91	17.83	4.82	7.22	5.77	3.35	4.52	3.59	2.26	2.95	2.74	16.65	13.44	11.27	1A	2540491	2540958	-	TraesCS1A02G004200	--	K07199 5'-AMP-activated protein kinase, regulatory beta subunit | (RefSeq) hypothetical protein (A)	--	SNF1-related protein kinase regulatory subunit beta-3 [Aegilops tauschii subsp. tauschii]	KINB3_ARATH RecName: Full=SNF1-related protein kinase regulatory subunit beta-3; Short=AKIN subunit beta-3; Short=AKINB3; Short=AKINbeta3;	W5AND3_WHEAT RecName: Full=AMPKBI domain-containing protein {ECO:0000259|SMART:SM01010};	At2g28060	GO:0009507,chloroplast; GO:0009569,chloroplast starch grain; GO:0005737,cytoplasm; GO:0031588,nucleotide-activated protein kinase complex; GO:1901982,maltose binding; GO:0019887,protein kinase regulator activity; GO:0005975,carbohydrate metabolic process; GO:0043562,cellular response to nitrogen levels; GO:0009744,response to sucrose; GO:0003674,molecular_function; GO:0005488,binding; GO:0030246,…	PF04739.15:5'-AMP-activated protein kinase beta subunit, interaction domain	--	--	--
TraesCS1A02G004400	FALSE	TRUE	FALSE	FALSE	0	0.82	0	1.1	2.16	1.68	0.15	0.2	0.17	0	0.02	0	0	0	0	0	0	0	0	0	0	0	0	0	1A	2642460	2648016	-	TraesCS1A02G004400	--	K17212 bisdemethoxycurcumin synthase [EC:2.3.1.211] | (RefSeq) bisdemethoxycurcumin synthase (A)	ko00945: Stilbenoid, diarylheptanoid and gingerol biosynthesis; ko01110: Biosynthesis of secondary metabolites	protein SAWADEE HOMEODOMAIN HOMOLOG 2-like [Aegilops tauschii subsp. tauschii]	SHH2_ARATH RecName: Full=Protein SAWADEE HOMEODOMAIN HOMOLOG 2; AltName: Full=Probable DNA-binding transcription factor 2;	A0A3B5XSN7_WHEAT RecName: Full=Homeobox domain-containing protein {ECO:0000259|SMART:SM00389};	At3g18380	GO:0005634,nucleus; GO:0003682,chromatin binding; GO:0003677,DNA binding; GO:0003674,molecular_function; GO:0005488,binding; GO:0003676,nucleic acid binding; GO:0097159,organic cyclic compound binding; GO:1901363,heterocyclic compound binding; GO:0005575,cellular_component; GO:0005622,intracellular anatomical structure; GO:0043226,organelle; GO:0043227,membrane-bounded organelle; GO:0043229,intra…	PF16719.5:SAWADEE domain	--	--	--
TraesCS1A02G004600	TRUE	TRUE	FALSE	FALSE	0	0.29	0	2.24	2.61	1.26	0.39	0.03	0.27	0.06	0.03	0.46	0	0	0	0	0	0	0	0	0	0	0	0	1A	2837094	2843854	-	TraesCS1A02G004600	--	K17212 bisdemethoxycurcumin synthase [EC:2.3.1.211] | (RefSeq) bisdemethoxycurcumin synthase (A)	ko00945: Stilbenoid, diarylheptanoid and gingerol biosynthesis; ko01110: Biosynthesis of secondary metabolites	hypothetical protein TRIUR3_24308 [Triticum urartu]	SHH2_ARATH RecName: Full=Protein SAWADEE HOMEODOMAIN HOMOLOG 2; AltName: Full=Probable DNA-binding transcription factor 2;	A0A3B5XT47_WHEAT RecName: Full=Homeobox domain-containing protein {ECO:0000259|PROSITE:PS50071};	At3g18380	GO:0005634,nucleus; GO:0003682,chromatin binding; GO:0003677,DNA binding; GO:0003674,molecular_function; GO:0005488,binding; GO:0003676,nucleic acid binding; GO:0097159,organic cyclic compound binding; GO:1901363,heterocyclic compound binding; GO:0005575,cellular_component; GO:0005622,intracellular anatomical structure; GO:0043226,organelle; GO:0043227,membrane-bounded organelle; GO:0043229,intra…	PF16719.5:SAWADEE domain	--	--	--
TraesCS1A02G005315	TRUE	TRUE	TRUE	FALSE	0	0	0	54.43	101.56	67.11	0.84	3.05	1.71	0.02	0.1	0	0	0	0	185.99	298.25	202.41	11.84	58.54	1.15	0	0.02	0.09	1A	3019865	3021011	-	TraesCS1A02G005315	--	--	--	omega gliadin [Aegilops markgrafii]	--	A0A2U8JD15_WHEAT SubName: Full=Omega gliadin {ECO:0000313|EMBL:QKZ93483.1}; SubName: Full=Omega gliadin-D1 {ECO:0000313|EMBL:AWK59774.1};	--	--	--	--	--	--
TraesCS1A02G005368	TRUE	TRUE	TRUE	FALSE	0	0	0	99.79	153.44	136	0.33	3.69	1.2	0	0.36	0	0	0	0	291.06	284.12	185.86	24.73	96.91	1.97	0.15	0.08	0.91	1A	3074492	3075657	-	TraesCS1A02G005368	--	--	--	omega gliadin [Aegilops markgrafii]	--	A0A2U8JD15_WHEAT SubName: Full=Omega gliadin {ECO:0000313|EMBL:QKZ93483.1}; SubName: Full=Omega gliadin-D1 {ECO:0000313|EMBL:AWK59774.1};	--	--	--	--	--	--
TraesCS1A02G005387	TRUE	TRUE	FALSE	FALSE	0	0	0	25.37	57.77	44.99	0.39	1.51	0.31	0	0.12	0.13	0	0	0	249.32	331.35	178.65	7.43	68.45	0.34	0.32	0.02	0	1A	3094066	3095267	-	TraesCS1A02G005387	--	--	--	omega gliadin [Aegilops markgrafii]	--	A0A2U8JD15_WHEAT SubName: Full=Omega gliadin {ECO:0000313|EMBL:QKZ93483.1}; SubName: Full=Omega gliadin-D1 {ECO:0000313|EMBL:AWK59774.1};	--	--	--	--	--	--
TraesCS1A02G005500	FALSE	FALSE	TRUE	FALSE	0.07	0.04	0.02	0.55	1.12	0.36	1.88	0.45	1.41	0.04	0.28	0.16	5.68	8.18	5.3	13.23	4.83	4.88	5.74	9.65	3.57	2.4	3.94	2.17	1A	3119378	3122276	-	TraesCS1A02G005500	--	--	--	uncharacterized protein LOC109750484 [Aegilops tauschii subsp. tauschii]	--	A0A3B5XSX3_WHEAT SubName: Full=Uncharacterized protein {ECO:0000313|EnsemblPlants:TraesCS1A02G005500.1};	--	--	--	--	--	--
TraesCS1A02G005700	FALSE	TRUE	TRUE	TRUE	23.13	19.67	20.59	16.74	14.76	12.42	43.16	11.33	33.9	5.79	4	4.06	15.42	26.62	17.16	22.59	20.46	24.26	23.22	48.54	31.25	5.55	9.87	8.77	1A	3377838	3383699	+	TraesCS1A02G005700	--	K10638 E3 ubiquitin-protein ligase UHRF1 [EC:2.3.2.27] | (RefSeq) E3 ubiquitin-protein ligase ORTHRUS 2-like (A)	--	E3 ubiquitin-protein ligase ORTHRUS 2-like [Aegilops tauschii subsp. tauschii]	ORTH2_ARATH RecName: Full=E3 ubiquitin-protein ligase ORTHRUS 2; EC=2.3.2.27; AltName: Full=Protein VARIANT IN METHYLATION 1; AltName: Full=RING-type E3 ubiquitin transferase ORTHRUS 2 {ECO:0000305};	A0A446IH68_TRITD RecName: Full=RING-type E3 ubiquitin transferase {ECO:0000256|ARBA:ARBA00012483}; EC=2.3.2.27 {ECO:0000256|ARBA:ARBA00012483};	At1g57820	GO:0010369,chromocenter; GO:0005634,nucleus; GO:0003682,chromatin binding; GO:0010385,double-stranded methylated DNA binding; GO:0042393,histone binding; GO:0046872,metal ion binding; GO:0008327,methyl-CpG binding; GO:0010428,methyl-CpNpG binding; GO:0010429,methyl-CpNpN binding; GO:0061630,ubiquitin protein ligase activity; GO:0004842,ubiquitin-protein transferase activity; GO:0051301,cell divis…	PF02182.17:SAD/SRA domain	--	--	--
TraesCS1A02G005900	TRUE	TRUE	TRUE	FALSE	4.55	3.8	9.13	15.67	13.4	15.45	3.44	7.76	4.71	2.47	2.79	2.15	18.56	17.5	15.27	4.43	8.02	9.14	5.74	3.12	5.82	2.69	1.58	2.54	1A	3446931	3450200	+	TraesCS1A02G005900	--	K12198 charged multivesicular body protein 5 | (RefSeq) vacuolar protein sorting-associated protein 60.1-like (A)	ko04144: Endocytosis	charged multivesicular body protein 5-like [Aegilops tauschii subsp. tauschii]	VP601_ARATH RecName: Full=Vacuolar protein sorting-associated protein 60.1 {ECO:0000305};	A0A3B5XSY1_WHEAT SubName: Full=Uncharacterized protein {ECO:0000313|EnsemblPlants:TraesCS1A02G005900.1};	At5g04850	GO:0005771,multivesicular body; GO:0032585,multivesicular body membrane; GO:0032511,late endosome to vacuole transport via multivesicular body sorting pathway; GO:0015031,protein transport; GO:0006900,vesicle budding from membrane; GO:0006810,transport; GO:0007034,vacuolar transport; GO:0008150,biological_process; GO:0009987,cellular process; GO:0016192,vesicle-mediated transport; GO:0016197,endo…	PF03357.21:Snf7	--	--	--
TraesCS1A02G007200	TRUE	TRUE	FALSE	FALSE	0	0	0	8.33	13.45	16.59	0.06	0	0.07	0	0	0	0	0	0	35.43	38.98	27.6	2.14	3.01	0.06	0	0	0	1A	3776339	3777238	+	TraesCS1A02G007200	--	--	--	gamma-gliadin [Triticum monococcum]	HOG3_HORVU RecName: Full=Gamma-hordein-3;	I7G262_TRIMO SubName: Full=Gamma-gliadin {ECO:0000313|EMBL:AFP36382.1};	--	GO:0005773,vacuole; GO:0045735,nutrient reservoir activity; GO:0003674,molecular_function; GO:0005575,cellular_component; GO:0005622,intracellular anatomical structure; GO:0005737,cytoplasm; GO:0043226,organelle; GO:0043227,membrane-bounded organelle; GO:0043229,intracellular organelle; GO:0043231,intracellular membrane-bounded organelle; GO:0110165,cellular anatomical entity	PF13016.6:Cys-rich Gliadin N-terminal	--	--	--
TraesCS1A02G007300	TRUE	TRUE	TRUE	TRUE	0	0	0	665.89	1398.26	1027.53	7.21	41	16.28	0.69	1.51	0.87	0	0.17	0.22	3693.57	7162.26	3602.51	345.15	1014.83	21.47	0.67	0.9	9.91	1A	3845783	3847150	-	TraesCS1A02G007300	--	--	--	gamma-gliadin 1 [Triticum aestivum]	GDBX_WHEAT RecName: Full=Gamma-gliadin; Flags: Precursor;	M9TG60_WHEAT SubName: Full=Gamma gliadin-A1 {ECO:0000313|EMBL:ATY51545.1}; SubName: Full=Gamma-gliadin 1 {ECO:0000313|EMBL:AGJ50340.1};	--	GO:0045735,nutrient reservoir activity; GO:0003674,molecular_function	PF13016.6:Cys-rich Gliadin N-terminal	--	--	--
TraesCS1A02G007344	TRUE	TRUE	FALSE	FALSE	0	0	0	4.26	4.73	3.1	0.48	0.63	0.07	0	0	0	0	0	0	9.81	12.52	6.64	2.26	6.73	0.68	0	0	0	1A	3910395	3911267	+	TraesCS1A02G007344	--	--	--	gamma gliadin [Triticum monococcum]	GDBX_WHEAT RecName: Full=Gamma-gliadin; Flags: Precursor;	B8XU43_TRIMO SubName: Full=Gamma gliadin {ECO:0000313|EMBL:ACJ76952.1};	--	GO:0045735,nutrient reservoir activity; GO:0003674,molecular_function	PF13016.6:Cys-rich Gliadin N-terminal	--	--	--
TraesCS1A02G007400	TRUE	TRUE	TRUE	FALSE	0	0	0	1265.07	2807.71	1750.97	18.91	98.6	36.32	0.64	4.59	0.71	0	0.13	0	3999.95	7969.64	4356.95	316.49	819.03	21.43	0.66	0.52	7.68	1A	4033339	4034196	+	TraesCS1A02G007400	Gamma gliadin-A3 [Source:UniProtKB/TrEMBL%3BAcc:B6UKM9]	--	--	gamma-gliadin [Triticum aestivum]	GDBX_WHEAT RecName: Full=Gamma-gliadin; Flags: Precursor;	B6UKM9_WHEAT SubName: Full=Gamma gliadin-A3 {ECO:0000313|EMBL:ATY51546.1, ECO:0000313|EnsemblPlants:TraesCS1A02G007400.1.cds1}; SubName: Full=Gamma gliadin-A4 {ECO:0000313|EMBL:ATY51547.1}; SubName: Full=Gamma-gliadin {ECO:0000313|EMBL:ACJ03455.1}; SubName: Full=Gamma-gliadin 6a {ECO:0000313|EMBL:AGJ50345.1}; SubName: Full=Gamma-gliadin 6b {ECO:0000313|EMBL:AGJ50346.1};	--	GO:0045735,nutrient reservoir activity; GO:0003674,molecular_function	PF13016.6:Cys-rich Gliadin N-terminal	--	--	--
TraesCS1A02G007405	TRUE	TRUE	TRUE	FALSE	0	0	0	736.79	1600.54	1041.36	10.35	45.43	21.78	0.29	2.15	0.25	0	0	0	353.95	1126.41	527.45	32.18	81.62	2.36	0.08	0.14	1.05	1A	4041324	4042181	+	TraesCS1A02G007405	Gamma gliadin-A3 [Source:UniProtKB/TrEMBL%3BAcc:B6UKM9]	--	--	gamma-gliadin [Triticum aestivum]	GDBX_WHEAT RecName: Full=Gamma-gliadin; Flags: Precursor;	B6UKM9_WHEAT SubName: Full=Gamma gliadin-A3 {ECO:0000313|EMBL:ATY51546.1, ECO:0000313|EnsemblPlants:TraesCS1A02G007400.1.cds1}; SubName: Full=Gamma gliadin-A4 {ECO:0000313|EMBL:ATY51547.1}; SubName: Full=Gamma-gliadin {ECO:0000313|EMBL:ACJ03455.1}; SubName: Full=Gamma-gliadin 6a {ECO:0000313|EMBL:AGJ50345.1}; SubName: Full=Gamma-gliadin 6b {ECO:0000313|EMBL:AGJ50346.1};	--	GO:0045735,nutrient reservoir activity; GO:0003674,molecular_function	PF13016.6:Cys-rich Gliadin N-terminal	--	--	--
TraesCS1A02G007700	TRUE	TRUE	TRUE	FALSE	0	0	0	3227.45	6743.47	4588.7	15.67	63.32	28.43	0.18	1.17	0.25	0	0	0.32	6087.88	10029.6	6720.54	164.31	436.82	12	0.06	0.27	3.35	1A	4053221	4053823	+	TraesCS1A02G007700	--	--	--	Avenin-3 [Triticum urartu]	GDBB_WHEAT RecName: Full=Gamma-gliadin B; Flags: Precursor;	M8ANS4_TRIUA SubName: Full=Avenin-3 {ECO:0000313|EMBL:EMS62569.1, ECO:0000313|EnsemblPlants:TRIUR3_03663-P1};	--	GO:0045735,nutrient reservoir activity; GO:0003674,molecular_function	PF13016.6:Cys-rich Gliadin N-terminal	--	--	--
TraesCS1A02G007900	FALSE	FALSE	FALSE	TRUE	17.87	38.36	0	6.85	5.3	4.66	1.86	4.98	3.27	0	0.27	0	8.12	5.02	12.78	5.11	7.68	7.83	1.9	1.17	0	0	0	0.38	1A	4063197	4063406	+	TraesCS1A02G007900	--	K11094 U2 small nuclear ribonucleoprotein B'' | (RefSeq) U2 small nuclear ribonucleoprotein B''-like isoform X1 (A)	ko03040: Spliceosome	PREDICTED: uncharacterized protein LOC104582784 [Brachypodium distachyon]	--	A0A3B5XSS6_WHEAT SubName: Full=Uncharacterized protein {ECO:0000313|EnsemblPlants:TraesCS1A02G007900.1.cds1};	At3g48660	GO:0016021,integral component of membrane; GO:0005575,cellular_component; GO:0016020,membrane; GO:0031224,intrinsic component of membrane; GO:0110165,cellular anatomical entity	PF11820.8:Protein of unknown function (DUF3339)	--	--	--
TraesCS1A02G007934	TRUE	TRUE	FALSE	FALSE	0	0	0	12.35	13.97	14.64	0.57	1.37	0.79	0.05	0	0	0	0	0	33.52	52.73	39.69	1.83	11.3	0.66	0	0	0	1A	4095724	4096825	+	TraesCS1A02G007934	--	--	--	low-molecular-weight glutenin subunit emmer-2 [Triticum dicoccoides]	GLTC_WHEAT RecName: Full=Glutenin, low molecular weight subunit PTDUCD1; Flags: Precursor;	V5NE10_TRIDC SubName: Full=Low-molecular-weight glutenin subunit emmer-2 {ECO:0000313|EMBL:AHA86551.1};	--	GO:0045735,nutrient reservoir activity; GO:0003674,molecular_function	PF00234.22:Protease inhibitor/seed storage/LTP family	--	--	--
TraesCS1A02G008000	TRUE	TRUE	TRUE	TRUE	0	0	0	1171.28	2254.54	1621.13	32.07	83.64	41.57	0.94	3.13	0.68	0	0	0	45.47	61.38	36.26	10.33	30.42	2.8	0	0	0.12	1A	4202212	4203588	-	TraesCS1A02G008000	--	--	--	low molecular weight glutenin [Triticum aestivum]	GLTC_WHEAT RecName: Full=Glutenin, low molecular weight subunit PTDUCD1; Flags: Precursor;	D3UAL5_WHEAT SubName: Full=Low molecular weight glutenin subunit A3-2 {ECO:0000313|EMBL:ACZ51336.1}; SubName: Full=Low-molecular-weight glutenin subunit {ECO:0000313|EMBL:AGK83135.1}; Flags: Fragment;	--	GO:0045735,nutrient reservoir activity; GO:0003674,molecular_function	PF00234.22:Protease inhibitor/seed storage/LTP family	--	--	--
TraesCS1A02G008300	FALSE	TRUE	TRUE	FALSE	0.18	0.17	0	0	0	0	0.41	0.04	0.23	0	0	0	0	0	0	0	0	0	0	0	0	0	0	0	1A	4549622	4554906	+	TraesCS1A02G008300	--	K15078 structure-specific endonuclease subunit SLX1 [EC:3.6.1.-] | (RefSeq) putative disease resistance protein RGA3 (A)	--	Putative disease resistance protein RGA4 [Triticum urartu]	RGA4_SOLBU RecName: Full=Putative disease resistance protein RGA4; AltName: Full=RGA4-blb;	A0A3B5XTA9_WHEAT SubName: Full=Uncharacterized protein {ECO:0000313|EnsemblPlants:TraesCS1A02G008300.1};	At3g14460	GO:0043531,ADP binding; GO:0005524,ATP binding; GO:0006952,defense response; GO:0000166,nucleotide binding; GO:0003674,molecular_function; GO:0005488,binding; GO:0017076,purine nucleotide binding; GO:0030554,adenyl nucleotide binding; GO:0032553,ribonucleotide binding; GO:0032555,purine ribonucleotide binding; GO:0032559,adenyl ribonucleotide binding; GO:0036094,small molecule binding; GO:0043167…	PF00931.22:NB-ARC domain	--	--	--
TraesCS1A02G009300	TRUE	TRUE	FALSE	FALSE	0.21	0.55	0.47	0.06	0	0.01	0.39	0.23	0.3	0.16	0.09	0.17	0	0	0.03	0.05	0.01	0.04	0	0.04	0.13	0.12	0.11	0.06	1A	5501535	5507742	-	TraesCS1A02G009300	--	K15078 structure-specific endonuclease subunit SLX1 [EC:3.6.1.-] | (RefSeq) putative disease resistance protein RGA3 (A)	--	Putative disease resistance protein RGA4 [Triticum urartu]	RGA4_SOLBU RecName: Full=Putative disease resistance protein RGA4; AltName: Full=RGA4-blb;	A0A3B5XT17_WHEAT SubName: Full=Uncharacterized protein {ECO:0000313|EnsemblPlants:TraesCS1A02G009300.1.cds1};	At3g14460	GO:0043531,ADP binding; GO:0005524,ATP binding; GO:0006952,defense response; GO:0000166,nucleotide binding; GO:0003674,molecular_function; GO:0005488,binding; GO:0017076,purine nucleotide binding; GO:0030554,adenyl nucleotide binding; GO:0032553,ribonucleotide binding; GO:0032555,purine ribonucleotide binding; GO:0032559,adenyl ribonucleotide binding; GO:0036094,small molecule binding; GO:0043167…	PF00931.22:NB-ARC domain	--	--	--
TraesCS1A02G009320	FALSE	TRUE	FALSE	FALSE	0.58	0.1	0.26	0.03	0.03	0	0.31	0.24	0.1	0.26	0.11	0.06	0	0	0	0	0	0	0	0	0	0	0	0	1A	5521573	5527792	-	TraesCS1A02G009320	--	K15078 structure-specific endonuclease subunit SLX1 [EC:3.6.1.-] | (RefSeq) putative disease resistance protein RGA3 (A)	--	powder mildew resistance-like protein [Triticum monococcum]	RGA1_SOLBU RecName: Full=Putative disease resistance protein RGA1; AltName: Full=RGA3-blb;	A0A3B5YR01_WHEAT SubName: Full=Uncharacterized protein {ECO:0000313|EnsemblPlants:TraesCS1B02G012400.1};	At3g14460	GO:0043531,ADP binding; GO:0005524,ATP binding; GO:0006952,defense response; GO:0000166,nucleotide binding; GO:0003674,molecular_function; GO:0005488,binding; GO:0017076,purine nucleotide binding; GO:0030554,adenyl nucleotide binding; GO:0032553,ribonucleotide binding; GO:0032555,purine ribonucleotide binding; GO:0032559,adenyl ribonucleotide binding; GO:0036094,small molecule binding; GO:0043167…	PF00931.22:NB-ARC domain	--	--	--
TraesCS1A02G009400	FALSE	FALSE	FALSE	TRUE	0.29	0.18	0.43	0.07	0	0	0.03	0.01	0.06	0.03	0.02	0	0	0	0.02	0	0	0.02	0	0	0	0.01	0.02	0.02	1A	5645211	5650510	-	TraesCS1A02G009400	--	K15078 structure-specific endonuclease subunit SLX1 [EC:3.6.1.-] | (RefSeq) putative disease resistance protein RGA3 (A)	--	Putative disease resistance protein RGA4 [Triticum urartu]	RGA4_SOLBU RecName: Full=Putative disease resistance protein RGA4; AltName: Full=RGA4-blb;	A0A3B5XTC4_WHEAT SubName: Full=Uncharacterized protein {ECO:0000313|EnsemblPlants:TraesCS1A02G009400.1};	At3g14470	GO:0043531,ADP binding; GO:0005524,ATP binding; GO:0006952,defense response; GO:0000166,nucleotide binding; GO:0003674,molecular_function; GO:0005488,binding; GO:0017076,purine nucleotide binding; GO:0030554,adenyl nucleotide binding; GO:0032553,ribonucleotide binding; GO:0032555,purine ribonucleotide binding; GO:0032559,adenyl ribonucleotide binding; GO:0036094,small molecule binding; GO:0043167…	PF00931.22:NB-ARC domain	--	--	--
TraesCS1A02G010300	TRUE	FALSE	TRUE	FALSE	0.71	1.31	1.58	2.86	2.01	2.82	2.66	1.35	2.38	1.19	0.97	0.82	1.82	2.48	2.56	0.73	0.69	0.92	0.45	0.02	0.34	0.13	0.33	0.19	1A	6332192	6336859	+	TraesCS1A02G010300	--	--	--	uncharacterized protein LOC109745970 [Aegilops tauschii subsp. tauschii]	--	A0A452XGV2_AEGTS SubName: Full=Uncharacterized protein {ECO:0000313|EnsemblPlants:AET0Gv20153800.3};	At4g12340	--	PF07956.11:Protein of Unknown function (DUF1690)	--	--	--
TraesCS1A02G010400	FALSE	TRUE	FALSE	TRUE	0.46	0.9	0.48	0.34	0.11	0	1.59	0.35	0.91	0.78	0.66	0.99	0.07	0.11	0.13	0.16	0.02	0.08	0.07	0.98	0.42	0.33	0.3	0.29	1A	6336481	6345966	-	TraesCS1A02G010400	--	K15078 structure-specific endonuclease subunit SLX1 [EC:3.6.1.-] | (RefSeq) putative disease resistance protein RGA3 (A)	--	Putative disease resistance protein RGA4 [Triticum urartu]	RGA4_SOLBU RecName: Full=Putative disease resistance protein RGA4; AltName: Full=RGA4-blb;	A0A3B5XTB0_WHEAT SubName: Full=Uncharacterized protein {ECO:0000313|EnsemblPlants:TraesCS1A02G010400.1};	At3g14460	GO:0043531,ADP binding; GO:0005524,ATP binding; GO:0006952,defense response; GO:0000166,nucleotide binding; GO:0003674,molecular_function; GO:0005488,binding; GO:0017076,purine nucleotide binding; GO:0030554,adenyl nucleotide binding; GO:0032553,ribonucleotide binding; GO:0032555,purine ribonucleotide binding; GO:0032559,adenyl ribonucleotide binding; GO:0036094,small molecule binding; GO:0043167…	PF00931.22:NB-ARC domain	--	--	--
TraesCS1A02G010900	TRUE	TRUE	FALSE	FALSE	0	0	0	6.21	10.22	12.16	0.54	0.3	0.48	0.06	0.15	0.33	0	0	0	2954.05	7210.55	4040.59	217.72	696.61	37.29	0.12	0.57	4.49	1A	6517423	6518340	+	TraesCS1A02G010900	--	--	--	low molecular weight glutenin subunit [Triticum monococcum subsp. aegilopoides]	GDB1_WHEAT RecName: Full=Gamma-gliadin B-I; Flags: Precursor;	A0A1U9XLA3_WHEAT SubName: Full=Low-molecular-weight glutenin subunit {ECO:0000313|EMBL:AQZ22279.1};	--	GO:0045735,nutrient reservoir activity; GO:0003674,molecular_function	PF13016.6:Cys-rich Gliadin N-terminal	--	--	--
TraesCS1A02G010905	TRUE	TRUE	FALSE	FALSE	0	0	0	3.84	3.45	5.48	0.09	0.56	0.35	0	0	0	0	0	0	0.12	0.31	0.07	0	0	0	0	0	0	1A	6561797	6562688	+	TraesCS1A02G010905	--	--	--	LMW-m [Triticum timopheevii]	GLTC_WHEAT RecName: Full=Glutenin, low molecular weight subunit PTDUCD1; Flags: Precursor;	A0A7D4Y136_WHEAT SubName: Full=Low-molecular-weight glutenin subunit {ECO:0000313|EMBL:QKX46037.1};	--	GO:0045735,nutrient reservoir activity; GO:0003674,molecular_function	PF13016.6:Cys-rich Gliadin N-terminal	--	--	--
TraesCS1A02G011100	FALSE	FALSE	FALSE	TRUE	9.7	4.38	1.33	1.64	0.94	0	0.18	1.14	0.25	0.29	0.17	0.43	0.36	0.64	0.06	0.19	0.13	0.18	0	0.04	0	0.04	0.06	0.09	1A	6566139	6567972	+	TraesCS1A02G011100	--	K02965 small subunit ribosomal protein S19 | (RefSeq) ribosomal protein S19, mitochondrial-like (A)	ko03010: Ribosome	Ribosomal protein S19, mitochondrial [Triticum urartu]	RT19_PETHY RecName: Full=Ribosomal protein S19, mitochondrial;	A0A3B5XTB6_WHEAT SubName: Full=Uncharacterized protein {ECO:0000313|EnsemblPlants:TraesCS1A02G011100.1};	At5g47320	GO:0005739,mitochondrion; GO:0015935,small ribosomal subunit; GO:0003723,RNA binding; GO:0003735,structural constituent of ribosome; GO:0006412,translation; GO:0003674,molecular_function; GO:0003676,nucleic acid binding; GO:0005488,binding; GO:0097159,organic cyclic compound binding; GO:1901363,heterocyclic compound binding; GO:0005198,structural molecule activity; GO:0006518,peptide metabolic pr…	PF00203.21:Ribosomal protein S19	--	--	--
TraesCS1A02G011200	FALSE	FALSE	TRUE	TRUE	0.77	1.19	2.38	1.43	1.21	0.66	0.78	1.35	1.08	1.93	2.86	2.12	1.92	1.59	1.7	1.13	0.25	0.7	0.72	1.02	0.15	4.17	2.93	1.42	1A	6569388	6576401	-	TraesCS1A02G011200	--	K08880 serine/threonine kinase 19 [EC:2.7.11.1] | (RefSeq) serine/threonine-protein kinase 19-like isoform X1 (A)	--	predicted protein [Hordeum vulgare subsp. vulgare]	--	A0A446IHJ5_TRITD SubName: Full=Uncharacterized protein {ECO:0000313|EMBL:VAH00296.1};	Hs14602431	--	PF10494.9:Serine-threonine protein kinase 19	--	--	--
TraesCS1A02G011600	TRUE	FALSE	FALSE	TRUE	18.84	25.45	29.79	52.05	45.75	44.88	20.13	29.97	26.43	36.03	23.48	31.65	35.23	35.24	38.68	19.75	25.74	21.87	28.29	25.06	31.62	65.86	27.16	18.83	1A	6766340	6766555	-	TraesCS1A02G011600	--	--	--	hypothetical protein TRIUR3_13515 [Triticum urartu]	--	A0A446IHJ2_TRITD SubName: Full=Uncharacterized protein {ECO:0000313|EMBL:VAH00289.1};	At2g43780	GO:0016021,integral component of membrane; GO:0005575,cellular_component; GO:0016020,membrane; GO:0031224,intrinsic component of membrane; GO:0110165,cellular anatomical entity	--	--	--	--
TraesCS1A02G014000	TRUE	TRUE	TRUE	FALSE	0	0	0	302.86	440.6	401.46	0.69	3.26	2.17	0	0	0.19	0	0	0	615.29	344.28	203.23	31.7	4.27	3.8	0.22	0	0.11	1A	7685115	7685702	-	TraesCS1A02G014000	Defensin [Source:UniProtKB/TrEMBL%3BAcc:W4ZWJ1]	--	--	defensin [Triticum aestivum]	DEF12_TRIMO RecName: Full=Defensin Tm-AMP-D1.2;	W4ZWJ1_WHEAT SubName: Full=Defensin {ECO:0000313|EMBL:AIA66999.1, ECO:0000313|EnsemblPlants:TraesCS1A02G014000.1};	At2g02120	GO:0050832,defense response to fungus; GO:0031640,killing of cells of other organism; GO:0006950,response to stress; GO:0006952,defense response; GO:0008150,biological_process; GO:0009605,response to external stimulus; GO:0009607,response to biotic stimulus; GO:0009620,response to fungus; GO:0043207,response to external biotic stimulus; GO:0044419,biological process involved in interspecies inter…	PF00304.20:Gamma-thionin family	--	--	--
TraesCS1A02G014100	TRUE	FALSE	TRUE	TRUE	0	0	0	2710.16	2709.35	3699.4	1676.85	1883.36	1730.6	146.18	149.32	81.16	0	0	0	1025.02	307.55	662.87	1695.9	1531.27	1200.65	541.31	476.75	334.56	1A	7697292	7698190	-	TraesCS1A02G014100	--	--	--	Defensin Tk-AMP-D1 [Triticum urartu]	DEF1_TRIKH RecName: Full=Defensin Tk-AMP-D1;	A0A3B5XUE9_WHEAT RecName: Full=Knot1 domain-containing protein {ECO:0000259|SMART:SM00505};	At2g02120	GO:0050832,defense response to fungus; GO:0031640,killing of cells of other organism; GO:0006950,response to stress; GO:0006952,defense response; GO:0008150,biological_process; GO:0009605,response to external stimulus; GO:0009607,response to biotic stimulus; GO:0009620,response to fungus; GO:0043207,response to external biotic stimulus; GO:0044419,biological process involved in interspecies inter…	PF00304.20:Gamma-thionin family	--	--	--
TraesCS1A02G015300	TRUE	TRUE	FALSE	TRUE	5.75	13.03	7.64	27.32	29.78	35.04	9.1	12.1	8.56	9.25	10.07	15.46	23.29	10.01	15.7	26.29	22.45	20.12	13.03	10.72	13.52	17.8	16.09	14.92	1A	8247217	8251270	+	TraesCS1A02G015300	--	K07874 Ras-related protein Rab-1A | (RefSeq) ras-related protein RABD1-like (A)	--	ras-related protein RABD1-like [Aegilops tauschii subsp. tauschii]	RABD1_ARATH RecName: Full=Ras-related protein RABD1; Short=AtRABD1; AltName: Full=Ras-related protein ATFP8;	A0A446IHV7_TRITD SubName: Full=Uncharacterized protein {ECO:0000313|EMBL:VAH00406.1};	At3g11730	GO:0012505,endomembrane system; GO:0000139,Golgi membrane; GO:0005886,plasma membrane; GO:0032588,trans-Golgi network membrane; GO:0005525,GTP binding; GO:0030742,GTP-dependent protein binding; GO:0003924,GTPase activity; GO:0080115,myosin XI tail binding; GO:0006888,endoplasmic reticulum to Golgi vesicle-mediated transport; GO:0006886,intracellular protein transport; GO:0000166,nucleotide bindin…	PF00071.22:Ras family	--	--	--
TraesCS1A02G015400	FALSE	TRUE	TRUE	TRUE	16.58	26.44	21.25	20.56	18.87	19.45	7.75	2.96	6.99	0.48	0.58	0	18.27	17.49	19.7	27.71	21.67	17.65	2.38	2.22	2.16	0.87	0.92	1.35	1A	8264166	8266341	-	TraesCS1A02G015400	--	K07904 Ras-related protein Rab-11A | (RefSeq) ras-related protein RABA2a-like (A)	ko04144: Endocytosis	Ras-related protein RABA2a [Triticum urartu]	RAA2A_ARATH RecName: Full=Ras-related protein RABA2a; Short=AtRABA2a; AltName: Full=Ras-related protein Rab11C; Short=AtRab11C; Flags: Precursor;	A0A3B5XTJ5_WHEAT SubName: Full=Uncharacterized protein {ECO:0000313|EnsemblPlants:TraesCS1A02G015400.1};	At1g09630	GO:0009504,cell plate; GO:0005829,cytosol; GO:0005768,endosome; GO:0010008,endosome membrane; GO:0005576,extracellular region; GO:0005794,Golgi apparatus; GO:0005886,plasma membrane; GO:0005525,GTP binding; GO:0003924,GTPase activity; GO:0000911,cytokinesis by cell plate formation; GO:0015031,protein transport; GO:0000166,nucleotide binding; GO:0001882,nucleoside binding; GO:0001883,purine nucleo…	PF00071.22:Ras family	--	--	--
TraesCS1A02G016900	FALSE	TRUE	FALSE	TRUE	8.46	6.29	4.89	3.36	2.74	3.76	5.19	6.66	6.62	6.96	9	11.36	2.33	1.12	2.34	0.14	0.1	0.44	0.51	0.39	0.35	0.5	0.97	0.55	1A	9104841	9110639	-	TraesCS1A02G016900	Phosphatidate cytidylyltransferase [Source:UniProtKB/TrEMBL%3BAcc:A0A1D5S3X7]	K00981 phosphatidate cytidylyltransferase [EC:2.7.7.41] | (RefSeq) phosphatidate cytidylyltransferase 1-like (A)	ko00564: Glycerophospholipid metabolism; ko01100: Metabolic pathways; ko01110: Biosynthesis of secondary metabolites; ko04070: Phosphatidylinositol signaling system	phosphatidate cytidylyltransferase 1-like [Aegilops tauschii subsp. tauschii]	CDS1_SOLTU RecName: Full=Phosphatidate cytidylyltransferase 1 {ECO:0000303|PubMed:9085581}; EC=2.7.7.41 {ECO:0000269|PubMed:9085581}; AltName: Full=CDP-DAG synthase; AltName: Full=CDP-DG synthase; AltName: Full=CDP-diacylglycerol synthase; Short=CDS; AltName: Full=CDP-diglyceride pyrophosphorylase; AltName: Full=CDP-diglyceride synthase; AltName: Full=CTP:phosphatidate cytidylyltransferase;	A0A446IHZ8_TRITD RecName: Full=Phosphatidate cytidylyltransferase {ECO:0000256|ARBA:ARBA00012487, ECO:0000256|PIRNR:PIRNR018269}; EC=2.7.7.41 {ECO:0000256|ARBA:ARBA00012487, ECO:0000256|PIRNR:PIRNR018269};	At4g22340	GO:0005789,endoplasmic reticulum membrane; GO:0016021,integral component of membrane; GO:0004605,phosphatidate cytidylyltransferase activity; GO:0016024,CDP-diacylglycerol biosynthetic process; GO:0003674,molecular_function; GO:0003824,catalytic activity; GO:0016740,transferase activity; GO:0016772,transferase activity, transferring phosphorus-containing groups; GO:0016779,nucleotidyltransferase …	PF01148.20:Cytidylyltransferase family	--	--	--
TraesCS1A02G019200	FALSE	FALSE	FALSE	TRUE	2.24	1.98	3.98	2.88	2.82	2.27	5.44	4.35	4.44	5.45	4.02	4.98	3.13	1.99	2.75	1.96	1.53	1.9	4.78	1.04	2.03	9.14	9.14	6.82	1A	9642195	9644901	-	TraesCS1A02G019200	--	K13216 nuclear inhibitor of protein phosphatase 1 [EC:3.1.4.-] | (RefSeq) protein phosphatase 1 regulatory inhibitor subunit PPP1R8 homolog (A)	--	Nuclear inhibitor of protein phosphatase 1 [Triticum urartu]	PP1R8_ARATH RecName: Full=Protein phosphatase 1 regulatory inhibitor subunit PPP1R8 homolog {ECO:0000305};	A0A3B5XUJ5_WHEAT RecName: Full=FHA domain-containing protein {ECO:0000259|PROSITE:PS50006};	At5g47790	GO:0003729,mRNA binding; GO:0004864,protein phosphatase inhibitor activity; GO:0003674,molecular_function; GO:0003676,nucleic acid binding; GO:0003723,RNA binding; GO:0005488,binding; GO:0097159,organic cyclic compound binding; GO:1901363,heterocyclic compound binding; GO:0004857,enzyme inhibitor activity; GO:0019208,phosphatase regulator activity; GO:0019212,phosphatase inhibitor activity; GO:00…	PF00498.26:FHA domain	--	--	--
TraesCS1A02G020300	FALSE	FALSE	TRUE	TRUE	8.76	17.29	12.71	11.91	10.83	14.26	6.29	5.43	6.14	2.83	2.6	1.64	0	0	0	0	0	0	0	0	0	0	0	0	1A	10047783	10050350	-	TraesCS1A02G020300	--	K17987 next to BRCA1 gene 1 protein | (RefSeq) uncharacterized protein LOC105974964 (A)	--	hypothetical protein TRIUR3_04358 [Triticum urartu]	PRAF1_ARATH RecName: Full=PH, RCC1 and FYVE domains-containing protein 1 {ECO:0000303|PubMed:11563980}; AltName: Full=Protein Praf4 {ECO:0000303|PubMed:15358268};	M8A937_TRIUA RecName: Full=BRX domain-containing protein {ECO:0000259|PROSITE:PS51514};	At1g76950	GO:0005085,guanyl-nucleotide exchange factor activity; GO:0046872,metal ion binding; GO:0070300,phosphatidic acid binding; GO:0035091,phosphatidylinositol binding; GO:0003674,molecular_function; GO:0030234,enzyme regulator activity; GO:0030695,GTPase regulator activity; GO:0060589,nucleoside-triphosphatase regulator activity; GO:0098772,molecular function regulator; GO:0005488,binding; GO:0043167…	PF08381.11:Transcription factor regulating root and shoot growth via Pin3	--	--	--
TraesCS1A02G020400	FALSE	TRUE	TRUE	TRUE	0.65	1.34	1.41	1.36	0.87	1.64	0.7	0.36	0.55	0.13	0.21	0.09	0.29	0.04	0.08	0.56	0.73	0.67	0.13	0.57	0.1	0.43	0.65	0.34	1A	10051720	10058221	-	TraesCS1A02G020400	Putative chromosome condensation factor [Source:UniProtKB/TrEMBL%3BAcc:Q5EWZ0]	K10615 E3 ubiquitin-protein ligase HERC4 [EC:2.3.2.26] | (RefSeq) probable E3 ubiquitin-protein ligase HERC4 isoform X1 (A)	ko04120: Ubiquitin mediated proteolysis	putative chromosome condensation factor [Triticum aestivum]	PRAF1_ARATH RecName: Full=PH, RCC1 and FYVE domains-containing protein 1 {ECO:0000303|PubMed:11563980}; AltName: Full=Protein Praf4 {ECO:0000303|PubMed:15358268};	A0A446II25_TRITD SubName: Full=Uncharacterized protein {ECO:0000313|EMBL:VAH00498.1};	At1g76950	GO:0005085,guanyl-nucleotide exchange factor activity; GO:0046872,metal ion binding; GO:0070300,phosphatidic acid binding; GO:0035091,phosphatidylinositol binding; GO:0003674,molecular_function; GO:0030234,enzyme regulator activity; GO:0030695,GTPase regulator activity; GO:0060589,nucleoside-triphosphatase regulator activity; GO:0098772,molecular function regulator; GO:0005488,binding; GO:0043167…	PF00415.18:Regulator of chromosome condensation (RCC1) repeat	--	--	--
TraesCS1A02G020500	TRUE	TRUE	FALSE	FALSE	78.32	74.13	80.66	15.87	11.04	16.18	50.03	30.73	41.86	36.62	52.84	55.52	48.11	70.89	68.62	33.84	34.76	40.69	40.71	51.15	36.6	66.14	85.7	82.57	1A	10066113	10069211	+	TraesCS1A02G020500	--	K10355 actin, other eukaryote | (RefSeq) actin-97 (A)	--	hypothetical protein OsJ_16821 [Oryza sativa Japonica Group]	ACT11_SOLTU RecName: Full=Actin-97;	A0A3B5XT63_WHEAT SubName: Full=Uncharacterized protein {ECO:0000313|EnsemblPlants:TraesCS1A02G020500.2};	At5g09810	GO:0005737,cytoplasm; GO:0005856,cytoskeleton; GO:0005524,ATP binding; GO:0000166,nucleotide binding; GO:0003674,molecular_function; GO:0005488,binding; GO:0017076,purine nucleotide binding; GO:0030554,adenyl nucleotide binding; GO:0032553,ribonucleotide binding; GO:0032555,purine ribonucleotide binding; GO:0032559,adenyl ribonucleotide binding; GO:0035639,purine ribonucleoside triphosphate bindi…	PF00022.19:Actin	--	--	--
TraesCS1A02G020700	TRUE	FALSE	FALSE	TRUE	3.31	1.83	1.18	0.23	0.18	0.62	0.6	0.42	0.49	0.34	0.36	0.08	0.83	1.56	0.75	0.39	0.15	0.67	0	0.12	0.28	0.78	0.76	0.36	1A	10074020	10085175	+	TraesCS1A02G020700	--	K21797 phosphatidylinositol 4-phosphatase [EC:3.1.3.-] | (RefSeq) phosphoinositide phosphatase SAC7-like (A)	ko00562: Inositol phosphate metabolism; ko01100: Metabolic pathways; ko04070: Phosphatidylinositol signaling system	Phosphatidylinositide phosphatase SAC1 [Triticum urartu]	SAC7_ARATH RecName: Full=Phosphoinositide phosphatase SAC7; Short=AtSAC7; EC=3.1.3.-; AltName: Full=Protein ROOT HAIR DEFECTIVE 4; AltName: Full=Protein SUPPRESSOR OF ACTIN 1C; Short=AtSAC1c; AltName: Full=Protein SUPPRESSOR OF ACTIN 7; AltName: Full=SAC domain protein 7; AltName: Full=SAC1-like protein AtSAC1c;	A0A3B5XTM7_WHEAT RecName: Full=SAC domain-containing protein {ECO:0000259|PROSITE:PS50275};	At5g66020	GO:0030659,cytoplasmic vesicle membrane; GO:0005829,cytosol; GO:0005783,endoplasmic reticulum; GO:0005789,endoplasmic reticulum membrane; GO:0016021,integral component of membrane; GO:0005886,plasma membrane; GO:0031520,plasma membrane of cell tip; GO:0009506,plasmodesma; GO:0090404,pollen tube tip; GO:0035619,root hair tip; GO:0043812,phosphatidylinositol-4-phosphate phosphatase activity; GO:004…	PF02383.18:SacI homology domain	--	--	--
TraesCS1A02G021100	TRUE	FALSE	FALSE	TRUE	12.33	12.71	8.9	0.38	0.26	0.29	0	0.28	0.01	0	0.03	0	6.69	6.6	7.22	0	0.37	0.56	0	0	0.34	0	0.06	0.05	1A	10150818	10152476	+	TraesCS1A02G021100	--	K21383 anthocyanidin 3-O-glucoside 6''-O-acyltransferase [EC:2.3.1.215] | (RefSeq) anthocyanidin 3-O-glucoside 6''-O-acyltransferase-like (A)	ko00942: Anthocyanin biosynthesis; ko01110: Biosynthesis of secondary metabolites	malonyl-coenzyme A:anthocyanin 3-O-glucoside-6''-O-malonyltransferase-like [Aegilops tauschii subsp. tauschii]	5MAT_ARATH RecName: Full=Malonyl-CoA:anthocyanidin 5-O-glucoside-6''-O-malonyltransferase; EC=2.3.1.-; AltName: Full=Anthocyanin 5-aromatic acyltransferase-like protein; Short=At5MAT;	A0A446II76_TRITD SubName: Full=Uncharacterized protein {ECO:0000313|EMBL:VAH00531.1};	At3g29590	GO:0050736,O-malonyltransferase activity; GO:0009718,anthocyanin-containing compound biosynthetic process; GO:0003674,molecular_function; GO:0003824,catalytic activity; GO:0008374,O-acyltransferase activity; GO:0016420,malonyltransferase activity; GO:0016740,transferase activity; GO:0016746,transferase activity, transferring acyl groups; GO:0016747,transferase activity, transferring acyl groups o…	PF02458.15:Transferase family	--	--	--
TraesCS1A02G021200	TRUE	FALSE	FALSE	TRUE	0	0.85	0.82	0	0	0	0	0	0	0	0	0	0.44	0.25	0.22	0	0	0.06	0	0	0	0	0	0	1A	10155551	10160312	-	TraesCS1A02G021200	Mechanosensitive ion channel protein [Source:UniProtKB/TrEMBL%3BAcc:A0A341NQL9]	K22048 mechanosensitive ion channel protein 4/5/6/7/8/9/10 | (RefSeq) mechanosensitive ion channel protein 5-like (A)	--	mechanosensitive ion channel protein 5-like [Aegilops tauschii subsp. tauschii]	MSL5_ARATH RecName: Full=Mechanosensitive ion channel protein 5; AltName: Full=Mechanosensitive channel of small conductance-like 5; AltName: Full=MscS-Like protein 5;	A0A446II83_TRITD RecName: Full=Mechanosensitive ion channel protein {ECO:0000256|PIRNR:PIRNR017209};	At1g78610	GO:0016021,integral component of membrane; GO:0005886,plasma membrane; GO:0008381,mechanosensitive ion channel activity; GO:0006820,anion transport; GO:0003674,molecular_function; GO:0005215,transporter activity; GO:0005216,ion channel activity; GO:0015075,ion transmembrane transporter activity; GO:0015267,channel activity; GO:0015318,inorganic molecular entity transmembrane transporter activity;…	PF00924.18:Mechanosensitive ion channel	--	--	--
TraesCS1A02G021700	TRUE	FALSE	FALSE	TRUE	1.21	2.23	2.43	0	0	0	0	0.07	0.03	0.07	0.17	0	0.51	0.29	0.5	0	0	0	0	0	0	0	0.03	0.07	1A	10469148	10475302	-	TraesCS1A02G021700	--	K13457 disease resistance protein RPM1 | (RefSeq) disease resistance protein RPM1 (A)	ko04626: Plant-pathogen interaction	Disease resistance protein RPM1 [Triticum urartu]	DRL11_ARATH RecName: Full=Probable disease resistance protein RF9;	A0A3B5XTN8_WHEAT SubName: Full=Uncharacterized protein {ECO:0000313|EnsemblPlants:TraesCS1A02G021700.1};	At1g59218	GO:0043531,ADP binding; GO:0005524,ATP binding; GO:0006952,defense response; GO:0000166,nucleotide binding; GO:0003674,molecular_function; GO:0005488,binding; GO:0017076,purine nucleotide binding; GO:0030554,adenyl nucleotide binding; GO:0032553,ribonucleotide binding; GO:0032555,purine ribonucleotide binding; GO:0032559,adenyl ribonucleotide binding; GO:0036094,small molecule binding; GO:0043167…	PF00931.22:NB-ARC domain	--	--	--
TraesCS1A02G022500	TRUE	FALSE	FALSE	TRUE	3.11	2.63	2.33	5.19	4.48	4.14	3.77	3.48	4.15	3	3.2	3.92	4.19	2.69	4.03	3.65	2.92	3.94	2.01	3.51	5.03	4.03	4.4	2.03	1A	10969660	10972892	-	TraesCS1A02G022500	--	--	--	hypothetical protein TRIUR3_07427 [Triticum urartu]	--	A0A3B5XT82_WHEAT SubName: Full=Uncharacterized protein {ECO:0000313|EnsemblPlants:TraesCS1A02G022500.1};	--	--	--	--	--	--
TraesCS1A02G023400	FALSE	FALSE	TRUE	TRUE	1.73	0.75	1.73	1.16	0.71	0.9	0.69	0.54	0.74	1.56	1.67	2.23	1.51	1.75	1.79	1.44	1.3	1.87	0.62	1.48	0.65	3.71	3.07	1.77	1A	11564200	11572148	+	TraesCS1A02G023400	--	--	--	uncharacterized protein LOC109784178 isoform X1 [Aegilops tauschii subsp. tauschii]	--	A0A3B5XTH9_WHEAT SubName: Full=Uncharacterized protein {ECO:0000313|EnsemblPlants:TraesCS1A02G023400.2};	At5g22450	--	PF10198.9:Histone acetyltransferases subunit 3	--	--	--
TraesCS1A02G023800	FALSE	FALSE	FALSE	TRUE	4.82	5.45	8.45	3.04	2.22	2.5	1.68	1.58	0.97	0.45	0.96	1.17	5.47	5.78	5.93	2.33	1.94	2.89	0.13	1.22	1.18	0.96	2.12	1.09	1A	11661682	11665443	+	TraesCS1A02G023800	--	K19953 TBC1 domain family member 6 | (RefSeq) hypothetical protein (A)	--	growth hormone-regulated TBC protein 1 [Aegilops tauschii subsp. tauschii]	GAP22_ARATH RecName: Full=Rab GTPase-activating protein 22 {ECO:0000303|PubMed:16332933};	A0A452XL74_AEGTS RecName: Full=Rab-GAP TBC domain-containing protein {ECO:0000259|PROSITE:PS50086};	At3g07890	GO:0005634,nucleus; GO:0005777,peroxisome; GO:0005096,GTPase activator activity; GO:0006952,defense response; GO:0043547,positive regulation of GTPase activity; GO:0003674,molecular_function; GO:0008047,enzyme activator activity; GO:0030234,enzyme regulator activity; GO:0030695,GTPase regulator activity; GO:0060589,nucleoside-triphosphatase regulator activity; GO:0098772,molecular function regula…	PF00566.18:Rab-GTPase-TBC domain	--	--	--
TraesCS1A02G024200	FALSE	TRUE	TRUE	TRUE	2.16	3.93	2.78	0.86	0.94	1.02	2.72	1.57	2.4	4.48	4.66	7.52	3.2	3.8	2.87	1.01	0.59	1.07	0.82	1.59	0.5	1.18	0.25	0.87	1A	11819305	11825443	-	TraesCS1A02G024200	--	--	--	uncharacterized protein LOC109741984 [Aegilops tauschii subsp. tauschii]	--	A0A3B5XTI5_WHEAT SubName: Full=Uncharacterized protein {ECO:0000313|EnsemblPlants:TraesCS1A02G024200.2};	--	--	--	--	--	--
TraesCS1A02G024300	FALSE	TRUE	TRUE	TRUE	8.42	7.98	7.1	2.32	2.04	2.96	9	3.2	5.63	1.66	2.35	2.59	3.19	3.29	2.91	3.33	2.75	4.2	0.83	7.34	4.25	2.58	0.38	1.47	1A	11894091	11895818	+	TraesCS1A02G024300	--	--	--	hypothetical protein TRIUR3_27210 [Triticum urartu]	--	A0A3B5XTR8_WHEAT SubName: Full=Uncharacterized protein {ECO:0000313|EnsemblPlants:TraesCS1A02G024300.1};	--	--	--	--	--	--
TraesCS1A02G024500	TRUE	FALSE	FALSE	TRUE	6.27	18.52	4.02	27.03	35.14	45.64	18.25	25.03	17.31	42.46	34.79	36.9	19.75	12.5	16.95	16.62	19.99	17.2	10.78	15.31	9.55	34.99	22.03	21.73	1A	12089718	12093423	+	TraesCS1A02G024500	Transcription initiation factor IIA subunit 2 [Source:UniProtKB/TrEMBL%3BAcc:A0A341NGF2]	K03123 transcription initiation factor TFIIA small subunit | (RefSeq) transcription initiation factor IIA subunit 2-like (A)	ko03022: Basal transcription factors	Transcription initiation factor IIA subunit 2 [Triticum urartu]	T2AG_ORYSI RecName: Full=Transcription initiation factor IIA subunit 2; AltName: Full=General transcription factor IIA subunit 2; AltName: Full=Transcription initiation factor IIA gamma chain; Short=TFIIA-gamma;	A0A446II87_TRITD RecName: Full=Transcription initiation factor IIA subunit 2 {ECO:0000256|PIRNR:PIRNR009415};	At4g24440	GO:0005672,transcription factor TFIIA complex; GO:0003743,translation initiation factor activity; GO:0006952,defense response; GO:0006367,transcription initiation from RNA polymerase II promoter; GO:0003674,molecular_function; GO:0003676,nucleic acid binding; GO:0003723,RNA binding; GO:0005488,binding; GO:0008135,translation factor activity, RNA binding; GO:0045182,translation regulator activity;…	PF02268.16:Transcription initiation factor IIA, gamma subunit, helical domain	--	--	--
TraesCS1A02G024600	FALSE	TRUE	FALSE	FALSE	1.56	0.65	0	1.71	0.89	2.15	0.08	0	0.06	0.14	0.25	0	0.95	0.81	2.48	0	0.05	0.44	0	0	0.11	0.14	0.09	0	1A	12096371	12098518	+	TraesCS1A02G024600	--	K22376 E3 ubiquitin-protein ligase KCMF1 [EC:2.3.2.27] | (RefSeq) protein DEHYDRATION-INDUCED 19 homolog 4-like (A)	--	protein DEHYDRATION-INDUCED 19 homolog 6-like [Aegilops tauschii subsp. tauschii]	DI196_ORYSJ RecName: Full=Protein DEHYDRATION-INDUCED 19 homolog 6; AltName: Full=OsDi19-6;	A0A446II92_TRITD SubName: Full=Uncharacterized protein {ECO:0000313|EMBL:VAH00544.1};	At1g56280	--	PF05605.12:Drought induced 19 protein (Di19), zinc-binding	--	--	--
TraesCS1A02G025100	FALSE	TRUE	TRUE	TRUE	10.72	15.97	8.63	7.88	3.78	3.75	9.94	9.99	9.8	28.02	24.27	12.11	11.43	10.52	9.51	3.13	3.55	4.24	4.42	4.24	5.89	19.65	23.73	17.66	1A	12141981	12144556	-	TraesCS1A02G025100	--	K02890 large subunit ribosomal protein L22 | (RefSeq) uncharacterized protein LOC123186054 (A)	ko03010: Ribosome	50S ribosomal protein L22 [Triticum urartu]	RK22_TRICV RecName: Full=50S ribosomal protein L22, chloroplastic;	A0A446IIA4_TRITD SubName: Full=Uncharacterized protein {ECO:0000313|EMBL:VAH00549.1};	At1g52370	GO:0009507,chloroplast; GO:0015934,large ribosomal subunit; GO:0019843,rRNA binding; GO:0003735,structural constituent of ribosome; GO:0006412,translation; GO:0003674,molecular_function; GO:0003676,nucleic acid binding; GO:0003723,RNA binding; GO:0005488,binding; GO:0097159,organic cyclic compound binding; GO:1901363,heterocyclic compound binding; GO:0005198,structural molecule activity; GO:00065…	PF00237.19:Ribosomal protein L22p/L17e	--	--	--
TraesCS1A02G025200	FALSE	FALSE	FALSE	TRUE	3.66	4.68	3.47	2.77	3.21	3.51	7.04	3.72	4.93	5.44	7	6.73	4.59	6.47	6.2	3.32	2.1	2.64	2.91	5.07	3.87	6.16	4.89	5.01	1A	12157064	12161869	-	TraesCS1A02G025200	--	K12829 splicing factor 3B subunit 2 | (RefSeq) uncharacterized protein LOC119336284 isoform X1 (A)	ko03040: Spliceosome	uncharacterized protein LOC109741986 [Aegilops tauschii subsp. tauschii]	--	A0A446IIA3_TRITD SubName: Full=Uncharacterized protein {ECO:0000313|EMBL:VAH00552.1};	At3g27470	GO:0016021,integral component of membrane; GO:0005575,cellular_component; GO:0016020,membrane; GO:0031224,intrinsic component of membrane; GO:0110165,cellular anatomical entity	PF05212.12:Protein of unknown function (DUF707)	--	--	--
TraesCS1A02G025700	FALSE	TRUE	TRUE	TRUE	0.02	0.01	0.34	0.1	0.05	0	0.54	0.16	0.45	0.59	1.07	1.95	0.78	1.83	0.87	0.92	0.89	1.51	1.91	1.71	2.15	5.81	7.85	3.89	1A	12312969	12318272	-	TraesCS1A02G025700	--	K10728 topoisomerase (DNA) II binding protein 1 | (RefSeq) hypothetical protein (A)	ko03440: Homologous recombination	uncharacterized protein LOC109742023 [Aegilops tauschii subsp. tauschii]	Y4211_ARATH RecName: Full=BRCT domain-containing protein At4g02110;	A0A3B5XTV4_WHEAT SubName: Full=Uncharacterized protein {ECO:0000313|EnsemblPlants:TraesCS1A02G025700.1};	At1g67180_2	--	PF12738.7:twin BRCT domain	--	--	--
TraesCS1A02G025800	FALSE	FALSE	TRUE	FALSE	0	0	1.43	2.51	0.56	1.83	1.77	1.09	0.6	0.06	0.26	0.17	0.61	0.26	0.33	1.42	0.53	0.42	0.93	3.3	2.36	1.2	0.42	1.28	1A	12355116	12356701	+	TraesCS1A02G025800	--	K13229 2,4-dihydroxy-1,4-benzoxazin-3-one-glucoside dioxygenase [EC:1.14.11.59] | (RefSeq) DIBOA-glucoside dioxygenase BX6-like (A)	ko00402: Benzoxazinoid biosynthesis; ko01110: Biosynthesis of secondary metabolites	1-aminocyclopropane-1-carboxylate oxidase homolog 1-like [Aegilops tauschii subsp. tauschii]	ACCH2_ARATH RecName: Full=1-aminocyclopropane-1-carboxylate oxidase homolog 2;	A0A3B5XUR8_WHEAT RecName: Full=Fe2OG dioxygenase domain-containing protein {ECO:0000259|PROSITE:PS51471};	At1g06640	GO:0046872,metal ion binding; GO:0016491,oxidoreductase activity; GO:0003674,molecular_function; GO:0005488,binding; GO:0043167,ion binding; GO:0043169,cation binding; GO:0003824,catalytic activity	PF03171.20:2OG-Fe(II) oxygenase superfamily	--	--	--
TraesCS1A02G026000	FALSE	FALSE	FALSE	TRUE	0.29	0.7	5.19	0.49	0.88	0.58	0.18	0.3	0	0.06	0.02	0	0.75	0.43	0.68	0.58	0.1	0.43	0	0	0.07	0.24	0.1	0.11	1A	12371105	12372554	+	TraesCS1A02G026000	--	K10406 kinesin family member C2/C3 | (GenBank) kinesin heavy chain, putative (A)	--	uncharacterized protein LOC109742009 [Aegilops tauschii subsp. tauschii]	--	A0A3B5XTT8_WHEAT SubName: Full=Uncharacterized protein {ECO:0000313|EnsemblPlants:TraesCS1A02G026000.1.cds1};	At5g48270	--	PF05910.12:Plant protein of unknown function (DUF868)	--	--	--
TraesCS1A02G028900	TRUE	FALSE	FALSE	TRUE	1.05	1.69	5.34	0	0.06	0	0.18	0.02	0.13	0.08	0.06	0	0.11	0.3	0.07	0.11	0	0.12	0.01	0.03	0.12	0.12	0.3	0.13	1A	13569534	13575431	+	TraesCS1A02G028900	--	K13475 R protein MLA10 | (RefSeq) disease resistance protein RGA5-like isoform X1 (A)	ko04626: Plant-pathogen interaction	Disease resistance protein RPP13 [Triticum urartu]	RGA5S_ORYSJ RecName: Full=Disease resistance protein RGA5 {ECO:0000305}; AltName: Full=Os11gRGA5 {ECO:0000312|EMBL:BAK39932.1};	A0A446IIL9_TRITD SubName: Full=Uncharacterized protein {ECO:0000313|EMBL:VAH00650.1};	At3g46730	GO:0043531,ADP binding; GO:0005524,ATP binding; GO:0006952,defense response; GO:0000166,nucleotide binding; GO:0003674,molecular_function; GO:0005488,binding; GO:0017076,purine nucleotide binding; GO:0030554,adenyl nucleotide binding; GO:0032553,ribonucleotide binding; GO:0032555,purine ribonucleotide binding; GO:0032559,adenyl ribonucleotide binding; GO:0036094,small molecule binding; GO:0043167…	PF00931.22:NB-ARC domain	--	--	--
TraesCS1A02G029200	FALSE	TRUE	FALSE	TRUE	4.04	2.07	3.05	2.88	1.92	2.23	6.01	4.25	4.57	4.79	3.53	4.72	3.86	4.87	4.43	1.21	1.65	2.44	5	2.63	3.54	4.28	10.16	5.58	1A	13669902	13676212	-	TraesCS1A02G029200	--	K17943 pumilio RNA-binding family | (RefSeq) pumilio homolog 3-like (A)	--	pumilio homolog 1-like [Aegilops tauschii subsp. tauschii]	PUM3_ARATH RecName: Full=Pumilio homolog 3; Short=APUM-3; Short=AtPUM3;	A0A3B5XUV6_WHEAT RecName: Full=PUM-HD domain-containing protein {ECO:0000259|PROSITE:PS50303};	At2g29140	GO:0005737,cytoplasm; GO:0005886,plasma membrane; GO:0003729,mRNA binding; GO:0010608,posttranscriptional regulation of gene expression; GO:0006417,regulation of translation; GO:0003674,molecular_function; GO:0003676,nucleic acid binding; GO:0003723,RNA binding; GO:0005488,binding; GO:0097159,organic cyclic compound binding; GO:1901363,heterocyclic compound binding; GO:0008150,biological_process;…	PF07990.12:Nucleic acid binding protein NABP	--	--	--
TraesCS1A02G029300	FALSE	FALSE	FALSE	TRUE	13.04	13.67	26.9	5.49	4.3	6.99	2.55	4.41	3.03	1.81	2.91	3.75	30.98	35.24	23.76	1.57	2.31	6.14	10.29	2.95	20.09	2.21	3.34	1.97	1A	13762566	13768572	+	TraesCS1A02G029300	--	K21989 calcium permeable stress-gated cation channel | (RefSeq) CSC1-like protein At3g21620 (A)	--	CSC1-like protein At3g21620 [Aegilops tauschii subsp. tauschii]	CSCL4_ARATH RecName: Full=CSC1-like protein At3g21620;	A0A446IIK0_TRITD SubName: Full=Uncharacterized protein {ECO:0000313|EMBL:VAH00613.1};	At3g21620	GO:0016021,integral component of membrane; GO:0005886,plasma membrane; GO:0005227,calcium activated cation channel activity; GO:0003674,molecular_function; GO:0005215,transporter activity; GO:0005216,ion channel activity; GO:0005261,cation channel activity; GO:0008324,cation transmembrane transporter activity; GO:0015075,ion transmembrane transporter activity; GO:0015267,channel activity; GO:0015…	PF02714.15:Calcium-dependent channel, 7TM region, putative phosphate	--	--	--
TraesCS1A02G029800	TRUE	FALSE	TRUE	TRUE	27.19	24.43	21.87	3.88	3.36	5.68	7.95	4.77	7.36	0.81	0.58	0.86	34.62	38.61	33.03	13.5	5.66	8.98	13.43	11.77	19.42	0.9	1.16	0.75	1A	13861191	13862962	-	TraesCS1A02G029800	--	K11982 E3 ubiquitin-protein ligase RNF115/126 [EC:2.3.2.27] | (RefSeq) probable E3 ubiquitin-protein ligase RHC2A (A)	--	E3 ubiquitin-protein ligase RDUF1-like [Aegilops tauschii subsp. tauschii]	RHC2A_ARATH RecName: Full=Probable E3 ubiquitin-protein ligase RHC2A {ECO:0000305}; EC=2.3.2.27; AltName: Full=RING-H2 finger C2a {ECO:0000303|PubMed:9781696}; AltName: Full=RING-H2 zinc finger protein RHC2a {ECO:0000305}; AltName: Full=RING-type E3 ubiquitin transferase RHC2A {ECO:0000305};	A0A3B5XTG3_WHEAT RecName: Full=RING-type E3 ubiquitin transferase {ECO:0000256|ARBA:ARBA00012483}; EC=2.3.2.27 {ECO:0000256|ARBA:ARBA00012483};	At2g39720	GO:0005737,cytoplasm; GO:0046872,metal ion binding; GO:0061630,ubiquitin protein ligase activity; GO:0016567,protein ubiquitination; GO:0003674,molecular_function; GO:0005488,binding; GO:0043167,ion binding; GO:0043169,cation binding; GO:0003824,catalytic activity; GO:0004842,ubiquitin-protein transferase activity; GO:0016740,transferase activity; GO:0019787,ubiquitin-like protein transferase act…	PF06547.12:Protein of unknown function (DUF1117)	--	--	--
TraesCS1A02G029900	TRUE	FALSE	FALSE	TRUE	0	0	0	0.57	1.11	2.02	0.57	1.88	1.15	1.39	2.18	0.54	0	0	0	0.27	0.54	0.64	1.35	1.1	1.32	1.72	4.68	2.92	1A	13971819	13976728	+	TraesCS1A02G029900	Protein DETOXIFICATION [Source:UniProtKB/TrEMBL%3BAcc:W4ZYL7]	K03327 multidrug resistance protein, MATE family | (RefSeq) protein DETOXIFICATION 40-like (A)	--	protein DETOXIFICATION 40-like [Aegilops tauschii subsp. tauschii]	DTX40_ARATH RecName: Full=Protein DETOXIFICATION 40 {ECO:0000303|PubMed:11739388}; Short=AtDTX40 {ECO:0000303|PubMed:11739388}; AltName: Full=Multidrug and toxic compound extrusion protein 40 {ECO:0000305}; Short=MATE protein 40 {ECO:0000305};	A0A446IIE5_TRITD RecName: Full=Protein DETOXIFICATION {ECO:0000256|RuleBase:RU004914}; AltName: Full=Multidrug and toxic compound extrusion protein {ECO:0000256|RuleBase:RU004914};	At3g21690	GO:0016021,integral component of membrane; GO:0016020,membrane; GO:0005774,vacuolar membrane; GO:0005773,vacuole; GO:0015297,antiporter activity; GO:0022857,transmembrane transporter activity; GO:0042910,xenobiotic transmembrane transporter activity; GO:0003674,molecular_function; GO:0005215,transporter activity; GO:0015291,secondary active transmembrane transporter activity; GO:0022804,active tr…	PF01554.18:MatE	--	--	--
TraesCS1A02G030000	TRUE	FALSE	FALSE	TRUE	11.75	14.38	4.99	0	0.27	0	0	0	0.1	0.03	0.28	0	16.97	10.67	12.24	0.24	0.25	0.33	0.85	0	0	0.29	0.33	0.24	1A	13979250	13980335	+	TraesCS1A02G030000	--	--	--	uncharacterized protein LOC109764668 [Aegilops tauschii subsp. tauschii]	--	A0A446IIF4_TRITD SubName: Full=Uncharacterized protein {ECO:0000313|EMBL:VAH00599.1};	At5g02160	GO:0016021,integral component of membrane; GO:0005575,cellular_component; GO:0016020,membrane; GO:0031224,intrinsic component of membrane; GO:0110165,cellular anatomical entity	PF00684.19:DnaJ central domain	--	--	--
TraesCS1A02G030100	TRUE	FALSE	FALSE	FALSE	3.48	1.94	2.45	0.35	0.53	0.72	0.66	0.16	0.52	0.35	0.39	1.06	6.75	5.36	5.59	0.25	0.75	0.57	0	0.71	0.56	0.85	0.44	0.37	1A	14045678	14056197	+	TraesCS1A02G030100	--	K08956 AFG3 family protein [EC:3.4.24.-] | (RefSeq) LOW QUALITY PROTEIN: ATP-dependent zinc metalloprotease FTSH 10, mitochondrial (A)	--	predicted protein [Hordeum vulgare subsp. vulgare]	Y2766_ARATH RecName: Full=Uncharacterized protein At2g37660, chloroplastic; Flags: Precursor;	A0A446IIE9_TRITD RecName: Full=NAD(P)-bd_dom domain-containing protein {ECO:0000259|Pfam:PF13460};	At2g37660	GO:0048046,apoplast; GO:0009507,chloroplast; GO:0009570,chloroplast stroma; GO:0005783,endoplasmic reticulum; GO:0009579,thylakoid; GO:0005507,copper ion binding; GO:0016491,oxidoreductase activity; GO:0042742,defense response to bacterium; GO:0003674,molecular_function; GO:0005488,binding; GO:0043167,ion binding; GO:0043169,cation binding; GO:0046872,metal ion binding; GO:0046914,transition meta…	PF13460.6:NAD(P)H-binding	--	--	--
TraesCS1A02G030500	FALSE	TRUE	FALSE	FALSE	2.79	2.05	3.82	1.36	1.31	1.41	3.59	3.01	3.53	2.45	2.23	4.13	2.49	2.08	2.61	0.43	0.97	1.24	1.41	0.9	1.53	1.83	3.6	1.51	1A	14139691	14143599	+	TraesCS1A02G030500	--	K14806 ATP-dependent RNA helicase DDX31/DBP7 [EC:3.6.4.13] | (RefSeq) DEAD-box ATP-dependent RNA helicase 17-like (A)	--	DEAD-box ATP-dependent RNA helicase 17 [Aegilops tauschii subsp. tauschii]	RH17_ORYSJ RecName: Full=DEAD-box ATP-dependent RNA helicase 17 {ECO:0000305}; Short=OsRH17 {ECO:0000303|PubMed:25447922}; EC=3.6.4.13 {ECO:0000305};	A0A3B5XTY2_WHEAT SubName: Full=Uncharacterized protein {ECO:0000313|EnsemblPlants:TraesCS1A02G030500.1};	At2g40700	GO:0005634,nucleus; GO:0005524,ATP binding; GO:0016787,hydrolase activity; GO:0003723,RNA binding; GO:0003724,RNA helicase activity; GO:0009651,response to salt stress; GO:0042254,ribosome biogenesis; GO:0000166,nucleotide binding; GO:0003674,molecular_function; GO:0005488,binding; GO:0017076,purine nucleotide binding; GO:0030554,adenyl nucleotide binding; GO:0032553,ribonucleotide binding; GO:00…	PF00270.29:DEAD/DEAH box helicase	--	--	--
TraesCS1A02G030600	FALSE	TRUE	FALSE	TRUE	19.79	25.25	20.32	16.36	10.6	17.84	5.58	5.38	3.02	3.67	7.03	4.58	11.81	9.75	15.39	9.98	3.7	5.19	8.19	12.48	6.74	6.21	4.75	5.37	1A	14143597	14145914	-	TraesCS1A02G030600	--	K19222 1,4-dihydroxy-2-naphthoyl-CoA hydrolase [EC:3.1.2.28] | (RefSeq) uncharacterized protein LOC119336628 isoform X1 (A)	ko00130: Ubiquinone and other terpenoid-quinone biosynthesis; ko01100: Metabolic pathways; ko01110: Biosynthesis of secondary metabolites; ko01240: Biosynthesis of cofactors	hypothetical protein TRIUR3_00723 [Triticum urartu]	--	A0A3B5XU04_WHEAT SubName: Full=Uncharacterized protein {ECO:0000313|EnsemblPlants:TraesCS1A02G030600.1};	At5g59410	GO:0016021,integral component of membrane; GO:0005575,cellular_component; GO:0016020,membrane; GO:0031224,intrinsic component of membrane; GO:0110165,cellular anatomical entity	PF07019.12:Rab5-interacting protein (Rab5ip)	--	--	--
TraesCS1A02G032700	FALSE	FALSE	FALSE	TRUE	1.23	1.26	0.13	0.18	0.11	0	0.04	0.04	0.04	0.06	0.11	0	0.23	0.35	0.32	0.12	0.33	0.31	0.46	0.25	0.09	0.23	0.3	0.11	1A	15190979	15195959	+	TraesCS1A02G032700	Replication protein A subunit [Source:UniProtKB/TrEMBL%3BAcc:W4ZW75]	K07466 replication factor A1 | (RefSeq) replication protein A 70 kDa DNA-binding subunit C-like (A)	ko03030: DNA replication; ko03420: Nucleotide excision repair; ko03430: Mismatch repair; ko03440: Homologous recombination	replication protein A 70 kDa DNA-binding subunit C-like [Aegilops tauschii subsp. tauschii]	RFA1C_ORYSJ RecName: Full=Replication protein A 70 kDa DNA-binding subunit C; Short=OsRPA70c; AltName: Full=Replication factor A protein 1C; AltName: Full=Replication protein A 1C;	A0A3B5XU06_WHEAT RecName: Full=Replication protein A subunit {ECO:0000256|RuleBase:RU364130};	At4g19130	GO:0005662,DNA replication factor A complex; GO:0003684,damaged DNA binding; GO:0043047,single-stranded telomeric DNA binding; GO:0008270,zinc ion binding; GO:0006268,DNA unwinding involved in DNA replication; GO:0000724,double-strand break repair via homologous recombination; GO:0051321,meiotic cell cycle; GO:0006289,nucleotide-excision repair; GO:0007004,telomere maintenance via telomerase; GO:…	PF08646.10:Replication factor-A C terminal domain	--	--	--
TraesCS1A02G033000	TRUE	FALSE	FALSE	TRUE	6.65	7.08	6.24	30.27	28.38	27.92	15.71	21.36	18.26	10.6	11.09	12.52	13	7.91	9.53	12.98	9.1	11.55	12.83	10.37	7.67	14.62	11.82	10.99	1A	15430220	15437374	+	TraesCS1A02G033000	--	K14298 mRNA export factor | (RefSeq) protein RAE1-like (A)	ko03013: Nucleocytoplasmic transport	protein RAE1-like [Aegilops tauschii subsp. tauschii]	RAE1_ARATH RecName: Full=Protein RAE1 {ECO:0000303|PubMed:21189294}; AltName: Full=RNA export factor 1 {ECO:0000303|PubMed:21189294};	A0A446IIY3_TRITD RecName: Full=WD_REPEATS_REGION domain-containing protein {ECO:0000259|PROSITE:PS50294};	At1g80670	GO:0080008,Cul4-RING E3 ubiquitin ligase complex; GO:0005829,cytosol; GO:0005635,nuclear envelope; GO:0005643,nuclear pore; GO:0003723,RNA binding; GO:0043130,ubiquitin binding; GO:0051028,mRNA transport; GO:0015031,protein transport; GO:0006405,RNA export from nucleus; GO:0000972,transcription-dependent tethering of RNA polymerase II gene DNA at nuclear periphery; GO:0003674,molecular_function; …	PF00400.32:WD domain, G-beta repeat	--	--	--
TraesCS1A02G033100	FALSE	FALSE	TRUE	FALSE	13.79	25.08	19.91	7.63	8.74	9.67	11.05	11.36	9.67	24.21	29.15	14.83	14.9	20.52	17.97	5.85	4.48	6.98	9.84	7.73	11.95	25.89	32.58	22.91	1A	15438125	15441465	-	TraesCS1A02G033100	--	K17605 serine/threonine-protein phosphatase 2A activator | (RefSeq) F-box protein FBW2-like (A)	--	putative F-box/LRR-repeat protein 23 [Aegilops tauschii subsp. tauschii]	FB221_ARATH RecName: Full=Putative F-box protein At4g05475;	A0A3B5XTS4_WHEAT RecName: Full=F-box domain-containing protein {ECO:0000259|PROSITE:PS50181};	At4g05500	--	PF12937.7:F-box-like	--	--	--
TraesCS1A02G033200	FALSE	TRUE	TRUE	TRUE	7.48	6.2	1.52	4.59	1.92	5.21	5.11	10.26	7.46	0.33	0.32	0.31	4.44	5.9	7.57	6.58	8.6	10.87	26.03	17.79	35.32	0.28	0.26	0.58	1A	15516524	15518456	+	TraesCS1A02G033200	--	K15639 PHYB activation tagged suppressor 1 [EC:1.14.-.-] | (RefSeq) cytochrome P450 734A1-like (A)	ko00905: Brassinosteroid biosynthesis; ko01110: Biosynthesis of secondary metabolites	EGF domain-specific O-linked N-acetylglucosamine transferase-like [Aegilops tauschii subsp. tauschii]	MUC21_ARATH RecName: Full=Xylan glycosyltransferase MUCI21 {ECO:0000305}; EC=2.4.-.- {ECO:0000305|PubMed:26482889}; AltName: Full=Protein MUCILAGE-MODIFIED 5 {ECO:0000303|PubMed:11706181}; AltName: Full=Protein MUCILAGE-RELATED 21 {ECO:0000303|PubMed:26482889}; AltName: Full=Putative xylan xylosyltransgerase MUCI21 {ECO:0000303|PubMed:26979331};	A0A3B5XU10_WHEAT SubName: Full=Uncharacterized protein {ECO:0000313|EnsemblPlants:TraesCS1A02G033200.1.cds1};	At2g41640	GO:0005794,Golgi apparatus; GO:0000139,Golgi membrane; GO:0016021,integral component of membrane; GO:0047517,1,4-beta-D-xylan synthase activity; GO:0016757,transferase activity, transferring glycosyl groups; GO:0071555,cell wall organization; GO:0010192,mucilage biosynthetic process; GO:0048354,mucilage biosynthetic process involved in seed coat development; GO:0003674,molecular_function; GO:0003…	PF04577.14:Protein of unknown function (DUF563)	--	--	--
TraesCS1A02G033300	FALSE	FALSE	TRUE	TRUE	13.01	6.04	19.41	9.48	5.25	7.5	4.9	6.7	7.97	2.43	1.61	1.49	7.38	2.96	7.3	0.56	2.62	0.64	1.34	1.75	4.71	4.38	5.01	4.12	1A	16038484	16040057	+	TraesCS1A02G033300	--	K17777 mitochondrial import inner membrane translocase subunit TIM9 | (RefSeq) mitochondrial import inner membrane translocase subunit Tim9-like (A)	--	mitochondrial import inner membrane translocase subunit Tim9-like [Aegilops tauschii subsp. tauschii]	TIM9_ORYSJ RecName: Full=Mitochondrial import inner membrane translocase subunit Tim9;	A0A3B5XU35_WHEAT RecName: Full=zf-Tim10_DDP domain-containing protein {ECO:0000259|Pfam:PF02953};	At3g46560	GO:0005743,mitochondrial inner membrane; GO:0046872,metal ion binding; GO:0015031,protein transport; GO:0003674,molecular_function; GO:0005488,binding; GO:0043167,ion binding; GO:0043169,cation binding; GO:0006810,transport; GO:0006811,ion transport; GO:0006820,anion transport; GO:0008104,protein localization; GO:0008150,biological_process; GO:0015833,peptide transport; GO:0033036,macromolecule l…	PF02953.15:Tim10/DDP family zinc finger	--	--	--
TraesCS1A02G033500	FALSE	FALSE	FALSE	TRUE	6.06	2.84	3.85	2.21	0.45	0.35	0	0.1	0	0	0.07	0	18.96	19.06	22.41	0	0	0.07	0	0	0	0	0	0	1A	16388445	16391082	+	TraesCS1A02G033500	--	K17790 mitochondrial import inner membrane translocase subunit TIM22 | (RefSeq) outer envelope pore protein 16-4, chloroplastic (A)	--	outer envelope pore protein 16, chloroplastic-like [Aegilops tauschii subsp. tauschii]	OEP16_PEA RecName: Full=Outer envelope pore protein 16, chloroplastic; AltName: Full=Chloroplastic outer envelope pore protein of 16 kDa;	A0A3B5XTK1_WHEAT SubName: Full=Uncharacterized protein {ECO:0000313|EnsemblPlants:TraesCS1A02G033500.1};	At2g28900	GO:0009707,chloroplast outer membrane; GO:0034426,etioplast membrane; GO:0046930,pore complex; GO:0015288,porin activity; GO:0042803,protein homodimerization activity; GO:0045037,protein import into chloroplast stroma; GO:0003674,molecular_function; GO:0005215,transporter activity; GO:0015267,channel activity; GO:0022803,passive transmembrane transporter activity; GO:0022829,wide pore channel act…	PF02466.19:Tim17/Tim22/Tim23/Pmp24 family	--	--	--
TraesCS1A02G033501	TRUE	TRUE	TRUE	FALSE	0	0	0	97.83	267.63	161.64	0.82	8.98	2.4	0.16	1.06	0.18	0	0.07	0	288.74	469.31	289.43	4.35	53.05	0.38	0	0	0.18	1A	16373919	16375124	+	TraesCS1A02G033501	--	--	--	omega-gliadin [Aegilops tauschii]	--	A0A3B5XTS9_WHEAT SubName: Full=Uncharacterized protein {ECO:0000313|EnsemblPlants:TraesCS1A02G033501.1.cds1};	--	--	--	--	--	--
TraesCS1A02G033600	TRUE	TRUE	TRUE	TRUE	6.57	4.82	7.79	55.65	76.14	57.48	1.08	2.67	1.27	0.66	0.42	0.21	11.18	14.78	11.43	114.89	176.32	104.11	3.5	5.45	0.67	0.81	0.73	0.16	1A	16407008	16410201	+	TraesCS1A02G033600	--	--	--	outer envelope pore protein 16, chloroplastic-like [Aegilops tauschii subsp. tauschii]	OEP16_PEA RecName: Full=Outer envelope pore protein 16, chloroplastic; AltName: Full=Chloroplastic outer envelope pore protein of 16 kDa;	A0A452XN40_AEGTS SubName: Full=Uncharacterized protein {ECO:0000313|EnsemblPlants:AET1Gv20072000.1};	At2g28900	GO:0009707,chloroplast outer membrane; GO:0034426,etioplast membrane; GO:0046930,pore complex; GO:0015288,porin activity; GO:0042803,protein homodimerization activity; GO:0045037,protein import into chloroplast stroma; GO:0003674,molecular_function; GO:0005215,transporter activity; GO:0015267,channel activity; GO:0022803,passive transmembrane transporter activity; GO:0022829,wide pore channel act…	PF02466.19:Tim17/Tim22/Tim23/Pmp24 family	--	--	--
TraesCS1A02G033700	FALSE	TRUE	FALSE	FALSE	0	0.53	0	1.65	1.2	1.37	0.58	0.05	0.15	0	0	0	0.08	0.01	0.38	0.06	0.24	0.49	0	0	0.07	0	0	0	1A	16425345	16428037	+	TraesCS1A02G033700	--	K01102 pyruvate dehydrogenase phosphatase [EC:3.1.3.43] | (RefSeq) putative protein phosphatase 2C 46 (A)	--	putative protein phosphatase 2C 46 [Aegilops tauschii subsp. tauschii]	P2C46_ORYSJ RecName: Full=Putative protein phosphatase 2C 46; Short=OsPP2C46; EC=3.1.3.16;	A0A3B5XU40_WHEAT RecName: Full=Protein-serine/threonine phosphatase {ECO:0000256|ARBA:ARBA00013081}; EC=3.1.3.16 {ECO:0000256|ARBA:ARBA00013081};	At2g28890	GO:0046872,metal ion binding; GO:0106306,protein serine phosphatase activity; GO:0004722,protein serine/threonine phosphatase activity; GO:0106307,protein threonine phosphatase activity; GO:0006470,protein dephosphorylation; GO:0003674,molecular_function; GO:0005488,binding; GO:0043167,ion binding; GO:0043169,cation binding; GO:0003824,catalytic activity; GO:0004721,phosphoprotein phosphatase act…	PF00481.21:Protein phosphatase 2C	--	--	--
TraesCS1A02G034300	TRUE	FALSE	FALSE	FALSE	21.61	15.58	19.73	4.74	2.48	2.75	5.93	4.41	3.62	6.19	8.66	2.61	4.57	11.22	6.48	2.99	2.08	4.23	5.44	3.06	3.02	5.56	13.74	5.8	1A	16931434	16934477	-	TraesCS1A02G034300	E3 ubiquitin ligase%2C XA21-mediated disease resistanc [Source: Projected from Oryza sativa (Os05g0112000)]	K19044 E3 ubiquitin-protein ligase XBAT32/33 [EC:2.3.2.27] | (RefSeq) E3 ubiquitin-protein ligase XB3 (A)	--	putative E3 ubiquitin-protein ligase [Triticum monococcum]	XB3_ORYSJ RecName: Full=E3 ubiquitin-protein ligase XB3; EC=2.3.2.27; AltName: Full=Ankyrin repeat domain and RING finger-containing protein XB3; AltName: Full=RING-type E3 ubiquitin transferase XB3; AltName: Full=XA21-binding protein 3;	A0A446JIK1_TRITD SubName: Full=Uncharacterized protein {ECO:0000313|EMBL:VAH12725.1};	At2g28840	GO:0046872,metal ion binding; GO:0004842,ubiquitin-protein transferase activity; GO:0042742,defense response to bacterium; GO:0016310,phosphorylation; GO:0051865,protein autoubiquitination; GO:0003674,molecular_function; GO:0005488,binding; GO:0043167,ion binding; GO:0043169,cation binding; GO:0003824,catalytic activity; GO:0016740,transferase activity; GO:0019787,ubiquitin-like protein transfera…	PF13857.6:Ankyrin repeats (many copies)	--	--	--
TraesCS1A02G035000	TRUE	TRUE	FALSE	TRUE	7.73	9.8	3.54	2.2	1.49	1.6	7.38	8.75	9.04	17.52	15.03	8.73	2.86	1.79	1.8	0.21	0.97	1.12	1.53	2.8	2.44	7.94	11.88	4.24	1A	18289937	18293936	-	TraesCS1A02G035000	Nuclear pore complex protein NUP43 [Source:Projected from Arabidopsis thaliana (AT4G30840) UniProtKB/Swiss-Prot%3BAcc:Q24JJ9]	K14305 nuclear pore complex protein Nup43 | (RefSeq) nuclear pore complex protein NUP43-like (A)	ko03013: Nucleocytoplasmic transport	nuclear pore complex protein NUP43 [Aegilops tauschii subsp. tauschii]	NUP43_ARATH RecName: Full=Nuclear pore complex protein NUP43 {ECO:0000303|PubMed:21189294}; AltName: Full=Nucleoporin 43;	A0A446IJ08_TRITD SubName: Full=Uncharacterized protein {ECO:0000313|EMBL:VAH00817.1};	At4g30840	GO:0005635,nuclear envelope; GO:0031080,nuclear pore outer ring; GO:0051028,mRNA transport; GO:0015031,protein transport; GO:0006403,RNA localization; GO:0006810,transport; GO:0006811,ion transport; GO:0006820,anion transport; GO:0008150,biological_process; GO:0015931,nucleobase-containing compound transport; GO:0033036,macromolecule localization; GO:0050657,nucleic acid transport; GO:0050658,RNA…	--	--	--	--
TraesCS1A02G035100	FALSE	TRUE	TRUE	TRUE	6.17	7.74	4.61	3.93	2.22	4.01	6.67	6.79	8.72	1.01	1.87	2.08	1.76	2.83	1.64	1.68	0.92	1.91	6.78	2.11	13.9	0.12	0.36	0.36	1A	18310849	18312699	+	TraesCS1A02G035100	--	K20043 clathrin coat assembly protein AP180 | (RefSeq) clathrin coat assembly protein AP180 (A)	--	probable clathrin assembly protein At4g32285 [Aegilops tauschii subsp. tauschii]	CAP1_ARATH RecName: Full=Probable clathrin assembly protein At4g32285;	A0A3B5XU54_WHEAT RecName: Full=ENTH domain-containing protein {ECO:0000259|PROSITE:PS50942};	At4g32280_2	GO:0009504,cell plate; GO:0005905,clathrin-coated pit; GO:0030136,clathrin-coated vesicle; GO:0005829,cytosol; GO:0005794,Golgi apparatus; GO:0005634,nucleus; GO:0005886,plasma membrane; GO:0005545,1-phosphatidylinositol binding; GO:0032050,clathrin heavy chain binding; GO:0005546,phosphatidylinositol-4,5-bisphosphate binding; GO:0000149,SNARE binding; GO:0048268,clathrin coat assembly; GO:007258…	PF07651.16:ANTH domain	--	--	--
TraesCS1A02G035300	FALSE	FALSE	TRUE	TRUE	2.05	0.71	3.05	1.16	0.27	0.55	2.38	1.61	1.24	4.66	4.47	2.26	2.58	3.27	2.38	1.03	0.59	0.91	1.93	0.55	0.76	4.59	5.38	7.06	1A	18486339	18489620	-	TraesCS1A02G035300	--	K18328 lariat debranching enzyme [EC:3.1.-.-] | (RefSeq) lariat debranching enzyme-like isoform X1 (A)	--	uncharacterized protein LOC109752868 [Aegilops tauschii subsp. tauschii]	--	A0A446IJ32_TRITD SubName: Full=Uncharacterized protein {ECO:0000313|EMBL:VAH00822.1};	At5g06240	--	--	--	--	--
TraesCS1A02G035600	FALSE	FALSE	TRUE	TRUE	0	0	0	0.75	0.06	0.34	0.21	0.17	0.66	5.38	7.02	0.96	0	0	0	0.54	0.5	0.38	0	0	0.38	2.94	2.95	3.8	1A	19062157	19063423	-	TraesCS1A02G035600	--	--	--	cysteine-rich repeat secretory protein 55-like [Aegilops tauschii subsp. tauschii]	CRR55_ARATH RecName: Full=Cysteine-rich repeat secretory protein 55; Flags: Precursor;	A0A3B5XTV6_WHEAT SubName: Full=Uncharacterized protein {ECO:0000313|EnsemblPlants:TraesCS1A02G035600.1.cds1};	At5g48540	GO:0005576,extracellular region; GO:0099503,secretory vesicle; GO:0080167,response to karrikin; GO:0008150,biological_process; GO:0009628,response to abiotic stimulus; GO:0050896,response to stimulus; GO:0005575,cellular_component; GO:0110165,cellular anatomical entity; GO:0005622,intracellular anatomical structure; GO:0005737,cytoplasm; GO:0031410,cytoplasmic vesicle; GO:0031982,vesicle; GO:0043…	PF01657.17:Salt stress response/antifungal	--	--	--
TraesCS1A02G035800	FALSE	TRUE	FALSE	FALSE	96.23	217.63	112.75	150.37	135.23	142.76	42.75	59.91	47.05	63.41	57.4	39.62	209.07	140.39	210.16	72.38	145.01	104.57	72.12	60.47	65.69	50.48	30.39	65.03	1A	19895297	19897721	-	TraesCS1A02G035800	--	--	--	predicted protein, partial [Hordeum vulgare subsp. vulgare]	--	A0A452XNC2_AEGTS SubName: Full=Uncharacterized protein {ECO:0000313|EnsemblPlants:AET1Gv20078100.2};	At3g46430	--	--	--	--	--
TraesCS1A02G035900	FALSE	FALSE	FALSE	TRUE	0.69	0.03	2.1	0.15	0.15	0	0	0.34	0.11	0.05	0.03	0	0.96	1.71	1.79	0	0.13	0.37	0	0	0.03	0.09	0.24	0.05	1A	19929936	19933705	-	TraesCS1A02G035900	--	K13475 R protein MLA10 | (RefSeq) disease resistance protein RGA5-like isoform X1 (A)	ko04626: Plant-pathogen interaction	disease resistance protein RPP13-like [Aegilops tauschii subsp. tauschii]	RGA5S_ORYSJ RecName: Full=Disease resistance protein RGA5 {ECO:0000305}; AltName: Full=Os11gRGA5 {ECO:0000312|EMBL:BAK39932.1};	A0A3B5XV37_WHEAT SubName: Full=Uncharacterized protein {ECO:0000313|EnsemblPlants:TraesCS1A02G035900.1};	At3g46530	GO:0043531,ADP binding; GO:0005524,ATP binding; GO:0006952,defense response; GO:0000166,nucleotide binding; GO:0003674,molecular_function; GO:0005488,binding; GO:0017076,purine nucleotide binding; GO:0030554,adenyl nucleotide binding; GO:0032553,ribonucleotide binding; GO:0032555,purine ribonucleotide binding; GO:0032559,adenyl ribonucleotide binding; GO:0036094,small molecule binding; GO:0043167…	PF00931.22:NB-ARC domain	--	--	--
TraesCS1A02G036100	FALSE	FALSE	FALSE	TRUE	2.92	1.43	4.16	4.12	2.6	4.36	2.84	1.97	2.5	3.93	3.75	5.85	2.12	1.98	2.13	4.38	2.35	3.66	1.54	2.52	2.48	6.12	7.5	6.15	1A	20091099	20094848	+	TraesCS1A02G036100	--	--	--	ACT domain-containing protein ACR9 isoform X1 [Aegilops tauschii subsp. tauschii]	ACR9_ARATH RecName: Full=ACT domain-containing protein ACR9 {ECO:0000305}; AltName: Full=Protein ACT DOMAIN REPEATS 9 {ECO:0000303|PubMed:21861936};	A0A3B5XTW1_WHEAT SubName: Full=Uncharacterized protein {ECO:0000313|EnsemblPlants:TraesCS1A02G036100.1};	At2g39570	--	PF01842.25:ACT domain	--	--	--
TraesCS1A02G036300	FALSE	FALSE	TRUE	TRUE	7.62	2.22	3.63	2.43	2.84	2.77	3.6	5.43	3.81	0.47	0.78	0.45	4.48	7.73	5.04	2.39	2.05	4.52	3.41	1.46	3.89	0.28	0.94	0.48	1A	20179711	20183942	+	TraesCS1A02G036300	--	K20843 hydroxyproline O-galactosyltransferase 2/3/4/5/6 [EC:2.4.1.-] | (RefSeq) hydroxyproline O-galactosyltransferase GALT6-like (A)	--	hydroxyproline O-galactosyltransferase GALT6-like [Aegilops tauschii subsp. tauschii]	B3GTJ_ARATH RecName: Full=Hydroxyproline O-galactosyltransferase GALT6 {ECO:0000303|PubMed:26690932}; EC=2.4.1.- {ECO:0000269|PubMed:26690932}; AltName: Full=Beta-1,3-galactosyltransferase 19 {ECO:0000305};	A0A3B5XV42_WHEAT RecName: Full=Galectin domain-containing protein {ECO:0000259|PROSITE:PS51304};	At5g62620	GO:0005794,Golgi apparatus; GO:0000139,Golgi membrane; GO:0016021,integral component of membrane; GO:0030246,carbohydrate binding; GO:1990714,hydroxyproline O-galactosyltransferase activity; GO:0010405,arabinogalactan protein metabolic process; GO:0048354,mucilage biosynthetic process involved in seed coat development; GO:1900056,negative regulation of leaf senescence; GO:0018258,protein O-linked…	PF00337.22:Galactoside-binding lectin	--	--	--
TraesCS1A02G036500	TRUE	FALSE	FALSE	TRUE	0.93	1.34	1.17	0.13	0.03	0.08	0.21	1.24	0.23	0.13	0.28	0.07	2.35	1.53	1.55	0.35	0.85	0.22	0.22	1.12	0.69	0.1	0.34	0.09	1A	20244457	20246289	-	TraesCS1A02G036500	--	--	--	F-box protein At5g07610-like isoform X1 [Aegilops tauschii subsp. tauschii]	FB253_ARATH RecName: Full=F-box protein At5g07610;	A0A3B5XTW5_WHEAT RecName: Full=F-box domain-containing protein {ECO:0000259|SMART:SM00256};	At5g07610	--	PF00646.33:F-box domain	--	--	--
TraesCS1A02G036800	FALSE	TRUE	FALSE	FALSE	1.88	1.48	1.27	1.76	1.7	0.98	0.48	0.34	0.44	0.39	0.14	1.62	2.66	1.87	1.86	1.04	1.5	1.89	0.71	0.51	0.65	0.68	0.35	0.43	1A	20434465	20437173	+	TraesCS1A02G036800	--	--	--	uncharacterized protein LOC109766357 [Aegilops tauschii subsp. tauschii]	--	A0A3B5XV47_WHEAT RecName: Full=DUF295 domain-containing protein {ECO:0000259|Pfam:PF03478};	--	--	PF12937.7:F-box-like	--	--	--
TraesCS1A02G037200	FALSE	TRUE	TRUE	TRUE	1.62	0	0	20.9	11.28	13.96	280.95	419.19	292.22	69.75	103.89	29.99	1.45	0	0.12	30.72	10.7	30.11	224.59	122.53	217.5	105.19	78.34	180.29	1A	20879444	20880129	-	TraesCS1A02G037200	--	--	--	uncharacterized protein LOC109758798 [Aegilops tauschii subsp. tauschii]	PM19L_ORYSJ RecName: Full=Membrane protein PM19L {ECO:0000305}; AltName: Full=PM19-like protein 1 {ECO:0000303|PubMed:26505346}; Short=OsPM19L1 {ECO:0000303|PubMed:26505346};	A0A3B5XU78_WHEAT SubName: Full=Uncharacterized protein {ECO:0000313|EnsemblPlants:TraesCS1A02G037200.1.cds1};	At1g04560	GO:0016021,integral component of membrane; GO:0005575,cellular_component; GO:0016020,membrane; GO:0031224,intrinsic component of membrane; GO:0110165,cellular anatomical entity	PF05512.11:AWPM-19-like family	--	--	--
TraesCS1A02G037400	TRUE	TRUE	FALSE	FALSE	5.49	8.01	3.05	0	0	0	7.1	1.3	5.49	2.91	3.82	1.79	0.14	0.73	0.65	0	0.13	0.24	2.02	0.99	5.97	3.52	5.12	6.89	1A	20893785	20898393	-	TraesCS1A02G037400	--	--	--	cation/H(+) antiporter 20 [Aegilops tauschii subsp. tauschii]	CHX20_ARATH RecName: Full=Cation/H(+) antiporter 20; AltName: Full=Protein CATION/H+ EXCHANGER 20; Short=AtCHX20;	A0A3B5XTX4_WHEAT SubName: Full=Uncharacterized protein {ECO:0000313|EnsemblPlants:TraesCS1A02G037400.2};	At3g53720	GO:0012505,endomembrane system; GO:0005783,endoplasmic reticulum; GO:0016021,integral component of membrane; GO:0015299,solute:proton antiporter activity; GO:0030007,cellular potassium ion homeostasis; GO:0006813,potassium ion transport; GO:0006623,protein targeting to vacuole; GO:0006885,regulation of pH; GO:0030104,water homeostasis; GO:0003674,molecular_function; GO:0005215,transporter activit…	PF00582.26:Universal stress protein family	--	--	--
TraesCS1A02G038100	FALSE	TRUE	FALSE	TRUE	128.29	83.69	93.46	71.08	58.28	46.49	0.1	3.6	1.28	0	0	0	166.04	231.28	253.03	17.5	33.5	72.63	0	0.8	0	0	0.09	0	1A	20998069	20998918	+	TraesCS1A02G038100	Histone H2A [Source:UniProtKB/TrEMBL%3BAcc:W4ZWK0]	K11251 histone H2A | (RefSeq) histone H2A.2.2 (A)	--	histone H2A.2.2 [Aegilops tauschii subsp. tauschii]	H2A3_WHEAT RecName: Full=Histone H2A.2.2;	A0A452XNS8_AEGTS RecName: Full=Histone H2A {ECO:0000256|RuleBase:RU003767};	At5g02560	GO:0000786,nucleosome; GO:0005634,nucleus; GO:0003677,DNA binding; GO:0046982,protein heterodimerization activity; GO:0006342,chromatin silencing; GO:0003674,molecular_function; GO:0003676,nucleic acid binding; GO:0005488,binding; GO:0097159,organic cyclic compound binding; GO:1901363,heterocyclic compound binding; GO:0005515,protein binding; GO:0046983,protein dimerization activity; GO:0006139,n…	PF16211.5:C-terminus of histone H2A	--	--	--
TraesCS1A02G038200	FALSE	TRUE	TRUE	TRUE	525.34	559.84	468.13	393.07	361.18	281.56	0.32	32.07	10.78	0	0	0	72.45	75.34	70.9	3.58	8.85	13.05	0	0.42	0.17	0	0	0	1A	21022731	21023627	+	TraesCS1A02G038200	Histone H2A [Source:UniProtKB/TrEMBL%3BAcc:W4ZYU1]	K11251 histone H2A | (RefSeq) histone H2A.2.1 (A)	--	RecName: Full=Histone H2A.2.1	H2A2_WHEAT RecName: Full=Histone H2A.2.1;	A0A452XNU7_AEGTS RecName: Full=Histone H2A {ECO:0000256|RuleBase:RU003767};	At5g02560	GO:0000786,nucleosome; GO:0005634,nucleus; GO:0003677,DNA binding; GO:0046982,protein heterodimerization activity; GO:0006342,chromatin silencing; GO:0003674,molecular_function; GO:0003676,nucleic acid binding; GO:0005488,binding; GO:0097159,organic cyclic compound binding; GO:1901363,heterocyclic compound binding; GO:0005515,protein binding; GO:0046983,protein dimerization activity; GO:0006139,n…	PF16211.5:C-terminus of histone H2A	--	--	--
TraesCS1A02G038400	TRUE	FALSE	FALSE	FALSE	3.65	5.82	6.32	7.4	6.55	5.47	3.58	3.58	2.79	2.55	1.68	1.95	0.98	0.89	1.44	0.54	0.38	1.11	1.12	0.16	0.51	0.48	0.71	0.34	1A	21034869	21049127	+	TraesCS1A02G038400	Poly [ADP-ribose] polymerase [Source:UniProtKB/TrEMBL%3BAcc:A0A341NGZ9]	K24070 poly [ADP-ribose] polymerase 1 [EC:2.4.2.30] | (RefSeq) poly [ADP-ribose] polymerase 1-like isoform X1 (A)	ko03410: Base excision repair	poly [ADP-ribose]	PARP1_ORYSJ RecName: Full=Poly [ADP-ribose] polymerase 1; Short=PARP-1; EC=2.4.2.30; AltName: Full=NAD(+) ADP-ribosyltransferase 1; Short=ADPRT-1; AltName: Full=Poly[ADP-ribose] synthase 1; AltName: Full=Protein ADP-ribosyltransferase PARP1 {ECO:0000250|UniProtKB:P09874}; EC=2.4.2.- {ECO:0000250|UniProtKB:P09874};	A0A3B5XTY4_WHEAT RecName: Full=Poly [ADP-ribose] polymerase {ECO:0000256|PIRNR:PIRNR000489, ECO:0000256|RuleBase:RU362114}; EC=2.4.2.30 {ECO:0000256|PIRNR:PIRNR000489};	At2g31320	GO:0005730,nucleolus; GO:0003677,DNA binding; GO:0051287,NAD binding; GO:0003950,NAD+ ADP-ribosyltransferase activity; GO:1990404,protein ADP-ribosylase activity; GO:0008270,zinc ion binding; GO:0006302,double-strand break repair; GO:0070212,protein poly-ADP-ribosylation; GO:0009737,response to abscisic acid; GO:0006979,response to oxidative stress; GO:0003674,molecular_function; GO:0003676,nucle…	PF00644.20:Poly(ADP-ribose) polymerase catalytic domain	--	--	--
TraesCS1A02G039000	TRUE	TRUE	FALSE	FALSE	0	0	0	39.38	60.07	55.8	1.28	3.12	0.85	0	0	0	0	0	0	31.46	17.37	13.01	12.82	4.2	1.95	0	0	0	1A	21278609	21279405	-	TraesCS1A02G039000	--	--	--	defensin-2-like [Aegilops tauschii subsp. tauschii]	--	A0A3B5XU79_WHEAT SubName: Full=Uncharacterized protein {ECO:0000313|EnsemblPlants:TraesCS1A02G039000.1};	--	--	--	--	--	--
TraesCS1A02G039100	TRUE	FALSE	TRUE	TRUE	1.69	0.64	0.83	4.38	3.65	3.73	3.25	3.72	2.73	4.63	4.32	13.56	1.59	2.44	1.37	4.34	3.14	3.16	0.67	1.91	0.63	3.95	1.03	2.35	1A	21281532	21285458	-	TraesCS1A02G039100	--	--	--	uncharacterized protein LOC109787361 [Aegilops tauschii subsp. tauschii]	Y3196_ORYSJ RecName: Full=B3 domain-containing protein Os03g0619600;	A0A3B5XTZ4_WHEAT RecName: Full=TF-B3 domain-containing protein {ECO:0000259|PROSITE:PS50863};	--	GO:0005634,nucleus; GO:0003677,DNA binding; GO:0003674,molecular_function; GO:0003676,nucleic acid binding; GO:0005488,binding; GO:0097159,organic cyclic compound binding; GO:1901363,heterocyclic compound binding; GO:0005575,cellular_component; GO:0005622,intracellular anatomical structure; GO:0043226,organelle; GO:0043227,membrane-bounded organelle; GO:0043229,intracellular organelle; GO:0043231…	PF02362.21:B3 DNA binding domain	B3	TF	B3->B3
TraesCS1A02G039200	FALSE	FALSE	TRUE	TRUE	3.18	2.5	4.49	3.31	2.69	3.36	2.44	2.66	1.99	3.98	5.3	6.46	3.19	2.54	3.11	2.1	1.32	2.64	1.36	2.16	2.32	5.64	5.27	2.71	1A	21322246	21335307	+	TraesCS1A02G039200	--	K02257 heme o synthase [EC:2.5.1.141] | (RefSeq) protoheme IX farnesyltransferase, mitochondrial-like (A)	ko00190: Oxidative phosphorylation; ko00860: Porphyrin metabolism; ko01100: Metabolic pathways; ko01110: Biosynthesis of secondary metabolites; ko01240: Biosynthesis of cofactors	protein MICRORCHIDIA 2-like isoform X1 [Aegilops tauschii subsp. tauschii]	MORC1_ARATH RecName: Full=Protein MICRORCHIDIA 1 {ECO:0000303|PubMed:22555433}; Short=AtMORC1 {ECO:0000303|PubMed:22555433}; EC=3.6.-.- {ECO:0000269|PubMed:18191794}; AltName: Full=Protein COMPROMISED RECOGNITION OF TCV 1 {ECO:0000303|PubMed:18191794};	A0A3B5XUA0_WHEAT RecName: Full=Morc6_S5 domain-containing protein {ECO:0000259|Pfam:PF17942};	At5g50780	GO:0005768,endosome; GO:0005634,nucleus; GO:0005524,ATP binding; GO:0016887,ATPase activity; GO:0003677,DNA binding; GO:0004519,endonuclease activity; GO:0003723,RNA binding; GO:0006325,chromatin organization; GO:0051607,defense response to virus; GO:0006281,DNA repair; GO:0031047,gene silencing by RNA; GO:0009626,plant-type hypersensitive response; GO:1900426,positive regulation of defense respo…	PF17942.1:Morc6 ribosomal protein S5 domain 2-like	--	--	--
TraesCS1A02G039400	FALSE	FALSE	TRUE	TRUE	5.52	13.15	11.99	7.48	5.29	6.71	8.43	7.02	6.09	28.65	26.9	16.79	8.87	7.52	10	3.37	4.04	3.63	7.55	4.25	5.44	24.75	23.97	18.85	1A	21618184	21626991	+	TraesCS1A02G039400	--	--	--	PREDICTED: protein HGH1 homolog [Brachypodium distachyon]	--	A0A446IJE3_TRITD RecName: Full=Protein HGH1 homolog {ECO:0000256|ARBA:ARBA00014076};	At1g14300	--	PF04063.14:Domain of unknown function (DUF383)	--	--	--
TraesCS1A02G040400	TRUE	FALSE	FALSE	FALSE	2.03	3.92	3.01	0.64	0.35	0.65	1.21	0.7	0.97	0.55	0.72	1.56	1.86	1.49	1.11	0.58	0.86	0.63	0.77	1.33	0.59	0.87	1.63	0.98	1A	22287727	22291553	-	TraesCS1A02G040400	PHIP1 [Source:Projected from Arabidopsis thaliana (AT3G55340) UniProtKB/TrEMBL%3BAcc:A0A384KSV0]	K22611 squamous cell carcinoma antigen recognized by T-cells 3 | (RefSeq) phragmoplastin interacting protein 1-like (A)	--	protein gar2-like [Aegilops tauschii subsp. tauschii]	PHIP1_ARATH RecName: Full=Phragmoplastin interacting protein 1 {ECO:0000303|PubMed:18621982};	A0A3B5XTT0_WHEAT SubName: Full=Uncharacterized protein {ECO:0000313|EnsemblPlants:TraesCS1A02G040400.1};	At3g55340	GO:0019898,extrinsic component of membrane; GO:0009524,phragmoplast; GO:0003729,mRNA binding; GO:0008270,zinc ion binding; GO:0009920,cell plate formation involved in plant-type cell wall biogenesis; GO:0000914,phragmoplast assembly; GO:0003674,molecular_function; GO:0003676,nucleic acid binding; GO:0003723,RNA binding; GO:0005488,binding; GO:0097159,organic cyclic compound binding; GO:1901363,he…	PF00076.22:RNA recognition motif. (a.k.a. RRM, RBD, or RNP domain)	--	--	--
TraesCS1A02G040600	FALSE	FALSE	FALSE	TRUE	5.63	7.07	4.02	7.55	6.44	5.48	7.11	7.85	6.09	8.04	11.09	19.25	9.77	6.16	7.94	7.48	8.22	9.03	5.8	6.98	7.39	10.99	14.33	11.34	1A	22294835	22301515	-	TraesCS1A02G040600	Glucose-6-phosphate isomerase [Source:UniProtKB/TrEMBL%3BAcc:A0A1D5S2P8]	K01810 glucose-6-phosphate isomerase [EC:5.3.1.9] | (RefSeq) glucose-6-phosphate isomerase, cytosolic-like (A)	ko00010: Glycolysis / Gluconeogenesis; ko00030: Pentose phosphate pathway; ko00500: Starch and sucrose metabolism; ko00520: Amino sugar and nucleotide sugar metabolism; ko01100: Metabolic pathways; ko01110: Biosynthesis of secondary metabolites; ko01200: Carbon metabolism; ko01250: Biosynthesis of nucleotide sugars	Glucose-6-phosphate isomerase, cytosolic [Triticum urartu]	G6PI_MAIZE RecName: Full=Glucose-6-phosphate isomerase, cytosolic; Short=GPI; EC=5.3.1.9; AltName: Full=Phosphoglucose isomerase; Short=PGI; AltName: Full=Phosphohexose isomerase; Short=PHI;	A0A3B5XU98_WHEAT RecName: Full=Glucose-6-phosphate isomerase {ECO:0000256|ARBA:ARBA00011952, ECO:0000256|RuleBase:RU000612}; EC=5.3.1.9 {ECO:0000256|ARBA:ARBA00011952, ECO:0000256|RuleBase:RU000612};	At5g42740	GO:0005829,cytosol; GO:0004347,glucose-6-phosphate isomerase activity; GO:0048029,monosaccharide binding; GO:0006094,gluconeogenesis; GO:0051156,glucose 6-phosphate metabolic process; GO:0006096,glycolytic process; GO:0003674,molecular_function; GO:0003824,catalytic activity; GO:0016853,isomerase activity; GO:0016860,intramolecular oxidoreductase activity; GO:0016861,intramolecular oxidoreductase…	PF00342.19:Phosphoglucose isomerase	--	--	--
TraesCS1A02G040700	TRUE	FALSE	FALSE	TRUE	0.78	0.21	1.23	0	0	0	0.1	0	0.19	0	0.01	0	0.57	0.58	0.6	0.15	0.01	0.03	0.21	0	0.24	0.08	0.09	0.02	1A	22329072	22332422	-	TraesCS1A02G040700	--	K13457 disease resistance protein RPM1 | (RefSeq) disease resistance protein RPM1 (A)	ko04626: Plant-pathogen interaction	disease resistance protein RPM1-like [Aegilops tauschii subsp. tauschii]	PIK2_ORYSJ RecName: Full=Disease resistance protein Pik-2 {ECO:0000305}; AltName: Full=Pik-2 blast resistance protein {ECO:0000312|EMBL:ADZ48538.1};	A0A3B5XUB4_WHEAT RecName: Full=Rx_N domain-containing protein {ECO:0000259|Pfam:PF18052};	At3g50950	GO:0043531,ADP binding; GO:0005524,ATP binding; GO:0042742,defense response to bacterium; GO:0002758,innate immune response-activating signal transduction; GO:0009626,plant-type hypersensitive response; GO:0000166,nucleotide binding; GO:0003674,molecular_function; GO:0005488,binding; GO:0017076,purine nucleotide binding; GO:0030554,adenyl nucleotide binding; GO:0032553,ribonucleotide binding; GO:…	PF18052.1:Rx N-terminal domain	--	--	--
TraesCS1A02G041100	TRUE	FALSE	FALSE	TRUE	1.05	1.08	1.59	0.03	0	0	0.06	0	0.01	0	0.05	0	0	0	0	0	0	0	0	0	0	0	0	0	1A	22612227	22614080	-	TraesCS1A02G041100	--	K13475 R protein MLA10 | (RefSeq) disease resistance protein RGA5-like isoform X1 (A)	ko04626: Plant-pathogen interaction	putative disease resistance RPP13-like protein 3 [Aegilops tauschii subsp. tauschii]	RGA5S_ORYSJ RecName: Full=Disease resistance protein RGA5 {ECO:0000305}; AltName: Full=Os11gRGA5 {ECO:0000312|EMBL:BAK39932.1};	A0A3B5XUA3_WHEAT RecName: Full=NB-ARC domain-containing protein {ECO:0000259|Pfam:PF00931};	At1g58410	GO:0043531,ADP binding; GO:0005524,ATP binding; GO:0006952,defense response; GO:0000166,nucleotide binding; GO:0003674,molecular_function; GO:0005488,binding; GO:0017076,purine nucleotide binding; GO:0030554,adenyl nucleotide binding; GO:0032553,ribonucleotide binding; GO:0032555,purine ribonucleotide binding; GO:0032559,adenyl ribonucleotide binding; GO:0036094,small molecule binding; GO:0043167…	PF00931.22:NB-ARC domain	--	--	--
TraesCS1A02G041300	TRUE	TRUE	TRUE	TRUE	0	0	1.66	10.85	5.26	4.32	0.17	1.28	0.78	17.85	16.95	11.74	0	0	0	0	0	0	0	0	0	0.7	0.21	0.88	1A	22633431	22634135	-	TraesCS1A02G041300	--	--	--	Subtilisin-chymotrypsin inhibitor-2A [Triticum urartu]	ICI2_HORVU RecName: Full=Subtilisin-chymotrypsin inhibitor-2A; Short=CI-2A;	M7YMD9_TRIUA SubName: Full=Subtilisin-chymotrypsin inhibitor-2A {ECO:0000313|EMBL:EMS48066.1, ECO:0000313|EnsemblPlants:TRIUR3_18878-P1};	--	GO:0004867,serine-type endopeptidase inhibitor activity; GO:0009611,response to wounding; GO:0003674,molecular_function; GO:0004857,enzyme inhibitor activity; GO:0004866,endopeptidase inhibitor activity; GO:0030234,enzyme regulator activity; GO:0030414,peptidase inhibitor activity; GO:0061134,peptidase regulator activity; GO:0061135,endopeptidase regulator activity; GO:0098772,molecular function …	PF00280.18:Potato inhibitor I family	--	--	--
TraesCS1A02G041400	TRUE	FALSE	FALSE	TRUE	2.19	0	29.09	0	0	0	0	0	0	0	0	0	0	0	0	0	0	0	0	0	0	0	0	0	1A	22656561	22657221	-	TraesCS1A02G041400	--	--	--	Subtilisin-chymotrypsin inhibitor-2A [Triticum urartu]	ICI2_HORVU RecName: Full=Subtilisin-chymotrypsin inhibitor-2A; Short=CI-2A;	A0A3B5XTU1_WHEAT SubName: Full=Uncharacterized protein {ECO:0000313|EnsemblPlants:TraesCS1A02G041400.1.cds1};	At2g38870	GO:0004867,serine-type endopeptidase inhibitor activity; GO:0009611,response to wounding; GO:0003674,molecular_function; GO:0004857,enzyme inhibitor activity; GO:0004866,endopeptidase inhibitor activity; GO:0030234,enzyme regulator activity; GO:0030414,peptidase inhibitor activity; GO:0061134,peptidase regulator activity; GO:0061135,endopeptidase regulator activity; GO:0098772,molecular function …	PF00280.18:Potato inhibitor I family	--	--	--
TraesCS1A02G042500	TRUE	FALSE	FALSE	TRUE	2.53	2.76	0.88	0.28	0.11	0.07	0.06	0.1	0.16	0.01	0	0	1.28	1.24	1.1	0.25	0.13	0.51	0	0	0.03	0	0.01	0	1A	23130035	23134088	-	TraesCS1A02G042500	--	K04506 E3 ubiquitin-protein ligase SIAH1 [EC:2.3.2.27] | (RefSeq) E3 ubiquitin-protein ligase SINA-like 7 (A)	ko04120: Ubiquitin mediated proteolysis	Curved DNA-binding protein [Triticum urartu]	DNJA6_ARATH RecName: Full=Chaperone protein dnaJ A6, chloroplastic {ECO:0000305}; Short=atDjA6 {ECO:0000303|PubMed:23894646}; AltName: Full=Chaperone protein dnaJ A26 {ECO:0000303|PubMed:11599562}; Short=AtDjA26 {ECO:0000303|PubMed:11599562}; Flags: Precursor;	A0A3B5XU28_WHEAT RecName: Full=J domain-containing protein {ECO:0000259|PROSITE:PS50076};	At5g27240	GO:0009507,chloroplast; GO:0009941,chloroplast envelope; GO:0009535,chloroplast thylakoid membrane; GO:0005737,cytoplasm; GO:0005773,vacuole; GO:0005524,ATP binding; GO:0031072,heat shock protein binding; GO:0046872,metal ion binding; GO:0051082,unfolded protein binding; GO:0051085,chaperone cofactor-dependent protein refolding; GO:0042026,protein refolding; GO:0009408,response to heat; GO:000016…	PF11926.8:Domain of unknown function (DUF3444)	--	--	--
TraesCS1A02G042700	TRUE	TRUE	TRUE	TRUE	2.14	1.55	1.89	5.34	2.58	3.46	0.81	1.03	1.27	0	0.03	0	0.16	0.29	0.37	0.69	1.34	3.51	0.49	2.16	1.43	0.29	0.26	0.07	1A	23339466	23340670	+	TraesCS1A02G042700	--	K09422 transcription factor MYB, plant | (RefSeq) myb-related protein MYBAS2-like (A)	--	myb-related protein MYBAS2-like [Aegilops tauschii subsp. tauschii]	MYBA2_ORYSJ RecName: Full=Myb-related protein MYBAS2;	A0A446IJJ9_TRITD SubName: Full=Uncharacterized protein {ECO:0000313|EMBL:VAH00996.1};	At3g46130	GO:0005634,nucleus; GO:0003700,DNA-binding transcription factor activity; GO:0043565,sequence-specific DNA binding; GO:0006355,regulation of transcription, DNA-templated; GO:0003674,molecular_function; GO:0140110,transcription regulator activity; GO:0003676,nucleic acid binding; GO:0003677,DNA binding; GO:0005488,binding; GO:0097159,organic cyclic compound binding; GO:1901363,heterocyclic compoun…	PF00249.31:Myb-like DNA-binding domain	MYB	TF	MYB->MYB
TraesCS1A02G042800	TRUE	FALSE	FALSE	TRUE	6.32	1.24	6.15	0.45	0.73	0.62	0	0.1	0.27	0.39	0.98	0.29	0.91	2.55	2.09	0.31	0.93	2.99	0.95	0	0.39	0.34	1.21	1.23	1A	23420851	23422572	+	TraesCS1A02G042800	--	--	--	uncharacterized protein LOC109741536 isoform X1 [Aegilops tauschii subsp. tauschii]	--	A0A446IJI3_TRITD SubName: Full=Uncharacterized protein {ECO:0000313|EMBL:VAH00997.1};	At2g28690	--	PF07795.11:Protein of unknown function (DUF1635)	--	--	--
TraesCS1A02G043100	FALSE	FALSE	FALSE	TRUE	0	0	0	0.65	0.22	0.22	0	0.3	0.21	0.96	1.22	0.33	0	0	0	0	0.19	0.06	0.5	0	0.2	1.79	3.52	0.96	1A	23856568	23858030	+	TraesCS1A02G043100	--	--	--	AT-hook motif nuclear-localized protein 23-like [Aegilops tauschii subsp. tauschii]	AHL26_ARATH RecName: Full=AT-hook motif nuclear-localized protein 26 {ECO:0000312|EMBL:FAA00297.1};	A0A3B5XUC1_WHEAT RecName: Full=PPC domain-containing protein {ECO:0000259|PROSITE:PS51742};	At4g12050	GO:0005634,nucleus; GO:0003700,DNA-binding transcription factor activity; GO:0003680,minor groove of adenine-thymine-rich DNA binding; GO:0010228,vegetative to reproductive phase transition of meristem; GO:0003674,molecular_function; GO:0140110,transcription regulator activity; GO:0000217,DNA secondary structure binding; GO:0003676,nucleic acid binding; GO:0003677,DNA binding; GO:0005488,binding;…	PF03479.15:Plants and Prokaryotes Conserved (PCC) domain	--	--	--
TraesCS1A02G043200	TRUE	FALSE	FALSE	TRUE	11.04	8.72	14.16	18.01	20.27	12.89	22.05	21.04	17.55	14.59	15.45	13.87	15.26	9.35	12.13	9.84	6.67	9.42	5.5	11.87	15.1	12.66	14.54	11.56	1A	23966033	23970147	-	TraesCS1A02G043200	--	K13115 coiled-coil domain-containing protein 130 | (RefSeq) coiled-coil domain-containing protein 130-like (A)	--	coiled-coil domain-containing protein 130 [Aegilops tauschii subsp. tauschii]	--	A0A3B5XUD6_WHEAT SubName: Full=Uncharacterized protein {ECO:0000313|EnsemblPlants:TraesCS1A02G043200.1};	At1g25682	GO:0071014,post-mRNA release spliceosomal complex; GO:0005684,U2-type spliceosomal complex; GO:0008380,RNA splicing; GO:0006139,nucleobase-containing compound metabolic process; GO:0006396,RNA processing; GO:0006725,cellular aromatic compound metabolic process; GO:0006807,nitrogen compound metabolic process; GO:0008150,biological_process; GO:0008152,metabolic process; GO:0009987,cellular process;…	PF04502.13:Family of unknown function (DUF572)	--	--	--
TraesCS1A02G043400	FALSE	FALSE	FALSE	TRUE	3.56	5.99	6.52	2.53	2.97	2.68	2.63	1.88	2.29	1.13	1.37	1.65	4.53	4.51	5.3	2.96	1.75	4.49	1.29	1.65	2.69	1.77	1.8	1.07	1A	24132681	24140137	+	TraesCS1A02G043400	--	K24194 boron transporter | (RefSeq) uncharacterized protein LOC4326215 (A)	--	fibronectin type 3 and ankyrin repeat domains protein 1-like isoform X1 [Aegilops tauschii subsp. tauschii]	HSOP_WHEAT RecName: Full=Hsp70-Hsp90 organizing protein; Short=TaHop;	A0A3B5XTW0_WHEAT SubName: Full=Uncharacterized protein {ECO:0000313|EnsemblPlants:TraesCS1A02G043400.1};	At3g04710_2	GO:0005737,cytoplasm; GO:0005634,nucleus; GO:0051879,Hsp90 protein binding; GO:0070678,preprotein binding; GO:0051131,chaperone-mediated protein complex assembly; GO:0003674,molecular_function; GO:0005488,binding; GO:0005515,protein binding; GO:0031072,heat shock protein binding; GO:0008150,biological_process; GO:0009987,cellular process; GO:0016043,cellular component organization; GO:0022607,cel…	PF12796.7:Ankyrin repeats (3 copies)	--	--	--
TraesCS1A02G043600	TRUE	FALSE	FALSE	FALSE	6.77	5.27	7.66	13.72	15.02	16.46	8.48	8.12	7.27	5.4	5.52	8.38	6.58	7.98	6.42	7.51	8.46	6.96	5.25	7.29	10.69	8.69	7.13	5.75	1A	24319202	24321534	+	TraesCS1A02G043600	--	K15077 elongin-A | (RefSeq) transcription elongation factor B polypeptide 3-like (A)	--	uncharacterized protein LOC109741532 [Aegilops tauschii subsp. tauschii]	--	A0A446IJJ5_TRITD SubName: Full=Uncharacterized protein {ECO:0000313|EMBL:VAH01007.1};	At2g42780	GO:0070449,elongin complex; GO:0006368,transcription elongation from RNA polymerase II promoter; GO:0006139,nucleobase-containing compound metabolic process; GO:0006351,transcription, DNA-templated; GO:0006354,DNA-templated transcription, elongation; GO:0006366,transcription by RNA polymerase II; GO:0006725,cellular aromatic compound metabolic process; GO:0006807,nitrogen compound metabolic proce…	PF06881.11:RNA polymerase II transcription factor SIII (Elongin) subunit A	--	--	--
TraesCS1A02G044600	FALSE	FALSE	FALSE	TRUE	20.82	17.88	34.1	10.94	8.17	7.64	10.45	4.67	10.08	6.49	5.1	0.97	10.3	10.05	8.99	3	2.29	2.65	2.58	1.6	2.84	6.93	7.29	3.61	1A	25545346	25546110	+	TraesCS1A02G044600	7%2C8-dihydroneopterin aldolase [Source:UniProtKB/TrEMBL%3BAcc:A0A1D5S1X8]	K01633 7,8-dihydroneopterin aldolase/epimerase/oxygenase [EC:4.1.2.25 5.1.99.8 1.13.11.81] | (RefSeq) dihydroneopterin aldolase 2-like (A)	ko00790: Folate biosynthesis; ko01100: Metabolic pathways; ko01240: Biosynthesis of cofactors	dihydroneopterin aldolase 2-like [Aegilops tauschii subsp. tauschii]	FOLB2_ARATH RecName: Full=Dihydroneopterin aldolase 2 {ECO:0000305}; Short=DHNA2 {ECO:0000305}; EC=4.1.2.25 {ECO:0000269|PubMed:15107504}; AltName: Full=7,8-dihydroneopterin aldolase; AltName: Full=AtFolB2 {ECO:0000303|PubMed:15107504};	A0A3B5XUE8_WHEAT RecName: Full=7,8-dihydroneopterin aldolase {ECO:0000256|ARBA:ARBA00017026, ECO:0000256|RuleBase:RU362079}; EC=4.1.2.25 {ECO:0000256|ARBA:ARBA00013043, ECO:0000256|RuleBase:RU362079};	At5g62980	GO:0005737,cytoplasm; GO:0005829,cytosol; GO:0004150,dihydroneopterin aldolase activity; GO:0046656,folic acid biosynthetic process; GO:0006760,folic acid-containing compound metabolic process; GO:0046654,tetrahydrofolate biosynthetic process; GO:0003674,molecular_function; GO:0003824,catalytic activity; GO:0016829,lyase activity; GO:0016830,carbon-carbon lyase activity; GO:0016832,aldehyde-lyase…	PF02152.18:Dihydroneopterin aldolase	--	--	--
TraesCS1A02G045400	TRUE	TRUE	FALSE	FALSE	5.25	6.73	7.69	11.16	12.67	15.4	5.53	5.1	5.08	2.74	3.22	2.49	8.32	6.36	6.57	14.79	10.02	11.99	6.48	7.13	6.39	4.4	3.05	3.68	1A	26965566	26971307	-	TraesCS1A02G045400	Beta-hexosaminidase [Source:UniProtKB/TrEMBL%3BAcc:W4ZUV9]	K12373 hexosaminidase [EC:3.2.1.52] | (RefSeq) beta-hexosaminidase 1-like (A)	ko00511: Other glycan degradation; ko00513: Various types of N-glycan biosynthesis; ko00520: Amino sugar and nucleotide sugar metabolism; ko00531: Glycosaminoglycan degradation; ko00600: Sphingolipid metabolism; ko00603: Glycosphingolipid biosynthesis - globo and isoglobo series; ko00604: Glycosphingolipid biosynthesis - ganglio series; ko01100: Metabolic pathways	beta-hexosaminidase 1 [Aegilops tauschii subsp. tauschii]	HEXO1_ARATH RecName: Full=Beta-hexosaminidase 1; EC=3.2.1.52; AltName: Full=Beta-GlcNAcase 1; AltName: Full=Beta-N-acetylhexosaminidase 1; AltName: Full=Beta-hexosaminidase 2; Short=AtHEX2; AltName: Full=N-acetyl-beta-glucosaminidase 1; Flags: Precursor;	A0A446IJP5_TRITD RecName: Full=Beta-hexosaminidase {ECO:0000256|PIRNR:PIRNR001093}; EC=3.2.1.52 {ECO:0000256|PIRNR:PIRNR001093};	At3g55260	GO:0005829,cytosol; GO:0099503,secretory vesicle; GO:0005773,vacuole; GO:0004563,beta-N-acetylhexosaminidase activity; GO:0015929,hexosaminidase activity; GO:0102148,N-acetyl-beta-D-galactosaminidase activity; GO:0005975,carbohydrate metabolic process; GO:0003674,molecular_function; GO:0003824,catalytic activity; GO:0004553,hydrolase activity, hydrolyzing O-glycosyl compounds; GO:0016787,hydrolas…	PF00728.22:Glycosyl hydrolase family 20, catalytic domain	--	--	--
TraesCS1A02G045700	TRUE	FALSE	FALSE	FALSE	75.84	76.12	80.75	90.85	99.38	92.5	55.35	62.54	56.8	74.29	80.63	49.84	116.1	92.42	106.84	106.15	103.74	111.29	92.52	54.38	67.64	68.36	58.58	65.94	1A	27249156	27253937	+	TraesCS1A02G045700	--	K21888 glutathione dehydrogenase/transferase [EC:1.8.5.1 2.5.1.18] | (RefSeq) probable glutathione S-transferase DHAR1, cytosolic (A)	ko00053: Ascorbate and aldarate metabolism; ko00480: Glutathione metabolism; ko01100: Metabolic pathways	glutathione S-transferase DHAR2-like [Aegilops tauschii subsp. tauschii]	DHAR1_ORYSJ RecName: Full=Probable glutathione S-transferase DHAR1, cytosolic {ECO:0000305}; EC=2.5.1.18 {ECO:0000305}; AltName: Full=GSH-dependent dehydroascorbate reductase 1 {ECO:0000303|PubMed:10648822}; Short=OsDHAR1 {ECO:0000303|PubMed:20109239}; EC=1.8.5.1 {ECO:0000269|PubMed:19011360}; AltName: Full=Glutathione-dependent dehydroascorbate reductase 1 {ECO:0000305};	A0A3B5XVD9_WHEAT SubName: Full=Uncharacterized protein {ECO:0000313|EnsemblPlants:TraesCS1A02G045700.1};	At1g75270	GO:0005829,cytosol; GO:0045174,glutathione dehydrogenase (ascorbate) activity; GO:0004364,glutathione transferase activity; GO:0033355,ascorbate glutathione cycle; GO:0098869,cellular oxidant detoxification; GO:0010731,protein glutathionylation; GO:0003674,molecular_function; GO:0003824,catalytic activity; GO:0015036,disulfide oxidoreductase activity; GO:0015037,peptide disulfide oxidoreductase a…	PF13417.6:Glutathione S-transferase, N-terminal domain	--	--	--
TraesCS1A02G045800	TRUE	TRUE	TRUE	TRUE	3.92	7.37	4.21	25.62	28.12	30.56	11.93	8.15	7.99	27.07	33.56	14.28	15.46	8.59	17.85	29.12	36.4	26.39	39.43	34.53	33.11	34.76	44.04	48.97	1A	27258231	27261032	+	TraesCS1A02G045800	--	K17338 receptor expression-enhancing protein 1/2/3/4 | (RefSeq) putative HVA22-like protein g isoform X1 (A)	--	legumin B-like [Aegilops tauschii subsp. tauschii]	GLUD1_ORYSJ RecName: Full=Glutelin type-D 1 {ECO:0000305}; Contains: RecName: Full=Glutelin type-D 1 acidic chain {ECO:0000305}; Contains: RecName: Full=Glutelin type-D 1 basic chain {ECO:0000305}; Flags: Precursor;	A0A3B5XTY5_WHEAT SubName: Full=Uncharacterized protein {ECO:0000313|EnsemblPlants:TraesCS1A02G045800.1};	At2g28680	GO:0000326,protein storage vacuole; GO:0045735,nutrient reservoir activity; GO:0003674,molecular_function; GO:0000322,storage vacuole; GO:0000325,plant-type vacuole; GO:0005575,cellular_component; GO:0005622,intracellular anatomical structure; GO:0005737,cytoplasm; GO:0005773,vacuole; GO:0043226,organelle; GO:0043227,membrane-bounded organelle; GO:0043229,intracellular organelle; GO:0043231,intra…	PF00190.22:Cupin	--	--	--
TraesCS1A02G046100	FALSE	FALSE	TRUE	TRUE	0.25	0.54	0.17	0.28	0.46	0.11	0.75	0.45	0.57	1.66	1.12	2.16	0.79	1.44	1.2	0.39	0.26	0.79	0.91	0.59	0.88	2.01	5.34	2.9	1A	27359181	27363332	+	TraesCS1A02G046100	--	--	--	hypothetical protein TRIUR3_07024 [Triticum urartu]	--	A0A446IJQ1_TRITD SubName: Full=Uncharacterized protein {ECO:0000313|EMBL:VAH01067.1};	At3g53540	--	PF12552.8:Protein of unknown function (DUF3741)	--	--	--
TraesCS1A02G046500	FALSE	FALSE	TRUE	FALSE	8.18	5.53	6.47	5.77	4.47	6.12	3.13	2.92	3.15	6.23	5.17	11.12	2.06	2.5	2.09	2.24	1.34	2.65	2.42	1.82	1.56	5.95	8	6.07	1A	28610241	28620653	+	TraesCS1A02G046500	--	K22755 E3 UFM1-protein ligase 1 [EC:2.3.2.-] | (RefSeq) E3 UFM1-protein ligase 1 homolog isoform X1 (A)	--	hypothetical protein TRIUR3_17287 [Triticum urartu]	UFL1_ORYSI RecName: Full=E3 UFM1-protein ligase 1 homolog; EC=2.3.2.-; AltName: Full=E3 UFM1-protein transferase 1 homolog {ECO:0000305};	A0A452XQF9_AEGTS SubName: Full=Uncharacterized protein {ECO:0000313|EnsemblPlants:AET1Gv20111300.9};	At3g46220	GO:0061666,UFM1 ligase activity; GO:0071569,protein ufmylation; GO:0003674,molecular_function; GO:0003824,catalytic activity; GO:0016740,transferase activity; GO:0019787,ubiquitin-like protein transferase activity; GO:0061659,ubiquitin-like protein ligase activity; GO:0071568,UFM1 transferase activity; GO:0140096,catalytic activity, acting on a protein; GO:0006464,cellular protein modification pr…	PF09743.9:E3 UFM1-protein ligase 1	--	--	--
TraesCS1A02G046600	TRUE	FALSE	FALSE	TRUE	9.45	11.85	12.79	33.85	32.48	42.99	21.91	35.01	23.93	28.37	27.67	30.61	16.59	16.43	14.05	14.64	15.41	18.94	19.17	23.96	16.78	23.91	22.61	18.08	1A	28623296	28626864	+	TraesCS1A02G046600	--	K22755 E3 UFM1-protein ligase 1 [EC:2.3.2.-] | (RefSeq) E3 UFM1-protein ligase 1 homolog isoform X1 (A)	--	E3 UFM1-protein ligase 1 homolog [Aegilops tauschii subsp. tauschii]	UFL1_ORYSI RecName: Full=E3 UFM1-protein ligase 1 homolog; EC=2.3.2.-; AltName: Full=E3 UFM1-protein transferase 1 homolog {ECO:0000305};	A0A3B5XVE8_WHEAT SubName: Full=Uncharacterized protein {ECO:0000313|EnsemblPlants:TraesCS1A02G046600.1};	At3g46220	GO:0061666,UFM1 ligase activity; GO:0071569,protein ufmylation; GO:0003674,molecular_function; GO:0003824,catalytic activity; GO:0016740,transferase activity; GO:0019787,ubiquitin-like protein transferase activity; GO:0061659,ubiquitin-like protein ligase activity; GO:0071568,UFM1 transferase activity; GO:0140096,catalytic activity, acting on a protein; GO:0006464,cellular protein modification pr…	--	--	--	--
TraesCS1A02G046900	TRUE	FALSE	FALSE	TRUE	7.38	8.2	6.63	1.48	0.08	0.2	0.18	0.87	0.39	0.76	1.9	2.01	1.91	3.4	2.81	0.43	0.2	0.19	0	0.07	0	1.32	1.66	0.97	1A	28716139	28717569	-	TraesCS1A02G046900	--	--	--	probable membrane-associated kinase regulator 3 [Aegilops tauschii subsp. tauschii]	MAKR4_ARATH RecName: Full=Probable membrane-associated kinase regulator 4;	A0A3B5XUF6_WHEAT SubName: Full=Uncharacterized protein {ECO:0000313|EnsemblPlants:TraesCS1A02G046900.1.cds1};	At2g39370	GO:0005886,plasma membrane; GO:0009506,plasmodesma; GO:0019210,kinase inhibitor activity; GO:0003674,molecular_function; GO:0004857,enzyme inhibitor activity; GO:0019207,kinase regulator activity; GO:0030234,enzyme regulator activity; GO:0098772,molecular function regulator; GO:0005575,cellular_component; GO:0016020,membrane; GO:0071944,cell periphery; GO:0110165,cellular anatomical entity; GO:00…	PF07816.11:Protein of unknown function (DUF1645)	--	--	--
TraesCS1A02G047200	FALSE	FALSE	TRUE	TRUE	2.82	3.1	4.11	0.96	2.51	1.22	2.39	0.8	1.32	0.49	0.53	0.35	1.92	2.38	1.52	2.16	1.38	2.06	1.11	2.17	1.07	0.7	0.7	0.61	1A	29186383	29192077	+	TraesCS1A02G047200	Potassium transporter [Source:UniProtKB/TrEMBL%3BAcc:A0A1D5S458]	K03549 KUP system potassium uptake protein | (RefSeq) putative potassium transporter 12 isoform X1 (A)	--	putative potassium transporter 12 isoform X1 [Aegilops tauschii subsp. tauschii]	HAK12_ORYSJ RecName: Full=Putative potassium transporter 12; AltName: Full=OsHAK12;	A0A3B5XUF9_WHEAT RecName: Full=Potassium transporter {ECO:0000256|RuleBase:RU321113};	At1g31120	GO:0016021,integral component of membrane; GO:0016020,membrane; GO:0015079,potassium ion transmembrane transporter activity; GO:0006813,potassium ion transport; GO:0003674,molecular_function; GO:0005215,transporter activity; GO:0008324,cation transmembrane transporter activity; GO:0015075,ion transmembrane transporter activity; GO:0015318,inorganic molecular entity transmembrane transporter activ…	PF02705.16:K+ potassium transporter	--	--	--
TraesCS1A02G047400	TRUE	TRUE	FALSE	TRUE	0	0	0	38.34	28.79	42.58	253.89	323.12	296.04	186.6	222.01	263.61	0	0	0.25	55.59	8.61	27.93	183.99	239.15	198.39	322.28	299.15	269.82	1A	29280019	29280854	+	TraesCS1A02G047400	--	--	--	uncharacterized protein LOC109758202 [Aegilops tauschii subsp. tauschii]	--	A0A3B5XVF8_WHEAT SubName: Full=Uncharacterized protein {ECO:0000313|EnsemblPlants:TraesCS1A02G047400.1};	--	GO:0016021,integral component of membrane; GO:0005575,cellular_component; GO:0016020,membrane; GO:0031224,intrinsic component of membrane; GO:0110165,cellular anatomical entity	--	--	--	--
TraesCS1A02G048700	TRUE	TRUE	FALSE	TRUE	2.48	3.66	1.19	8.4	10.13	15.45	0.27	1.16	0.41	0.09	0	0	4.88	1.18	0.96	1.08	23.3	16.74	0.8	8.28	0.75	0	0.02	0	1A	30196596	30197675	-	TraesCS1A02G048700	--	--	--	predicted protein [Hordeum vulgare subsp. vulgare]	LTPG5_ARATH RecName: Full=Non-specific lipid transfer protein GPI-anchored 5 {ECO:0000303|PubMed:23893219}; Short=AtLTPG-5 {ECO:0000303|PubMed:23893219}; Short=Protein LTP-GPI-ANCHORED 5 {ECO:0000303|PubMed:23893219}; AltName: Full=Xylogen like protein 12 {ECO:0000303|PubMed:21558309}; Short=AtXYLP12 {ECO:0000303|PubMed:21558309}; Short=AtXYP8 {ECO:0000303|PubMed:21558309}; Flags: Precursor;	A0A3B5XVG8_WHEAT RecName: Full=AAI domain-containing protein {ECO:0000259|SMART:SM00499};	At3g22600	GO:0031225,anchored component of membrane; GO:0005829,cytosol; GO:0005886,plasma membrane; GO:0008289,lipid binding; GO:0050832,defense response to fungus; GO:0006869,lipid transport; GO:0140426,PAMP-triggered immunity signalling pathway; GO:0002237,response to molecule of bacterial origin; GO:0002240,response to molecule of oomycetes origin; GO:0003674,molecular_function; GO:0005488,binding; GO:…	PF14368.6:Probable lipid transfer	--	--	--
TraesCS1A02G049000	FALSE	FALSE	FALSE	TRUE	3.15	3.18	0.64	1.72	0.9	0.27	0.67	1.55	1.1	0.32	0.03	0	2.35	1.67	2.34	0.89	0.36	0.77	1.4	0.4	0.44	0.04	0.33	0.25	1A	30636157	30638406	-	TraesCS1A02G049000	--	--	--	hypothetical protein TRIUR3_33836 [Triticum urartu]	--	A0A3B5XUH0_WHEAT SubName: Full=Uncharacterized protein {ECO:0000313|EnsemblPlants:TraesCS1A02G049000.1};	--	--	--	--	--	--
TraesCS1A02G049500	TRUE	TRUE	FALSE	FALSE	0	0	0	4.18	5.57	6.2	0.13	0.15	0.13	0	0	0	0.04	0.75	0.33	6.38	7.87	4.75	0	0.79	0.15	0	0	0.04	1A	31031094	31032449	-	TraesCS1A02G049500	--	--	--	uncharacterized protein LOC109773959 [Aegilops tauschii subsp. tauschii]	--	A0A3B5XVH8_WHEAT SubName: Full=Uncharacterized protein {ECO:0000313|EnsemblPlants:TraesCS1A02G049500.1};	At3g60410	--	PF07797.14:Protein of unknown function (DUF1639)	--	--	--
TraesCS1A02G049600	FALSE	FALSE	FALSE	TRUE	0.2	0.58	1.63	0.39	0	0.16	0.07	0.08	0	0	0	0	0.62	0.47	0.64	0.11	0.07	0.57	0	0	0	0	0	0.01	1A	31252424	31254526	-	TraesCS1A02G049600	--	K05681 ATP-binding cassette, subfamily G (WHITE), member 2 | (RefSeq) ABC transporter G family member 5-like (A)	ko02010: ABC transporters	ABC transporter G family member 5-like [Aegilops tauschii subsp. tauschii]	AB5G_ORYSJ RecName: Full=ABC transporter G family member 5 {ECO:0000303|PubMed:18299247}; Short=ABC transporter ABCG.5 {ECO:0000303|PubMed:18299247}; Short=OsABCG5 {ECO:0000303|PubMed:18299247}; AltName: Full=Protein REDUCED CULM NUMBER 1 {ECO:0000303|PubMed:19140940}; AltName: Full=White-brown complex homolog protein 5 {ECO:0000303|PubMed:22996334}; Short=OsWBC5 {ECO:0000303|PubMed:22996334};	A0A3B5XUA1_WHEAT RecName: Full=ABC transporter domain-containing protein {ECO:0000259|PROSITE:PS50893};	At2g39350	GO:0048226,Casparian strip; GO:0016021,integral component of membrane; GO:0005886,plasma membrane; GO:0048225,suberin network; GO:0005524,ATP binding; GO:0042626,ATPase-coupled transmembrane transporter activity; GO:0071456,cellular response to hypoxia; GO:0071470,cellular response to osmotic stress; GO:0071472,cellular response to salt stress; GO:0007275,multicellular organism development; GO:19…	PF01061.24:ABC-2 type transporter	--	--	--
TraesCS1A02G049700	FALSE	FALSE	FALSE	TRUE	70.42	46.01	65.48	63.27	61.41	64.5	73.07	68.62	66.18	91.36	97.49	62.4	57.48	49.48	48.28	42.96	54.23	76.71	24.86	42.36	42.93	91.97	113.02	63.34	1A	31778440	31781938	+	TraesCS1A02G049700	--	K12896 serine/arginine-rich splicing factor 7 | (RefSeq) serine/arginine-rich splicing factor RS2Z33-like isoform X1 (A)	ko03040: Spliceosome	serine/arginine-rich splicing factor RS2Z33-like isoform X3 [Aegilops tauschii subsp. tauschii]	RSZ33_ARATH RecName: Full=Serine/arginine-rich splicing factor RS2Z33; AltName: Full=RS-containing zinc finger protein 33; Short=At-RS2Z33; Short=At-RSZ33; Short=AtRSZ33;	A0A446IK34_TRITD SubName: Full=Uncharacterized protein {ECO:0000313|EMBL:VAH01179.1};	At2g37340	GO:0016607,nuclear speck; GO:0005681,spliceosomal complex; GO:0003729,mRNA binding; GO:0003723,RNA binding; GO:0008270,zinc ion binding; GO:0000398,mRNA splicing, via spliceosome; GO:0008380,RNA splicing; GO:0000245,spliceosomal complex assembly; GO:0003674,molecular_function; GO:0003676,nucleic acid binding; GO:0005488,binding; GO:0097159,organic cyclic compound binding; GO:1901363,heterocyclic …	PF00098.23:Zinc knuckle	--	--	--
TraesCS1A02G049800	FALSE	TRUE	FALSE	FALSE	1.73	0	0.01	1.96	3.19	1.75	0.01	0	0	0.04	0.04	0	0.07	0.39	0.15	3.24	2.7	2.67	0	0	0	0.08	0	0.06	1A	31894803	31897016	+	TraesCS1A02G049800	--	K19891 glucan endo-1,3-beta-glucosidase 1/2/3 [EC:3.2.1.39] | (RefSeq) glucan endo-1,3-beta-glucosidase 3 (A)	ko00500: Starch and sucrose metabolism; ko01100: Metabolic pathways	glucan endo-1,3-beta-glucosidase 11-like isoform X2 [Aegilops tauschii subsp. tauschii]	E1311_ARATH RecName: Full=Glucan endo-1,3-beta-glucosidase 11; EC=3.2.1.39; AltName: Full=(1->3)-beta-glucan endohydrolase 11; Short=(1->3)-beta-glucanase 11; AltName: Full=Beta-1,3-endoglucanase 11; Short=Beta-1,3-glucanase 11; Flags: Precursor;	A0A3B5XVI3_WHEAT SubName: Full=Uncharacterized protein {ECO:0000313|EnsemblPlants:TraesCS1A02G049800.1.cds1};	At1g32860	GO:0031225,anchored component of membrane; GO:0046658,anchored component of plasma membrane; GO:0005618,cell wall; GO:0005576,extracellular region; GO:0005886,plasma membrane; GO:0042973,glucan endo-1,3-beta-D-glucosidase activity; GO:0005975,carbohydrate metabolic process; GO:0071555,cell wall organization; GO:0006952,defense response; GO:0003674,molecular_function; GO:0003824,catalytic activity…	PF00332.18:Glycosyl hydrolases family 17	--	--	--
TraesCS1A02G050100	TRUE	TRUE	TRUE	FALSE	0.3	1.01	0.54	13.57	15.38	14.32	2.08	1.54	2.49	0.36	1.04	0.19	2.93	1.4	1.48	2.77	3.98	3.71	0.23	1.21	0.37	0.82	0.41	0.58	1A	32084707	32089178	+	TraesCS1A02G050100	--	K00001 alcohol dehydrogenase [EC:1.1.1.1] | (RefSeq) alcohol dehydrogenase-like 4 (A)	ko00010: Glycolysis / Gluconeogenesis; ko00071: Fatty acid degradation; ko00350: Tyrosine metabolism; ko00620: Pyruvate metabolism; ko01100: Metabolic pathways; ko01110: Biosynthesis of secondary metabolites	Alcohol dehydrogenase-like 3 [Triticum urartu]	ADHL3_ARATH RecName: Full=Alcohol dehydrogenase-like 3; EC=1.1.1.1 {ECO:0000250|UniProtKB:P06525};	A0A446IK27_TRITD RecName: Full=PKS_ER domain-containing protein {ECO:0000259|SMART:SM00829};	At1g64710	GO:0005829,cytosol; GO:0004024,alcohol dehydrogenase activity, zinc-dependent; GO:0051903,S-(hydroxymethyl)glutathione dehydrogenase activity; GO:0008270,zinc ion binding; GO:0046294,formaldehyde catabolic process; GO:0003674,molecular_function; GO:0003824,catalytic activity; GO:0004022,alcohol dehydrogenase (NAD+) activity; GO:0016491,oxidoreductase activity; GO:0016614,oxidoreductase activity, …	PF08240.12:Alcohol dehydrogenase GroES-like domain	--	--	--
TraesCS1A02G050400	TRUE	TRUE	FALSE	FALSE	0	0	0	2.59	1.12	2.77	0.25	0.36	0.2	0.06	0.12	0.27	0	0	0	0.23	0.61	0.5	0	1.68	0.1	0	0	0.23	1A	32260043	32262299	+	TraesCS1A02G050400	Bidirectional sugar transporter SWEET [Source:UniProtKB/TrEMBL%3BAcc:W4ZVD1]	K15382 solute carrier family 50 (sugar transporter) | (RefSeq) bidirectional sugar transporter SWEET14-like (A)	--	bidirectional sugar transporter SWEET14-like [Aegilops tauschii subsp. tauschii]	SWT14_ORYSI RecName: Full=Bidirectional sugar transporter SWEET14; Short=OsSWEET14;	A0A446IK40_TRITD RecName: Full=Bidirectional sugar transporter SWEET {ECO:0000256|RuleBase:RU910715};	At3g48740	GO:0005887,integral component of plasma membrane; GO:0008515,sucrose transmembrane transporter activity; GO:0051119,sugar transmembrane transporter activity; GO:0003674,molecular_function; GO:0005215,transporter activity; GO:0008509,anion transmembrane transporter activity; GO:0015075,ion transmembrane transporter activity; GO:0015144,carbohydrate transmembrane transporter activity; GO:0015154,di…	PF03083.16:Sugar efflux transporter for intercellular exchange	--	--	--
TraesCS1A02G050600	TRUE	FALSE	TRUE	TRUE	332.13	397.09	381.69	1.97	1.53	3.75	2.74	2.29	0.8	0.29	0.17	0.23	227.97	167.57	217.35	0.74	7.21	8.72	1.53	0	0.88	0.21	0.28	0.04	1A	32291317	32292106	+	TraesCS1A02G050600	Defensin [Source:UniProtKB/TrEMBL%3BAcc:W4ZVB1]	--	--	Defensin-like protein [Triticum urartu]	CAL1_ORYSJ RecName: Full=Defensin-like protein CAL1 {ECO:0000305}; AltName: Full=OsCPT1 {ECO:0000303|PubMed:19279197}; AltName: Full=Pathogen-related protein 12 {ECO:0000305}; Short=OsPR12 {ECO:0000305}; AltName: Full=Protein CADMIUM ACCUMULATION IN LEAF 1 {ECO:0000303|PubMed:29440679}; Flags: Precursor;	A0A452XR90_AEGTS RecName: Full=Knot1 domain-containing protein {ECO:0000259|SMART:SM00505};	At2g02120	GO:0005615,extracellular space; GO:0046870,cadmium ion binding; GO:0055073,cadmium ion homeostasis; GO:0006952,defense response; GO:0003674,molecular_function; GO:0005488,binding; GO:0043167,ion binding; GO:0043169,cation binding; GO:0046872,metal ion binding; GO:0046914,transition metal ion binding; GO:0008150,biological_process; GO:0042592,homeostatic process; GO:0048878,chemical homeostasis; G…	PF00304.20:Gamma-thionin family	--	--	--
TraesCS1A02G050700	TRUE	FALSE	FALSE	TRUE	227.75	243.54	185.88	0.42	0.19	0.57	0	0	0	0	0	0	200.06	200.91	220.33	0	0.16	0.08	0	0	0	0	0	0	1A	32302130	32302932	+	TraesCS1A02G050700	Defensin [Source:UniProtKB/TrEMBL%3BAcc:W4ZVX9]	--	--	defensin [Triticum aestivum]	CAL1_ORYSJ RecName: Full=Defensin-like protein CAL1 {ECO:0000305}; AltName: Full=OsCPT1 {ECO:0000303|PubMed:19279197}; AltName: Full=Pathogen-related protein 12 {ECO:0000305}; Short=OsPR12 {ECO:0000305}; AltName: Full=Protein CADMIUM ACCUMULATION IN LEAF 1 {ECO:0000303|PubMed:29440679}; Flags: Precursor;	T1LLN8_TRIUA RecName: Full=Knot1 domain-containing protein {ECO:0000259|SMART:SM00505};	--	GO:0005615,extracellular space; GO:0046870,cadmium ion binding; GO:0055073,cadmium ion homeostasis; GO:0006952,defense response; GO:0003674,molecular_function; GO:0005488,binding; GO:0043167,ion binding; GO:0043169,cation binding; GO:0046872,metal ion binding; GO:0046914,transition metal ion binding; GO:0008150,biological_process; GO:0042592,homeostatic process; GO:0048878,chemical homeostasis; G…	PF00304.20:Gamma-thionin family	--	--	--
TraesCS1A02G050800	TRUE	TRUE	FALSE	TRUE	306.08	279.05	191.12	13.24	1.96	32.26	0	0	0	0	0	0	262.17	262.04	322.64	2.12	10.18	10.86	0	0	0	0	0	0	1A	32451297	32452090	+	TraesCS1A02G050800	--	--	--	defensin precursor [Triticum turgidum subsp. durum]	CAL1_ORYSJ RecName: Full=Defensin-like protein CAL1 {ECO:0000305}; AltName: Full=OsCPT1 {ECO:0000303|PubMed:19279197}; AltName: Full=Pathogen-related protein 12 {ECO:0000305}; Short=OsPR12 {ECO:0000305}; AltName: Full=Protein CADMIUM ACCUMULATION IN LEAF 1 {ECO:0000303|PubMed:29440679}; Flags: Precursor;	A0A3B5XU39_WHEAT RecName: Full=Knot1 domain-containing protein {ECO:0000259|SMART:SM00505};	At2g02100	GO:0005615,extracellular space; GO:0046870,cadmium ion binding; GO:0055073,cadmium ion homeostasis; GO:0006952,defense response; GO:0003674,molecular_function; GO:0005488,binding; GO:0043167,ion binding; GO:0043169,cation binding; GO:0046872,metal ion binding; GO:0046914,transition metal ion binding; GO:0008150,biological_process; GO:0042592,homeostatic process; GO:0048878,chemical homeostasis; G…	PF00304.20:Gamma-thionin family	--	--	--
TraesCS1A02G050900	TRUE	TRUE	FALSE	TRUE	147.75	155.73	183.95	19.29	11.2	16.17	0	2.07	0.59	0.25	0.6	0	95.38	121	133.37	10.22	15.31	33.91	1.19	0	0.19	0.18	0.48	0.22	1A	32454117	32455183	+	TraesCS1A02G050900	Defensin [Source:UniProtKB/TrEMBL%3BAcc:A0A060AJ86]	--	--	defensin [Triticum aestivum]	CAL1_ORYSJ RecName: Full=Defensin-like protein CAL1 {ECO:0000305}; AltName: Full=OsCPT1 {ECO:0000303|PubMed:19279197}; AltName: Full=Pathogen-related protein 12 {ECO:0000305}; Short=OsPR12 {ECO:0000305}; AltName: Full=Protein CADMIUM ACCUMULATION IN LEAF 1 {ECO:0000303|PubMed:29440679}; Flags: Precursor;	A0A060AJ86_WHEAT SubName: Full=Defensin {ECO:0000313|EMBL:AIA66989.1, ECO:0000313|EnsemblPlants:TraesCS1A02G050900.1};	At2g02100	GO:0005615,extracellular space; GO:0046870,cadmium ion binding; GO:0055073,cadmium ion homeostasis; GO:0006952,defense response; GO:0003674,molecular_function; GO:0005488,binding; GO:0043167,ion binding; GO:0043169,cation binding; GO:0046872,metal ion binding; GO:0046914,transition metal ion binding; GO:0008150,biological_process; GO:0042592,homeostatic process; GO:0048878,chemical homeostasis; G…	PF00304.20:Gamma-thionin family	--	--	--
TraesCS1A02G051200	FALSE	FALSE	TRUE	FALSE	6.81	9.49	16.71	6.03	11.65	7.89	8.74	3.71	6.55	12.33	10.25	14.44	1.56	4.99	2.53	5.51	0	0	0	0	0	16.61	5.2	7.41	1A	32549428	32552583	+	TraesCS1A02G051200	--	--	--	hypothetical protein TRIUR3_13721 [Triticum urartu]	--	A0A3B5XVJ8_WHEAT SubName: Full=Uncharacterized protein {ECO:0000313|EnsemblPlants:TraesCS1A02G051200.1};	--	--	--	--	--	--
TraesCS1A02G051300	TRUE	FALSE	FALSE	FALSE	7.88	8.73	10.21	2.71	2.01	2	3.02	1.77	1.91	2.59	1.48	4.23	5.74	7.72	6.6	2.16	1.75	3.12	1.56	3.45	2.3	2.95	4.32	2.62	1A	32890600	32894593	+	TraesCS1A02G051300	--	K12811 ATP-dependent RNA helicase DDX46/PRP5 [EC:3.6.4.13] | (RefSeq) uncharacterized protein LOC117125980 (A)	ko03040: Spliceosome	WEB family protein At5g16730, chloroplastic-like [Aegilops tauschii subsp. tauschii]	Y4759_ARATH RecName: Full=WEB family protein At4g27595, chloroplastic; Flags: Precursor;	A0A3B5XU45_WHEAT SubName: Full=Uncharacterized protein {ECO:0000313|EnsemblPlants:TraesCS1A02G051300.1};	At1g65010	GO:0009507,chloroplast; GO:0005875,microtubule associated complex; GO:0007131,reciprocal meiotic recombination; GO:0000003,reproduction; GO:0000280,nuclear division; GO:0006139,nucleobase-containing compound metabolic process; GO:0006259,DNA metabolic process; GO:0006310,DNA recombination; GO:0006725,cellular aromatic compound metabolic process; GO:0006807,nitrogen compound metabolic process; GO:…	PF05701.11:Weak chloroplast movement under blue light	--	--	--
TraesCS1A02G051500	TRUE	FALSE	TRUE	TRUE	3.82	0	1.48	19.95	21.41	12.09	23.61	36.07	23.91	10.21	9	10.86	36.2	21.07	25.78	8.75	40.71	56.19	15.1	24.02	20.6	5.36	10.59	8.39	1A	33019233	33022457	+	TraesCS1A02G051500	--	K15730 cytosolic prostaglandin-E synthase [EC:5.3.99.3] | (RefSeq) co-chaperone protein p23-1-like (A)	ko00590: Arachidonic acid metabolism; ko01100: Metabolic pathways	uncharacterized protein OsI_027940-like [Aegilops tauschii subsp. tauschii]	P23A_BRANA RecName: Full=Co-chaperone protein p23-1 {ECO:0000305}; AltName: Full=Bnp23-1 {ECO:0000303|PubMed:20349287};	A0A446IK76_TRITD RecName: Full=CS domain-containing protein {ECO:0000259|PROSITE:PS51203};	At4g02450	GO:0101031,chaperone complex; GO:0051087,chaperone binding; GO:0051879,Hsp90 protein binding; GO:0051085,chaperone cofactor-dependent protein refolding; GO:0009408,response to heat; GO:0003674,molecular_function; GO:0005488,binding; GO:0005515,protein binding; GO:0031072,heat shock protein binding; GO:0006457,protein folding; GO:0006458,'de novo' protein folding; GO:0008150,biological_process; GO…	PF04969.16:CS domain	--	--	--
TraesCS1A02G051800	FALSE	TRUE	FALSE	FALSE	1.29	1.97	0	1.52	0.92	0.38	2.55	2.8	2.17	3.49	3.32	2.72	2.04	0.61	2.39	0	0.93	1.07	0	0	1.55	1.02	2.2	1.87	1A	33373636	33374973	-	TraesCS1A02G051800	Bacterial-type ATP binding cassette (ABC) transporter%2C Al toleranc [Source: Projected from Oryza sativa (Os05g0119000)]	K02069 UDP-glucose/iron transport system permease protein | (RefSeq) UPF0014 membrane protein STAR2-like (A)	--	UPF0014 membrane protein STAR2 [Aegilops tauschii subsp. tauschii]	STAR2_ORYSJ RecName: Full=UPF0014 membrane protein STAR2 {ECO:0000305}; AltName: Full=Protein SENSITIVE TO ALUMINUM RHIZOTOXICITY 2 {ECO:0000303|PubMed:19244140};	A0A3B5XUC5_WHEAT SubName: Full=Uncharacterized protein {ECO:0000313|EnsemblPlants:TraesCS1A02G051800.1};	At2g37330	GO:0005887,integral component of plasma membrane; GO:0012506,vesicle membrane; GO:0005460,UDP-glucose transmembrane transporter activity; GO:0010044,response to aluminum ion; GO:0015786,UDP-glucose transmembrane transport; GO:0003674,molecular_function; GO:0005215,transporter activity; GO:0005338,nucleotide-sugar transmembrane transporter activity; GO:0008509,anion transmembrane transporter activ…	PF03649.13:Uncharacterised protein family (UPF0014)	--	--	--
TraesCS1A02G051900	FALSE	TRUE	FALSE	TRUE	31	47.02	23.96	21.78	23.17	27.44	2.44	6.57	3.5	6.68	6.51	6.66	29.99	37.97	46.31	20.07	19.35	14.58	1.04	6.41	3.24	6.71	3.8	5.73	1A	33375413	33377767	-	TraesCS1A02G051900	--	--	--	hypothetical protein TRIUR3_16980 [Triticum urartu]	--	A0A452XRF5_AEGTS SubName: Full=Uncharacterized protein {ECO:0000313|EnsemblPlants:AET1Gv20131500.2};	--	--	PF15054.6:Domain of unknown function (DUF4535)	--	--	--
TraesCS1A02G052100	FALSE	FALSE	TRUE	FALSE	7.09	4.52	14.15	2.82	2.24	4	5.91	3.65	4.59	12.92	10.82	10.34	4.76	5.42	5.82	4.68	4.09	3.82	1.58	3	3.92	8.9	11.34	8.87	1A	34146866	34149852	-	TraesCS1A02G052100	--	K08057 calreticulin | (RefSeq) calreticulin (A)	ko04141: Protein processing in endoplasmic reticulum; ko04145: Phagosome	Calreticulin [Triticum urartu]	CALR_MAIZE RecName: Full=Calreticulin; Flags: Precursor;	A0A3B5XVK8_WHEAT SubName: Full=Uncharacterized protein {ECO:0000313|EnsemblPlants:TraesCS1A02G052100.1};	At1g56340	GO:0005788,endoplasmic reticulum lumen; GO:0005789,endoplasmic reticulum membrane; GO:0005509,calcium ion binding; GO:0030246,carbohydrate binding; GO:0051082,unfolded protein binding; GO:0030968,endoplasmic reticulum unfolded protein response; GO:0006457,protein folding; GO:0003674,molecular_function; GO:0005488,binding; GO:0043167,ion binding; GO:0043169,cation binding; GO:0046872,metal ion bin…	PF00262.18:Calreticulin family	--	--	--
TraesCS1A02G052200	FALSE	FALSE	FALSE	TRUE	11.22	8.99	8.83	4.31	3.08	4.08	3.79	2.32	3.12	2.49	2.11	2.67	6.58	7.08	7.36	4.7	3.68	5.07	2.73	2.47	2.92	2.71	4.01	2.19	1A	34158622	34174068	+	TraesCS1A02G052200	Protein unc-13 homolog [Source:Projected from Arabidopsis thaliana (AT5G06970) UniProtKB/Swiss-Prot%3BAcc:Q8RX56]	--	--	uncharacterized protein LOC109765977 [Aegilops tauschii subsp. tauschii]	UNC13_ARATH RecName: Full=Protein unc-13 homolog {ECO:0000305}; AltName: Full=Protein PROTON ATPASE TRANSLOCATION CONTROL 1 {ECO:0000303|PubMed:23896897};	A0A3B5XUD0_WHEAT SubName: Full=Uncharacterized protein {ECO:0000313|EnsemblPlants:TraesCS1A02G052200.2};	At5g06970	GO:0005737,cytoplasm; GO:0005886,plasma membrane; GO:0009506,plasmodesma; GO:0072659,protein localization to plasma membrane; GO:0010118,stomatal movement; GO:0008104,protein localization; GO:0008150,biological_process; GO:0009987,cellular process; GO:0033036,macromolecule localization; GO:0034613,cellular protein localization; GO:0051179,localization; GO:0051641,cellular localization; GO:0070727…	PF05664.11:Plant family of unknown function (DUF810)	--	--	--
TraesCS1A02G052300	FALSE	FALSE	FALSE	TRUE	4.27	2.61	2.8	4.12	2.63	2.17	0.4	1.95	0.74	0.38	0.61	0.51	4.01	1.96	3.4	1.67	1.83	2.16	0.67	1.41	0.09	0.91	0.52	0.77	1A	34406139	34410005	-	TraesCS1A02G052300	--	K01206 alpha-L-fucosidase [EC:3.2.1.51] | (RefSeq) alpha-L-fucosidase 3-like (A)	ko00511: Other glycan degradation	GDSL esterase/lipase LIP-4-like [Aegilops tauschii subsp. tauschii]	LIP4_ARATH RecName: Full=GDSL esterase/lipase LIP-4; EC=3.1.1.-; AltName: Full=Extracellular lipase LIP-4; Flags: Precursor;	A0A446IK94_TRITD SubName: Full=Uncharacterized protein {ECO:0000313|EMBL:VAH01255.1};	At1g56670	GO:0009570,chloroplast stroma; GO:0005576,extracellular region; GO:0016788,hydrolase activity, acting on ester bonds; GO:0016042,lipid catabolic process; GO:0003674,molecular_function; GO:0003824,catalytic activity; GO:0016787,hydrolase activity; GO:0006629,lipid metabolic process; GO:0008150,biological_process; GO:0008152,metabolic process; GO:0009056,catabolic process; GO:0044238,primary metabo…	PF00657.22:GDSL-like Lipase/Acylhydrolase	--	--	--
TraesCS1A02G053800	TRUE	TRUE	FALSE	FALSE	0	0	0	0.33	1.62	2.41	0.18	0.14	0.09	0.24	0	0.34	0.37	0.32	0.14	1.42	1.39	0.83	0.93	0.66	0.07	0	0.02	0	1A	35536206	35537473	+	TraesCS1A02G053800	--	--	--	uncharacterized protein LOC109773959 [Aegilops tauschii subsp. tauschii]	--	A0A452XRL6_AEGTS SubName: Full=Uncharacterized protein {ECO:0000313|EnsemblPlants:AET1Gv20133800.1};	At3g60410	--	PF07797.14:Protein of unknown function (DUF1639)	--	--	--
TraesCS1A02G054000	FALSE	FALSE	FALSE	TRUE	8.42	6.87	2.89	1.64	1.43	0.83	1.74	1.12	1.43	0.42	0.59	0	2.04	3.63	2.32	1.89	2.43	1.83	0	1.47	1.24	0.54	0.68	0.79	1A	35542718	35543825	-	TraesCS1A02G054000	--	--	--	protein SENSITIVITY TO RED LIGHT REDUCED 1 [Aegilops tauschii subsp. tauschii]	SRR1_ARATH RecName: Full=Protein SENSITIVITY TO RED LIGHT REDUCED 1;	A0A446IKD6_TRITD RecName: Full=SRR1 domain-containing protein {ECO:0000259|Pfam:PF07985};	At5g59560	GO:0005737,cytoplasm; GO:0005634,nucleus; GO:0007623,circadian rhythm; GO:0007017,microtubule-based process; GO:0010017,red or far-red light signaling pathway; GO:0009585,red, far-red light phototransduction; GO:0042752,regulation of circadian rhythm; GO:0008150,biological_process; GO:0048511,rhythmic process; GO:0009987,cellular process; GO:0007154,cell communication; GO:0007165,signal transduct…	PF07985.12:SRR1	--	--	--
TraesCS1A02G054200	FALSE	TRUE	FALSE	FALSE	0.77	0	0	1.76	1.29	0.82	0.17	0	0	0	0	0	0.1	0.02	0.07	0.4	2.16	1.7	0	0	0.09	0	0	0	1A	35577373	35578714	-	TraesCS1A02G054200	--	--	--	uncharacterized protein LOC109773959 [Aegilops tauschii subsp. tauschii]	--	A0A3B5XU73_WHEAT SubName: Full=Uncharacterized protein {ECO:0000313|EnsemblPlants:TraesCS1A02G054200.1};	At3g60410	--	PF07797.14:Protein of unknown function (DUF1639)	--	--	--
TraesCS1A02G054300	FALSE	TRUE	FALSE	FALSE	2.14	2.24	2.76	1.67	0.85	1.8	4.09	1.37	2.77	2.26	1.06	4.14	1.58	3.09	1.67	2.84	2.97	3.33	2.53	1.71	3.88	0.69	1.88	2.09	1A	35931964	35936127	+	TraesCS1A02G054300	--	K11671 nuclear factor related to kappa-B-binding protein | (RefSeq) uncharacterized protein LOC123188386 isoform X1 (A)	--	uncharacterized protein LOC109734518 isoform X1 [Aegilops tauschii subsp. tauschii]	--	A0A3B5XUF2_WHEAT SubName: Full=Uncharacterized protein {ECO:0000313|EnsemblPlants:TraesCS1A02G054300.1};	At3g45830	GO:0031011,Ino80 complex; GO:0000228,nuclear chromosome; GO:0000785,chromatin; GO:0005575,cellular_component; GO:0005622,intracellular anatomical structure; GO:0005634,nucleus; GO:0005694,chromosome; GO:0031974,membrane-enclosed lumen; GO:0031981,nuclear lumen; GO:0032991,protein-containing complex; GO:0033202,DNA helicase complex; GO:0043226,organelle; GO:0043227,membrane-bounded organelle; GO:0…	--	--	--	--
TraesCS1A02G054400	TRUE	FALSE	FALSE	TRUE	2.42	3.98	5.25	0.83	0.82	1.17	1.16	0.63	0.88	0.45	0.47	0.72	3.52	4.14	3.69	1.08	0.43	1.56	0.53	0.92	1.11	0.18	0.43	0.59	1A	35937734	35944326	-	TraesCS1A02G054400	--	K10398 kinesin family member 11 | (RefSeq) kinesin-like protein KIN-5A (A)	--	kinesin-like protein KIN-5A [Aegilops tauschii subsp. tauschii]	KN5A_ORYSJ RecName: Full=Kinesin-like protein KIN-5A {ECO:0000305};	A0A3B5XUN8_WHEAT RecName: Full=Kinesin motor domain-containing protein {ECO:0000259|PROSITE:PS50067};	At3g45850	GO:0005737,cytoplasm; GO:0005874,microtubule; GO:0005819,spindle; GO:0005524,ATP binding; GO:0008574,ATP-dependent microtubule motor activity, plus-end-directed; GO:0008017,microtubule binding; GO:0007018,microtubule-based movement; GO:0000166,nucleotide binding; GO:0003674,molecular_function; GO:0005488,binding; GO:0017076,purine nucleotide binding; GO:0030554,adenyl nucleotide binding; GO:00325…	PF00225.23:Kinesin motor domain	--	--	--
TraesCS1A02G054900	FALSE	FALSE	FALSE	TRUE	6.3	5.64	3.5	4.18	2.73	3.56	4.96	3.95	3.47	7.97	8.41	8.06	5.47	5.73	5.74	2.22	3.13	3.7	1.38	2.83	3.57	8.9	15.19	6.28	1A	36267235	36271054	-	TraesCS1A02G054900	transcription factor IIIA [Source:Projected from Arabidopsis thaliana (AT1G72050) TAIR%3BAcc:AT1G72050]	K09191 general transcription factor IIIA | (RefSeq) transcription factor IIIA-like isoform X1 (A)	--	PREDICTED: zinc finger protein 43-like isoform X1 [Brachypodium distachyon]	TF3A_ARATH RecName: Full=Transcription factor IIIA {ECO:0000303|PubMed:12711688}; Short=AtTFIIIA {ECO:0000303|PubMed:12711688};	A0A3B5XU91_WHEAT SubName: Full=Uncharacterized protein {ECO:0000313|EnsemblPlants:TraesCS1A02G054900.2};	At1g72050	GO:0005829,cytosol; GO:0005730,nucleolus; GO:0005634,nucleus; GO:0080084,5S rDNA binding; GO:0008097,5S rRNA binding; GO:0003700,DNA-binding transcription factor activity; GO:0046872,metal ion binding; GO:0003723,RNA binding; GO:0007275,multicellular organism development; GO:0010468,regulation of gene expression; GO:0000182,rDNA binding; GO:0003674,molecular_function; GO:0003676,nucleic acid bind…	PF00096.26:Zinc finger, C2H2 type	C2H2	TF	C2H2
TraesCS1A02G055200	TRUE	FALSE	FALSE	TRUE	3.05	3.98	1.41	4.88	4.6	5.12	4.37	5.59	5.08	4.44	5.19	6.37	2.57	2.64	2.86	7.31	5.24	4.48	7.32	5.77	5.39	4.13	5.39	4.37	1A	36278601	36281199	-	TraesCS1A02G055200	--	--	--	hypothetical protein TRIUR3_16970 [Triticum urartu]	--	A0A452XRS3_AEGTS SubName: Full=Uncharacterized protein {ECO:0000313|EnsemblPlants:AET1Gv20135500.4};	At4g31130	GO:0016021,integral component of membrane; GO:0005575,cellular_component; GO:0016020,membrane; GO:0031224,intrinsic component of membrane; GO:0110165,cellular anatomical entity	PF06749.12:Protein of unknown function (DUF1218)	--	--	--
TraesCS1A02G056500	TRUE	FALSE	TRUE	TRUE	2.81	3.42	3.13	7.36	7.66	4.68	10.88	14.39	9.87	35.7	32.08	31.24	4.65	4.21	4.79	5.95	4.62	5.25	11.61	8.17	10.99	47.51	28.72	36.6	1A	36772140	36774424	-	TraesCS1A02G056500	--	K18447 ADP-sugar diphosphatase [EC:3.6.1.21] | (RefSeq) uncharacterized protein LOC123156455 isoform X1 (A)	ko00051: Fructose and mannose metabolism; ko00230: Purine metabolism; ko00500: Starch and sucrose metabolism; ko01100: Metabolic pathways; ko01110: Biosynthesis of secondary metabolites	PREDICTED: F-box protein SKIP1-like [Brachypodium distachyon]	SKIP1_ARATH RecName: Full=F-box protein SKIP1; AltName: Full=SKP1-interacting partner 1;	A0A3B5XUR4_WHEAT SubName: Full=Uncharacterized protein {ECO:0000313|EnsemblPlants:TraesCS1A02G056500.2};	At5g57900	GO:0005634,nucleus; GO:0019005,SCF ubiquitin ligase complex; GO:0016567,protein ubiquitination; GO:0031146,SCF-dependent proteasomal ubiquitin-dependent protein catabolic process; GO:0006464,cellular protein modification process; GO:0006807,nitrogen compound metabolic process; GO:0008150,biological_process; GO:0008152,metabolic process; GO:0009987,cellular process; GO:0019538,protein metabolic pr…	PF12937.7:F-box-like	--	--	--
TraesCS1A02G056600	FALSE	FALSE	TRUE	FALSE	0	3.2	0	4.76	4.78	4.72	3.14	1.23	2.51	0.03	0.09	0	0.57	0.2	0.53	4.24	3.27	4.06	3.4	1.9	1.26	0	0	0.19	1A	36776373	36780640	+	TraesCS1A02G056600	--	K01240 uridine nucleosidase [EC:3.2.2.3] | (RefSeq) probable uridine nucleosidase 2 (A)	ko00240: Pyrimidine metabolism; ko00760: Nicotinate and nicotinamide metabolism; ko01100: Metabolic pathways; ko01232: Nucleotide metabolism	probable uridine nucleosidase 2 isoform X1 [Aegilops tauschii subsp. tauschii]	URH2_ORYSJ RecName: Full=Probable uridine nucleosidase 2; EC=3.2.2.3; AltName: Full=Uridine ribohydrolase 2;	A0A446IKL8_TRITD RecName: Full=IU_nuc_hydro domain-containing protein {ECO:0000259|Pfam:PF01156};	At2g36310	GO:0005829,cytosol; GO:0008477,purine nucleosidase activity; GO:0045437,uridine nucleosidase activity; GO:0006152,purine nucleoside catabolic process; GO:0003674,molecular_function; GO:0003824,catalytic activity; GO:0016787,hydrolase activity; GO:0016798,hydrolase activity, acting on glycosyl bonds; GO:0016799,hydrolase activity, hydrolyzing N-glycosyl compounds; GO:0050263,ribosylpyrimidine nucl…	PF01156.19:Inosine-uridine preferring nucleoside hydrolase	--	--	--
TraesCS1A02G056800	FALSE	TRUE	FALSE	FALSE	0	1.47	0	3.29	2.35	3.49	0.06	0	0	0	0	0	8.78	2.06	1.34	1.34	1.75	2.51	0	0	0.44	0	0	0	1A	36823911	36824339	+	TraesCS1A02G056800	--	K13459 disease resistance protein RPS2 | (RefSeq) probable disease resistance protein At5g63020 (A)	ko04626: Plant-pathogen interaction	heavy metal-associated isoprenylated plant protein 47-like [Aegilops tauschii subsp. tauschii]	PIK1_ORYSJ RecName: Full=Disease resistance protein Pik-1 {ECO:0000305}; AltName: Full=Pik-1 blast resistance protein {ECO:0000312|EMBL:ADZ48537.1};	A0A446IKM5_TRITD SubName: Full=Uncharacterized protein {ECO:0000313|EMBL:VAH01378.1};	At4g05030	GO:0043531,ADP binding; GO:0005524,ATP binding; GO:0042742,defense response to bacterium; GO:0002758,innate immune response-activating signal transduction; GO:0009626,plant-type hypersensitive response; GO:0000166,nucleotide binding; GO:0003674,molecular_function; GO:0005488,binding; GO:0017076,purine nucleotide binding; GO:0030554,adenyl nucleotide binding; GO:0032553,ribonucleotide binding; GO:…	PF00403.26:Heavy-metal-associated domain	--	--	--
TraesCS1A02G057100	FALSE	FALSE	TRUE	FALSE	1.55	2.68	1.17	1.75	0.68	1.15	1.98	2.01	1.14	0.63	0.66	0.45	0.65	0.62	0.86	1.24	0.56	0.9	1.57	0.93	0.49	0.69	2.56	0.71	1A	37465850	37468260	+	TraesCS1A02G057100	--	--	--	uncharacterized protein LOC109757062 [Aegilops tauschii subsp. tauschii]	FB253_ARATH RecName: Full=F-box protein At5g07610;	A0A446IKN3_TRITD SubName: Full=Uncharacterized protein {ECO:0000313|EMBL:VAH01380.1};	At5g07610	--	--	--	--	--
TraesCS1A02G057200	TRUE	FALSE	FALSE	TRUE	1.8	2.99	2.02	0.02	0.28	0	0.08	0	0	0.11	0.17	0.16	4.97	5.01	3.76	0	0.02	0.18	0	0.22	0	0.24	0.06	0.03	1A	37478206	37481881	+	TraesCS1A02G057200	Glutamyl-tRNA reductase [Source:UniProtKB/TrEMBL%3BAcc:A0A1D5S176]	K02492 glutamyl-tRNA reductase [EC:1.2.1.70] | (RefSeq) glutamyl-tRNA reductase 2 (A)	ko00860: Porphyrin metabolism; ko01100: Metabolic pathways; ko01110: Biosynthesis of secondary metabolites; ko01240: Biosynthesis of cofactors	glutamyl tRNA reductase [Triticum aestivum]	HEM11_HORVU RecName: Full=Glutamyl-tRNA reductase 1, chloroplastic; Short=GluTR; EC=1.2.1.70; Flags: Precursor;	A0A3B5XUB7_WHEAT RecName: Full=Glutamyl-tRNA reductase {ECO:0000256|ARBA:ARBA00012970, ECO:0000256|RuleBase:RU000584}; EC=1.2.1.70 {ECO:0000256|ARBA:ARBA00012970, ECO:0000256|RuleBase:RU000584};	At1g58290	GO:0009507,chloroplast; GO:0008883,glutamyl-tRNA reductase activity; GO:0050661,NADP binding; GO:0015995,chlorophyll biosynthetic process; GO:0006782,protoporphyrinogen IX biosynthetic process; GO:0003674,molecular_function; GO:0003824,catalytic activity; GO:0016491,oxidoreductase activity; GO:0016620,oxidoreductase activity, acting on the aldehyde or oxo group of donors, NAD or NADP as acceptor;…	PF01488.20:Shikimate / quinate 5-dehydrogenase	--	--	--
TraesCS1A02G058200	TRUE	FALSE	FALSE	TRUE	2.23	0.83	3.53	0.21	0.16	0.11	0.08	0.16	0	0.11	0	0.04	4.56	3.07	2.62	0	0	0.01	0	0	0.03	0	0	0.03	1A	38711994	38715061	+	TraesCS1A02G058200	--	K04733 interleukin-1 receptor-associated kinase 4 [EC:2.7.11.1] | (RefSeq) probable serine/threonine-protein kinase PBL5 (A)	--	wall-associated receptor kinase 2-like [Aegilops tauschii subsp. tauschii]	WAK2_ARATH RecName: Full=Wall-associated receptor kinase 2; EC=2.7.11.-; Flags: Precursor;	A0A446IKP4_TRITD SubName: Full=Uncharacterized protein {ECO:0000313|EMBL:VAH01398.1};	At1g21270	GO:0016021,integral component of membrane; GO:0005634,nucleus; GO:0005886,plasma membrane; GO:0005524,ATP binding; GO:0005509,calcium ion binding; GO:0030247,polysaccharide binding; GO:0106310,protein serine kinase activity; GO:0004674,protein serine/threonine kinase activity; GO:0106311,protein threonine kinase activity; GO:0007166,cell surface receptor signaling pathway; GO:0009992,cellular wat…	PF07714.17:Protein tyrosine kinase	--	--	--
TraesCS1A02G058300	TRUE	TRUE	FALSE	FALSE	21.18	16.33	26.35	3.1	1.91	3.1	6.57	6.73	7.12	8.92	9.38	5.75	7.26	8.92	7.05	6.16	4.2	4.52	7.07	1.86	4.82	10.44	11.5	6.6	1A	38717933	38718693	-	TraesCS1A02G058300	--	K02864 large subunit ribosomal protein L10 | (RefSeq) 50S ribosomal protein L10, chloroplastic-like (A)	ko03010: Ribosome	50S ribosomal protein L10, chloroplastic-like [Aegilops tauschii subsp. tauschii]	RK10_ARATH RecName: Full=50S ribosomal protein L10, chloroplastic; AltName: Full=CL10; Flags: Precursor;	A0A446IKP6_TRITD SubName: Full=Uncharacterized protein {ECO:0000313|EMBL:VAH01399.1};	At5g13510	GO:0009507,chloroplast; GO:0009941,chloroplast envelope; GO:0009570,chloroplast stroma; GO:0022626,cytosolic ribosome; GO:0015934,large ribosomal subunit; GO:0009536,plastid; GO:0019843,rRNA binding; GO:0003735,structural constituent of ribosome; GO:0042254,ribosome biogenesis; GO:0006412,translation; GO:0003674,molecular_function; GO:0003676,nucleic acid binding; GO:0003723,RNA binding; GO:00054…	PF00466.20:Ribosomal protein L10	--	--	--
TraesCS1A02G058600	TRUE	FALSE	TRUE	TRUE	5.35	3.77	3.37	0.64	0.51	0.94	0.17	0.49	0.39	0.03	0.08	0	3.26	5.21	4.75	0.17	1.11	1.81	0.35	0.28	0.86	0.13	0.45	0.39	1A	39402527	39408383	+	TraesCS1A02G058600	--	K09872 aquaporin PIP | (RefSeq) uncharacterized protein LOC114287377 (A)	--	hypothetical protein TRIUR3_21415 [Triticum urartu]	--	A0A446IKS6_TRITD SubName: Full=Uncharacterized protein {ECO:0000313|EMBL:VAH01412.1};	At3g53320	--	--	--	--	--
TraesCS1A02G058900	TRUE	FALSE	FALSE	TRUE	1.43	0.29	1.32	0	0	0	0.05	0	0	0	0.04	0	0.97	0.67	0.8	0	0.08	0	0	0.17	0.07	0.42	0	0	1A	39649614	39651876	-	TraesCS1A02G058900	D-ribulose kinase [Source:Projected from Arabidopsis thaliana (AT2G21370) UniProtKB/Swiss-Prot%3BAcc:Q8L794]	K22935 D-ribulokinase [EC:2.7.1.47] | (RefSeq) D-ribulose kinase-like isoform X1 (A)	ko00040: Pentose and glucuronate interconversions; ko01100: Metabolic pathways	Xylulose kinase [Triticum urartu]	XK1_ARATH RecName: Full=D-ribulose kinase {ECO:0000305|PubMed:27223615}; Short=D-ribulokinase {ECO:0000305}; EC=2.7.1.47 {ECO:0000269|PubMed:27223615}; AltName: Full=Inactive Xylulose kinase 1 {ECO:0000303|PubMed:16920870}; Short=Atxk-1 {ECO:0000303|PubMed:16920870}; Flags: Precursor;	A0A446IKS2_TRITD RecName: Full=FGGY_C domain-containing protein {ECO:0000259|Pfam:PF02782};	At2g21370	GO:0009507,chloroplast; GO:0005737,cytoplasm; GO:0005829,cytosol; GO:0009536,plastid; GO:0005524,ATP binding; GO:0019150,D-ribulokinase activity; GO:0000166,nucleotide binding; GO:0003674,molecular_function; GO:0005488,binding; GO:0017076,purine nucleotide binding; GO:0030554,adenyl nucleotide binding; GO:0032553,ribonucleotide binding; GO:0032555,purine ribonucleotide binding; GO:0032559,adenyl …	PF00370.21:FGGY family of carbohydrate kinases, N-terminal domain	--	--	--
TraesCS1A02G059100	TRUE	FALSE	FALSE	TRUE	2.46	0.23	12.06	0	0	0	0	0	0	0.02	0.02	0	1.49	1.53	0.78	0	0	0	0	0	0	0	0	0	1A	39870474	39872241	-	TraesCS1A02G059100	Patatin [Source:UniProtKB/TrEMBL%3BAcc:W4ZY32]	--	--	patatin-like protein 2 [Aegilops tauschii subsp. tauschii]	PLP1_ORYSJ RecName: Full=Patatin-like protein 1; Short=OsPLP1; EC=3.1.1.-;	A0A3B5XVT9_WHEAT RecName: Full=Patatin {ECO:0000256|RuleBase:RU361262}; EC=3.1.1.- {ECO:0000256|RuleBase:RU361262};	At4g37050	GO:0047372,acylglycerol lipase activity; GO:0004620,phospholipase activity; GO:0006952,defense response; GO:0016042,lipid catabolic process; GO:0003674,molecular_function; GO:0003824,catalytic activity; GO:0016298,lipase activity; GO:0016787,hydrolase activity; GO:0016788,hydrolase activity, acting on ester bonds; GO:0052689,carboxylic ester hydrolase activity; GO:0006950,response to stress; GO:0…	PF01734.22:Patatin-like phospholipase	--	--	--
TraesCS1A02G059600	FALSE	FALSE	FALSE	TRUE	0.72	0.86	0.52	0.24	0.23	0.17	0	0	0.01	0	0	0	1.03	0.63	0.19	0.11	0.83	0.17	0.18	0	0	0	0	0	1A	40899115	40901290	-	TraesCS1A02G059600	--	K17398 DNA (cytosine-5)-methyltransferase 3A [EC:2.1.1.37] | (RefSeq) uncharacterized protein LOC114313042 (A)	ko00270: Cysteine and methionine metabolism; ko01100: Metabolic pathways	hypothetical protein BRADI_2g37881v3 [Brachypodium distachyon]	--	A0A446IKT0_TRITD RecName: Full=PWWP domain-containing protein {ECO:0000259|PROSITE:PS50812};	At3g09670	--	PF00855.17:PWWP domain	--	--	--
TraesCS1A02G060100	TRUE	FALSE	TRUE	FALSE	6.68	5.14	3.45	5.9	6.63	7.93	5.35	4.53	4.51	2.2	1.78	2.65	6.96	5.78	7.09	4.59	2.55	2.78	4.45	4.75	4.31	2.18	2.31	2.05	1A	41357284	41362423	-	TraesCS1A02G060100	--	K05290 GPI-anchor transamidase subunit K | (RefSeq) putative GPI-anchor transamidase (A)	ko00563: Glycosylphosphatidylinositol (GPI)-anchor biosynthesis; ko01100: Metabolic pathways	putative GPI-anchor transamidase [Aegilops tauschii subsp. tauschii]	VPEA_ARATH RecName: Full=Vacuolar-processing enzyme alpha-isozyme; EC=3.4.22.34 {ECO:0000250|UniProtKB:Q84LM2}; AltName: Full=Alpha-VPE; AltName: Full=Asparaginyl endopeptidase alpha-VPE {ECO:0000305}; Flags: Precursor;	A0A452XT28_AEGTS SubName: Full=Uncharacterized protein {ECO:0000313|EnsemblPlants:AET1Gv20148500.3};	At1g08750	GO:0000326,protein storage vacuole; GO:0004197,cysteine-type endopeptidase activity; GO:0051603,proteolysis involved in cellular protein catabolic process; GO:0006624,vacuolar protein processing; GO:0003674,molecular_function; GO:0003824,catalytic activity; GO:0004175,endopeptidase activity; GO:0008233,peptidase activity; GO:0008234,cysteine-type peptidase activity; GO:0016787,hydrolase activity;…	PF01650.18:Peptidase C13 family	--	--	--
TraesCS1A02G060600	TRUE	FALSE	FALSE	TRUE	10.85	8.8	11	1.13	0.65	0.02	0.14	0.61	0.27	0.19	0.07	0	4.27	5.63	4.04	0.06	0.1	1.07	0.24	0	0.06	0	0.1	0.18	1A	41740301	41745063	+	TraesCS1A02G060600	--	--	--	interactor of constitutive active ROPs 2, chloroplastic isoform X2 [Aegilops tauschii subsp. tauschii]	ICR2_ARATH RecName: Full=Interactor of constitutive active ROPs 2, chloroplastic; AltName: Full=ROP-interactive partner 2; Flags: Precursor;	A0A3B5XUL1_WHEAT SubName: Full=Uncharacterized protein {ECO:0000313|EnsemblPlants:TraesCS1A02G060600.2};	At2g37080	GO:0009507,chloroplast; GO:0005575,cellular_component; GO:0005622,intracellular anatomical structure; GO:0005737,cytoplasm; GO:0009536,plastid; GO:0043226,organelle; GO:0043227,membrane-bounded organelle; GO:0043229,intracellular organelle; GO:0043231,intracellular membrane-bounded organelle; GO:0110165,cellular anatomical entity	PF12718.7:Tropomyosin like	--	--	--
TraesCS1A02G060700	TRUE	FALSE	FALSE	TRUE	17.15	6.86	11.81	14.87	15.69	14.99	22.9	25.04	19.95	50.4	42.62	19.62	12.65	9.96	10.66	9.19	20.49	16.03	25.62	7.72	17.8	73.17	75.25	37.16	1A	41747501	41750050	+	TraesCS1A02G060700	Ribosome biogenesis regulatory protein [Source:UniProtKB/TrEMBL%3BAcc:W4ZWF3]	K14852 regulator of ribosome biosynthesis | (RefSeq) ribosome biogenesis regulatory protein homolog (A)	--	ribosome biogenesis regulatory protein homolog [Aegilops tauschii subsp. tauschii]	RRS1_ARATH RecName: Full=Ribosome biogenesis regulatory protein homolog;	A0A3B5XUM0_WHEAT RecName: Full=Ribosome biogenesis regulatory protein {ECO:0000256|RuleBase:RU364132};	At2g37990	GO:0005730,nucleolus; GO:0030687,preribosome, large subunit precursor; GO:0000447,endonucleolytic cleavage in ITS1 to separate SSU-rRNA from 5.8S rRNA and LSU-rRNA from tricistronic rRNA transcript (SSU-rRNA, 5.8S rRNA, LSU-rRNA); GO:0042273,ribosomal large subunit biogenesis; GO:0000055,ribosomal large subunit export from nucleus; GO:0000460,maturation of 5.8S rRNA; GO:0000462,maturation of SSU-…	PF04939.12:Ribosome biogenesis regulatory protein (RRS1)	--	--	--
TraesCS1A02G060900	FALSE	FALSE	FALSE	TRUE	0	3.62	1.48	0.15	0	0	0	0	0	0	0	0	2.05	2.92	2.89	0	0	0	0	0	0	0	0	0	1A	41829435	41830506	+	TraesCS1A02G060900	--	--	--	uncharacterized protein LOC109755671 [Aegilops tauschii subsp. tauschii]	--	A0A3B5XUX1_WHEAT SubName: Full=Uncharacterized protein {ECO:0000313|EnsemblPlants:TraesCS1A02G060900.1};	--	--	--	--	--	--
TraesCS1A02G061200	FALSE	FALSE	FALSE	TRUE	3.59	4.2	0	0.27	0	0	0	0	0	0	0	0	1.24	0.33	0.78	0	0	0	0	0	0	0	0	0	1A	41906108	41906887	+	TraesCS1A02G061200	--	K05223 neuromedin B | (RefSeq) uncharacterized protein LOC119362228 (A)	--	uncharacterized protein LOC109776252 [Aegilops tauschii subsp. tauschii]	--	A0A446IL21_TRITD SubName: Full=Uncharacterized protein {ECO:0000313|EMBL:VAH01453.1};	--	--	--	--	--	--
TraesCS1A02G061400	TRUE	FALSE	FALSE	TRUE	9.98	11.3	7.69	0	0	0.78	0	0	0	0	0	0	13.53	10.27	15.65	0	0.35	0	0	0	0	0	0	0	1A	41919073	41919883	+	TraesCS1A02G061400	--	--	--	hypothetical protein TRIUR3_07252 [Triticum urartu]	--	M7YPY9_TRIUA SubName: Full=Uncharacterized protein {ECO:0000313|EMBL:EMS49477.1, ECO:0000313|EnsemblPlants:TRIUR3_07252-P1};	--	--	--	--	--	--
TraesCS1A02G061600	FALSE	FALSE	TRUE	TRUE	0	0	0	0.15	0	0	0	0.32	0.01	1.39	0.84	2.47	0	0	0	0	0	0	0	0	0	0.02	0.05	0	1A	42217457	42220780	-	TraesCS1A02G061600	--	K00927 phosphoglycerate kinase [EC:2.7.2.3] | (RefSeq) uncharacterized LOC109182250 (A)	ko00010: Glycolysis / Gluconeogenesis; ko00710: Carbon fixation in photosynthetic organisms; ko01100: Metabolic pathways; ko01110: Biosynthesis of secondary metabolites; ko01200: Carbon metabolism; ko01230: Biosynthesis of amino acids	predicted protein [Hordeum vulgare subsp. vulgare]	U86A1_ARATH RecName: Full=UDP-glycosyltransferase 86A1; EC=2.4.1.-;	A0A446IKW3_TRITD RecName: Full=Glycosyltransferase {ECO:0000256|RuleBase:RU362057}; EC=2.4.1.- {ECO:0000256|RuleBase:RU362057};	At2g36970	GO:0008194,UDP-glycosyltransferase activity; GO:0003674,molecular_function; GO:0003824,catalytic activity; GO:0016740,transferase activity; GO:0016757,transferase activity, transferring glycosyl groups	PF00201.18:UDP-glucoronosyl and UDP-glucosyl transferase	--	--	--
TraesCS1A02G061700	FALSE	TRUE	TRUE	TRUE	0.41	0	0.43	0	0	0	1.29	1.58	1.19	6.86	6.61	13.13	0.85	1.03	1.05	0	0.06	0.15	0	0.09	1.67	4.39	1.52	4.39	1A	42251606	42256435	+	TraesCS1A02G061700	--	K00927 phosphoglycerate kinase [EC:2.7.2.3] | (RefSeq) uncharacterized LOC109182250 (A)	ko00010: Glycolysis / Gluconeogenesis; ko00710: Carbon fixation in photosynthetic organisms; ko01100: Metabolic pathways; ko01110: Biosynthesis of secondary metabolites; ko01200: Carbon metabolism; ko01230: Biosynthesis of amino acids	UDP-glycosyltransferase 86A1 isoform X1 [Aegilops tauschii subsp. tauschii]	U86A1_ARATH RecName: Full=UDP-glycosyltransferase 86A1; EC=2.4.1.-;	A0A3B5XUN0_WHEAT RecName: Full=Glycosyltransferase {ECO:0000256|RuleBase:RU362057}; EC=2.4.1.- {ECO:0000256|RuleBase:RU362057};	At2g36970	GO:0008194,UDP-glycosyltransferase activity; GO:0003674,molecular_function; GO:0003824,catalytic activity; GO:0016740,transferase activity; GO:0016757,transferase activity, transferring glycosyl groups	PF00201.18:UDP-glucoronosyl and UDP-glucosyl transferase	--	--	--
TraesCS1A02G062000	TRUE	TRUE	TRUE	TRUE	0	0	0	37.52	35.48	50.03	209.57	298.51	209.2	115.73	117.94	126.14	0	0	0	10.15	0.17	5.25	53.55	59.84	42.54	18.28	19.5	13.37	1A	42505024	42505283	-	TraesCS1A02G062000	--	--	--	low temperature-induced protein lt101.2 [Aegilops tauschii subsp. tauschii]	LT02_HORVU RecName: Full=Low temperature-induced protein lt101.2;	A0A341NIV5_WHEAT SubName: Full=Uncharacterized protein {ECO:0000313|EnsemblPlants:TraesCS1A02G062000.1};	At3g05880	GO:0016021,integral component of membrane; GO:0005575,cellular_component; GO:0016020,membrane; GO:0031224,intrinsic component of membrane; GO:0110165,cellular anatomical entity	PF01679.17:Proteolipid membrane potential modulator	--	--	--
TraesCS1A02G062100	TRUE	FALSE	FALSE	FALSE	52.3	37.71	42.93	7.05	7.47	12.57	12.91	12.15	10.23	20.5	21.05	26.9	19.03	36.04	26.71	8.56	7.43	10.93	15.25	11.93	15.27	22.05	18.49	21.96	1A	42546063	42550350	+	TraesCS1A02G062100	--	K16297 serine carboxypeptidase-like clade II [EC:3.4.16.-] | (RefSeq) LOW QUALITY PROTEIN: serine carboxypeptidase-like 27 (A)	--	tetraspanin-3 [Aegilops tauschii subsp. tauschii]	TET4_ARATH RecName: Full=Tetraspanin-4;	A0A3B5ZQN9_WHEAT SubName: Full=Uncharacterized protein {ECO:0000313|EnsemblPlants:TraesCS1D02G063000.1};	At5g60220	GO:0016021,integral component of membrane; GO:0005886,plasma membrane; GO:0009506,plasmodesma; GO:0005575,cellular_component; GO:0016020,membrane; GO:0031224,intrinsic component of membrane; GO:0110165,cellular anatomical entity; GO:0071944,cell periphery; GO:0005911,cell-cell junction; GO:0030054,cell junction; GO:0055044,symplast; GO:0070161,anchoring junction	PF00335.20:Tetraspanin family	--	--	--
TraesCS1A02G062500	TRUE	TRUE	FALSE	FALSE	0	0	0.43	27.67	41.93	33.35	0.03	0	0	0	0	0	13.69	5.42	12.89	108.63	107.4	83.55	10.83	0	1.39	0	0.28	0	1A	42670658	42671830	+	TraesCS1A02G062500	--	--	--	hypothetical protein TRIUR3_15065 [Triticum urartu]	--	A0A3B5XVX5_WHEAT SubName: Full=Uncharacterized protein {ECO:0000313|EnsemblPlants:TraesCS1A02G062500.1};	At4g30880	--	--	--	--	--
TraesCS1A02G062600	TRUE	TRUE	FALSE	FALSE	0.16	2.09	1.19	200.36	285.48	216.68	0.27	0.4	0.21	0	0	0.31	0.05	0.06	0.11	14.49	9.15	12.61	0	0	0.11	0	0	0	1A	42686173	42686822	+	TraesCS1A02G062600	--	--	--	putative lipid transfer protein precursor [Triticum turgidum subsp. durum]	--	A0A3B5XUN1_WHEAT SubName: Full=Uncharacterized protein {ECO:0000313|EnsemblPlants:TraesCS1A02G062600.1};	At4g30880	--	PF14368.6:Probable lipid transfer	--	--	--
TraesCS1A02G062700	TRUE	TRUE	FALSE	FALSE	0	0.05	0	161.31	292.95	214.72	0.05	0.15	0.38	0	0	0.33	0	0.05	0	93.02	65.67	47.72	0.38	0	0.78	0	0	0	1A	42695416	42698084	+	TraesCS1A02G062700	--	--	--	hypothetical protein TRIUR3_15065 [Triticum urartu]	--	A0A3B5XUP0_WHEAT SubName: Full=Uncharacterized protein {ECO:0000313|EnsemblPlants:TraesCS1A02G062700.1};	At4g30880	--	--	--	--	--
TraesCS1A02G062900	TRUE	TRUE	FALSE	FALSE	0	0.13	0	61.86	82.58	65.46	0	0	0	0	0	0.44	0.37	0	0.07	32.95	12.75	17.86	0	0	0	0	0	0	1A	42721261	42721834	+	TraesCS1A02G062900	--	--	--	hypothetical protein TRIUR3_15065 [Triticum urartu]	--	A0A3B5XUY8_WHEAT SubName: Full=Uncharacterized protein {ECO:0000313|EnsemblPlants:TraesCS1A02G062900.1};	At4g30880	--	--	--	--	--
TraesCS1A02G063100	TRUE	TRUE	TRUE	TRUE	0.22	12.79	2.63	710.47	875.37	890.11	7.93	8.07	5.38	0	0	0	8.51	5	7.85	225.24	173.25	114.43	12.76	3.82	4.34	0	0	0	1A	43270734	43271502	-	TraesCS1A02G063100	--	--	--	endosperm transfer cell specific PR60 precursor [Triticum aestivum]	--	A0A3B5XUN6_WHEAT SubName: Full=Uncharacterized protein {ECO:0000313|EnsemblPlants:TraesCS1A02G063100.1};	At4g30880	--	--	--	--	--
TraesCS1A02G063200	TRUE	TRUE	FALSE	FALSE	0	6.04	2.33	23.47	49.98	36.77	0	0	0.92	0	0	0	0.37	0	1.2	35.86	13.75	13.03	0.17	0	0	0	0	0	1A	43391541	43392029	-	TraesCS1A02G063200	--	--	--	endosperm transfer cell specific PR60 precursor [Triticum aestivum]	--	A0A3B5XUP4_WHEAT RecName: Full=AAI domain-containing protein {ECO:0000259|Pfam:PF14368};	At4g30880	--	PF14368.6:Probable lipid transfer	--	--	--
TraesCS1A02G063300	FALSE	FALSE	TRUE	TRUE	3.34	1.77	4.48	1.73	0.68	0.34	2.61	1.08	1.74	5.9	5.17	7.68	1.46	1.88	1.17	1.67	1.3	1.99	0.26	1.46	1.87	9.15	7.84	3.58	1A	44363599	44367067	-	TraesCS1A02G063300	--	K14777 ATP-dependent RNA helicase DDX47/RRP3 [EC:3.6.4.13] | (RefSeq) uncharacterized protein LOC120668572 isoform X1 (A)	--	uncharacterized protein LOC109762699 [Aegilops tauschii subsp. tauschii]	FDL40_ARATH RecName: Full=Putative F-box/FBD/LRR-repeat protein At5g56810;	A0A3B5XUX0_WHEAT RecName: Full=FBD domain-containing protein {ECO:0000259|SMART:SM00579};	At5g56810	--	PF08387.10:FBD	--	--	--
TraesCS1A02G063600	FALSE	FALSE	FALSE	TRUE	1.66	2.4	0.73	1.09	0.84	0.87	0.49	0.34	0.56	0.13	0.37	0.24	1.87	1.15	1.06	0.87	0.65	0.83	0.98	0.1	0.1	0.21	0.32	0.2	1A	44408101	44412013	+	TraesCS1A02G063600	Ubiquitin-conjugating enzyme 37 [Source:Projected from Arabidopsis thaliana (AT3G24515) UniProtKB/TrEMBL%3BAcc:A0A1I9LLL0]	K13960 ubiquitin-conjugating enzyme E2 T [EC:2.3.2.23] | (RefSeq) uncharacterized protein LOC123188924 isoform X1 (A)	--	uncharacterized protein LOC109762700 isoform X1 [Aegilops tauschii subsp. tauschii]	UBC37_ARATH RecName: Full=Probable ubiquitin-conjugating enzyme E2 37; EC=2.3.2.23; AltName: Full=E2 ubiquitin-conjugating enzyme 37; AltName: Full=Ubiquitin carrier protein 37;	A0A3B5XUP9_WHEAT RecName: Full=UBC core domain-containing protein {ECO:0000259|PROSITE:PS50127};	Hs7661808	GO:0005634,nucleus; GO:0005524,ATP binding; GO:0061631,ubiquitin conjugating enzyme activity; GO:0006974,cellular response to DNA damage stimulus; GO:0000209,protein polyubiquitination; GO:0000166,nucleotide binding; GO:0003674,molecular_function; GO:0005488,binding; GO:0017076,purine nucleotide binding; GO:0030554,adenyl nucleotide binding; GO:0032553,ribonucleotide binding; GO:0032555,purine ri…	PF00179.26:Ubiquitin-conjugating enzyme	--	--	--
TraesCS1A02G064000	FALSE	FALSE	TRUE	TRUE	18.14	10.42	11.52	4.08	6.29	6.92	4.26	2.23	4.31	1.4	1.96	0.77	10.98	6.52	7.16	5.7	5.57	5.51	2.14	4.62	3.6	2.41	2.44	3.33	1A	45543088	45548553	+	TraesCS1A02G064000	Glycosyltransferases [Source:UniProtKB/TrEMBL%3BAcc:A0A1D5S4V0]	K20869 putative beta-1,4-xylosyltransferase IRX9 [EC:2.4.2.-] | (RefSeq) probable beta-1,4-xylosyltransferase GT43A (A)	--	probable glucuronosyltransferase Os05g0123100 [Aegilops tauschii subsp. tauschii]	GT43A_ORYSJ RecName: Full=Probable beta-1,4-xylosyltransferase GT43A {ECO:0000305}; EC=2.4.2.- {ECO:0000305}; AltName: Full=OsGT43A {ECO:0000303|PubMed:24525904}; AltName: Full=Probable glucuronosyltransferase Os05g0123100 {ECO:0000305};	A0A446IKZ1_TRITD RecName: Full=Glycosyltransferases {ECO:0000256|RuleBase:RU363127}; EC=2.4.-.- {ECO:0000256|RuleBase:RU363127};	At2g37090	GO:0000139,Golgi membrane; GO:0016021,integral component of membrane; GO:0015018,galactosylgalactosylxylosylprotein 3-beta-glucuronosyltransferase activity; GO:0042285,xylosyltransferase activity; GO:0005975,carbohydrate metabolic process; GO:0071555,cell wall organization; GO:0010417,glucuronoxylan biosynthetic process; GO:0009834,plant-type secondary cell wall biogenesis; GO:0045492,xylan biosy…	PF03360.16:Glycosyltransferase family 43	--	--	--
TraesCS1A02G064100	FALSE	FALSE	FALSE	TRUE	5.27	4.34	4.27	1.11	1.69	1.91	2.73	0.68	2.26	0.69	1.02	1.05	3.12	5.07	4.55	3.42	2.59	3	4.32	4.12	2.97	1.12	0.89	0.74	1A	45793606	45797826	+	TraesCS1A02G064100	--	--	--	Protein IQ-DOMAIN 1 [Triticum urartu]	IQD2_ARATH RecName: Full=Protein IQ-DOMAIN 2 {ECO:0000303|PubMed:16368012}; Short=AtIQD2 {ECO:0000303|PubMed:16368012};	A0A3B5XUP6_WHEAT RecName: Full=DUF4005 domain-containing protein {ECO:0000259|Pfam:PF13178};	At5g03040	GO:0005886,plasma membrane; GO:0005575,cellular_component; GO:0016020,membrane; GO:0071944,cell periphery; GO:0110165,cellular anatomical entity	PF13178.6:Protein of unknown function (DUF4005)	--	--	--
TraesCS1A02G064800	TRUE	FALSE	FALSE	FALSE	2.57	1.42	1.75	0.11	0.17	0	0.39	0.32	0.39	0.19	0.36	0	0.67	0.73	1.04	0.27	0.14	0.49	0.32	0.24	0.27	0.14	0.17	0.15	1A	47185808	47194404	-	TraesCS1A02G064800	--	K16055 trehalose 6-phosphate synthase/phosphatase [EC:2.4.1.15 3.1.3.12] | (RefSeq) alpha,alpha-trehalose-phosphate synthase [UDP-forming] 1-like isoform X1 (A)	ko00500: Starch and sucrose metabolism; ko01100: Metabolic pathways; ko01110: Biosynthesis of secondary metabolites	Alpha,alpha-trehalose-phosphate synthase [UDP-forming]	TPS1_ARATH RecName: Full=Alpha,alpha-trehalose-phosphate synthase [UDP-forming] 1; EC=2.4.1.15; AltName: Full=Trehalose-6-phosphate synthase 1; Short=AtTPS1;	A0A3B5XUY7_WHEAT RecName: Full=Alpha,alpha-trehalose-phosphate synthase (UDP-forming) {ECO:0000256|ARBA:ARBA00012538}; EC=2.4.1.15 {ECO:0000256|ARBA:ARBA00012538};	At1g78580	GO:0005618,cell wall; GO:0005829,cytosol; GO:0005576,extracellular region; GO:0005773,vacuole; GO:0003825,alpha,alpha-trehalose-phosphate synthase (UDP-forming) activity; GO:0051301,cell division; GO:0009793,embryo development ending in seed dormancy; GO:0009832,plant-type cell wall biogenesis; GO:0010182,sugar mediated signaling pathway; GO:0005991,trehalose metabolic process; GO:0003674,molecul…	PF00982.21:Glycosyltransferase family 20	--	--	--
TraesCS1A02G065200	FALSE	TRUE	TRUE	FALSE	0	2.43	0	0.89	1.56	2.54	8.59	1.62	7.08	1.17	0.19	0	0	0.28	0	1.45	0.64	2.64	0.92	5.73	9.09	1.62	1.39	0.52	1A	47377568	47378105	-	TraesCS1A02G065200	--	--	--	hypothetical protein TRIUR3_32608 [Triticum urartu]	--	A0A3B5XUR7_WHEAT SubName: Full=Uncharacterized protein {ECO:0000313|EnsemblPlants:TraesCS1A02G065200.1};	--	--	--	--	--	--
TraesCS1A02G065300	FALSE	FALSE	FALSE	TRUE	4.6	4.01	5.13	2.1	1.31	1.61	0.71	1.01	0.43	0.76	0.69	0.37	4.29	4.63	2.89	0.77	0.71	0.84	1.46	1.22	1.55	0.86	0.85	0.67	1A	47578260	47587723	+	TraesCS1A02G065300	--	K11801 DDB1- and CUL4-associated factor 11 | (RefSeq) LEC14B protein-like isoform X1 (A)	--	LEC14B protein-like isoform X1 [Aegilops tauschii subsp. tauschii]	LE14B_PRUAR RecName: Full=LEC14B homolog;	A0A3B5XV18_WHEAT RecName: Full=WD_REPEATS_REGION domain-containing protein {ECO:0000259|PROSITE:PS50294};	At4g03020	--	PF00400.32:WD domain, G-beta repeat	--	--	--
TraesCS1A02G065400	TRUE	TRUE	FALSE	FALSE	1.23	1.19	0.74	3.62	2.82	3.11	0.82	0.7	0.67	0.45	0.38	1.28	0.62	0.92	0.34	4.09	4.35	4.25	1.51	3.09	0.92	0.54	0.25	0.51	1A	47799453	47806227	+	TraesCS1A02G065400	--	K14297 nuclear pore complex protein Nup98-Nup96 | (RefSeq) nuclear pore complex protein NUP98A-like (A)	ko03013: Nucleocytoplasmic transport	nuclear pore complex protein NUP98A-like isoform X2 [Aegilops tauschii subsp. tauschii]	NU98A_ARATH RecName: Full=Nuclear pore complex protein NUP98A {ECO:0000303|PubMed:21189294}; AltName: Full=Nucleoporin 98A {ECO:0000303|PubMed:21189294}; AltName: Full=Nucleoporin autopeptidase {ECO:0000312|EMBL:AEE28574.1};	A0A3B5XW07_WHEAT RecName: Full=Peptidase S59 domain-containing protein {ECO:0000259|PROSITE:PS51434};	At1g10390	GO:0005737,cytoplasm; GO:0005635,nuclear envelope; GO:0031965,nuclear membrane; GO:0044614,nuclear pore cytoplasmic filaments; GO:0005634,nucleus; GO:0017056,structural constituent of nuclear pore; GO:0006406,mRNA export from nucleus; GO:0048573,photoperiodism, flowering; GO:0000973,posttranscriptional tethering of RNA polymerase II gene DNA at nuclear periphery; GO:0006606,protein import into nu…	PF04096.14:Nucleoporin autopeptidase	--	--	--
TraesCS1A02G065600	FALSE	TRUE	FALSE	FALSE	0.8	0.89	1.16	0.48	0.33	0.56	1.83	0.8	1.22	1.22	2.08	0.56	0.29	0.89	0.87	0.37	0.29	0.79	1.41	0.91	0.79	0.54	1.88	1.38	1A	47823749	47827916	-	TraesCS1A02G065600	--	K14293 importin subunit beta-1 | (RefSeq) importin subunit beta-1-like (A)	ko03013: Nucleocytoplasmic transport	Importin subunit beta-1 [Triticum urartu]	IMB1_ARATH RecName: Full=Importin subunit beta-1 {ECO:0000305}; AltName: Full=Karyopherin subunit beta-1; Short=ATKPNB1 {ECO:0000303|PubMed:23582042};	A0A3B5XUS2_WHEAT RecName: Full=Importin N-terminal domain-containing protein {ECO:0000259|PROSITE:PS50166};	At5g53480	GO:0005737,cytoplasm; GO:0005634,nucleus; GO:0061608,nuclear import signal receptor activity; GO:0008139,nuclear localization sequence binding; GO:0031267,small GTPase binding; GO:0006606,protein import into nucleus; GO:0003674,molecular_function; GO:0140104,molecular carrier activity; GO:0140142,nucleocytoplasmic carrier activity; GO:0005048,signal sequence binding; GO:0005488,binding; GO:003321…	PF13513.6:HEAT-like repeat	--	--	--
TraesCS1A02G065800	FALSE	FALSE	TRUE	TRUE	12.4	5.19	21.17	10.73	9.61	5.86	10.42	8.25	9.79	29.11	24.46	22.32	5.54	8.14	7.72	8.77	2.23	6.74	5.83	3.19	3.2	37.58	32.28	27.46	1A	48592864	48594183	-	TraesCS1A02G065800	--	--	--	serine/arginine repetitive matrix protein 1-like [Aegilops tauschii subsp. tauschii]	--	A0A3B5XW16_WHEAT SubName: Full=Uncharacterized protein {ECO:0000313|EnsemblPlants:TraesCS1A02G065800.1};	--	--	--	--	--	--
TraesCS1A02G066000	TRUE	FALSE	FALSE	TRUE	1.52	2.55	1.1	0.13	0.16	0.41	0.29	0.13	0.14	0.13	0.27	0.17	0.66	0.58	0.69	0	0.08	0.21	0	0	0.08	0.08	0.52	0.17	1A	48725007	48730230	-	TraesCS1A02G066000	--	K11492 condensin-2 complex subunit G2 | (RefSeq) uncharacterized protein LOC123189199 isoform X1 (A)	--	uncharacterized protein LOC109732878 isoform X1 [Aegilops tauschii subsp. tauschii]	--	A0A3B5XV07_WHEAT SubName: Full=Uncharacterized protein {ECO:0000313|EnsemblPlants:TraesCS1A02G066000.2};	At1g64960	GO:0000796,condensin complex; GO:0005634,nucleus; GO:0000070,mitotic sister chromatid segregation; GO:0000278,mitotic cell cycle; GO:0000280,nuclear division; GO:0000819,sister chromatid segregation; GO:0006996,organelle organization; GO:0007049,cell cycle; GO:0007059,chromosome segregation; GO:0008150,biological_process; GO:0009987,cellular process; GO:0016043,cellular component organization; GO…	PF12422.8:Condensin II non structural maintenance of chromosomes subunit	--	--	--
TraesCS1A02G066100	TRUE	TRUE	TRUE	FALSE	0	0	0	163.47	345.22	226.18	1.35	3.48	2.53	0.05	0.62	0	0	0	0	363.15	711.14	346.48	6.36	20.74	1.77	0	0.02	0.01	1A	48771094	48776849	+	TraesCS1A02G066100	--	--	--	12S seed storage globulin 1 [Triticum urartu]	SSG1_AVESA RecName: Full=12S seed storage globulin 1; Contains: RecName: Full=12S seed storage globulin 1 acidic chain; Contains: RecName: Full=12S seed storage globulin 1 basic chain; Flags: Precursor;	A0A3B5XV32_WHEAT SubName: Full=Uncharacterized protein {ECO:0000313|EnsemblPlants:TraesCS1A02G066100.1};	At5g44120	GO:0045735,nutrient reservoir activity; GO:0003674,molecular_function	PF00190.22:Cupin	--	--	--
TraesCS1A02G066200	TRUE	FALSE	TRUE	TRUE	12.57	19.45	19.75	2.87	2.67	2.8	3.16	2.18	3.11	0.06	0.05	0.12	5.6	9.41	6.61	3.94	2.36	3.14	4.59	3.56	11.62	0.03	0.14	0.15	1A	48783668	48786472	+	TraesCS1A02G066200	--	K01176 alpha-amylase [EC:3.2.1.1] | (RefSeq) alpha-amylase isozyme 2A (A)	ko00500: Starch and sucrose metabolism; ko01100: Metabolic pathways; ko01110: Biosynthesis of secondary metabolites	L-type lectin-domain containing receptor kinase VIII.1-like [Aegilops tauschii subsp. tauschii]	LRK81_ARATH RecName: Full=L-type lectin-domain containing receptor kinase VIII.1; Short=LecRK-VIII.1; EC=2.7.11.1; Flags: Precursor;	A0A3B5XW21_WHEAT RecName: Full=Protein kinase domain-containing protein {ECO:0000259|PROSITE:PS50011};	At3g53380	GO:0016021,integral component of membrane; GO:0005886,plasma membrane; GO:0005524,ATP binding; GO:0030246,carbohydrate binding; GO:0106310,protein serine kinase activity; GO:0106311,protein threonine kinase activity; GO:0004675,transmembrane receptor protein serine/threonine kinase activity; GO:0042742,defense response to bacterium; GO:0002229,defense response to oomycetes; GO:0000166,nucleotide …	PF00139.19:Legume lectin domain	--	--	--
TraesCS1A02G066300	FALSE	FALSE	TRUE	FALSE	0.53	1.25	0.62	0.72	0.32	0.34	0.49	0.78	0.5	0.23	0.1	0.04	2.58	4.19	2.96	2.02	1.35	2.86	0.85	2.03	2.21	1.45	2.52	1.82	1A	48966062	48979283	+	TraesCS1A02G066300	Hydroxyproline O-galactosyltransferase GALT3 [Source:Projected from Arabidopsis thaliana (AT3G06440) UniProtKB/Swiss-Prot%3BAcc:Q9ASW1]	K20843 hydroxyproline O-galactosyltransferase 2/3/4/5/6 [EC:2.4.1.-] | (RefSeq) hydroxyproline O-galactosyltransferase GALT3-like (A)	--	hydroxyproline O-galactosyltransferase GALT3 [Aegilops tauschii subsp. tauschii]	B3GTG_ARATH RecName: Full=Hydroxyproline O-galactosyltransferase GALT3 {ECO:0000303|PubMed:26690932}; EC=2.4.1.- {ECO:0000269|PubMed:26690932}; AltName: Full=Beta-1,3-galactosyltransferase 16 {ECO:0000305};	A0A446IL72_TRITD RecName: Full=Galectin domain-containing protein {ECO:0000259|PROSITE:PS51304};	At3g06440	GO:0005794,Golgi apparatus; GO:0000139,Golgi membrane; GO:0016021,integral component of membrane; GO:0030246,carbohydrate binding; GO:1990714,hydroxyproline O-galactosyltransferase activity; GO:0010405,arabinogalactan protein metabolic process; GO:0048354,mucilage biosynthetic process involved in seed coat development; GO:0018258,protein O-linked glycosylation via hydroxyproline; GO:0080147,root …	PF01762.21:Galactosyltransferase	--	--	--
TraesCS1A02G066700	FALSE	TRUE	FALSE	FALSE	0	0.21	2.59	1.52	0.87	1.44	4.68	1.24	3.52	4.99	4.57	4.37	0.49	0.67	0.39	2.3	0.37	0.9	3.19	7.23	3.23	7.2	9	5.1	1A	49096241	49100322	+	TraesCS1A02G066700	--	K13430 serine/threonine-protein kinase PBS1 [EC:2.7.11.1] | (RefSeq) serine/threonine-protein kinase PBS1-like isoform X1 (A)	ko04626: Plant-pathogen interaction	probable serine/threonine-protein kinase PBL25 [Aegilops tauschii subsp. tauschii]	PBL26_ARATH RecName: Full=Probable serine/threonine-protein kinase PBL26 {ECO:0000305}; EC=2.7.11.1 {ECO:0000305}; AltName: Full=PBS1-like protein 26 {ECO:0000303|PubMed:20413097};	A0A446IL68_TRITD RecName: Full=Protein kinase domain-containing protein {ECO:0000259|PROSITE:PS50011};	At3g07070	GO:0005886,plasma membrane; GO:0005524,ATP binding; GO:0106310,protein serine kinase activity; GO:0106311,protein threonine kinase activity; GO:0006952,defense response; GO:0000166,nucleotide binding; GO:0003674,molecular_function; GO:0005488,binding; GO:0017076,purine nucleotide binding; GO:0030554,adenyl nucleotide binding; GO:0032553,ribonucleotide binding; GO:0032555,purine ribonucleotide bin…	PF00069.25:Protein kinase domain	--	--	--
TraesCS1A02G066800	TRUE	TRUE	FALSE	TRUE	0	0.58	0.19	4.56	3.17	3.56	14.73	11.88	13.87	15.18	17.64	14.63	1.95	1.63	1.83	3.46	1.88	3.19	6.17	15.64	11.35	27.67	31.27	16.77	1A	49099224	49103221	-	TraesCS1A02G066800	--	K00253 isovaleryl-CoA dehydrogenase [EC:1.3.8.4] | (RefSeq) isovaleryl-CoA dehydrogenase, mitochondrial-like (A)	ko00280: Valine, leucine and isoleucine degradation; ko01100: Metabolic pathways	isovaleryl-CoA dehydrogenase, mitochondrial [Aegilops tauschii subsp. tauschii]	IVD_ORYSJ RecName: Full=Isovaleryl-CoA dehydrogenase, mitochondrial; Short=IVD; EC=1.3.8.4; Flags: Precursor;	A0A446IL92_TRITD SubName: Full=Uncharacterized protein {ECO:0000313|EMBL:VAH01587.1};	At3g45300	GO:0005739,mitochondrion; GO:0050660,flavin adenine dinucleotide binding; GO:0008470,isovaleryl-CoA dehydrogenase activity; GO:0006552,leucine catabolic process; GO:0000166,nucleotide binding; GO:0003674,molecular_function; GO:0005488,binding; GO:0036094,small molecule binding; GO:0043167,ion binding; GO:0043168,anion binding; GO:0097159,organic cyclic compound binding; GO:1901265,nucleoside phos…	PF00441.24:Acyl-CoA dehydrogenase, C-terminal domain	--	--	--
TraesCS1A02G066900	FALSE	TRUE	FALSE	FALSE	0	1.1	2.47	1.95	0.98	1.53	0.54	0.34	0.47	0.86	1.11	0.2	1.7	1.39	0.8	1.39	1.3	1.52	0.12	0.98	0.14	0.87	1.31	0.68	1A	49149510	49154022	+	TraesCS1A02G066900	P-loop containing nucleoside triphosphate hydrolases superfamily protein [Source:Projected from Arabidopsis thaliana (AT3G10420) UniProtKB/TrEMBL%3BAcc:F4J3R7]	--	--	uncharacterized protein ycf45 [Aegilops tauschii subsp. tauschii]	SPD1_ARATH RecName: Full=Protein SEEDLING PLASTID DEVELOPMENT 1 {ECO:0000303|PubMed:21045120}; Flags: Precursor;	A0A3B5XV43_WHEAT RecName: Full=AAA domain-containing protein {ECO:0000259|SMART:SM00382};	At3g10420	GO:0009507,chloroplast; GO:0009941,chloroplast envelope; GO:0031972,chloroplast intermembrane space; GO:0031969,chloroplast membrane; GO:0005524,ATP binding; GO:0016887,ATPase activity; GO:0009657,plastid organization; GO:0090677,reversible differentiation; GO:0010431,seed maturation; GO:0000166,nucleotide binding; GO:0003674,molecular_function; GO:0005488,binding; GO:0017076,purine nucleotide bi…	PF00004.29:ATPase family associated with various cellular activities (AAA)	--	--	--
TraesCS1A02G067300	FALSE	TRUE	FALSE	TRUE	1.54	4.11	2.5	1.29	0.84	1.58	4.05	1.86	2.48	3.9	2.94	3.84	2.32	3.14	2.85	1.49	1.56	2.2	2.17	2.1	2.88	4.2	8.22	3.24	1A	49269259	49288855	+	TraesCS1A02G067300	--	K14792 rRNA biogenesis protein RRP5 | (RefSeq) rRNA biogenesis protein RRP5-like isoform X1 (A)	--	rRNA biogenesis protein RRP5 isoform X1 [Aegilops tauschii subsp. tauschii]	RRP5_ARATH RecName: Full=rRNA biogenesis protein RRP5 {ECO:0000303|PubMed:23382868}; Short=AtRrp5 {ECO:0000303|PubMed:23382868}; AltName: Full=Ribosomal RNA-processing protein 5 {ECO:0000303|PubMed:23382868};	A0A446ILA5_TRITD SubName: Full=Uncharacterized protein {ECO:0000313|EMBL:VAH01600.1};	At3g11964	GO:0005730,nucleolus; GO:0005886,plasma membrane; GO:0032040,small-subunit processome; GO:0003723,RNA binding; GO:0009553,embryo sac development; GO:0006397,mRNA processing; GO:0006364,rRNA processing; GO:0003674,molecular_function; GO:0003676,nucleic acid binding; GO:0005488,binding; GO:0097159,organic cyclic compound binding; GO:1901363,heterocyclic compound binding; GO:0007275,multicellular or…	PF00575.23:S1 RNA binding domain	--	--	--
TraesCS1A02G068200	TRUE	FALSE	FALSE	FALSE	1.36	2.75	0.4	0.1	0	0	0.05	0.08	0	0.46	0.77	0.09	1.26	1.23	1.23	0.02	0	0.08	0	0.14	0	0.2	0.33	0.35	1A	49516730	49518411	-	TraesCS1A02G068200	--	--	--	uncharacterized protein LOC109734120 [Aegilops tauschii subsp. tauschii]	RITF1_ARATH RecName: Full=Protein RGF1 INDUCIBLE TRANSCRIPTION FACTOR 1 {ECO:0000303|PubMed:31801996};	A0A3B5XUV8_WHEAT SubName: Full=Uncharacterized protein {ECO:0000313|EnsemblPlants:TraesCS1A02G068200.1};	At4g17900	GO:0005634,nucleus; GO:0046872,metal ion binding; GO:0010078,maintenance of root meristem identity; GO:2000377,regulation of reactive oxygen species metabolic process; GO:2000280,regulation of root development; GO:0043434,response to peptide hormone; GO:0003674,molecular_function; GO:0005488,binding; GO:0043167,ion binding; GO:0043169,cation binding; GO:0007275,multicellular organism development;…	PF04640.14:PLATZ transcription factor	PLATZ	TF	PLATZ
TraesCS1A02G068300	FALSE	TRUE	FALSE	TRUE	1.7	1.47	4.09	0.53	0.68	0.7	5.92	1.19	3.39	4.42	4.21	6.84	0.28	2.1	0.97	4.07	2.54	3.92	4.42	8.1	4.85	4.69	7.82	3.91	1A	49526825	49535943	-	TraesCS1A02G068300	--	--	--	uncharacterized protein LOC109734119 [Aegilops tauschii subsp. tauschii]	--	A0A3B5XV62_WHEAT SubName: Full=Uncharacterized protein {ECO:0000313|EnsemblPlants:TraesCS1A02G068300.2};	At3g52250	--	PF00249.31:Myb-like DNA-binding domain	MYB-related	TF	MYB->MYB-related
TraesCS1A02G068400	TRUE	TRUE	TRUE	TRUE	0.48	1.14	0.78	7.52	3.47	3.84	10.2	7.53	10.7	3.01	2.84	3.62	1.06	0.23	0.84	12.38	4.34	4.24	13.55	12.27	8.87	2.05	1.79	2.73	1A	49896641	49897878	-	TraesCS1A02G068400	--	--	--	uncharacterized protein At4g08330, chloroplastic-like [Aegilops tauschii subsp. tauschii]	Y4833_ARATH RecName: Full=Uncharacterized protein At4g08330, chloroplastic; Flags: Precursor;	A0A446ILB4_TRITD SubName: Full=Uncharacterized protein {ECO:0000313|EMBL:VAH01625.1};	At4g08330	GO:0009507,chloroplast; GO:0005886,plasma membrane; GO:0005575,cellular_component; GO:0005622,intracellular anatomical structure; GO:0005737,cytoplasm; GO:0009536,plastid; GO:0043226,organelle; GO:0043227,membrane-bounded organelle; GO:0043229,intracellular organelle; GO:0043231,intracellular membrane-bounded organelle; GO:0110165,cellular anatomical entity; GO:0016020,membrane; GO:0071944,cell p…	PF01641.18:SelR domain	--	--	--
TraesCS1A02G068900	TRUE	TRUE	TRUE	FALSE	0	0	0	2.39	1.75	0	5.24	11.84	7.86	0.28	0.72	0	0	0.14	0	2.26	0.99	0.91	1.59	10.04	4.2	1.5	1.52	2.43	1A	50538726	50539888	-	TraesCS1A02G068900	--	K14487 auxin responsive GH3 gene family | (RefSeq) probable indole-3-acetic acid-amido synthetase GH3.8 (A)	ko04075: Plant hormone signal transduction	PREDICTED: probable indole-3-acetic acid-amido synthetase GH3.8 [Brachypodium distachyon]	GH38_ORYSI RecName: Full=Indole-3-acetic acid-amido synthetase GH3.8 {ECO:0000305}; EC=6.3.2.- {ECO:0000305|PubMed:18192436}; AltName: Full=Auxin-responsive GH3-like protein 8 {ECO:0000303|PubMed:15856348}; Short=OsGH3-8 {ECO:0000303|PubMed:15856348};	A0A3B5XUW7_WHEAT SubName: Full=Uncharacterized protein {ECO:0000313|EnsemblPlants:TraesCS1A02G068900.1};	At2g14960	GO:0016874,ligase activity; GO:0003674,molecular_function; GO:0003824,catalytic activity	PF03321.13:GH3 auxin-responsive promoter	--	--	--
TraesCS1A02G069300	FALSE	TRUE	TRUE	TRUE	5.91	12.46	7.58	11.58	8.81	8.53	4.08	0.88	2.53	0.78	0.64	0.76	11.9	7.66	7.57	17.35	15.64	15.23	2.05	1.62	1.02	0.05	0.05	0.18	1A	51700021	51707185	+	TraesCS1A02G069300	Phosphoinositide phospholipase C [Source:UniProtKB/TrEMBL%3BAcc:A0A1D5S1V5]	K05857 phosphatidylinositol phospholipase C, delta [EC:3.1.4.11] | (RefSeq) phosphoinositide phospholipase C 2-like (A)	ko00562: Inositol phosphate metabolism; ko01100: Metabolic pathways; ko04070: Phosphatidylinositol signaling system	phosphoinositide phospholipase C 2-like [Aegilops tauschii subsp. tauschii]	PLCD2_ARATH RecName: Full=Phosphoinositide phospholipase C 2; EC=3.1.4.11; AltName: Full=Phosphoinositide phospholipase PLC2; Short=AtPLC2; Short=PI-PLC2;	A0A446ILC6_TRITD RecName: Full=Phosphoinositide phospholipase C {ECO:0000256|RuleBase:RU361133}; EC=3.1.4.11 {ECO:0000256|RuleBase:RU361133};	At3g08510	GO:0005886,plasma membrane; GO:0004435,phosphatidylinositol phospholipase C activity; GO:0004629,phospholipase C activity; GO:0042742,defense response to bacterium; GO:0009553,embryo sac development; GO:0048437,floral organ development; GO:0016042,lipid catabolic process; GO:0009556,microsporogenesis; GO:0048015,phosphatidylinositol-mediated signaling; GO:0010601,positive regulation of auxin bios…	PF00388.19:Phosphatidylinositol-specific phospholipase C, X domain	--	--	--
TraesCS1A02G069400	FALSE	TRUE	FALSE	FALSE	17.08	11.03	8.98	10.6	11.18	10.95	4.67	5.14	5.03	4.73	3.58	5.42	12.18	8.48	13.14	7.44	8.45	7.04	2.75	3.05	3.16	2.53	3.46	5.97	1A	52056090	52060042	-	TraesCS1A02G069400	At5g52210 [Source:Projected from Arabidopsis thaliana (AT5G52210) UniProtKB/TrEMBL%3BAcc:Q38921]	K07952 ADP-ribosylation factor related protein 1 | (RefSeq) ADP-ribosylation factor-like protein 1 (A)	--	ADP-ribosylation factor-like protein 1 [Aegilops tauschii subsp. tauschii]	ARL3_CHLRE RecName: Full=ADP-ribosylation factor-like protein 3 {ECO:0000250|UniProtKB:Q8QHI3};	A0A446ILD1_TRITD SubName: Full=Uncharacterized protein {ECO:0000313|EMBL:VAH01645.1};	At5g52210	GO:0000139,Golgi membrane; GO:0005634,nucleus; GO:0005819,spindle; GO:0005525,GTP binding; GO:0003924,GTPase activity; GO:0007049,cell cycle; GO:0051301,cell division; GO:0031116,positive regulation of microtubule polymerization; GO:0015031,protein transport; GO:0000166,nucleotide binding; GO:0001882,nucleoside binding; GO:0001883,purine nucleoside binding; GO:0003674,molecular_function; GO:00054…	PF00025.21:ADP-ribosylation factor family	--	--	--
TraesCS1A02G069500	FALSE	FALSE	FALSE	TRUE	3.87	1.96	1.61	0.16	0.78	0	0	0	0.1	0.15	0.15	0.07	1.42	2.02	2.13	0	0.07	0.23	0	0	0	0	0.24	0.02	1A	52228530	52232086	+	TraesCS1A02G069500	--	--	--	uncharacterized protein LOC109785071 [Aegilops tauschii subsp. tauschii]	--	A0A3B5XV50_WHEAT RecName: Full=VARLMGL domain-containing protein {ECO:0000259|Pfam:PF14383};	--	--	PF14383.6:DUF761-associated sequence motif	--	--	--
TraesCS1A02G069600	TRUE	FALSE	FALSE	FALSE	26.82	29.83	28.94	5.11	5.1	11.76	13.12	8.22	9.28	7.68	10.36	11.2	40.32	45.06	40.97	18.01	6.2	17.37	30.5	24.53	74.72	9.75	7.19	9.25	1A	52235911	52238246	-	TraesCS1A02G069600	--	K23047 E3 ubiquitin-protein ligase UNKL [EC:2.3.2.27] | (RefSeq) zinc finger CCCH domain-containing protein 2 (A)	--	zinc finger CCCH domain-containing protein 33-like [Aegilops tauschii subsp. tauschii]	C3H33_ORYSJ RecName: Full=Zinc finger CCCH domain-containing protein 33; Short=OsC3H33;	A0A3B5XV79_WHEAT SubName: Full=Uncharacterized protein {ECO:0000313|EnsemblPlants:TraesCS1A02G069600.1.cds1};	At5g58620	GO:0003677,DNA binding; GO:0046872,metal ion binding; GO:0003674,molecular_function; GO:0003676,nucleic acid binding; GO:0005488,binding; GO:0097159,organic cyclic compound binding; GO:1901363,heterocyclic compound binding; GO:0043167,ion binding; GO:0043169,cation binding	PF00642.24:Zinc finger C-x8-C-x5-C-x3-H type (and similar)	C3H	TF	C3H
TraesCS1A02G069700	FALSE	FALSE	TRUE	TRUE	0.59	2.62	1.35	1.1	2.12	1.66	1.97	1.66	2.52	6.93	8.36	5.88	5.38	3.31	3.68	1.06	2.21	1.61	1.77	2.17	2.12	8.33	8.84	4.76	1A	52453835	52459566	+	TraesCS1A02G069700	--	--	--	RRP15-like protein isoform X2 [Aegilops tauschii subsp. tauschii]	--	A0A3B5XW66_WHEAT SubName: Full=Uncharacterized protein {ECO:0000313|EnsemblPlants:TraesCS1A02G069700.1};	At5g48240	GO:0030687,preribosome, large subunit precursor; GO:0000460,maturation of 5.8S rRNA; GO:0000470,maturation of LSU-rRNA; GO:0006139,nucleobase-containing compound metabolic process; GO:0006364,rRNA processing; GO:0006396,RNA processing; GO:0006725,cellular aromatic compound metabolic process; GO:0006807,nitrogen compound metabolic process; GO:0008150,biological_process; GO:0008152,metabolic proces…	PF07890.12:Rrp15p	--	--	--
TraesCS1A02G069900	TRUE	FALSE	FALSE	TRUE	3.61	2.03	1.86	0	0	0	0	0	0	0	0.11	0	5.34	4.27	5.87	0	0.03	0	0	0	0	0	0	0	1A	52519641	52520791	-	TraesCS1A02G069900	--	--	--	uncharacterized protein LOC109763764 [Aegilops tauschii subsp. tauschii]	--	A0A446ILE1_TRITD SubName: Full=Uncharacterized protein {ECO:0000313|EMBL:VAH01655.1};	--	GO:0016021,integral component of membrane; GO:0005575,cellular_component; GO:0016020,membrane; GO:0031224,intrinsic component of membrane; GO:0110165,cellular anatomical entity	--	--	--	--
TraesCS1A02G070000	TRUE	FALSE	FALSE	TRUE	2.24	3.3	3	0	0	0	0	0	0	0	0	0.04	0.21	1.13	0.69	0	0	0	0	0	0	0	0	0	1A	52540443	52542008	+	TraesCS1A02G070000	E3 ubiquitin-protein ligase [Source:UniProtKB/TrEMBL%3BAcc:A0A1D5S0P9]	K04506 E3 ubiquitin-protein ligase SIAH1 [EC:2.3.2.27] | (RefSeq) uncharacterized protein LOC123091467 (A)	ko04120: Ubiquitin mediated proteolysis	E3 ubiquitin-protein ligase Siah2-like [Aegilops tauschii subsp. tauschii]	--	A0A3B5XV55_WHEAT RecName: Full=RING-type E3 ubiquitin transferase {ECO:0000256|ARBA:ARBA00012483}; EC=2.3.2.27 {ECO:0000256|ARBA:ARBA00012483};	--	GO:0005737,cytoplasm; GO:0061630,ubiquitin protein ligase activity; GO:0008270,zinc ion binding; GO:0007275,multicellular organism development; GO:0006511,ubiquitin-dependent protein catabolic process; GO:0003674,molecular_function; GO:0003824,catalytic activity; GO:0004842,ubiquitin-protein transferase activity; GO:0016740,transferase activity; GO:0019787,ubiquitin-like protein transferase activ…	PF03145.16:Seven in absentia protein family	--	--	--
TraesCS1A02G070200	TRUE	TRUE	FALSE	TRUE	3.64	2.6	7.05	19.5	18.78	21.58	5.65	6.94	7.16	12.28	14.61	9.7	1.91	2.11	3.89	33.18	22.26	22.53	17.37	14.92	8.07	9.04	7.76	11.35	1A	53022367	53027095	+	TraesCS1A02G070200	--	K24028 salicylic acid 3-hydroxylase [EC:1.14.11.-] | (RefSeq) protein DOWNY MILDEW RESISTANCE 6 (A)	--	probable 2-oxoglutarate-dependent dioxygenase At3g111800 [Aegilops tauschii subsp. tauschii]	JOX1_ARATH RecName: Full=Jasmonate-induced oxygenase 1 {ECO:0000303|PubMed:28559313}; EC=1.14.11.- {ECO:0000269|PubMed:28559313}; AltName: Full=2-oxoglutarate-dependent dioxygenase JOX1 {ECO:0000305}; AltName: Full=Jasmonic acid oxidase 1 {ECO:0000303|PubMed:28760569};	A0A3B5XW71_WHEAT RecName: Full=Fe2OG dioxygenase domain-containing protein {ECO:0000259|PROSITE:PS51471};	At3g11180	GO:0051213,dioxygenase activity; GO:0046872,metal ion binding; GO:0009813,flavonoid biosynthetic process; GO:0003674,molecular_function; GO:0003824,catalytic activity; GO:0016491,oxidoreductase activity; GO:0005488,binding; GO:0043167,ion binding; GO:0043169,cation binding; GO:0008150,biological_process; GO:0008152,metabolic process; GO:0009058,biosynthetic process; GO:0009812,flavonoid metabolic…	PF14226.6:non-haem dioxygenase in morphine synthesis N-terminal	--	--	--
TraesCS1A02G070300	TRUE	FALSE	TRUE	FALSE	10.84	6.15	9.35	1.94	1.48	2.17	2.28	1.38	1.44	6.94	7.14	3.84	8.09	9.46	12.07	1.87	2.38	2.85	2.92	1.82	2.15	10.07	15	5.88	1A	53032274	53037595	-	TraesCS1A02G070300	--	K09510 DnaJ homolog subfamily B member 4 | (RefSeq) dnaJ homolog subfamily B member 4-like (A)	--	dnaJ homolog subfamily B member 13-like [Aegilops tauschii subsp. tauschii]	DNJH_ATRNU RecName: Full=DnaJ protein homolog ANJ1; Flags: Precursor;	A0A452XUY8_AEGTS RecName: Full=J domain-containing protein {ECO:0000259|PROSITE:PS50076};	At5g01390	GO:0016020,membrane; GO:0005524,ATP binding; GO:0030544,Hsp70 protein binding; GO:0046872,metal ion binding; GO:0051082,unfolded protein binding; GO:0006457,protein folding; GO:0009408,response to heat; GO:0000166,nucleotide binding; GO:0003674,molecular_function; GO:0005488,binding; GO:0017076,purine nucleotide binding; GO:0030554,adenyl nucleotide binding; GO:0032553,ribonucleotide binding; GO:…	PF01556.18:DnaJ C terminal domain	--	--	--
TraesCS1A02G070400	TRUE	TRUE	FALSE	FALSE	1.38	6.61	5.63	8.67	5.31	9.58	2.99	2.53	2.34	2.27	3.51	1.15	26.59	16.59	13.97	0.22	0.94	1.5	4.21	1.26	14.42	0.24	0.57	0.54	1A	53187274	53189460	-	TraesCS1A02G070400	--	K13424 WRKY transcription factor 33 | (RefSeq) probable WRKY transcription factor 26 isoform X1 (A)	ko04016: MAPK signaling pathway - plant; ko04626: Plant-pathogen interaction	WRKY transcription factor [Triticum aestivum]	WRK24_ORYSJ RecName: Full=WRKY transcription factor WRKY24 {ECO:0000303|PubMed:15047897}; Short=OsWRKY24 {ECO:0000303|PubMed:15047897};	A0A3B5XUY1_WHEAT SubName: Full=Uncharacterized protein {ECO:0000313|EnsemblPlants:TraesCS1A02G070400.1};	At2g38470	GO:0005634,nucleus; GO:0003700,DNA-binding transcription factor activity; GO:0043565,sequence-specific DNA binding; GO:0009738,abscisic acid-activated signaling pathway; GO:0009740,gibberellic acid mediated signaling pathway; GO:0009788,negative regulation of abscisic acid-activated signaling pathway; GO:0009938,negative regulation of gibberellic acid mediated signaling pathway; GO:0045893,positi…	PF03106.15:WRKY DNA -binding domain	WRKY	TF	WRKY
TraesCS1A02G070600	TRUE	FALSE	FALSE	TRUE	5.47	7.23	7.2	1.09	0.45	0.93	1.7	1.7	1.13	0.29	0.68	1.43	3.64	7.86	4.64	1.15	3.07	5.01	2.83	2.58	4.56	0.61	1.06	0.77	1A	53454198	53457285	-	TraesCS1A02G070600	--	K13430 serine/threonine-protein kinase PBS1 [EC:2.7.11.1] | (RefSeq) serine/threonine-protein kinase PBS1 isoform X1 (A)	ko04626: Plant-pathogen interaction	putative serine/threonine-protein kinase-like protein CCR3 [Aegilops tauschii subsp. tauschii]	ACCR3_ARATH RecName: Full=Putative serine/threonine-protein kinase-like protein CCR3; EC=2.7.11.1; AltName: Full=Protein CRINKLY 4 RELATED 3; Short=AtCRR3; Flags: Precursor;	A0A3B5XW77_WHEAT RecName: Full=Protein kinase domain-containing protein {ECO:0000259|PROSITE:PS50011};	At3g55950	GO:0016021,integral component of membrane; GO:0005524,ATP binding; GO:0042803,protein homodimerization activity; GO:0106310,protein serine kinase activity; GO:0106311,protein threonine kinase activity; GO:0000166,nucleotide binding; GO:0003674,molecular_function; GO:0005488,binding; GO:0017076,purine nucleotide binding; GO:0030554,adenyl nucleotide binding; GO:0032553,ribonucleotide binding; GO:0…	PF00069.25:Protein kinase domain	--	--	--
TraesCS1A02G071100	FALSE	FALSE	FALSE	TRUE	1.16	1.38	1.65	0.5	0.4	0.13	0.12	0.46	0.25	0.15	0.22	0.17	1.5	1.69	1.24	0.45	0.4	0.52	0	0.13	0.02	0.11	0.32	0.26	1A	53850045	53859233	+	TraesCS1A02G071100	--	K10615 E3 ubiquitin-protein ligase HERC4 [EC:2.3.2.26] | (RefSeq) probable E3 ubiquitin-protein ligase HERC4 isoform X1 (A)	ko04120: Ubiquitin mediated proteolysis	uncharacterized protein LOC109736609 [Aegilops tauschii subsp. tauschii]	UVR8_ARATH RecName: Full=Ultraviolet-B receptor UVR8; AltName: Full=Protein UV-B RESISTANCE 8; AltName: Full=RCC1 domain-containing protein UVR8;	A0A446ILJ7_TRITD SubName: Full=Uncharacterized protein {ECO:0000313|EMBL:VAH01690.1};	At1g19880	GO:0000785,chromatin; GO:0005829,cytosol; GO:0005634,nucleus; GO:0009536,plastid; GO:0003682,chromatin binding; GO:0005085,guanyl-nucleotide exchange factor activity; GO:0042802,identical protein binding; GO:0009881,photoreceptor activity; GO:0042803,protein homodimerization activity; GO:0009649,entrainment of circadian clock; GO:0018298,protein-chromophore linkage; GO:0009411,response to UV; GO:…	PF00415.18:Regulator of chromosome condensation (RCC1) repeat	--	--	--
TraesCS1A02G071657	FALSE	TRUE	FALSE	FALSE	0	0	0.25	0.07	0.23	0	1.12	0.54	1.09	0.55	0.43	1.02	0	0	0	0	0	0	0	0	0	0	0	0	1A	54015302	54019064	-	TraesCS1A02G071657	--	K05391 cyclic nucleotide gated channel, plant | (RefSeq) cyclic nucleotide-gated ion channel 1-like (A)	ko04626: Plant-pathogen interaction	hypothetical protein BRADI_4g38010v3 [Brachypodium distachyon]	WAK3_ARATH RecName: Full=Wall-associated receptor kinase 3; EC=2.7.11.-; Flags: Precursor;	A0A3B5XV04_WHEAT RecName: Full=Protein kinase domain-containing protein {ECO:0000259|PROSITE:PS50011};	At1g21240	GO:0016021,integral component of membrane; GO:0005886,plasma membrane; GO:0005524,ATP binding; GO:0005509,calcium ion binding; GO:0030247,polysaccharide binding; GO:0106310,protein serine kinase activity; GO:0004674,protein serine/threonine kinase activity; GO:0106311,protein threonine kinase activity; GO:0007166,cell surface receptor signaling pathway; GO:0006468,protein phosphorylation; GO:0000…	PF07714.17:Protein tyrosine kinase	--	--	--
TraesCS1A02G071700	TRUE	TRUE	TRUE	TRUE	1.29	1.17	1.85	3.7	2.52	2.36	0.85	0.76	1.16	2.32	2.58	5.48	1.86	1.37	1.41	0.22	0.59	1.23	0.69	0.48	1.18	1.12	1.03	0.93	1A	54022014	54027441	-	TraesCS1A02G071700	Prolycopene isomerase%2C chloroplastic [Source:Projected from Arabidopsis thaliana (AT1G06820) UniProtKB/Swiss-Prot%3BAcc:Q9M9Y8]	K09835 prolycopene isomerase [EC:5.2.1.13] | (RefSeq) prolycopene isomerase, chloroplastic-like (A)	ko00906: Carotenoid biosynthesis; ko01100: Metabolic pathways; ko01110: Biosynthesis of secondary metabolites	prolycopene isomerase, chloroplastic [Aegilops tauschii subsp. tauschii]	CRTSO_DAUCA RecName: Full=Prolycopene isomerase, chloroplastic; Short=CrtISO; EC=5.2.1.13; AltName: Full=Carotenoid isomerase; Flags: Precursor;	A0A3B5XV00_WHEAT RecName: Full=Prolycopene isomerase {ECO:0000256|ARBA:ARBA00012419}; EC=5.2.1.13 {ECO:0000256|ARBA:ARBA00012419};	At1g06820	GO:0031969,chloroplast membrane; GO:0046608,carotenoid isomerase activity; GO:0016491,oxidoreductase activity; GO:0016117,carotenoid biosynthetic process; GO:0009662,etioplast organization; GO:0003674,molecular_function; GO:0003824,catalytic activity; GO:0016853,isomerase activity; GO:0016859,cis-trans isomerase activity; GO:0006629,lipid metabolic process; GO:0006720,isoprenoid metabolic process…	PF01593.24:Flavin containing amine oxidoreductase	--	--	--
TraesCS1A02G071800	FALSE	TRUE	FALSE	TRUE	7.05	6.94	7.42	4.28	2.49	4.16	10.34	11.59	8.63	6.77	7.36	14.99	4.36	6.43	6.62	5.95	4.1	7.72	9.48	14.71	9.48	6.72	8.51	7.76	1A	54074821	54077829	-	TraesCS1A02G071800	--	K14689 solute carrier family 30 (zinc transporter), member 2 | (RefSeq) metal tolerance protein 1-like (A)	--	metal tolerance protein 1-like [Aegilops tauschii subsp. tauschii]	MTP1_ORYSJ RecName: Full=Metal tolerance protein 1; Short=OsMTP1;	A0A3B5XV80_WHEAT SubName: Full=Uncharacterized protein {ECO:0000313|EnsemblPlants:TraesCS1A02G071800.1.cds1};	At2g46800	GO:0016021,integral component of membrane; GO:0000325,plant-type vacuole; GO:0005886,plasma membrane; GO:0005774,vacuolar membrane; GO:0005773,vacuole; GO:0005385,zinc ion transmembrane transporter activity; GO:0071577,zinc ion transmembrane transport; GO:0003674,molecular_function; GO:0005215,transporter activity; GO:0008324,cation transmembrane transporter activity; GO:0015075,ion transmembrane…	PF01545.21:Cation efflux family	--	--	--
TraesCS1A02G072100	FALSE	FALSE	TRUE	FALSE	1.15	0.91	0	0.08	0	0.26	0.23	0.22	0.08	1.43	1.73	2.14	1.56	1.03	2.23	0	0.09	0.08	0	0.03	0.15	0.41	0.83	1.05	1A	54458835	54461788	+	TraesCS1A02G072100	Endoglucanase [Source:UniProtKB/TrEMBL%3BAcc:A0A1D5S0J4]	K01179 endoglucanase [EC:3.2.1.4] | (RefSeq) endoglucanase 14-like (A)	ko00500: Starch and sucrose metabolism; ko01100: Metabolic pathways	Endoglucanase 14 [Triticum urartu]	GUN14_ORYSJ RecName: Full=Endoglucanase 14; EC=3.2.1.4; AltName: Full=Endo-1,4-beta glucanase 14; Flags: Precursor;	A0A3B5XV10_WHEAT RecName: Full=Endoglucanase {ECO:0000256|RuleBase:RU361166}; EC=3.2.1.4 {ECO:0000256|RuleBase:RU361166};	At2g44550	GO:0005576,extracellular region; GO:0008810,cellulase activity; GO:0071555,cell wall organization; GO:0030245,cellulose catabolic process; GO:0003674,molecular_function; GO:0003824,catalytic activity; GO:0004553,hydrolase activity, hydrolyzing O-glycosyl compounds; GO:0016787,hydrolase activity; GO:0016798,hydrolase activity, acting on glycosyl bonds; GO:0008150,biological_process; GO:0009987,cel…	PF00759.19:Glycosyl hydrolase family 9	--	--	--
TraesCS1A02G072200	FALSE	FALSE	TRUE	TRUE	0.95	1.99	3.02	2.38	1.47	1.07	2.47	3.26	2.23	7.91	11.66	5.86	1.69	1.81	1.69	2.75	2.64	2.43	2.61	3.23	2.45	7.33	8.77	6.91	1A	54461054	54463277	-	TraesCS1A02G072200	--	K00818 acetylornithine aminotransferase [EC:2.6.1.11] | (RefSeq) acetylornithine aminotransferase, mitochondrial-like (A)	ko00220: Arginine biosynthesis; ko01100: Metabolic pathways; ko01110: Biosynthesis of secondary metabolites; ko01210: 2-Oxocarboxylic acid metabolism; ko01230: Biosynthesis of amino acids	predicted protein [Hordeum vulgare subsp. vulgare]	ARGD_ALNGL RecName: Full=Acetylornithine aminotransferase, mitochondrial; Short=ACOAT; EC=2.6.1.11; AltName: Full=Acetylornithine transaminase; Short=AOTA; Flags: Precursor;	A0A446ILM8_TRITD RecName: Full=Acetylornithine transaminase {ECO:0000256|ARBA:ARBA00012919}; EC=2.6.1.11 {ECO:0000256|ARBA:ARBA00012919};	At1g80600	GO:0005739,mitochondrion; GO:0003992,N2-acetyl-L-ornithine:2-oxoglutarate 5-aminotransferase activity; GO:0030170,pyridoxal phosphate binding; GO:0006526,arginine biosynthetic process; GO:0003674,molecular_function; GO:0003824,catalytic activity; GO:0008483,transaminase activity; GO:0016740,transferase activity; GO:0016769,transferase activity, transferring nitrogenous groups; GO:0005488,binding;…	PF00202.21:Aminotransferase class-III	--	--	--
TraesCS1A02G072600	FALSE	FALSE	TRUE	TRUE	33.88	55.91	45.22	27.33	24.01	25.51	9.4	16.89	9.6	1.44	1.95	1.52	55.32	52.44	38.87	28.63	26.19	30.15	10.1	10.88	13.27	2.24	1.8	1.12	1A	56617368	56618763	+	TraesCS1A02G072600	BZIP transcription factor [Source:UniProtKB/TrEMBL%3BAcc:Q53UC7]	--	--	bZIP transcription factor [Triticum aestivum]	BZP53_ARATH RecName: Full=bZIP transcription factor 53 {ECO:0000303|PubMed:11906833}; Short=AtbZIP53 {ECO:0000303|PubMed:11906833};	Q53UC7_WHEAT SubName: Full=BZIP transcription factor {ECO:0000313|EMBL:BAD97365.1, ECO:0000313|EnsemblPlants:TraesCS1A02G072600.1.cds1}; SubName: Full=Basic region/leucine zipper protein {ECO:0000313|EMBL:BAF99132.1};	At3g62420	GO:0005634,nucleus; GO:0003700,DNA-binding transcription factor activity; GO:0045735,nutrient reservoir activity; GO:0046982,protein heterodimerization activity; GO:0043565,sequence-specific DNA binding; GO:0000976,transcription regulatory region sequence-specific DNA binding; GO:0009267,cellular response to starvation; GO:0006971,hypotonic response; GO:2000693,positive regulation of seed maturat…	PF00170.21:bZIP transcription factor	bZIP	TF	bZIP
TraesCS1A02G074800	FALSE	FALSE	TRUE	FALSE	14.64	7.32	11.83	10.42	7.68	9.44	15.53	16.14	12.89	4.34	5.51	8.18	4.25	3.98	5.98	7.19	4.46	9.05	10.34	8.3	5.46	3.47	4.98	6	1A	58123311	58125910	+	TraesCS1A02G074800	--	--	--	uncharacterized protein LOC109774794 [Aegilops tauschii subsp. tauschii]	--	A0A446ILS0_TRITD SubName: Full=Uncharacterized protein {ECO:0000313|EMBL:VAH01786.1};	--	GO:0016021,integral component of membrane; GO:0005575,cellular_component; GO:0016020,membrane; GO:0031224,intrinsic component of membrane; GO:0110165,cellular anatomical entity	--	--	--	--
TraesCS1A02G075000	TRUE	FALSE	FALSE	TRUE	5.33	7.12	7.16	0.95	0.89	1.52	0.15	0.96	0.17	0.33	0.68	0.17	9.02	6.42	7.2	0.58	0.76	0.81	0	0.88	0.02	0.56	0.98	0.93	1A	58170681	58178010	-	TraesCS1A02G075000	--	K01897 long-chain acyl-CoA synthetase [EC:6.2.1.3] | (RefSeq) long chain acyl-CoA synthetase 1-like (A)	ko00061: Fatty acid biosynthesis; ko00071: Fatty acid degradation; ko01100: Metabolic pathways; ko01212: Fatty acid metabolism; ko04146: Peroxisome	long chain acyl-CoA synthetase 1 [Aegilops tauschii subsp. tauschii]	LACS1_ARATH RecName: Full=Long chain acyl-CoA synthetase 1; EC=6.2.1.3; AltName: Full=Protein ECERIFERUM 8;	A0A287EQS1_HORVV RecName: Full=AMP-binding domain-containing protein {ECO:0000259|Pfam:PF00501};	At2g47240	GO:0005783,endoplasmic reticulum; GO:0016020,membrane; GO:0005524,ATP binding; GO:0004467,long-chain fatty acid-CoA ligase activity; GO:0031957,very long-chain fatty acid-CoA ligase activity; GO:0010143,cutin biosynthetic process; GO:0006631,fatty acid metabolic process; GO:0010025,wax biosynthetic process; GO:0000166,nucleotide binding; GO:0003674,molecular_function; GO:0005488,binding; GO:00170…	PF00501.28:AMP-binding enzyme	--	--	--
TraesCS1A02G075100	TRUE	FALSE	FALSE	FALSE	15.09	16.61	15.16	6.04	4.41	3.46	2.4	3.07	3.28	4.17	6.6	3.8	9.64	11.44	12.35	1.74	2.72	3.87	3.43	1.57	2.15	3.99	7.2	4.2	1A	58199789	58204396	-	TraesCS1A02G075100	--	K13412 calcium-dependent protein kinase [EC:2.7.11.1] | (RefSeq) calcium-dependent protein kinase 17-like (A)	ko04626: Plant-pathogen interaction	DUF724 domain-containing protein 3-like isoform X2 [Aegilops tauschii subsp. tauschii]	AGDP1_ARATH RecName: Full=Protein AGENET DOMAIN (AGD)-CONTAINING P1 {ECO:0000303|PubMed:30382101}; AltName: Full=Protein ONE AGENET DOMAIN-CONTAINING PROTEIN {ECO:0000303|PubMed:30425322};	A0A446ILW1_TRITD SubName: Full=Uncharacterized protein {ECO:0000313|EMBL:VAH01797.1};	At1g09320	GO:0000775,chromosome, centromeric region; GO:0000792,heterochromatin; GO:0005634,nucleus; GO:0042393,histone binding; GO:0035064,methylated histone binding; GO:0006346,DNA methylation-dependent heterochromatin assembly; GO:0036123,histone H3-K9 dimethylation; GO:0044030,regulation of DNA methylation; GO:0003674,molecular_function; GO:0005488,binding; GO:0005515,protein binding; GO:0140030,modifi…	PF05641.12:Agenet domain	--	--	--
TraesCS1A02G075500	FALSE	FALSE	FALSE	TRUE	1.99	1.73	2.23	0	1.01	0.14	0.8	0.07	0.67	0.16	0	0.05	0.27	0.97	0.36	0.87	0.18	0.55	0	0.61	0.27	0.24	0.25	0.07	1A	58481572	58484867	-	TraesCS1A02G075500	--	K03106 signal recognition particle subunit SRP54 [EC:3.6.5.4] | (RefSeq) signal recognition particle 54 kDa protein 2-like isoform X1 (A)	ko03060: Protein export	hypothetical protein OsI_03915 [Oryza sativa Indica Group]	SR542_HORVU RecName: Full=Signal recognition particle 54 kDa protein 2; Short=SRP54;	A0A3B5XWD5_WHEAT RecName: Full=SRP54 domain-containing protein {ECO:0000259|SMART:SM00962};	At1g15310	GO:0005786,signal recognition particle, endoplasmic reticulum targeting; GO:0008312,7S RNA binding; GO:0005525,GTP binding; GO:0003924,GTPase activity; GO:0006614,SRP-dependent cotranslational protein targeting to membrane; GO:0003674,molecular_function; GO:0003676,nucleic acid binding; GO:0003723,RNA binding; GO:0005488,binding; GO:0097159,organic cyclic compound binding; GO:1901363,heterocyclic…	PF00448.22:SRP54-type protein, GTPase domain	--	--	--
TraesCS1A02G075600	TRUE	FALSE	FALSE	TRUE	2.92	2.04	2.59	0.41	0.16	0.86	1.04	0.29	0.53	0.5	0.31	0.26	2.12	3.28	2.26	0.87	0.91	1.42	0.98	1.01	1.05	0.41	0.76	0.71	1A	58701490	58716429	+	TraesCS1A02G075600	Formin-like protein [Source:UniProtKB/TrEMBL%3BAcc:A0A341NIB0]	K02184 formin 2 | (RefSeq) uncharacterized protein LOC112294431 (A)	--	formin-like protein 6 isoform X1 [Aegilops tauschii subsp. tauschii]	FH6_ORYSJ RecName: Full=Formin-like protein 6; AltName: Full=OsFH6;	A0A3B5XV51_WHEAT RecName: Full=Formin-like protein {ECO:0000256|RuleBase:RU361260};	At5g58160	GO:0004721,phosphoprotein phosphatase activity; GO:0003674,molecular_function; GO:0003824,catalytic activity; GO:0016787,hydrolase activity; GO:0016788,hydrolase activity, acting on ester bonds; GO:0016791,phosphatase activity; GO:0042578,phosphoric ester hydrolase activity; GO:0140096,catalytic activity, acting on a protein	PF02181.23:Formin Homology 2 Domain	--	--	--
TraesCS1A02G075700	TRUE	TRUE	FALSE	TRUE	2.32	3.12	5.21	1.13	0.51	0.65	0.15	0.18	0.13	0.1	0.08	0.11	5.51	5.51	6.45	0.14	0.58	0.98	0	0	0.17	0	0.14	0.23	1A	58748070	58753312	-	TraesCS1A02G075700	--	K15283 solute carrier family 35, member E1 | (RefSeq) triose phosphate/phosphate translocator, chloroplastic-like isoform X1 (A)	--	triose phosphate/phosphate translocator, chloroplastic-like isoform X1 [Aegilops tauschii subsp. tauschii]	TPT_MAIZE RecName: Full=Triose phosphate/phosphate translocator, chloroplastic; Short=cTPT; Flags: Precursor;	A0A446ILW4_TRITD RecName: Full=TPT domain-containing protein {ECO:0000259|Pfam:PF03151};	At5g46110	GO:0031969,chloroplast membrane; GO:0005794,Golgi apparatus; GO:0016021,integral component of membrane; GO:0015297,antiporter activity; GO:0003674,molecular_function; GO:0005215,transporter activity; GO:0015291,secondary active transmembrane transporter activity; GO:0022804,active transmembrane transporter activity; GO:0022857,transmembrane transporter activity; GO:0005575,cellular_component; GO:…	PF03151.16:Triose-phosphate Transporter family	--	--	--
TraesCS1A02G075800	TRUE	FALSE	FALSE	TRUE	8.28	4.98	9.91	0.07	0.2	0.24	0.14	0.55	0.31	0.56	0.55	0.19	7.24	7.45	6.9	0.2	0.63	0.49	0	0.46	0.33	0.09	0.49	0.42	1A	58840182	58845652	-	TraesCS1A02G075800	--	K00963 UTP--glucose-1-phosphate uridylyltransferase [EC:2.7.7.9] | (RefSeq) UTP--glucose-1-phosphate uridylyltransferase-like (A)	ko00040: Pentose and glucuronate interconversions; ko00052: Galactose metabolism; ko00500: Starch and sucrose metabolism; ko00520: Amino sugar and nucleotide sugar metabolism; ko01100: Metabolic pathways; ko01110: Biosynthesis of secondary metabolites; ko01240: Biosynthesis of cofactors; ko01250: Biosynthesis of nucleotide sugars	B3 domain-containing protein Os01g0234100-like isoform X1 [Aegilops tauschii subsp. tauschii]	Y1341_ORYSJ RecName: Full=B3 domain-containing protein Os01g0234100;	A0A446ILV5_TRITD RecName: Full=TF-B3 domain-containing protein {ECO:0000259|PROSITE:PS50863};	At3g19180_2	GO:0005634,nucleus; GO:0003677,DNA binding; GO:0003674,molecular_function; GO:0003676,nucleic acid binding; GO:0005488,binding; GO:0097159,organic cyclic compound binding; GO:1901363,heterocyclic compound binding; GO:0005575,cellular_component; GO:0005622,intracellular anatomical structure; GO:0043226,organelle; GO:0043227,membrane-bounded organelle; GO:0043229,intracellular organelle; GO:0043231…	PF02362.21:B3 DNA binding domain	B3	TF	B3->B3
TraesCS1A02G076100	FALSE	FALSE	TRUE	TRUE	0	0	0	0.42	0	0.65	0.2	0	0.35	0.62	1.02	1.39	6.73	5.09	6.04	8.04	5.34	7.82	12.66	13.32	10.69	17.34	15.92	15.43	1A	58931328	58934940	+	TraesCS1A02G076100	Nitrogen regulatory protein P-II homolog [Source:Projected from Arabidopsis thaliana (AT4G01900) UniProtKB/Swiss-Prot%3BAcc:Q9ZST4]	--	--	nitrogen regulatory protein P-II homolog [Aegilops tauschii subsp. tauschii]	GLNB_ORYSJ RecName: Full=Nitrogen regulatory protein P-II homolog; AltName: Full=Protein PII-like; Flags: Precursor;	A0A446ILW7_TRITD SubName: Full=Uncharacterized protein {ECO:0000313|EMBL:VAH01839.1};	At4g01900	GO:0009534,chloroplast thylakoid; GO:0005829,cytosol; GO:0010307,acetylglutamate kinase regulator activity; GO:0005524,ATP binding; GO:0030234,enzyme regulator activity; GO:0000287,magnesium ion binding; GO:0009718,anthocyanin-containing compound biosynthetic process; GO:0042304,regulation of fatty acid biosynthetic process; GO:0006808,regulation of nitrogen utilization; GO:0009416,response to li…	PF00543.22:Nitrogen regulatory protein P-II	--	--	--
TraesCS1A02G076400	TRUE	FALSE	FALSE	TRUE	1.13	2.43	0.97	3.43	2.4	3.04	2.34	3.07	3.02	2.24	1.94	4.37	3.07	1.8	2.28	1.47	1.21	1.46	2.16	2.15	1.34	1.48	1.89	1.75	1A	59130571	59138769	-	TraesCS1A02G076400	--	K10615 E3 ubiquitin-protein ligase HERC4 [EC:2.3.2.26] | (RefSeq) probable E3 ubiquitin-protein ligase HERC4 isoform X1 (A)	ko04120: Ubiquitin mediated proteolysis	ultraviolet-B receptor UVR8 [Aegilops tauschii subsp. tauschii]	UVR8_ARATH RecName: Full=Ultraviolet-B receptor UVR8; AltName: Full=Protein UV-B RESISTANCE 8; AltName: Full=RCC1 domain-containing protein UVR8;	A0A446IM07_TRITD SubName: Full=Uncharacterized protein {ECO:0000313|EMBL:VAH01847.1};	At5g63860	GO:0000785,chromatin; GO:0005829,cytosol; GO:0005634,nucleus; GO:0009536,plastid; GO:0003682,chromatin binding; GO:0005085,guanyl-nucleotide exchange factor activity; GO:0042802,identical protein binding; GO:0009881,photoreceptor activity; GO:0042803,protein homodimerization activity; GO:0009649,entrainment of circadian clock; GO:0018298,protein-chromophore linkage; GO:0009411,response to UV; GO:…	PF00415.18:Regulator of chromosome condensation (RCC1) repeat	--	--	--
TraesCS1A02G076700	TRUE	FALSE	FALSE	TRUE	3.53	2.18	3.88	0	0.07	0	0.04	0.17	0	0	0	0	0.11	0.81	0.31	0.5	0.16	0.74	0	0.18	0.67	0	0	0	1A	59507512	59510257	-	TraesCS1A02G076700	--	K20556 cytochrome P450 family 76 subfamily C | (RefSeq) cytochrome P450 76C1-like (A)	--	cytochrome P450 76C3-like [Aegilops tauschii subsp. tauschii]	C76BA_SWEMU RecName: Full=Geraniol 8-hydroxylase; EC=1.14.14.83 {ECO:0000269|PubMed:20699579}; AltName: Full=Cytochrome P450 76B10; AltName: Full=Geraniol 10-hydroxylase; Short=SmG10H;	A0A446ILY2_TRITD SubName: Full=Uncharacterized protein {ECO:0000313|EMBL:VAH01855.1};	At2g45580	GO:0005789,endoplasmic reticulum membrane; GO:0016021,integral component of membrane; GO:0102811,geraniol 10-hydroxylase activity; GO:0020037,heme binding; GO:0005506,iron ion binding; GO:0016709,oxidoreductase activity, acting on paired donors, with incorporation or reduction of molecular oxygen, NAD(P)H as one donor, and incorporation of one atom of oxygen; GO:0016099,monoterpenoid biosynthetic…	PF00067.22:Cytochrome P450	--	--	--
TraesCS1A02G076900	TRUE	FALSE	FALSE	FALSE	0.48	2.88	4.31	8.31	6.88	7.75	5.05	6.98	4.35	3.53	3.07	3.01	8.92	4.22	4.84	1.15	2.56	3.3	2.49	3.91	2.58	2.5	1.59	1.91	1A	59613357	59616276	+	TraesCS1A02G076900	--	--	--	hypothetical protein TRIUR3_30853 [Triticum urartu]	--	A0A446IM18_TRITD SubName: Full=Uncharacterized protein {ECO:0000313|EMBL:VAH01857.1};	--	GO:0007623,circadian rhythm; GO:0006355,regulation of transcription, DNA-templated; GO:0008150,biological_process; GO:0048511,rhythmic process; GO:0006139,nucleobase-containing compound metabolic process; GO:0006351,transcription, DNA-templated; GO:0006725,cellular aromatic compound metabolic process; GO:0006807,nitrogen compound metabolic process; GO:0008152,metabolic process; GO:0009058,biosynt…	--	--	--	--
TraesCS1A02G077500	FALSE	FALSE	FALSE	TRUE	8.44	2.61	13.44	10.7	12.23	10.23	10.67	13.67	10.5	15.18	18.6	22.03	7.65	13.85	9.24	9.18	6.61	11.06	6.46	5.8	8.64	9.19	17.38	13.29	1A	60351393	60353968	+	TraesCS1A02G077500	--	K14803 protein phosphatase PTC2/3 [EC:3.1.3.16] | (RefSeq) probable protein phosphatase 2C 47 (A)	--	probable protein phosphatase 2C 47 [Aegilops tauschii subsp. tauschii]	P2C47_ORYSJ RecName: Full=Probable protein phosphatase 2C 47; Short=OsPP2C47; EC=3.1.3.16;	A0A3B5XV69_WHEAT RecName: Full=Protein-serine/threonine phosphatase {ECO:0000256|ARBA:ARBA00013081}; EC=3.1.3.16 {ECO:0000256|ARBA:ARBA00013081};	At3g62260	GO:0046872,metal ion binding; GO:0106306,protein serine phosphatase activity; GO:0004722,protein serine/threonine phosphatase activity; GO:0106307,protein threonine phosphatase activity; GO:0006470,protein dephosphorylation; GO:0003674,molecular_function; GO:0005488,binding; GO:0043167,ion binding; GO:0043169,cation binding; GO:0003824,catalytic activity; GO:0004721,phosphoprotein phosphatase act…	PF00481.21:Protein phosphatase 2C	DBP	TF	DBP
TraesCS1A02G077700	FALSE	TRUE	FALSE	TRUE	5.96	6.89	2.84	3.63	3.54	3.86	0.56	0.67	0.76	0.29	0.32	0.5	5.24	11.04	4.97	4.11	2.9	3.12	0.4	1.12	0.64	0.49	0.1	0.13	1A	60537167	60540748	+	TraesCS1A02G077700	Peroxidase [Source:UniProtKB/TrEMBL%3BAcc:W4ZWP5]	K00430 peroxidase [EC:1.11.1.7] | (RefSeq) peroxidase 2-like (A)	ko00940: Phenylpropanoid biosynthesis; ko01100: Metabolic pathways; ko01110: Biosynthesis of secondary metabolites	Peroxidase 2 [Triticum urartu]	PER2_MAIZE RecName: Full=Peroxidase 2; EC=1.11.1.7; AltName: Full=Plasma membrane-bound peroxidase 2; Short=pmPOX2; Flags: Precursor;	A0A446IM96_TRITD RecName: Full=Peroxidase {ECO:0000256|ARBA:ARBA00012313, ECO:0000256|RuleBase:RU362060}; EC=1.11.1.7 {ECO:0000256|ARBA:ARBA00012313, ECO:0000256|RuleBase:RU362060};	At4g33420	GO:0005576,extracellular region; GO:0009505,plant-type cell wall; GO:0009506,plasmodesma; GO:0020037,heme binding; GO:0046872,metal ion binding; GO:0004601,peroxidase activity; GO:0032922,circadian regulation of gene expression; GO:0097167,circadian regulation of translation; GO:0042744,hydrogen peroxide catabolic process; GO:0042752,regulation of circadian rhythm; GO:0006979,response to oxidativ…	PF00141.23:Peroxidase	--	--	--
TraesCS1A02G078100	FALSE	TRUE	FALSE	FALSE	0	0.02	4.92	1.64	3.72	2.39	0.19	0.31	0.4	0.02	0.07	0	0.38	0.58	0.54	1.81	1.78	2.41	0.52	0	0.83	0.11	0.68	0.57	1A	60954701	60956424	-	TraesCS1A02G078100	Peroxidase [Source:UniProtKB/TrEMBL%3BAcc:W4ZYP4]	K00430 peroxidase [EC:1.11.1.7] | (RefSeq) peroxidase 5-like (A)	ko00940: Phenylpropanoid biosynthesis; ko01100: Metabolic pathways; ko01110: Biosynthesis of secondary metabolites	peroxidase 5-like [Aegilops tauschii subsp. tauschii]	PER5_VITVI RecName: Full=Peroxidase 5 {ECO:0000250|UniProtKB:P22195}; EC=1.11.1.7; Flags: Precursor;	A0A446IMA5_TRITD RecName: Full=Peroxidase {ECO:0000256|ARBA:ARBA00012313, ECO:0000256|RuleBase:RU362060}; EC=1.11.1.7 {ECO:0000256|ARBA:ARBA00012313, ECO:0000256|RuleBase:RU362060};	At5g05340	GO:0005576,extracellular region; GO:0020037,heme binding; GO:0046872,metal ion binding; GO:0004601,peroxidase activity; GO:0042744,hydrogen peroxide catabolic process; GO:0006979,response to oxidative stress; GO:0003674,molecular_function; GO:0005488,binding; GO:0046906,tetrapyrrole binding; GO:0097159,organic cyclic compound binding; GO:1901363,heterocyclic compound binding; GO:0043167,ion bindi…	PF00141.23:Peroxidase	--	--	--
TraesCS1A02G078800	FALSE	TRUE	TRUE	TRUE	109.21	67.79	80.54	90.56	78.26	89.86	237.1	441.96	270.81	138.56	147.01	96.81	96.61	73.06	98.77	52.41	50.6	71.92	232.26	181.48	216.4	161.55	162.13	247.08	1A	61575768	61577009	+	TraesCS1A02G078800	--	K00799 glutathione S-transferase [EC:2.5.1.18] | (RefSeq) probable glutathione S-transferase GSTF1 (A)	ko00480: Glutathione metabolism; ko01100: Metabolic pathways	putative glutathione S-transferase GSTF1 [Triticum urartu]	GSTF1_ORYSJ RecName: Full=Probable glutathione S-transferase GSTF1; EC=2.5.1.18; AltName: Full=GST-I;	M7ZIQ2_TRIUA RecName: Full=Glutathione transferase {ECO:0000256|ARBA:ARBA00012452}; EC=2.5.1.18 {ECO:0000256|ARBA:ARBA00012452};	At3g62760	GO:0005737,cytoplasm; GO:0043295,glutathione binding; GO:0004364,glutathione transferase activity; GO:0006749,glutathione metabolic process; GO:0003674,molecular_function; GO:0005488,binding; GO:0033218,amide binding; GO:0042277,peptide binding; GO:0043167,ion binding; GO:0043168,anion binding; GO:0072341,modified amino acid binding; GO:1900750,oligopeptide binding; GO:1901681,sulfur compound bin…	PF02798.20:Glutathione S-transferase, N-terminal domain	--	--	--
TraesCS1A02G078900	TRUE	TRUE	TRUE	FALSE	0	0	0	8.94	9.1	5.77	1.61	1.59	1.44	0	0.17	0.22	0.05	0.2	0.53	5.89	2.23	3.36	7.52	4.08	5.22	0.75	0.65	1.67	1A	61713578	61714898	+	TraesCS1A02G078900	--	K00799 glutathione S-transferase [EC:2.5.1.18] | (RefSeq) probable glutathione S-transferase GSTF1 (A)	ko00480: Glutathione metabolism; ko01100: Metabolic pathways	putative glutathione S-transferase GSTF1 [Triticum urartu]	GSTF1_ORYSJ RecName: Full=Probable glutathione S-transferase GSTF1; EC=2.5.1.18; AltName: Full=GST-I;	A0A446IM72_TRITD RecName: Full=Glutathione transferase {ECO:0000256|ARBA:ARBA00012452}; EC=2.5.1.18 {ECO:0000256|ARBA:ARBA00012452};	At3g62760	GO:0005737,cytoplasm; GO:0043295,glutathione binding; GO:0004364,glutathione transferase activity; GO:0006749,glutathione metabolic process; GO:0003674,molecular_function; GO:0005488,binding; GO:0033218,amide binding; GO:0042277,peptide binding; GO:0043167,ion binding; GO:0043168,anion binding; GO:0072341,modified amino acid binding; GO:1900750,oligopeptide binding; GO:1901681,sulfur compound bin…	PF00043.25:Glutathione S-transferase, C-terminal domain	--	--	--
TraesCS1A02G079600	FALSE	FALSE	TRUE	TRUE	0	0	0	0	0.21	0	0.37	0.09	0.34	1.06	1.85	1.27	0.33	0.09	0.47	0.07	0.15	0.51	0.17	0.16	0.48	1.72	2.54	0.96	1A	62575512	62577222	+	TraesCS1A02G079600	--	--	--	protein ROOT PRIMORDIUM DEFECTIVE 1-like [Aegilops tauschii subsp. tauschii]	WTF9_ARATH RecName: Full=Protein WHAT'S THIS FACTOR 9, mitochondrial {ECO:0000303|PubMed:22060106}; Flags: Precursor;	A0A3B5XWI5_WHEAT RecName: Full=PORR domain-containing protein {ECO:0000259|Pfam:PF11955};	At5g48040	GO:0005739,mitochondrion; GO:0003723,RNA binding; GO:0017004,cytochrome complex assembly; GO:0000373,Group II intron splicing; GO:0006397,mRNA processing; GO:0003674,molecular_function; GO:0003676,nucleic acid binding; GO:0005488,binding; GO:0097159,organic cyclic compound binding; GO:1901363,heterocyclic compound binding; GO:0008150,biological_process; GO:0009987,cellular process; GO:0016043,cel…	PF11955.8:Plant organelle RNA recognition domain	--	--	--
TraesCS1A02G079800	FALSE	TRUE	TRUE	TRUE	5.64	6.65	3.68	6.14	4.4	6.64	1.5	0.8	1.65	0.32	0.73	0.34	6.7	7.19	7.29	2.29	1.85	3.95	0.52	0.39	0.36	1.57	1.16	0.67	1A	62614213	62617255	-	TraesCS1A02G079800	--	--	--	tropomyosin-like [Aegilops tauschii subsp. tauschii]	NEAP3_ARATH RecName: Full=Nuclear envelope-associated protein 3 {ECO:0000303|PubMed:27630107}; Short=AtNEAP3 {ECO:0000303|PubMed:27630107};	A0A446IM49_TRITD SubName: Full=Uncharacterized protein {ECO:0000313|EMBL:VAH01916.1};	At5g26770	GO:0016021,integral component of membrane; GO:0005635,nuclear envelope; GO:0005637,nuclear inner membrane; GO:0005654,nucleoplasm; GO:0043621,protein self-association; GO:0003674,molecular_function; GO:0005488,binding; GO:0005515,protein binding; GO:0005575,cellular_component; GO:0016020,membrane; GO:0031224,intrinsic component of membrane; GO:0110165,cellular anatomical entity; GO:0005622,intrac…	PF06818.15:Fez1	--	--	--
TraesCS1A02G079900	FALSE	TRUE	TRUE	TRUE	24.82	38.5	31.26	26.63	17.92	17.89	1.59	6.18	5.41	0.35	0.73	0	26.02	35.54	42.93	3.27	6.06	6.71	4.44	4.14	2.16	0	0.61	0.17	1A	62794172	62794483	-	TraesCS1A02G079900	Histone H4 [Source:UniProtKB/TrEMBL%3BAcc:A0A077RYQ1]	K11254 histone H4 | (RefSeq) histone H4 (A)	--	MULTISPECIES: hypothetical protein [Bacteria]	H41_WHEAT RecName: Full=Histone H4 variant TH011;	K3YX00_SETIT RecName: Full=Histone H4 {ECO:0000256|RuleBase:RU000528};	At1g07660	GO:0000786,nucleosome; GO:0005634,nucleus; GO:0003677,DNA binding; GO:0046982,protein heterodimerization activity; GO:0006334,nucleosome assembly; GO:0003674,molecular_function; GO:0003676,nucleic acid binding; GO:0005488,binding; GO:0097159,organic cyclic compound binding; GO:1901363,heterocyclic compound binding; GO:0005515,protein binding; GO:0046983,protein dimerization activity; GO:0006323,D…	PF15511.6:Centromere kinetochore component CENP-T histone fold	--	--	--
TraesCS1A02G080000	FALSE	FALSE	FALSE	TRUE	7.4	1.32	1.73	0.5	0	0	0	0	0	0.04	0.07	0	1.52	2.97	3.71	0	0.43	0.35	0	0	0	0	0	0	1A	63004799	63005566	-	TraesCS1A02G080000	--	--	--	Germin-like protein 5-1 [Triticum urartu]	GL52_ORYSJ RecName: Full=Germin-like protein 5-1; Flags: Precursor;	A0A3B5XVK4_WHEAT RecName: Full=Germin-like protein {ECO:0000256|RuleBase:RU366015};	At3g62020	GO:0048046,apoplast; GO:0005618,cell wall; GO:0009506,plasmodesma; GO:0030145,manganese ion binding; GO:0010497,plasmodesmata-mediated intercellular transport; GO:2000280,regulation of root development; GO:0003674,molecular_function; GO:0005488,binding; GO:0043167,ion binding; GO:0043169,cation binding; GO:0046872,metal ion binding; GO:0046914,transition metal ion binding; GO:0006810,transport; G…	PF00190.22:Cupin	--	--	--
TraesCS1A02G080700	FALSE	TRUE	FALSE	FALSE	1.17	0.46	2.31	2.4	1.09	1.84	0.45	0.18	0.24	0.32	0.21	0.28	4.14	2.08	2.97	1.12	0.92	1.84	0.22	0.45	0.39	0.19	0.33	0.29	1A	63741495	63747947	-	TraesCS1A02G080700	Non-specific serine/threonine protein kinase [Source:UniProtKB/TrEMBL%3BAcc:A0A1D5S1L1]	K07198 5'-AMP-activated protein kinase, catalytic alpha subunit [EC:2.7.11.11] | (RefSeq) CBL-interacting protein kinase 17-like (A)	--	CBL-interacting protein kinase 17 [Hordeum vulgare subsp. spontaneum]	CIPKH_ORYSJ RecName: Full=CBL-interacting protein kinase 17; EC=2.7.11.1; AltName: Full=OsCIPK17;	A0A446IM75_TRITD RecName: Full=Non-specific serine/threonine protein kinase {ECO:0000256|ARBA:ARBA00012513}; EC=2.7.11.1 {ECO:0000256|ARBA:ARBA00012513};	At1g48260	GO:0005737,cytoplasm; GO:0005634,nucleus; GO:0005524,ATP binding; GO:0106310,protein serine kinase activity; GO:0004674,protein serine/threonine kinase activity; GO:0106311,protein threonine kinase activity; GO:0035556,intracellular signal transduction; GO:0006468,protein phosphorylation; GO:0000166,nucleotide binding; GO:0003674,molecular_function; GO:0005488,binding; GO:0017076,purine nucleotid…	PF00069.25:Protein kinase domain	--	--	--
TraesCS1A02G081300	TRUE	FALSE	TRUE	FALSE	20.88	19.31	21.1	3.57	1.77	2.6	5.87	2.54	4.58	9.94	6.77	27.05	7.5	16.39	9.96	4.87	4.29	5.65	4.02	3.72	4.42	7.15	11.48	9.16	1A	64593510	64600216	+	TraesCS1A02G081300	--	K05658 ATP-binding cassette, subfamily B (MDR/TAP), member 1 [EC:7.6.2.2] | (RefSeq) ABC transporter B family member 21-like (A)	ko02010: ABC transporters	ABCB1, partial [Triticum polonicum]	AB21B_ARATH RecName: Full=ABC transporter B family member 21; Short=ABC transporter ABCB.21; Short=AtABCB21; AltName: Full=Multidrug resistance protein 17; AltName: Full=P-glycoprotein 21;	A0A3B5XVC0_WHEAT SubName: Full=Uncharacterized protein {ECO:0000313|EnsemblPlants:TraesCS1A02G081300.1};	At2g47000	GO:0005829,cytosol; GO:0016021,integral component of membrane; GO:0005886,plasma membrane; GO:0005774,vacuolar membrane; GO:0005524,ATP binding; GO:0042626,ATPase-coupled transmembrane transporter activity; GO:0010329,auxin efflux transmembrane transporter activity; GO:0010328,auxin influx transmembrane transporter activity; GO:0010315,auxin efflux; GO:0060919,auxin influx; GO:0055085,transmembra…	PF00664.23:ABC transporter transmembrane region	--	--	--
TraesCS1A02G081400	FALSE	TRUE	TRUE	TRUE	2.56	7.04	6.03	2.22	2.18	2.24	7.5	6.35	7.95	18.54	11.4	37.17	6.25	8.07	7.74	3.69	2.01	4.08	9.66	5.05	7.65	28.07	46.14	24.15	1A	64692229	64694087	+	TraesCS1A02G081400	--	K22849 diacylglycerol O-acyltransferase 3, plant [EC:2.3.1.20] | (RefSeq) diacylglycerol O-acyltransferase 3-like (A)	ko00561: Glycerolipid metabolism; ko01100: Metabolic pathways	hypothetical protein TRIUR3_25925 [Triticum urartu]	DGAT3_ARATH RecName: Full=Diacylglycerol O-acyltransferase 3 {ECO:0000305}; Short=AtDGAT3 {ECO:0000303|PubMed:22760209}; EC=2.3.1.20 {ECO:0000269|PubMed:30467384, ECO:0000305|PubMed:22760209};	M7YZE6_TRIUA SubName: Full=Uncharacterized protein {ECO:0000313|EMBL:EMS52546.1, ECO:0000313|EnsemblPlants:TRIUR3_25925-P1};	At1g48300	GO:0005829,cytosol; GO:0051537,2 iron, 2 sulfur cluster binding; GO:0004144,diacylglycerol O-acyltransferase activity; GO:0046872,metal ion binding; GO:0006071,glycerol metabolic process; GO:0019432,triglyceride biosynthetic process; GO:0003674,molecular_function; GO:0005488,binding; GO:0051536,iron-sulfur cluster binding; GO:0051540,metal cluster binding; GO:0003824,catalytic activity; GO:000837…	PF14821.6:Threonine synthase N terminus	--	--	--
TraesCS1A02G081600	TRUE	FALSE	FALSE	TRUE	21.47	16.71	14.38	0.63	0.11	0.49	0.07	0	0.17	0	0	0	10.86	14.79	11.69	0.52	0.47	1.85	0	0.31	0.04	0	0.13	0.07	1A	64835537	64837007	-	TraesCS1A02G081600	--	--	--	uncharacterized protein LOC109777429 [Aegilops tauschii subsp. tauschii]	--	A0A3B5XVL8_WHEAT SubName: Full=Uncharacterized protein {ECO:0000313|EnsemblPlants:TraesCS1A02G081600.1.cds1};	--	GO:0016021,integral component of membrane; GO:0005575,cellular_component; GO:0016020,membrane; GO:0031224,intrinsic component of membrane; GO:0110165,cellular anatomical entity	--	--	--	--
TraesCS1A02G081700	TRUE	FALSE	FALSE	TRUE	10.51	12.21	8.24	0.15	0	0.44	0.04	0.02	0	0	0	0	5.11	8.3	7.36	0	0.23	0.23	0	0.22	0.02	0	0	0	1A	64838564	64839988	-	TraesCS1A02G081700	--	--	--	hypothetical protein TRIUR3_08373 [Triticum urartu]	--	A0A446IML1_TRITD SubName: Full=Uncharacterized protein {ECO:0000313|EMBL:VAH01993.1};	--	GO:0016021,integral component of membrane; GO:0005575,cellular_component; GO:0016020,membrane; GO:0031224,intrinsic component of membrane; GO:0110165,cellular anatomical entity	--	--	--	--
TraesCS1A02G081900	TRUE	FALSE	FALSE	TRUE	19.47	12.33	18.08	0	0	0	0	0	0	0	0	0	8.29	16.5	13.52	0.33	0.42	0.07	0	0	0	0	0.06	0	1A	64897127	64897525	+	TraesCS1A02G081900	--	--	--	predicted protein [Hordeum vulgare subsp. vulgare]	--	A0A3B5XVB4_WHEAT SubName: Full=Uncharacterized protein {ECO:0000313|EnsemblPlants:TraesCS1A02G081900.1.cds1};	--	GO:0016021,integral component of membrane; GO:0005575,cellular_component; GO:0016020,membrane; GO:0031224,intrinsic component of membrane; GO:0110165,cellular anatomical entity	--	--	--	--
TraesCS1A02G082000	FALSE	FALSE	TRUE	TRUE	3.16	0.67	2.21	3.25	1.44	3.96	2.76	3.8	2.94	6.49	8.39	16.41	2.52	1.53	2.47	2.91	2.26	2.21	1.12	1.63	1.74	13.18	11.87	10.49	1A	65261477	65265780	+	TraesCS1A02G082000	--	K08245 phytepsin [EC:3.4.23.40] | (RefSeq) aspartic proteinase (A)	--	Aspartic proteinase [Triticum urartu]	ASPRX_ORYSJ RecName: Full=Aspartic proteinase; EC=3.4.23.-; Flags: Precursor;	A0A3B5XVJ2_WHEAT SubName: Full=Uncharacterized protein {ECO:0000313|EnsemblPlants:TraesCS1A02G082000.1};	At1g11910	GO:0005773,vacuole; GO:0004190,aspartic-type endopeptidase activity; GO:0006629,lipid metabolic process; GO:0003674,molecular_function; GO:0003824,catalytic activity; GO:0004175,endopeptidase activity; GO:0008233,peptidase activity; GO:0016787,hydrolase activity; GO:0070001,aspartic-type peptidase activity; GO:0140096,catalytic activity, acting on a protein; GO:0008150,biological_process; GO:0008…	PF00026.23:Eukaryotic aspartyl protease	--	--	--
TraesCS1A02G082200	TRUE	TRUE	FALSE	TRUE	0.34	0	1.46	10.83	7.91	11.54	25.36	24.68	25	24.12	24.8	27.19	5.59	3.29	3.63	4.93	3.54	2.21	14.74	24.09	22.12	35.43	21.56	26.13	1A	65391963	65393451	-	TraesCS1A02G082200	--	K19222 1,4-dihydroxy-2-naphthoyl-CoA hydrolase [EC:3.1.2.28] | (RefSeq) 1,4-dihydroxy-2-naphthoyl-CoA thioesterase 1-like (A)	ko00130: Ubiquinone and other terpenoid-quinone biosynthesis; ko01100: Metabolic pathways; ko01110: Biosynthesis of secondary metabolites; ko01240: Biosynthesis of cofactors	1,4-dihydroxy-2-naphthoyl-CoA thioesterase 1-like [Aegilops tauschii subsp. tauschii]	DNAT1_ARATH RecName: Full=1,4-dihydroxy-2-naphthoyl-CoA thioesterase 1 {ECO:0000303|PubMed:22372525}; Short=AtDHNAT1 {ECO:0000303|PubMed:22372525}; Short=DHNA-CoA thioesterase 1 {ECO:0000303|PubMed:22372525}; EC=3.1.2.- {ECO:0000305};	A0A452XXI5_AEGTS RecName: Full=4HBT domain-containing protein {ECO:0000259|Pfam:PF03061};	At1g48320	GO:0005777,peroxisome; GO:0061522,1,4-dihydroxy-2-naphthoyl-CoA thioesterase activity; GO:0042372,phylloquinone biosynthetic process; GO:0051289,protein homotetramerization; GO:0003674,molecular_function; GO:0003824,catalytic activity; GO:0016289,CoA hydrolase activity; GO:0016787,hydrolase activity; GO:0016788,hydrolase activity, acting on ester bonds; GO:0016790,thiolester hydrolase activity; G…	PF03061.22:Thioesterase superfamily	--	--	--
TraesCS1A02G082500	TRUE	FALSE	FALSE	FALSE	6.66	18.93	26.19	24.97	19.41	42.24	15.38	45.12	28.62	13.6	18.67	21.76	90.65	59.55	69.67	16.47	14.22	23.84	55.3	19.22	110.95	24.39	12.49	24.45	1A	65758591	65759654	-	TraesCS1A02G082500	--	--	--	PREDICTED: hydrophobic protein LTI6B [Brachypodium distachyon]	LTI6B_ORYSI RecName: Full=Hydrophobic protein LTI6B; AltName: Full=Low temperature-induced protein 6B;	A0A287ERT9_HORVV SubName: Full=Uncharacterized protein {ECO:0000313|EnsemblPlants:HORVU1Hr1G017700.2};	At3g05880	GO:0016021,integral component of membrane; GO:0005575,cellular_component; GO:0016020,membrane; GO:0031224,intrinsic component of membrane; GO:0110165,cellular anatomical entity	PF01679.17:Proteolipid membrane potential modulator	--	--	--
TraesCS1A02G082600	TRUE	FALSE	FALSE	FALSE	4.65	12.85	12.27	11.78	14.58	11.75	9.7	8.95	8.29	8.62	9.58	9.39	15.23	12.09	12.83	10.3	7.12	9.37	5.09	7.17	7.84	8.15	9.12	11.14	1A	65790413	65795583	-	TraesCS1A02G082600	--	K11648 SWI/SNF-related matrix-associated actin-dependent regulator of chromatin subfamily B member 1 | (RefSeq) chromatin structure-remodeling complex protein BSH-like (A)	ko03250: Viral life cycle - HIV-1	Chromatin structure-remodeling complex protein BSH [Triticum urartu]	BSH_ARATH RecName: Full=Chromatin structure-remodeling complex protein BSH; Short=AtBSH; AltName: Full=Protein BUSHY; AltName: Full=SNF5 homolog;	A0A452XXJ9_AEGTS SubName: Full=Uncharacterized protein {ECO:0000313|EnsemblPlants:AET1Gv20203700.13};	At3g17590	GO:0000228,nuclear chromosome; GO:0005634,nucleus; GO:0003712,transcription coregulator activity; GO:0007049,cell cycle; GO:0006338,chromatin remodeling; GO:0006357,regulation of transcription by RNA polymerase II; GO:0003674,molecular_function; GO:0098772,molecular function regulator; GO:0140110,transcription regulator activity; GO:0008150,biological_process; GO:0009987,cellular process; GO:0006…	PF04855.12:SNF5 / SMARCB1 / INI1	--	--	--
TraesCS1A02G082700	FALSE	TRUE	TRUE	FALSE	0	0.7	0.7	0.06	0.27	0	5.88	2.19	5.21	1.4	1.87	1.11	1.14	1.07	0.78	0.24	0	0.21	0.74	7.6	4.2	2.09	0.82	1.24	1A	65798876	65800185	-	TraesCS1A02G082700	Auxin-responsive protein [Source:UniProtKB/TrEMBL%3BAcc:A0A1D5S4S1]	K14484 auxin-responsive protein IAA | (RefSeq) auxin-responsive protein IAA4-like (A)	ko04075: Plant hormone signal transduction	auxin-responsive protein IAA8-like [Aegilops tauschii subsp. tauschii]	IAA4_ORYSI RecName: Full=Auxin-responsive protein IAA4; AltName: Full=Indoleacetic acid-induced protein 4;	A0A446IMF6_TRITD RecName: Full=Auxin-responsive protein {ECO:0000256|RuleBase:RU004549};	At3g17600	GO:0005634,nucleus; GO:0009734,auxin-activated signaling pathway; GO:0006355,regulation of transcription, DNA-templated; GO:0007154,cell communication; GO:0007165,signal transduction; GO:0008150,biological_process; GO:0009719,response to endogenous stimulus; GO:0009725,response to hormone; GO:0009733,response to auxin; GO:0009755,hormone-mediated signaling pathway; GO:0009987,cellular process; GO…	PF02309.16:AUX/IAA family	AUX/IAA	TR	AUX/IAA
TraesCS1A02G083000	TRUE	FALSE	FALSE	FALSE	4.4	13.81	6.77	1.16	0.56	0.66	0.31	0.64	0.51	2.06	2.69	0.14	5.26	6.22	4.7	0.27	0.23	0.67	1.13	0.17	0.85	2.96	8.44	1.95	1A	66174940	66177799	+	TraesCS1A02G083000	Helix-loop-helix DNA-binding domain containing protein [Source: Projected from Oryza sativa (Os05g0139100)]	K12126 phytochrome-interacting factor 3 | (RefSeq) transcription factor APG-like isoform X1 (A)	ko04075: Plant hormone signal transduction; ko04712: Circadian rhythm - plant	predicted protein [Hordeum vulgare subsp. vulgare]	PIL15_ORYSJ RecName: Full=Transcription factor PHYTOCHROME INTERACTING FACTOR-LIKE 15 {ECO:0000303|PubMed:17485859}; Short=OsPIL15 {ECO:0000303|PubMed:17485859}; Short=PIF-like protein 15 {ECO:0000305}; AltName: Full=Basic helix-loop-helix protein 105 {ECO:0000303|PubMed:16896230}; Short=OsbHLH105 {ECO:0000303|PubMed:16896230};	A0A446IMH6_TRITD RecName: Full=BHLH domain-containing protein {ECO:0000259|PROSITE:PS50888};	At1g09530	GO:0005634,nucleus; GO:0003677,DNA binding; GO:0003700,DNA-binding transcription factor activity; GO:0046983,protein dimerization activity; GO:0090229,negative regulation of red or far-red light signaling pathway; GO:0006355,regulation of transcription, DNA-templated; GO:0003674,molecular_function; GO:0003676,nucleic acid binding; GO:0005488,binding; GO:0097159,organic cyclic compound binding; GO…	PF00010.26:Helix-loop-helix DNA-binding domain	bHLH	TF	bHLH
TraesCS1A02G083400	FALSE	FALSE	TRUE	TRUE	39.47	44.29	35.28	31.43	27.94	30.15	17.08	19.98	19.07	57.89	57.09	38.94	36.33	39.95	43.07	24.82	24.41	23.75	13.7	10.25	13.02	57.15	42.54	46.09	1A	67683225	67687269	+	TraesCS1A02G083400	Y14 [Source:Projected from Arabidopsis thaliana (AT1G51510) UniProtKB/TrEMBL%3BAcc:A0A178WGD6]	K12876 RNA-binding protein 8A | (RefSeq) RNA-binding protein Y14A-like (A)	ko03013: Nucleocytoplasmic transport; ko03015: mRNA surveillance pathway; ko03040: Spliceosome	mRNA transport factor [Triticum aestivum]	Y14A_ORYSJ RecName: Full=RNA-binding protein Y14A {ECO:0000305}; Short=OsY14a {ECO:0000303|PubMed:24416299}; AltName: Full=RNA-binding protein 8A {ECO:0000305};	A0A446IMI9_TRITD RecName: Full=RRM domain-containing protein {ECO:0000259|PROSITE:PS50102};	At1g51510	GO:0005737,cytoplasm; GO:0035145,exon-exon junction complex; GO:0016604,nuclear body; GO:0005730,nucleolus; GO:0003729,mRNA binding; GO:0006397,mRNA processing; GO:0051028,mRNA transport; GO:0000184,nuclear-transcribed mRNA catabolic process, nonsense-mediated decay; GO:0010628,positive regulation of gene expression; GO:0006417,regulation of translation; GO:0008380,RNA splicing; GO:0003674,molecu…	PF00076.22:RNA recognition motif. (a.k.a. RRM, RBD, or RNP domain)	--	--	--
TraesCS1A02G083500	FALSE	FALSE	TRUE	FALSE	1.05	1.9	3.8	4.85	2.52	3.27	4.65	4.43	4.21	2.04	2.53	0.96	0.08	0	0	0	0	0	0	0.02	0	0	1.35	2.12	1A	67689154	67698715	-	TraesCS1A02G083500	--	--	--	uncharacterized protein LOC109774413 isoform X1 [Aegilops tauschii subsp. tauschii]	--	A0A446IMP3_TRITD RecName: Full=Agenet domain-containing protein {ECO:0000259|SMART:SM00743};	At5g42670	--	PF05641.12:Agenet domain	--	--	--
TraesCS1A02G083800	TRUE	TRUE	TRUE	TRUE	0	0	0	494.43	367.92	676.32	1068.92	1777.94	1273.5	623.15	553.14	472.17	0.84	1.57	0.37	496.81	158.23	343.09	1320.27	1065.63	1383.67	1381.63	1230.95	929.36	1A	68373656	68375317	-	TraesCS1A02G083800	--	K00059 3-oxoacyl-[acyl-carrier protein] reductase [EC:1.1.1.100] | (RefSeq) short chain dehydrogenase mdpC-like (A)	ko00061: Fatty acid biosynthesis; ko00780: Biotin metabolism; ko01100: Metabolic pathways; ko01110: Biosynthesis of secondary metabolites; ko01212: Fatty acid metabolism; ko01240: Biosynthesis of cofactors	predicted protein [Hordeum vulgare subsp. vulgare]	GRDH_ORYSJ RecName: Full=Glucose and ribitol dehydrogenase homolog; EC=1.1.1.-;	A0A3B5XVL2_WHEAT SubName: Full=Uncharacterized protein {ECO:0000313|EnsemblPlants:TraesCS1A02G083800.1};	At1g54870	GO:0016491,oxidoreductase activity; GO:0003674,molecular_function; GO:0003824,catalytic activity	PF13561.6:Enoyl-(Acyl carrier protein) reductase	--	--	--
TraesCS1A02G084100	FALSE	FALSE	FALSE	TRUE	4.57	9.49	7.08	3.52	5.29	6.97	5.56	3.38	5.69	11.33	9.41	6.13	6.27	4.96	7.8	5.23	6.05	6.21	7.81	2.56	3.36	7.72	8.42	7.02	1A	69188851	69193336	-	TraesCS1A02G084100	--	--	--	uncharacterized protein LOC109774409 [Aegilops tauschii subsp. tauschii]	--	A0A446IMH4_TRITD RecName: Full=SpoU_methylase domain-containing protein {ECO:0000259|Pfam:PF00588};	At4g15520	GO:0003723,RNA binding; GO:0008173,RNA methyltransferase activity; GO:0006396,RNA processing; GO:0003674,molecular_function; GO:0003676,nucleic acid binding; GO:0005488,binding; GO:0097159,organic cyclic compound binding; GO:1901363,heterocyclic compound binding; GO:0003824,catalytic activity; GO:0008168,methyltransferase activity; GO:0016740,transferase activity; GO:0016741,transferase activity,…	PF00588.19:SpoU rRNA Methylase family	--	--	--
TraesCS1A02G084200	TRUE	FALSE	FALSE	TRUE	1.41	0.4	5.14	9.41	9.06	8.48	6.42	3.6	4.94	4.51	4.6	6.18	2.56	2.57	1.64	8.06	7.54	7.7	7.36	4.99	3.92	4.39	8.82	5.32	1A	69390436	69394941	-	TraesCS1A02G084200	--	--	--	putative E3 ubiquitin-protein ligase RF298 [Aegilops tauschii subsp. tauschii]	RF4_ARATH RecName: Full=Putative E3 ubiquitin-protein ligase RF4; EC=2.3.2.27; AltName: Full=RING finger protein 4; AltName: Full=RING-type E3 ubiquitin transferase RF4 {ECO:0000305};	A0A446IMG4_TRITD RecName: Full=RING-type domain-containing protein {ECO:0000259|PROSITE:PS50089};	At1g03370_1	GO:0046872,metal ion binding; GO:0016740,transferase activity; GO:0016567,protein ubiquitination; GO:0003674,molecular_function; GO:0005488,binding; GO:0043167,ion binding; GO:0043169,cation binding; GO:0003824,catalytic activity; GO:0006464,cellular protein modification process; GO:0006807,nitrogen compound metabolic process; GO:0008150,biological_process; GO:0008152,metabolic process; GO:000998…	PF13920.6:Zinc finger, C3HC4 type (RING finger)	--	--	--
TraesCS1A02G084500	FALSE	TRUE	FALSE	TRUE	2.63	1.64	4.29	2.28	0.96	1.78	0.2	0.31	0.11	0.15	0.2	0.23	12.94	12.36	8.27	1.49	1.95	2.24	0.29	2.6	0.77	0.05	0.26	0.32	1A	70695360	70705174	+	TraesCS1A02G084500	--	--	--	phosphoglycerate mutase-like protein AT74H [Aegilops tauschii subsp. tauschii]	AT74_ARATH RecName: Full=Phosphoglycerate mutase-like protein AT74 {ECO:0000305}; Short=At-74 {ECO:0000303|PubMed:15737980};	A0A446IMJ9_TRITD SubName: Full=Uncharacterized protein {ECO:0000313|EMBL:VAH02037.1};	At3g05170	GO:0016791,phosphatase activity; GO:0005975,carbohydrate metabolic process; GO:0003674,molecular_function; GO:0003824,catalytic activity; GO:0016787,hydrolase activity; GO:0016788,hydrolase activity, acting on ester bonds; GO:0042578,phosphoric ester hydrolase activity; GO:0008150,biological_process; GO:0008152,metabolic process; GO:0044238,primary metabolic process; GO:0071704,organic substance …	PF00300.22:Histidine phosphatase superfamily (branch 1)	--	--	--
TraesCS1A02G085000	FALSE	FALSE	TRUE	FALSE	1.79	2.27	2.38	1.84	1.87	2.23	3.81	3.82	3.33	1.62	1.35	0.84	1.75	1.2	1.49	1.3	0.91	1.57	4.85	1.56	1.53	2	3.51	1.09	1A	71087176	71095753	-	TraesCS1A02G085000	Replication protein A subunit [Source:UniProtKB/TrEMBL%3BAcc:A0A341NJL4]	K07466 replication factor A1 | (RefSeq) replication protein A 70 kDa DNA-binding subunit C-like (A)	ko03030: DNA replication; ko03420: Nucleotide excision repair; ko03430: Mismatch repair; ko03440: Homologous recombination	replication protein A 70 kDa DNA-binding subunit C-like [Aegilops tauschii subsp. tauschii]	RFA1C_ORYSJ RecName: Full=Replication protein A 70 kDa DNA-binding subunit C; Short=OsRPA70c; AltName: Full=Replication factor A protein 1C; AltName: Full=Replication protein A 1C;	A0A446IML4_TRITD RecName: Full=Replication protein A subunit {ECO:0000256|RuleBase:RU364130};	At4g19130	GO:0005662,DNA replication factor A complex; GO:0003684,damaged DNA binding; GO:0043047,single-stranded telomeric DNA binding; GO:0008270,zinc ion binding; GO:0006268,DNA unwinding involved in DNA replication; GO:0000724,double-strand break repair via homologous recombination; GO:0051321,meiotic cell cycle; GO:0006289,nucleotide-excision repair; GO:0007004,telomere maintenance via telomerase; GO:…	PF08646.10:Replication factor-A C terminal domain	--	--	--
TraesCS1A02G085400	FALSE	FALSE	FALSE	TRUE	1.72	4.16	2.14	0	0	1.61	0	0	0	0	0.04	0	0.38	0	0.41	0	0	0	0	0	0	0	0	0	1A	71548289	71548949	-	TraesCS1A02G085400	--	--	--	predicted protein [Hordeum vulgare subsp. vulgare]	--	A0A3B5XWP1_WHEAT SubName: Full=Uncharacterized protein {ECO:0000313|EnsemblPlants:TraesCS1A02G085400.2.cds1};	--	--	--	--	--	--
TraesCS1A02G085500	FALSE	TRUE	FALSE	TRUE	3.46	2.09	0.47	2.83	2.25	0.86	0.12	0.08	0.06	0	0	0	2.92	2.25	1.83	1.79	1.9	1.6	1.15	0.09	0	0	0	0	1A	71558243	71561228	-	TraesCS1A02G085500	--	--	--	uncharacterized protein LOC109733070 [Aegilops tauschii subsp. tauschii]	--	A0A3B5XVG7_WHEAT RecName: Full=N-acetyltransferase domain-containing protein {ECO:0000259|PROSITE:PS51186};	--	GO:0009507,chloroplast; GO:0008080,N-acetyltransferase activity; GO:0003674,molecular_function; GO:0003824,catalytic activity; GO:0016407,acetyltransferase activity; GO:0016410,N-acyltransferase activity; GO:0016740,transferase activity; GO:0016746,transferase activity, transferring acyl groups; GO:0016747,transferase activity, transferring acyl groups other than amino-acyl groups; GO:0005575,cel…	PF00583.25:Acetyltransferase (GNAT) family	GNAT	TR	GNAT
TraesCS1A02G085600	TRUE	TRUE	FALSE	FALSE	13.29	11.79	17.02	49.57	52.59	43.74	8.04	26.73	12.56	7.05	7.66	7.93	24.05	18.96	24.36	41.63	97.55	63.92	17.9	14.96	26.97	8.8	8.72	9.82	1A	71689760	71695155	+	TraesCS1A02G085600	--	K00814 alanine transaminase [EC:2.6.1.2] | (RefSeq) alanine aminotransferase 2-like (A)	ko00220: Arginine biosynthesis; ko00250: Alanine, aspartate and glutamate metabolism; ko00710: Carbon fixation in photosynthetic organisms; ko01100: Metabolic pathways; ko01200: Carbon metabolism; ko01210: 2-Oxocarboxylic acid metabolism; ko01230: Biosynthesis of amino acids	alanine aminotransferase 2 isoform X2 [Aegilops tauschii subsp. tauschii]	ALA2_HORVU RecName: Full=Alanine aminotransferase 2; Short=ALAAT-2; EC=2.6.1.2; AltName: Full=Glutamate pyruvate transaminase 2; Short=GPT; AltName: Full=Glutamic--alanine transaminase 2; AltName: Full=Glutamic--pyruvic transaminase 2;	A0A446IMJ6_TRITD RecName: Full=Aminotran_1_2 domain-containing protein {ECO:0000259|Pfam:PF00155};	At1g72330	GO:0004021,L-alanine:2-oxoglutarate aminotransferase activity; GO:0030170,pyridoxal phosphate binding; GO:0009058,biosynthetic process; GO:0042853,L-alanine catabolic process; GO:0003674,molecular_function; GO:0003824,catalytic activity; GO:0008483,transaminase activity; GO:0016740,transferase activity; GO:0016769,transferase activity, transferring nitrogenous groups; GO:0047635,alanine-oxo-acid …	PF00155.21:Aminotransferase class I and II	--	--	--
TraesCS1A02G085800	FALSE	FALSE	FALSE	TRUE	0	0.9	1.52	3.24	2.92	2.54	2.06	1.48	2.68	5.83	4.33	1.74	0.16	0.03	0.22	2.55	2	2.12	2.23	2.72	2.16	10.27	11.89	5.98	1A	71784546	71785643	+	TraesCS1A02G085800	--	K13229 2,4-dihydroxy-1,4-benzoxazin-3-one-glucoside dioxygenase [EC:1.14.11.59] | (RefSeq) DIBOA-glucoside dioxygenase BX6 (A)	ko00402: Benzoxazinoid biosynthesis; ko01110: Biosynthesis of secondary metabolites	DIBOA-glucoside dioxygenase BX6-like [Aegilops tauschii subsp. tauschii]	BX6_MAIZE RecName: Full=DIBOA-glucoside dioxygenase BX6; EC=1.14.11.59 {ECO:0000269|PubMed:18192444}; AltName: Full=2,4-dihydroxy-1,4-benzoxazin-3-one-glucoside dioxygenase; AltName: Full=2-oxoglutarate-dependent dioxygenase BX6; AltName: Full=Protein BENZOXAZINONE SYNTHESIS 6;	A0A446IMJ8_TRITD RecName: Full=Fe2OG dioxygenase domain-containing protein {ECO:0000259|PROSITE:PS51471};	At1g06650	GO:0005737,cytoplasm; GO:0016706,2-oxoglutarate-dependent dioxygenase activity; GO:0102717,DIBOA-glucoside oxygenase activity; GO:0046872,metal ion binding; GO:0003674,molecular_function; GO:0003824,catalytic activity; GO:0016491,oxidoreductase activity; GO:0016705,oxidoreductase activity, acting on paired donors, with incorporation or reduction of molecular oxygen; GO:0051213,dioxygenase activit…	PF03171.20:2OG-Fe(II) oxygenase superfamily	--	--	--
TraesCS1A02G086100	TRUE	TRUE	TRUE	FALSE	0.87	0	0.58	30.7	29.13	36.24	3.27	3.35	2.88	0.46	0.35	0.49	0.24	0.27	0.59	19.68	18.76	25.21	3.78	3.59	1.66	1.1	0.55	0.55	1A	72782626	72785888	-	TraesCS1A02G086100	Carboxypeptidase [Source:UniProtKB/TrEMBL%3BAcc:A0A1D5S4B1]	K16297 serine carboxypeptidase-like clade II [EC:3.4.16.-] | (RefSeq) serine carboxypeptidase 2-like (A)	--	serine carboxypeptidase 2 [Aegilops tauschii subsp. tauschii]	CBP2_WHEAT RecName: Full=Serine carboxypeptidase 2; EC=3.4.16.6; AltName: Full=CPDW-II; Short=CP-WII; AltName: Full=Carboxypeptidase D; AltName: Full=Serine carboxypeptidase II; Contains: RecName: Full=Serine carboxypeptidase 2 chain A; AltName: Full=Serine carboxypeptidase II chain A; Contains: RecName: Full=Serine carboxypeptidase 2 chain B; AltName: Full=Serine carboxypeptidase II chain B; Fla…	A0A446IMN7_TRITD RecName: Full=Carboxypeptidase {ECO:0000256|RuleBase:RU361156}; EC=3.4.16.- {ECO:0000256|RuleBase:RU361156};	At3g07990	GO:0005773,vacuole; GO:0004185,serine-type carboxypeptidase activity; GO:0003674,molecular_function; GO:0003824,catalytic activity; GO:0004180,carboxypeptidase activity; GO:0008233,peptidase activity; GO:0008236,serine-type peptidase activity; GO:0008238,exopeptidase activity; GO:0016787,hydrolase activity; GO:0017171,serine hydrolase activity; GO:0070008,serine-type exopeptidase activity; GO:014…	PF00450.22:Serine carboxypeptidase	--	--	--
TraesCS1A02G086200	TRUE	FALSE	FALSE	TRUE	5.2	1.92	3.82	6.86	6.82	7.71	6.01	7.79	5.55	4.28	6.98	8.33	2.62	2.78	3.83	3.48	2.78	3.4	4.91	5.13	4.67	6.28	6	6.3	1A	72785992	72791062	-	TraesCS1A02G086200	--	K06634 cyclin H | (RefSeq) uncharacterized protein LOC104414823 isoform X1 (A)	ko03022: Basal transcription factors; ko03420: Nucleotide excision repair	uncharacterized protein LOC109746720 [Aegilops tauschii subsp. tauschii]	--	A0A446IMK4_TRITD SubName: Full=Uncharacterized protein {ECO:0000313|EMBL:VAH02075.1};	At1g03340	--	--	--	--	--
TraesCS1A02G086500	FALSE	FALSE	TRUE	FALSE	12.1	13.63	15.42	17.31	12.63	16.99	18.09	8.41	14.66	3.72	5.9	3.72	13.55	13.16	13.46	12.74	6.65	11.11	6.34	10.88	12.38	6.11	7.03	4.37	1A	73295476	73300550	+	TraesCS1A02G086500	Mitogen-activated protein kinase [Source:UniProtKB/TrEMBL%3BAcc:W4ZYA7]	K04371 mitogen-activated protein kinase 1/3 [EC:2.7.11.24] | (RefSeq) mitogen-activated protein kinase 14-like (A)	--	mitogen-activated protein kinase 2 [Triticum aestivum]	MPK14_ORYSJ RecName: Full=Mitogen-activated protein kinase 14; Short=MAP kinase 14; EC=2.7.11.24;	A0A446IML3_TRITD RecName: Full=Mitogen-activated protein kinase {ECO:0000256|ARBA:ARBA00012411}; EC=2.7.11.24 {ECO:0000256|ARBA:ARBA00012411};	At5g19010	GO:0005737,cytoplasm; GO:0005634,nucleus; GO:0005524,ATP binding; GO:0004707,MAP kinase activity; GO:0106310,protein serine kinase activity; GO:0004674,protein serine/threonine kinase activity; GO:0106311,protein threonine kinase activity; GO:0035556,intracellular signal transduction; GO:0000166,nucleotide binding; GO:0003674,molecular_function; GO:0005488,binding; GO:0017076,purine nucleotide bi…	PF00069.25:Protein kinase domain	--	--	--
TraesCS1A02G086600	FALSE	FALSE	TRUE	TRUE	5.37	13.21	16.06	11.23	8.03	8.07	10.72	17.67	12.91	55.82	48.46	29.37	13.19	9.47	11.84	5.95	4.7	6.34	16.68	6.09	9.06	64.94	66.14	40.42	1A	73302087	73306610	+	TraesCS1A02G086600	Ribosome biogenesis protein NOP53 [Source:UniProtKB/TrEMBL%3BAcc:A0A341NH08]	K14840 nucleolar protein 53 | (RefSeq) ribosome biogenesis protein NOP53 (A)	--	hypothetical protein TRIUR3_00872 [Triticum urartu]	NOP53_ARATH RecName: Full=Ribosome biogenesis protein NOP53 {ECO:0000305};	A0A446IMM7_TRITD RecName: Full=Ribosome biogenesis protein NOP53 {ECO:0000256|ARBA:ARBA00018339, ECO:0000256|PIRNR:PIRNR017302};	At2g40430	GO:0005730,nucleolus; GO:0005654,nucleoplasm; GO:0008097,5S rRNA binding; GO:0000027,ribosomal large subunit assembly; GO:0006364,rRNA processing; GO:0003674,molecular_function; GO:0003676,nucleic acid binding; GO:0003723,RNA binding; GO:0005488,binding; GO:0019843,rRNA binding; GO:0097159,organic cyclic compound binding; GO:1901363,heterocyclic compound binding; GO:0006996,organelle organization…	PF07767.11:Nop53 (60S ribosomal biogenesis)	--	--	--
TraesCS1A02G086800	FALSE	TRUE	FALSE	TRUE	4.14	8.06	2.94	5.68	5.75	5.69	13.2	11.47	11.06	8.64	8.56	11.23	5.6	4.51	5.9	5.24	3.44	5.18	5.38	6.5	8.59	7.92	11.61	8.49	1A	73312930	73322282	-	TraesCS1A02G086800	--	K11801 DDB1- and CUL4-associated factor 11 | (RefSeq) LEC14B homolog (A)	--	LEC14B homolog [Aegilops tauschii subsp. tauschii]	LE14B_PRUAR RecName: Full=LEC14B homolog;	A0A446IMN5_TRITD RecName: Full=WD_REPEATS_REGION domain-containing protein {ECO:0000259|PROSITE:PS50294};	At4g03020	--	PF00400.32:WD domain, G-beta repeat	--	--	--
TraesCS1A02G086900	TRUE	TRUE	FALSE	FALSE	4.29	6.07	6.22	2.12	1.15	0.94	3.82	2.12	3.12	1.8	2.23	1.38	4.35	5.19	5.22	2.01	0.74	1.9	1.91	3.08	2.36	1.84	3.37	1.69	1A	73322508	73330054	+	TraesCS1A02G086900	--	K25162 membrane-bound O-acyltransferase GUP1_2 | (RefSeq) membrane-bound O-acyltransferase gup1-like (A)	--	putative membrane-bound O-acyltransferase C24H6.01c [Aegilops tauschii subsp. tauschii]	--	A0A446IMP4_TRITD SubName: Full=Uncharacterized protein {ECO:0000313|EMBL:VAH02106.1};	At1g57600	GO:0016021,integral component of membrane; GO:0005575,cellular_component; GO:0016020,membrane; GO:0031224,intrinsic component of membrane; GO:0110165,cellular anatomical entity	PF03062.19:MBOAT, membrane-bound O-acyltransferase family	--	--	--
TraesCS1A02G087400	FALSE	FALSE	TRUE	TRUE	0	0	0	0	0	0	0.19	0.63	0.42	1.3	1.9	3.77	0.06	0.13	0	0.14	0	0.04	0	0	0.44	4.58	0.68	2.37	1A	74271561	74274802	-	TraesCS1A02G087400	--	K21842 protein EFR3 | (RefSeq) uncharacterized protein LOC101758656 (A)	--	uncharacterized protein LOC109738195 [Aegilops tauschii subsp. tauschii]	--	A0A3B5XVQ0_WHEAT SubName: Full=Uncharacterized protein {ECO:0000313|EnsemblPlants:TraesCS1A02G087400.1};	--	--	PF12274.8:Protein of unknown function (DUF3615)	--	--	--
TraesCS1A02G087500	TRUE	TRUE	FALSE	FALSE	0.48	0	0.08	1.34	1.78	1.31	0.54	0.08	0.38	0.29	0.43	0.44	1.53	1.33	0.86	1.03	1.26	1.15	0.65	0.51	0.37	0.84	0.68	0.84	1A	74431375	74444306	-	TraesCS1A02G087500	Alpha-mannosidase [Source:UniProtKB/TrEMBL%3BAcc:A0A341NJP7]	K01191 alpha-mannosidase [EC:3.2.1.24] | (RefSeq) alpha-mannosidase-like (A)	ko00511: Other glycan degradation	Lysosomal alpha-mannosidase [Triticum urartu]	MANA_CANEN RecName: Full=Alpha-mannosidase {ECO:0000303|PubMed:4973951}; Short=JBM {ECO:0000303|PubMed:24295789}; Short=Jbalpha-man {ECO:0000303|PubMed:21924285}; EC=3.2.1.24 {ECO:0000269|PubMed:1156387, ECO:0000269|PubMed:12325362, ECO:0000269|PubMed:4973951, ECO:0000269|PubMed:5145}; Contains: RecName: Full=Alpha-mannosidase, heavy subunit {ECO:0000303|PubMed:24221485}; Contains: RecName: Full=…	A0A3B5XWR6_WHEAT RecName: Full=Alpha-mannosidase {ECO:0000256|ARBA:ARBA00012752, ECO:0000256|RuleBase:RU361199}; EC=3.2.1.- {ECO:0000256|RuleBase:RU361199};	At5g66150	GO:0000326,protein storage vacuole; GO:0004559,alpha-mannosidase activity; GO:0030246,carbohydrate binding; GO:0046872,metal ion binding; GO:0006013,mannose metabolic process; GO:0003674,molecular_function; GO:0003824,catalytic activity; GO:0004553,hydrolase activity, hydrolyzing O-glycosyl compounds; GO:0015923,mannosidase activity; GO:0016787,hydrolase activity; GO:0016798,hydrolase activity, a…	PF01074.22:Glycosyl hydrolases family 38 N-terminal domain	--	--	--
TraesCS1A02G087700	TRUE	FALSE	FALSE	TRUE	0	0.87	0.27	10.3	10.73	10.41	16.21	8	15.49	5.54	4.9	15.59	2.15	2.29	1.18	21.29	11.83	13.09	17.98	25.73	20	3.95	1.79	6.05	1A	75255288	75258970	-	TraesCS1A02G087700	--	--	--	zinc-finger homeodomain protein 9-like [Aegilops tauschii subsp. tauschii]	ZHD9_ORYSJ RecName: Full=Zinc-finger homeodomain protein 9; Short=OsZHD9;	A0A3B5XVI1_WHEAT RecName: Full=ZF-HD dimerization-type domain-containing protein {ECO:0000259|PROSITE:PS51523};	At3g28920	GO:0005634,nucleus; GO:0003700,DNA-binding transcription factor activity; GO:0046872,metal ion binding; GO:0000976,transcription regulatory region sequence-specific DNA binding; GO:0006355,regulation of transcription, DNA-templated; GO:0003674,molecular_function; GO:0140110,transcription regulator activity; GO:0005488,binding; GO:0043167,ion binding; GO:0043169,cation binding; GO:0001067,regulato…	PF04770.12:ZF-HD protein dimerisation region	zf-HD	TF	zf-HD
TraesCS1A02G087900	FALSE	FALSE	FALSE	TRUE	3.25	3.2	0.84	2.01	2.14	1.72	2.93	2.48	2.39	4.74	3.65	5.65	3.08	2.91	3.18	0.91	1.22	1.57	1.75	0.69	2.05	4.36	7.99	5.04	1A	75715901	75722755	-	TraesCS1A02G087900	--	K11647 SWI/SNF-related matrix-associated actin-dependent regulator of chromatin subfamily A member 2/4 [EC:5.6.2.-] | (RefSeq) homeotic gene regulator BRAHMA (A)	--	Transcription regulatory protein SNF2 [Triticum urartu]	CHR19_ORYSJ RecName: Full=Probable ATP-dependent DNA helicase CHR719 {ECO:0000305}; EC=3.6.4.12 {ECO:0000305}; AltName: Full=Protein CHROMATIN REMODELING 719 {ECO:0000303|PubMed:32808364}; Short=OsCHR719 {ECO:0000303|PubMed:32808364};	M7YDY9_TRIUA SubName: Full=Transcription regulatory protein SNF2 {ECO:0000313|EMBL:EMS45332.1, ECO:0000313|EnsemblPlants:TRIUR3_29220-P1};	At3g06010	GO:0005634,nucleus; GO:0005524,ATP binding; GO:0008094,DNA-dependent ATPase activity; GO:0003677,DNA binding; GO:0003678,DNA helicase activity; GO:0042393,histone binding; GO:0070615,nucleosome-dependent ATPase activity; GO:0043044,ATP-dependent chromatin remodeling; GO:0007275,multicellular organism development; GO:0045944,positive regulation of transcription by RNA polymerase II; GO:0040008,reg…	PF00176.23:SNF2 family N-terminal domain	SNF2	TR	SNF2
TraesCS1A02G088200	FALSE	TRUE	FALSE	FALSE	4.14	1.9	3.97	1.21	0.85	0.43	1.76	1.86	1.99	1.15	0.98	1.86	3.52	3.28	2.51	0.8	0.77	1.98	0.89	1.2	1.72	1.23	2.35	1.71	1A	76495320	76501435	-	TraesCS1A02G088200	UVH6 [Source:Projected from Arabidopsis thaliana (AT1G03190) UniProtKB/TrEMBL%3BAcc:A0A178W4P7]	K10844 DNA excision repair protein ERCC-2 [EC:5.6.2.3] | (RefSeq) general transcription and DNA repair factor IIH helicase subunit XPD-like (A)	ko03022: Basal transcription factors; ko03420: Nucleotide excision repair	DNA repair helicase XPD [Aegilops tauschii subsp. tauschii]	ERCC2_ARATH RecName: Full=General transcription and DNA repair factor IIH helicase subunit XPD; Short=TFIIH subunit XPD; EC=3.6.4.12; AltName: Full=ERCC2 homolog; AltName: Full=RAD3 homolog; AltName: Full=UV hypersensitive protein 6; Short=AtUVH6; AltName: Full=XPD homolog; Short=AtXPD {ECO:0000303|PubMed:15645454};	A0A446IMV2_TRITD RecName: Full=General transcription and DNA repair factor IIH helicase subunit XPD {ECO:0000256|ARBA:ARBA00014344}; EC=3.6.4.12 {ECO:0000256|ARBA:ARBA00012551};	At1g03190	GO:0005634,nucleus; GO:0051539,4 iron, 4 sulfur cluster binding; GO:0005524,ATP binding; GO:0003684,damaged DNA binding; GO:0003678,DNA helicase activity; GO:0046872,metal ion binding; GO:0006281,DNA repair; GO:0000717,nucleotide-excision repair, DNA duplex unwinding; GO:0033683,nucleotide-excision repair, DNA incision; GO:0045951,positive regulation of mitotic recombination; GO:0009408,response …	PF06733.15:DEAD_2	--	--	--
TraesCS1A02G088900	TRUE	FALSE	TRUE	TRUE	3.59	2.61	2.29	5.53	5.93	6.05	9.7	7.6	8.96	19.02	20.86	21.47	2.89	3.68	4.61	7.34	3.87	6.34	7.65	7.59	7.29	16.52	19.64	17.31	1A	77103810	77107960	+	TraesCS1A02G088900	--	--	--	uncharacterized protein LOC109762597 isoform X1 [Aegilops tauschii subsp. tauschii]	--	A0A3B5ZPY3_WHEAT RecName: Full=G domain-containing protein {ECO:0000259|Pfam:PF01926};	At4g13030	GO:0016021,integral component of membrane; GO:0005525,GTP binding; GO:0000166,nucleotide binding; GO:0001882,nucleoside binding; GO:0001883,purine nucleoside binding; GO:0003674,molecular_function; GO:0005488,binding; GO:0017076,purine nucleotide binding; GO:0019001,guanyl nucleotide binding; GO:0032549,ribonucleoside binding; GO:0032550,purine ribonucleoside binding; GO:0032553,ribonucleotide bi…	PF01926.23:50S ribosome-binding GTPase	--	--	--
TraesCS1A02G089100	FALSE	FALSE	TRUE	TRUE	9.88	8.28	7.67	4.41	4.25	5.97	4.68	3.82	4.45	10.56	9.78	14.45	3.5	7.8	4.83	7.33	6.83	6.85	2.63	2.91	3.5	8.34	12.76	8.22	1A	78323461	78331744	+	TraesCS1A02G089100	--	K17398 DNA (cytosine-5)-methyltransferase 3A [EC:2.1.1.37] | (RefSeq) bromodomain-containing protein 4-like isoform X1 (A)	ko00270: Cysteine and methionine metabolism; ko01100: Metabolic pathways	predicted protein, partial [Hordeum vulgare subsp. vulgare]	--	A0A446IMY0_TRITD RecName: Full=PWWP domain-containing protein {ECO:0000259|PROSITE:PS50812};	At5g27650	--	PF00855.17:PWWP domain	--	--	--
TraesCS1A02G089600	FALSE	TRUE	TRUE	TRUE	0	1.63	2.65	2.23	0.31	1.3	0	0.03	0.07	8.87	20.75	2.85	3.29	1.32	2.42	0	0.15	0	0.84	0	0.12	2.72	5.41	7.37	1A	79107177	79108103	+	TraesCS1A02G089600	--	K05933 aminocyclopropanecarboxylate oxidase [EC:1.14.17.4] | (RefSeq) 1-aminocyclopropane-1-carboxylate oxidase-like (A)	ko00270: Cysteine and methionine metabolism; ko01100: Metabolic pathways; ko01110: Biosynthesis of secondary metabolites	predicted protein [Hordeum vulgare subsp. vulgare]	ACCO_MUSAC RecName: Full=1-aminocyclopropane-1-carboxylate oxidase; Short=ACC oxidase; EC=1.14.17.4; AltName: Full=Ethylene-forming enzyme; Short=EFE;	A0A3B5XVV5_WHEAT RecName: Full=Fe2OG dioxygenase domain-containing protein {ECO:0000259|PROSITE:PS51471};	At1g77330	GO:0009815,1-aminocyclopropane-1-carboxylate oxidase activity; GO:0031418,L-ascorbic acid binding; GO:0046872,metal ion binding; GO:0009693,ethylene biosynthetic process; GO:0009835,fruit ripening; GO:0003674,molecular_function; GO:0003824,catalytic activity; GO:0016491,oxidoreductase activity; GO:0016638,oxidoreductase activity, acting on the CH-NH2 group of donors; GO:0016641,oxidoreductase act…	PF03171.20:2OG-Fe(II) oxygenase superfamily	--	--	--
TraesCS1A02G089900	FALSE	FALSE	FALSE	TRUE	19.5	19.69	24.98	17.29	13.38	13.9	14.13	15.48	12.91	20.58	18.74	36.83	33.81	23.71	28.08	6.59	8.28	11.14	9.36	9.12	10.13	17.91	23.78	19.91	1A	79688776	79694804	-	TraesCS1A02G089900	--	K03347 cullin 1 | (RefSeq) cullin-1 isoform X1 (A)	ko04120: Ubiquitin mediated proteolysis; ko04141: Protein processing in endoplasmic reticulum	cullin-1 isoform X1 [Aegilops tauschii subsp. tauschii]	CUL1_ORYSJ RecName: Full=Cullin-1 {ECO:0000305}; Short=OsCUL1 {ECO:0000303|PubMed:24616269}; AltName: Full=OsCUL1-1 {ECO:0000303|PubMed:29892794};	A0A452Y0D0_AEGTS RecName: Full=CULLIN_2 domain-containing protein {ECO:0000259|PROSITE:PS50069};	At4g02570	GO:0031461,cullin-RING ubiquitin ligase complex; GO:0031625,ubiquitin protein ligase binding; GO:0004842,ubiquitin-protein transferase activity; GO:0016567,protein ubiquitination; GO:0006511,ubiquitin-dependent protein catabolic process; GO:0003674,molecular_function; GO:0005488,binding; GO:0005515,protein binding; GO:0019899,enzyme binding; GO:0044389,ubiquitin-like protein ligase binding; GO:00…	PF00888.22:Cullin family	--	--	--
TraesCS1A02G090000	TRUE	FALSE	FALSE	TRUE	2.43	4.43	2.57	8.37	8.52	10.85	6	5.93	5.42	4.7	5.62	9.99	5.77	4.58	5.26	5.18	4.34	5.16	5.81	4	3.61	4.87	5.5	4.86	1A	79697670	79705374	-	TraesCS1A02G090000	--	K03347 cullin 1 | (RefSeq) cullin-1-like (A)	ko04120: Ubiquitin mediated proteolysis; ko04141: Protein processing in endoplasmic reticulum	cullin-1 isoform X2 [Aegilops tauschii subsp. tauschii]	CUL1_ORYSJ RecName: Full=Cullin-1 {ECO:0000305}; Short=OsCUL1 {ECO:0000303|PubMed:24616269}; AltName: Full=OsCUL1-1 {ECO:0000303|PubMed:29892794};	A0A446INA7_TRITD RecName: Full=CULLIN_2 domain-containing protein {ECO:0000259|PROSITE:PS50069};	At4g02570	GO:0031461,cullin-RING ubiquitin ligase complex; GO:0031625,ubiquitin protein ligase binding; GO:0004842,ubiquitin-protein transferase activity; GO:0016567,protein ubiquitination; GO:0006511,ubiquitin-dependent protein catabolic process; GO:0003674,molecular_function; GO:0005488,binding; GO:0005515,protein binding; GO:0019899,enzyme binding; GO:0044389,ubiquitin-like protein ligase binding; GO:00…	PF00888.22:Cullin family	--	--	--
TraesCS1A02G090100	FALSE	TRUE	FALSE	FALSE	14.91	16.93	10.34	14.47	14.91	15.27	4.12	6.14	4.37	3.95	4.52	5.46	17.41	14.58	17.32	7.09	6.63	8.02	3.05	2.74	4.38	4.38	5.01	3.93	1A	80190104	80195903	+	TraesCS1A02G090100	--	K11583 serine/threonine-protein phosphatase 2A regulatory subunit B'' | (RefSeq) probable serine/threonine-protein phosphatase 2A regulatory subunit B'' subunit TON2 (A)	ko03015: mRNA surveillance pathway	PREDICTED: probable serine/threonine-protein phosphatase 2A regulatory subunit B'' subunit TON2 isoform X2 [Brachypodium distachyon]	TON2_ARATH RecName: Full=Probable serine/threonine-protein phosphatase 2A regulatory subunit B'' subunit TON2; AltName: Full=Protein EMBRYO DEFFECTIVE 40; AltName: Full=Protein GORDO; AltName: Full=Protein TONNEAU 2;	A0A452Y066_AEGTS SubName: Full=Uncharacterized protein {ECO:0000313|EnsemblPlants:AET1Gv20241700.2};	At5g18580	GO:0005737,cytoplasm; GO:0005634,nucleus; GO:0009524,phragmoplast; GO:0005819,spindle; GO:0005509,calcium ion binding; GO:0030865,cortical cytoskeleton organization; GO:0000226,microtubule cytoskeleton organization; GO:0000913,preprophase band assembly; GO:0035303,regulation of dephosphorylation; GO:0009826,unidimensional cell growth; GO:0003674,molecular_function; GO:0005488,binding; GO:0043167,…	PF13499.6:EF-hand domain pair	--	--	--
TraesCS1A02G090300	FALSE	FALSE	TRUE	TRUE	3.12	3.14	1.5	1.37	0.38	0.62	0.98	1.49	1.16	2.51	3.6	4.02	2.26	2.4	1.81	0.44	0.76	1.05	0.96	0.31	0.88	2.72	3.32	3.29	1A	80297144	80309314	+	TraesCS1A02G090300	AtAPC7 [Source:Projected from Arabidopsis thaliana (AT2G39090) UniProtKB/TrEMBL%3BAcc:A0A178VSZ9]	K03354 anaphase-promoting complex subunit 7 | (RefSeq) anaphase-promoting complex subunit 7-like (A)	ko04120: Ubiquitin mediated proteolysis	anaphase-promoting complex subunit 7 [Aegilops tauschii subsp. tauschii]	APC7_ARATH RecName: Full=Anaphase-promoting complex subunit 7; AltName: Full=Cyclosome subunit 7;	A0A3B5XWU9_WHEAT SubName: Full=Uncharacterized protein {ECO:0000313|EnsemblPlants:TraesCS1A02G090300.1};	At2g39090	GO:0005680,anaphase-promoting complex; GO:0005737,cytoplasm; GO:0031145,anaphase-promoting complex-dependent catabolic process; GO:0051301,cell division; GO:0007091,metaphase/anaphase transition of mitotic cell cycle; GO:0045842,positive regulation of mitotic metaphase/anaphase transition; GO:0016567,protein ubiquitination; GO:0006508,proteolysis; GO:0006511,ubiquitin-dependent protein catabolic …	PF00515.28:Tetratricopeptide repeat	--	--	--
TraesCS1A02G090600	TRUE	FALSE	FALSE	FALSE	5.53	11.1	9.83	10.84	13.73	13.9	11.1	9.49	10.68	8.36	6.74	12.93	12.81	9	13.45	7.85	5.35	8.77	11.2	7.02	6.9	6.79	7.01	8.73	1A	80683274	80687060	-	TraesCS1A02G090600	Pyridoxal phosphate homeostasis protein [Source:UniProtKB/TrEMBL%3BAcc:A0A1D5S534]	K06997 PLP dependent protein | (RefSeq) pyridoxal phosphate homeostasis protein-like (A)	--	proline synthase co-transcribed bacterial homolog protein-like [Aegilops tauschii subsp. tauschii]	--	A0A3B5XVU2_WHEAT RecName: Full=Pyridoxal phosphate homeostasis protein {ECO:0000256|HAMAP-Rule:MF_03225}; Short=PLP homeostasis protein {ECO:0000256|HAMAP-Rule:MF_03225};	At1g11930	GO:0030170,pyridoxal phosphate binding; GO:0003674,molecular_function; GO:0005488,binding; GO:0019842,vitamin binding; GO:0036094,small molecule binding; GO:0043167,ion binding; GO:0043168,anion binding; GO:0070279,vitamin B6 binding; GO:0097159,organic cyclic compound binding; GO:1901363,heterocyclic compound binding	PF01168.20:Alanine racemase, N-terminal domain	--	--	--
TraesCS1A02G091000	FALSE	FALSE	FALSE	TRUE	6.96	12.7	13.94	13.22	12.64	8.33	13.41	9.03	12.47	14.95	18.67	21.87	14.65	18.63	11.88	7.78	9.79	11.32	10.9	11.24	9.61	20.23	25.13	13.84	1A	82127357	82129287	-	TraesCS1A02G091000	--	K03809 NAD(P)H dehydrogenase (quinone) [EC:1.6.5.2] | (RefSeq) NAD(P)H dehydrogenase (quinone) FQR1-like (A)	ko00130: Ubiquinone and other terpenoid-quinone biosynthesis; ko01100: Metabolic pathways; ko01110: Biosynthesis of secondary metabolites; ko01240: Biosynthesis of cofactors	hypothetical protein TRIUR3_20614 [Triticum urartu]	QR2_TRIVS RecName: Full=Quinone-oxidoreductase QR2 {ECO:0000303|PubMed:11260494}; Short=TvQR2 {ECO:0000303|PubMed:11260494}; EC=1.6.5.2 {ECO:0000269|Ref.2};	A0A446IN39_TRITD SubName: Full=Uncharacterized protein {ECO:0000313|EMBL:VAH02259.1};	--	GO:0010181,FMN binding; GO:0050136,NADH dehydrogenase (quinone) activity; GO:0008753,NADPH dehydrogenase (quinone) activity; GO:0000166,nucleotide binding; GO:0003674,molecular_function; GO:0005488,binding; GO:0032553,ribonucleotide binding; GO:0036094,small molecule binding; GO:0043167,ion binding; GO:0043168,anion binding; GO:0097159,organic cyclic compound binding; GO:0097367,carbohydrate deri…	--	--	--	--
TraesCS1A02G091200	FALSE	FALSE	TRUE	TRUE	2.25	3.43	4.32	2.92	4.1	2.89	5.86	5.41	4.72	19.34	18.51	23.33	2.56	2.59	2.61	3.44	2.25	4.62	6.43	3.46	4.01	29.55	22.63	18.22	1A	82530925	82535170	-	TraesCS1A02G091200	--	--	--	Double-stranded RNA-binding protein 2 [Triticum urartu]	DRB2_ORYSJ RecName: Full=Double-stranded RNA-binding protein 2; AltName: Full=dsRNA-binding protein 2; AltName: Full=dsRNA-binding protein 3; Short=OsDRB3;	A0A446INF8_TRITD SubName: Full=Uncharacterized protein {ECO:0000313|EMBL:VAH02283.1};	At2g28380	GO:0003725,double-stranded RNA binding; GO:0003674,molecular_function; GO:0003676,nucleic acid binding; GO:0003723,RNA binding; GO:0005488,binding; GO:0097159,organic cyclic compound binding; GO:1901363,heterocyclic compound binding	PF00035.26:Double-stranded RNA binding motif	--	--	--
TraesCS1A02G091300	TRUE	TRUE	FALSE	FALSE	15.03	14.13	22.96	2.43	2.97	3.41	6.38	5.24	5.15	8.64	9.91	10.09	9.22	10.75	8.26	2.83	2.63	4.03	4.96	3.42	5.11	7.11	9.66	7.59	1A	82947327	82952587	-	TraesCS1A02G091300	--	K14485 transport inhibitor response 1 | (RefSeq) transport inhibitor response 1-like protein Os05g0150500 (A)	ko04075: Plant hormone signal transduction	transport inhibitor response 1-like protein Os05g0150500 [Aegilops tauschii subsp. tauschii]	TIR1A_ORYSJ RecName: Full=Transport inhibitor response 1-like protein Os05g0150500; Short=TIR1-like protein;	A0A3B5XVN8_WHEAT SubName: Full=Uncharacterized protein {ECO:0000313|EnsemblPlants:TraesCS1A02G091300.1};	At3g62980	GO:0005634,nucleus; GO:0019005,SCF ubiquitin ligase complex; GO:0010011,auxin binding; GO:0000822,inositol hexakisphosphate binding; GO:0009734,auxin-activated signaling pathway; GO:0016567,protein ubiquitination; GO:0031146,SCF-dependent proteasomal ubiquitin-dependent protein catabolic process; GO:0003674,molecular_function; GO:0005488,binding; GO:0042562,hormone binding; GO:0036094,small molec…	PF18791.1:Transport inhibitor response 1 protein domain	--	--	--
TraesCS1A02G091500	TRUE	TRUE	FALSE	FALSE	0.1	0.6	0.26	5.98	7.44	7.69	1.11	0.36	0.67	0.03	0.04	0.41	0.24	0.17	0.08	8.94	8.86	8.76	0.12	1.07	0.28	0	0.01	0.05	1A	84002521	84014688	+	TraesCS1A02G091500	--	K00703 starch synthase [EC:2.4.1.21] | (RefSeq) starch synthase 3, chloroplastic/amyloplastic-like (A)	ko00500: Starch and sucrose metabolism; ko01100: Metabolic pathways; ko01110: Biosynthesis of secondary metabolites	starch synthase III [Aegilops tauschii]	SSY3A_ORYSJ RecName: Full=Soluble starch synthase 3a, chloroplastic/amyloplastic {ECO:0000305}; EC=2.4.1.21 {ECO:0000305}; AltName: Full=Protein FLOURY ENDOSPERM 5 {ECO:0000303|PubMed:17297616}; AltName: Full=Soluble starch synthase IIIa {ECO:0000303|PubMed:17297616}; Short=OsSSIIIa {ECO:0000303|PubMed:17297616}; Flags: Precursor;	A0A446INC3_TRITD SubName: Full=Uncharacterized protein {ECO:0000313|EMBL:VAH02310.1};	At1g11720	GO:0009501,amyloplast; GO:0009507,chloroplast; GO:0033201,alpha-1,4-glucan synthase activity; GO:0004373,glycogen (starch) synthase activity; GO:2001070,starch binding; GO:0009011,starch synthase activity; GO:0010021,amylopectin biosynthetic process; GO:0009960,endosperm development; GO:0019252,starch biosynthetic process; GO:0003674,molecular_function; GO:0003824,catalytic activity; GO:0016740,t…	PF16760.5:Starch/carbohydrate-binding module (family 53)	--	--	--
TraesCS1A02G092200	TRUE	TRUE	FALSE	FALSE	0	0	0	1.84	2.14	1.38	0.34	0.21	0.67	0.18	0.16	0.17	0	0.13	0.31	1.38	0.03	0.39	0	1.01	0.23	0	0.02	0.2	1A	84793974	84795298	-	TraesCS1A02G092200	--	K13513 lysocardiolipin and lysophospholipid acyltransferase [EC:2.3.1.- 2.3.1.51] | (RefSeq) probable 1-acyl-sn-glycerol-3-phosphate acyltransferase 4 isoform X1 (A)	ko00561: Glycerolipid metabolism; ko00564: Glycerophospholipid metabolism; ko01100: Metabolic pathways; ko01110: Biosynthesis of secondary metabolites	thaumatin-like protein [Aegilops tauschii subsp. tauschii]	TLPH_ARATH RecName: Full=Thaumatin-like protein; Flags: Precursor;	A0A3B5XVP8_WHEAT SubName: Full=Uncharacterized protein {ECO:0000313|EnsemblPlants:TraesCS1A02G092200.2};	At5g40020	GO:0005576,extracellular region; GO:0006952,defense response; GO:0006950,response to stress; GO:0008150,biological_process; GO:0050896,response to stimulus; GO:0005575,cellular_component; GO:0110165,cellular anatomical entity	PF00314.17:Thaumatin family	--	--	--
TraesCS1A02G092700	FALSE	TRUE	TRUE	TRUE	43.58	54.42	41.25	48.49	35.91	39.95	14.35	14.54	12.82	2.61	2.49	3.61	37.81	47.61	41.86	24.35	21.51	26.76	10.07	10.75	7.59	2.01	2.65	2.65	1A	85032415	85035322	+	TraesCS1A02G092700	--	K00288 methylenetetrahydrofolate dehydrogenase (NADP+) / methenyltetrahydrofolate cyclohydrolase / formyltetrahydrofolate synthetase [EC:1.5.1.5 3.5.4.9 6.3.4.3] | (RefSeq) C-1-tetrahydrofolate synthase, cytoplasmic-like (A)	ko00670: One carbon pool by folate; ko01100: Metabolic pathways; ko01240: Biosynthesis of cofactors	Bifunctional protein FolD [Triticum urartu]	FOLD2_ARATH RecName: Full=Bifunctional protein FolD 2; AltName: Full=Tetrahydrofolate dehydrogenase/cyclohydrolase 2; Includes: RecName: Full=Methylenetetrahydrofolate dehydrogenase; EC=1.5.1.5; Includes: RecName: Full=Methenyltetrahydrofolate cyclohydrolase; EC=3.5.4.9;	A0A3B5XVP1_WHEAT RecName: Full=Methenyltetrahydrofolate cyclohydrolase {ECO:0000256|ARBA:ARBA00013842}; EC=3.5.4.9 {ECO:0000256|ARBA:ARBA00012776};	At3g12290	GO:0009507,chloroplast; GO:0005737,cytoplasm; GO:0005829,cytosol; GO:0004477,methenyltetrahydrofolate cyclohydrolase activity; GO:0004488,methylenetetrahydrofolate dehydrogenase (NADP+) activity; GO:0009853,photorespiration; GO:0044030,regulation of DNA methylation; GO:0035999,tetrahydrofolate interconversion; GO:0046653,tetrahydrofolate metabolic process; GO:0003674,molecular_function; GO:000382…	PF02882.19:Tetrahydrofolate dehydrogenase/cyclohydrolase, NAD(P)-binding domain	--	--	--
TraesCS1A02G093000	TRUE	TRUE	FALSE	TRUE	0	0	0	52.07	27.2	15.74	92.51	183.51	144.48	129.56	111.07	53.16	0.96	0.86	0.46	12.03	13.33	27.63	69.51	77.11	74.14	110.06	92.82	190.12	1A	85823062	85823960	+	TraesCS1A02G093000	TSPO [Source:Projected from Arabidopsis thaliana (AT2G47770) UniProtKB/TrEMBL%3BAcc:A0A178W1Q1]	K05770 translocator protein | (RefSeq) translocator protein homolog (A)	--	translocator protein homolog [Aegilops tauschii subsp. tauschii]	TSPO_ARATH RecName: Full=Translocator protein homolog; Short=AtTSPO;	A0A446INE7_TRITD SubName: Full=Uncharacterized protein {ECO:0000313|EMBL:VAH02341.1};	At2g47770	GO:0031969,chloroplast membrane; GO:0005783,endoplasmic reticulum; GO:0005789,endoplasmic reticulum membrane; GO:0005794,Golgi apparatus; GO:0000139,Golgi membrane; GO:0005795,Golgi stack; GO:0016021,integral component of membrane; GO:0016020,membrane; GO:0020037,heme binding; GO:0006778,porphyrin-containing compound metabolic process; GO:0009737,response to abscisic acid; GO:0006970,response to …	PF03073.15:TspO/MBR family	--	--	--
TraesCS1A02G093900	FALSE	FALSE	TRUE	FALSE	7.65	7.01	7.61	5.49	6.28	5.9	7.2	4.27	5.79	2.36	1.06	4.13	6.53	9.67	8.28	8.41	8.19	8.88	4.42	4.94	5.34	1.55	4.05	2.39	1A	86644142	86649260	-	TraesCS1A02G093900	--	--	--	translocase of chloroplast 159, chloroplastic isoform X1 [Aegilops tauschii subsp. tauschii]	TC159_ARATH RecName: Full=Translocase of chloroplast 159, chloroplastic; Short=AtToc159; EC=3.6.5.-; AltName: Full=159 kDa chloroplast outer envelope protein; AltName: Full=Plastid protein import 2; AltName: Full=Translocase of chloroplast 160, chloroplastic; Short=AtToc160; AltName: Full=Translocase of chloroplast 86, chloroplastic; Short=AtToc86;	A0A3B5XVR5_WHEAT RecName: Full=AIG1-type G domain-containing protein {ECO:0000259|PROSITE:PS51720};	At4g02510	GO:0009507,chloroplast; GO:0009941,chloroplast envelope; GO:0009707,chloroplast outer membrane; GO:0005829,cytosol; GO:0016021,integral component of membrane; GO:0009536,plastid; GO:0061927,TOC-TIC supercomplex I; GO:0051087,chaperone binding; GO:0004930,G protein-coupled receptor activity; GO:0005525,GTP binding; GO:0003924,GTPase activity; GO:0046872,metal ion binding; GO:0043024,ribosomal smal…	PF11886.8:Translocase of chloroplast 159/132, membrane anchor domain	--	--	--
TraesCS1A02G094000	FALSE	FALSE	TRUE	TRUE	7.78	3.64	4.05	5.6	5.07	7.29	3.03	2.36	3.23	1.11	1.19	0.86	5.17	5.93	5.86	5.22	4	5.11	1.17	2.4	2.31	1.54	1.62	1.28	1A	87198152	87201062	+	TraesCS1A02G094000	--	K20891 beta-glucuronosyltransferase [EC:2.4.1.-] | (RefSeq) beta-glucuronosyltransferase GlcAT14B-like (A)	--	beta-glucuronosyltransferase GlcAT14B-like [Aegilops tauschii subsp. tauschii]	GT14B_ARATH RecName: Full=Beta-glucuronosyltransferase GlcAT14B {ECO:0000305}; EC=2.4.1.- {ECO:0000305}; AltName: Full=GT14 family glucuronic acid transferase 2 {ECO:0000305}; Short=AtGlcAT14B {ECO:0000303|PubMed:24739253};	A0A446INI9_TRITD SubName: Full=Uncharacterized protein {ECO:0000313|EMBL:VAH02381.1};	At1g71070	GO:0000139,Golgi membrane; GO:0016021,integral component of membrane; GO:0015020,glucuronosyltransferase activity; GO:0003674,molecular_function; GO:0003824,catalytic activity; GO:0008194,UDP-glycosyltransferase activity; GO:0016740,transferase activity; GO:0016757,transferase activity, transferring glycosyl groups; GO:0016758,transferase activity, transferring hexosyl groups; GO:0005575,cellular…	PF02485.21:Core-2/I-Branching enzyme	--	--	--
TraesCS1A02G094100	TRUE	TRUE	FALSE	FALSE	0	0	0	2.4	3.24	4.97	0.02	0.05	0.24	0	0.12	0	0.91	0.28	0.54	4.14	4.92	3.36	0.43	1.12	0.02	0	0	0	1A	87210315	87211613	-	TraesCS1A02G094100	--	K04506 E3 ubiquitin-protein ligase SIAH1 [EC:2.3.2.27] | (RefSeq) uncharacterized protein LOC123100867 (A)	ko04120: Ubiquitin mediated proteolysis	uncharacterized protein LOC109755340 [Aegilops tauschii subsp. tauschii]	--	A0A3B5XWZ5_WHEAT SubName: Full=Uncharacterized protein {ECO:0000313|EnsemblPlants:TraesCS1A02G094100.1};	Hs19923291	--	PF13920.6:Zinc finger, C3HC4 type (RING finger)	--	--	--
TraesCS1A02G094200	TRUE	FALSE	FALSE	TRUE	4.99	3.58	2.7	0.17	0.15	0.06	0.33	0.33	0.16	0	0	0.08	1.26	3.86	1.77	0	0.32	1.01	0	0	0	0	0.03	0.04	1A	88345837	88351710	+	TraesCS1A02G094200	Gelsolin family protein [Source: Projected from Oryza sativa (Os05g0153000)]	K08017 advillin | (RefSeq) villin-1-like isoform X1 (A)	--	villin-1-like [Aegilops tauschii subsp. tauschii]	VLN1_ORYSI RecName: Full=Villin-1 {ECO:0000250|UniProtKB:Q0DKN3};	A0A446INI1_TRITD SubName: Full=Uncharacterized protein {ECO:0000313|EMBL:VAH02394.1};	At2g29890	GO:0032432,actin filament bundle; GO:0005737,cytoplasm; GO:0051015,actin filament binding; GO:0051693,actin filament capping; GO:0007015,actin filament organization; GO:0051014,actin filament severing; GO:0003674,molecular_function; GO:0003779,actin binding; GO:0005488,binding; GO:0005515,protein binding; GO:0008092,cytoskeletal protein binding; GO:0044877,protein-containing complex binding; GO:0…	PF00626.22:Gelsolin repeat	--	--	--
TraesCS1A02G094500	TRUE	FALSE	FALSE	TRUE	4.94	4.62	3	0.16	0.17	0.11	0.61	0.16	0.21	0.48	0.3	0.12	6.74	8.18	7.79	0.69	0.47	0.24	0.08	0.42	0.18	0.17	0.47	0.12	1A	89400768	89407844	+	TraesCS1A02G094500	--	K17046 protein DEK | (RefSeq) factor of DNA methylation 4-like (A)	--	hypothetical protein TRIUR3_13658 [Triticum urartu]	FDM1_ARATH RecName: Full=Factor of DNA methylation 1 {ECO:0000303|PubMed:22302148}; AltName: Full=Protein IDN2 PARALOG 1 {ECO:0000303|PubMed:22570638}; AltName: Full=Protein IDN2-LIKE 1 {ECO:0000303|PubMed:22592791};	A0A452Y1Q7_AEGTS SubName: Full=Uncharacterized protein {ECO:0000313|EnsemblPlants:AET1Gv20256600.1};	At1g15910	GO:0009506,plasmodesma; GO:0003677,DNA binding; GO:0003725,double-stranded RNA binding; GO:0043621,protein self-association; GO:0003723,RNA binding; GO:0080188,gene silencing by RNA-directed DNA methylation; GO:0010569,regulation of double-strand break repair via homologous recombination; GO:0003674,molecular_function; GO:0003676,nucleic acid binding; GO:0005488,binding; GO:0097159,organic cyclic…	PF03469.14:XH domain	--	--	--
TraesCS1A02G094700	TRUE	FALSE	FALSE	TRUE	44.58	67.56	41.39	0	0.22	0	0	0	0	0	0	0	113.43	90.43	90.11	1.46	2.62	2.98	0	0	0	0	0	0	1A	90106135	90110560	+	TraesCS1A02G094700	--	--	--	uncharacterized protein LOC109761708 [Aegilops tauschii subsp. tauschii]	OBL1_ARATH RecName: Full=Triacylglycerol lipase OBL1 {ECO:0000305}; EC=3.1.1.- {ECO:0000269|PubMed:29178188}; AltName: Full=Oil body lipase 1 {ECO:0000303|PubMed:29178188}; Short=AtOBL1 {ECO:0000303|PubMed:29178188};	A0A446INL6_TRITD RecName: Full=Lipase_3 domain-containing protein {ECO:0000259|Pfam:PF01764};	At3g14360	GO:0016021,integral component of membrane; GO:0005811,lipid droplet; GO:0016787,hydrolase activity; GO:0016042,lipid catabolic process; GO:0003674,molecular_function; GO:0003824,catalytic activity; GO:0006629,lipid metabolic process; GO:0008150,biological_process; GO:0008152,metabolic process; GO:0009056,catabolic process; GO:0044238,primary metabolic process; GO:0071704,organic substance metabol…	PF01764.25:Lipase (class 3)	--	--	--
TraesCS1A02G094800	FALSE	FALSE	TRUE	FALSE	4.01	0	1.51	0.58	0.1	0.47	0.94	0.82	0.59	0.2	0.41	0.07	0.82	1.32	0.99	0.42	0.25	0.3	0	0.67	0.63	0.12	0.61	0.55	1A	90157681	90159471	+	TraesCS1A02G094800	--	K22262 WD repeat and FYVE domain-containing protein 3 | (RefSeq) protein SPIRRIG (A)	--	putative pentatricopeptide repeat-containing protein At3g23330 [Aegilops tauschii subsp. tauschii]	PP251_ARATH RecName: Full=Putative pentatricopeptide repeat-containing protein At3g23330;	A0A446INU1_TRITD SubName: Full=Uncharacterized protein {ECO:0000313|EMBL:VAH02413.1};	At3g23330	GO:0043231,intracellular membrane-bounded organelle; GO:0003723,RNA binding; GO:0008270,zinc ion binding; GO:0009451,RNA modification; GO:0003674,molecular_function; GO:0003676,nucleic acid binding; GO:0005488,binding; GO:0097159,organic cyclic compound binding; GO:1901363,heterocyclic compound binding; GO:0043167,ion binding; GO:0043169,cation binding; GO:0046872,metal ion binding; GO:0046914,tr…	PF01535.20:PPR repeat	--	--	--
TraesCS1A02G095000	FALSE	FALSE	FALSE	TRUE	17.27	14.14	9.11	5.99	4.5	7.34	7.88	3.56	5.89	3	3.01	4.42	10.88	11.15	10.44	7.31	4.7	7.8	6.84	6.27	7.24	3.77	5.49	3.31	1A	90759665	90768599	-	TraesCS1A02G095000	Kinesin-like protein [Source:UniProtKB/TrEMBL%3BAcc:A0A1D5S218]	K10393 kinesin family member 2/24 | (RefSeq) kinesin-like protein KIN-13A (A)	--	kinesin-like protein KIN-13A [Aegilops tauschii subsp. tauschii]	KN13A_ORYSJ RecName: Full=Kinesin-like protein KIN-13A {ECO:0000305}; AltName: Full=Protein SMALL AND ROUND SEED 3 {ECO:0000303|PubMed:18089549};	A0A3B5XVS2_WHEAT RecName: Full=Kinesin-like protein {ECO:0000256|RuleBase:RU000394};	At3g16630	GO:0005783,endoplasmic reticulum; GO:0005795,Golgi stack; GO:0043231,intracellular membrane-bounded organelle; GO:0005874,microtubule; GO:0005886,plasma membrane; GO:0009531,secondary cell wall; GO:0005524,ATP binding; GO:1990939,ATP-dependent microtubule motor activity; GO:0008017,microtubule binding; GO:0090058,metaxylem development; GO:0007019,microtubule depolymerization; GO:0007018,microtubu…	PF00225.23:Kinesin motor domain	--	--	--
TraesCS1A02G095100	TRUE	FALSE	FALSE	FALSE	33.08	33.8	27.97	40.13	40.03	44.25	24.42	18.32	23.49	13.7	14.14	30.46	19.73	22.45	22.17	43.94	33.12	35.72	15.73	23.43	16.64	16.95	15.51	16.55	1A	91043144	91048307	+	TraesCS1A02G095100	--	K23002 RNA polymerase II-associated protein 3 | (RefSeq) RNA polymerase II-associated protein 3-like (A)	--	uncharacterized protein LOC109765694 [Aegilops tauschii subsp. tauschii]	RFI2_ARATH RecName: Full=E3 ubiquitin-protein ligase RFI2 {ECO:0000303|PubMed:16384903}; EC=2.3.2.27 {ECO:0000269|PubMed:15644464}; AltName: Full=Protein RED AND FAR-RED INSENSITIVE 2 {ECO:0000303|PubMed:16384903};	A0A3B5XW01_WHEAT SubName: Full=Uncharacterized protein {ECO:0000313|EnsemblPlants:TraesCS1A02G095100.1};	At2g47700	GO:0005634,nucleus; GO:0046872,metal ion binding; GO:0004842,ubiquitin-protein transferase activity; GO:0007623,circadian rhythm; GO:0009908,flower development; GO:0010629,negative regulation of gene expression; GO:0009585,red, far-red light phototransduction; GO:0010468,regulation of gene expression; GO:2000028,regulation of photoperiodism, flowering; GO:0090227,regulation of red or far-red ligh…	--	--	--	--
TraesCS1A02G095500	FALSE	FALSE	FALSE	TRUE	5.94	8.16	6.57	7.91	6.79	8.26	5.78	6.13	6.8	6.88	6.74	12.72	13.24	9.42	9.69	6.25	4.09	5.84	2.37	3.04	7.07	5.29	7.52	6.2	1A	91158450	91162767	+	TraesCS1A02G095500	Serine/threonine-protein phosphatase [Source:UniProtKB/TrEMBL%3BAcc:W4ZVQ0]	K06269 serine/threonine-protein phosphatase PP1 catalytic subunit [EC:3.1.3.16] | (RefSeq) serine/threonine-protein phosphatase PP1-like (A)	ko03015: mRNA surveillance pathway	serine/threonine-protein phosphatase PP1-like [Aegilops tauschii subsp. tauschii]	PP19_ARATH RecName: Full=Serine/threonine-protein phosphatase PP1 isozyme 9 {ECO:0000305}; EC=3.1.3.16 {ECO:0000269|PubMed:21222654}; AltName: Full=Type one protein phosphatase 9 {ECO:0000303|PubMed:17368080};	A0A446INL1_TRITD RecName: Full=Serine/threonine-protein phosphatase {ECO:0000256|RuleBase:RU004273}; EC=3.1.3.16 {ECO:0000256|RuleBase:RU004273};	At3g05580	GO:0005737,cytoplasm; GO:0005829,cytosol; GO:0005634,nucleus; GO:0046872,metal ion binding; GO:0106306,protein serine phosphatase activity; GO:0004722,protein serine/threonine phosphatase activity; GO:0106307,protein threonine phosphatase activity; GO:0009860,pollen tube growth; GO:0048768,root hair cell tip growth; GO:0003674,molecular_function; GO:0005488,binding; GO:0043167,ion binding; GO:004…	PF00149.28:Calcineurin-like phosphoesterase	--	--	--
TraesCS1A02G095600	TRUE	FALSE	FALSE	TRUE	5.31	4.85	2.82	0	0	0	0.03	0	0	0	0	0	0.46	0.95	0.53	0	0	0.08	0	0	0	0	0	0	1A	91174551	91176315	+	TraesCS1A02G095600	WAT1-related protein [Source:UniProtKB/TrEMBL%3BAcc:W4ZWK7]	K17500 integrin-linked kinase-associated serine/threonine phosphatase 2C [EC:3.1.3.16] | (RefSeq) WAT1-related protein At3g18200 isoform X1 (A)	--	WAT1-related protein At5g64700-like [Aegilops tauschii subsp. tauschii]	WTR45_ARATH RecName: Full=WAT1-related protein At5g64700;	A0A3B5XW34_WHEAT RecName: Full=WAT1-related protein {ECO:0000256|RuleBase:RU363077};	At5g64700	GO:0016021,integral component of membrane; GO:0005886,plasma membrane; GO:0022857,transmembrane transporter activity; GO:0003674,molecular_function; GO:0005215,transporter activity; GO:0005575,cellular_component; GO:0016020,membrane; GO:0031224,intrinsic component of membrane; GO:0110165,cellular anatomical entity; GO:0071944,cell periphery	PF00892.20:EamA-like transporter family	--	--	--
TraesCS1A02G095800	FALSE	TRUE	FALSE	TRUE	0	0	0.32	0.03	0.01	0	1.46	0.81	1.18	0.82	0.95	2.42	0.18	0.33	0.13	0	0.13	0.33	0.53	0.44	0.35	0.49	0.19	0.39	1A	91410869	91414181	-	TraesCS1A02G095800	--	K01255 leucyl aminopeptidase [EC:3.4.11.1] | (RefSeq) leucine aminopeptidase 2, chloroplastic-like isoform X1 (A)	ko00480: Glutathione metabolism; ko01100: Metabolic pathways	leucine aminopeptidase 2, chloroplastic-like isoform X2 [Aegilops tauschii subsp. tauschii]	AMPL2_ORYSJ RecName: Full=Leucine aminopeptidase 2, chloroplastic; EC=3.4.11.1; AltName: Full=Leucyl aminopeptidase 2; Short=LAP 2; AltName: Full=Proline aminopeptidase 2; EC=3.4.11.5; AltName: Full=Prolyl aminopeptidase 2; Flags: Precursor;	A0A3B5XVU0_WHEAT RecName: Full=CYTOSOL_AP domain-containing protein {ECO:0000259|PROSITE:PS00631};	At4g30920	GO:0009507,chloroplast; GO:0030145,manganese ion binding; GO:0070006,metalloaminopeptidase activity; GO:0003674,molecular_function; GO:0005488,binding; GO:0043167,ion binding; GO:0043169,cation binding; GO:0046872,metal ion binding; GO:0046914,transition metal ion binding; GO:0003824,catalytic activity; GO:0004177,aminopeptidase activity; GO:0008233,peptidase activity; GO:0008235,metalloexopeptid…	PF00883.21:Cytosol aminopeptidase family, catalytic domain	--	--	--
TraesCS1A02G096100	TRUE	TRUE	FALSE	FALSE	9.77	14.79	14.45	24.73	27.48	33.6	6.85	8.79	8.68	9.14	7.56	7.3	19.77	15.76	22.93	20.62	21.12	14.33	11.26	8.42	7.24	10.33	7.71	6.85	1A	91502767	91505217	-	TraesCS1A02G096100	--	K15141 mediator of RNA polymerase II transcription subunit 28 | (RefSeq) mediator of RNA polymerase II transcription subunit 28-like (A)	--	hypothetical protein PAHAL_C01408 [Panicum hallii]	MED28_ARATH RecName: Full=Mediator of RNA polymerase II transcription subunit 28 {ECO:0000303|PubMed:17560376};	A0A3B5XVT7_WHEAT SubName: Full=Uncharacterized protein {ECO:0000313|EnsemblPlants:TraesCS1A02G096100.1};	At3g52860	GO:0016592,mediator complex; GO:1900055,regulation of leaf senescence; GO:0006355,regulation of transcription, DNA-templated; GO:0007275,multicellular organism development; GO:0007568,aging; GO:0008150,biological_process; GO:0010150,leaf senescence; GO:0032501,multicellular organismal process; GO:0032502,developmental process; GO:0048366,leaf development; GO:0048367,shoot system development; GO:0…	--	--	--	--
TraesCS1A02G096600	FALSE	FALSE	TRUE	TRUE	1.67	1.29	3.36	0.69	0.98	0.5	1.49	0.59	1.07	4.03	4.98	8.93	1.82	1.37	1.24	0.77	1.06	0.54	0.57	0.51	0.49	4.54	5.85	3.45	1A	92570552	92575558	-	TraesCS1A02G096600	--	K14509 ethylene receptor [EC:2.7.13.-] | (RefSeq) probable ethylene response sensor 2 (A)	ko04016: MAPK signaling pathway - plant; ko04075: Plant hormone signal transduction	probable ethylene response sensor 2 [Aegilops tauschii subsp. tauschii]	ERS2_ORYSJ RecName: Full=Probable ethylene response sensor 2 {ECO:0000305}; Short=OsERS2 {ECO:0000303|PubMed:16891544}; EC=2.7.13.3 {ECO:0000305}; AltName: Full=Ethylene response factor 2 {ECO:0000303|PubMed:16891544};	A0A3B5XX32_WHEAT RecName: Full=Histidine kinase domain-containing protein {ECO:0000259|PROSITE:PS50109};	At1g66340	GO:0005783,endoplasmic reticulum; GO:0005789,endoplasmic reticulum membrane; GO:0016021,integral component of membrane; GO:0005524,ATP binding; GO:0051740,ethylene binding; GO:0038199,ethylene receptor activity; GO:0046872,metal ion binding; GO:0000155,phosphorelay sensor kinase activity; GO:0000166,nucleotide binding; GO:0003674,molecular_function; GO:0005488,binding; GO:0017076,purine nucleotid…	PF02518.26:Histidine kinase-, DNA gyrase B-, and HSP90-like ATPase	--	--	--
TraesCS1A02G096800	TRUE	TRUE	FALSE	FALSE	0	0.3	0	1.03	1.25	1.02	0	0	0.17	0	0	0	0.48	0.15	0.11	0.81	1.77	1.39	0	0.26	0	0	0	0	1A	92611617	92621336	+	TraesCS1A02G096800	--	K09422 transcription factor MYB, plant | (RefSeq) myb-related protein A isoform X1 (A)	--	Transcription factor MYB98 [Triticum urartu]	MY119_ARATH RecName: Full=Transcription factor MYB119 {ECO:0000303|PubMed:11597504}; AltName: Full=Myb-related protein 119 {ECO:0000303|PubMed:11597504}; Short=AtMYB119 {ECO:0000303|PubMed:11597504};	A0A3B5XVU6_WHEAT SubName: Full=Uncharacterized protein {ECO:0000313|EnsemblPlants:TraesCS1A02G096800.1};	At4g18770	GO:0005634,nucleus; GO:0003700,DNA-binding transcription factor activity; GO:0000981,DNA-binding transcription factor activity, RNA polymerase II-specific; GO:0000978,RNA polymerase II cis-regulatory region sequence-specific DNA binding; GO:0006355,regulation of transcription, DNA-templated; GO:0003674,molecular_function; GO:0140110,transcription regulator activity; GO:0000976,transcription regul…	PF00249.31:Myb-like DNA-binding domain	MYB	TF	MYB->MYB
TraesCS1A02G097200	FALSE	FALSE	TRUE	TRUE	12.76	16.18	13.87	12.67	12.73	11.16	12.28	13.32	12.23	29.34	28.87	40.77	16.32	12.33	17.75	6.65	5.76	7.02	14.67	6.28	10.81	33.79	28.43	31.58	1A	93397630	93401378	+	TraesCS1A02G097200	--	K22074 NFU1 iron-sulfur cluster scaffold homolog, mitochondrial | (RefSeq) nifU-like protein 4, mitochondrial (A)	--	nifU-like protein 4, mitochondrial [Aegilops tauschii subsp. tauschii]	NIFU4_ARATH RecName: Full=NifU-like protein 4, mitochondrial; Short=AtNfu-III; Short=AtNfu4; Flags: Precursor;	A0A446INU2_TRITD RecName: Full=Nfu_N domain-containing protein {ECO:0000259|SMART:SM00932};	At3g20970	GO:0005829,cytosol; GO:0005739,mitochondrion; GO:0051539,4 iron, 4 sulfur cluster binding; GO:0005506,iron ion binding; GO:0005198,structural molecule activity; GO:0016226,iron-sulfur cluster assembly; GO:0097428,protein maturation by iron-sulfur cluster transfer; GO:0003674,molecular_function; GO:0005488,binding; GO:0051536,iron-sulfur cluster binding; GO:0051540,metal cluster binding; GO:004316…	PF08712.11:Scaffold protein Nfu/NifU N terminal	--	--	--
TraesCS1A02G097400	FALSE	FALSE	TRUE	TRUE	31.18	37.74	37.2	22.16	17.34	20.12	17.09	14.18	12.23	37.32	53.32	35	34.24	33.28	33.64	13.91	14.85	15	17.04	7.54	10.79	36.85	48.23	37.47	1A	93693503	93698187	-	TraesCS1A02G097400	Importin subunit alpha [Source:UniProtKB/TrEMBL%3BAcc:W5AA91]	K15042 importin subunit alpha-6/7 | (RefSeq) importin subunit alpha-1b (A)	ko03013: Nucleocytoplasmic transport	importin subunit alpha-1b [Aegilops tauschii subsp. tauschii]	IMA1B_ORYSJ RecName: Full=Importin subunit alpha-1b;	A0A452Y1Q9_AEGTS RecName: Full=Importin subunit alpha {ECO:0000256|PIRNR:PIRNR005673};	At3g06720	GO:0005634,nucleus; GO:0048471,perinuclear region of cytoplasm; GO:0061608,nuclear import signal receptor activity; GO:0008139,nuclear localization sequence binding; GO:0006607,NLS-bearing protein import into nucleus; GO:0003674,molecular_function; GO:0140104,molecular carrier activity; GO:0140142,nucleocytoplasmic carrier activity; GO:0005048,signal sequence binding; GO:0005488,binding; GO:00332…	PF00514.23:Armadillo/beta-catenin-like repeat	--	--	--
TraesCS1A02G099000	TRUE	FALSE	TRUE	FALSE	10.29	13.19	6.68	15.56	15.28	9.44	14.04	29.67	18.65	5.72	6.33	14.55	27.93	24.39	33.09	9.63	13.7	23.81	11.26	12.45	17.05	5.47	3.41	4.85	1A	95183261	95185789	+	TraesCS1A02G099000	--	K13348 protein Mpv17 | (RefSeq) protein SYM1-like (A)	ko04146: Peroxisome	predicted protein [Hordeum vulgare subsp. vulgare]	--	A0A3B5XW59_WHEAT SubName: Full=Uncharacterized protein {ECO:0000313|EnsemblPlants:TraesCS1A02G099000.2};	At1g52870	GO:0005737,cytoplasm; GO:0016021,integral component of membrane; GO:0005575,cellular_component; GO:0005622,intracellular anatomical structure; GO:0110165,cellular anatomical entity; GO:0016020,membrane; GO:0031224,intrinsic component of membrane	PF04117.12:Mpv17 / PMP22 family	--	--	--
TraesCS1A02G099100	TRUE	TRUE	FALSE	FALSE	0	0	0	1.69	0.69	2.18	0.03	0.12	0.04	0	0.02	0	0.86	0.46	0.54	5.18	7.25	3.67	0	0	0.18	0	0	0	1A	95311463	95315612	-	TraesCS1A02G099100	--	K20923 mixed-linked glucan synthase [EC:2.4.1.-] | (RefSeq) probable mixed-linked glucan synthase 8 (A)	--	probable mixed-linked glucan synthase 8 [Aegilops tauschii subsp. tauschii]	CSLF8_ORYSJ RecName: Full=Probable mixed-linked glucan synthase 8; EC=2.4.1.-; AltName: Full=1,3;1,4-beta-D-glucan synthase 8; AltName: Full=Cellulose synthase-like protein F8; AltName: Full=OsCslF8;	A0A446INW4_TRITD SubName: Full=Uncharacterized protein {ECO:0000313|EMBL:VAH02539.1};	At5g16910	GO:0000139,Golgi membrane; GO:0016021,integral component of membrane; GO:0005886,plasma membrane; GO:0005802,trans-Golgi network; GO:0016760,cellulose synthase (UDP-forming) activity; GO:0051753,mannan synthase activity; GO:0071555,cell wall organization; GO:0030244,cellulose biosynthetic process; GO:0009833,plant-type primary cell wall biogenesis; GO:0003674,molecular_function; GO:0003824,cataly…	PF03552.14:Cellulose synthase	--	--	--
TraesCS1A02G099300	FALSE	TRUE	FALSE	TRUE	21.68	16.83	17.95	14.21	14.1	12.91	6.29	3.08	5.33	2.53	3.1	2.06	23.57	21.37	18.83	8.09	8.47	7.9	3.53	4.92	2.9	3.1	3.94	3.08	1A	95820621	95826073	+	TraesCS1A02G099300	DnaJ protein ERDJ3B [Source:Projected from Arabidopsis thaliana (AT3G62600) UniProtKB/Swiss-Prot%3BAcc:Q9LZK5]	K09517 DnaJ homolog subfamily B member 11 | (RefSeq) dnaJ protein ERDJ3B (A)	ko04141: Protein processing in endoplasmic reticulum	predicted protein [Hordeum vulgare subsp. vulgare]	DJB6_ORYSJ RecName: Full=DnaJ protein ERDJ3B {ECO:0000305}; AltName: Full=Chaperone protein dnaJ B6 {ECO:0000305}; Short=OsDjB6 {ECO:0000303|PubMed:23160806}; AltName: Full=Endoplasmic reticulum dnaJ domain-containing protein 3B {ECO:0000305}; Short=OsERdj3B {ECO:0000303|PubMed:24153418}; Flags: Precursor;	A0A3B5XVY2_WHEAT RecName: Full=J domain-containing protein {ECO:0000259|PROSITE:PS50076};	At3g62600	GO:0005788,endoplasmic reticulum lumen; GO:0030544,Hsp70 protein binding; GO:0051082,unfolded protein binding; GO:0006457,protein folding; GO:0003674,molecular_function; GO:0005488,binding; GO:0005515,protein binding; GO:0031072,heat shock protein binding; GO:0008150,biological_process; GO:0009987,cellular process; GO:0005575,cellular_component; GO:0005622,intracellular anatomical structure; GO:0…	PF01556.18:DnaJ C terminal domain	--	--	--
TraesCS1A02G099400	FALSE	TRUE	FALSE	TRUE	8.41	13.38	7.46	4.76	2.68	3.97	0.69	1.21	0.76	0.51	1.24	0.31	11.17	10.25	12.84	2.37	1.64	2.97	0.31	0.33	0.69	0.82	1.24	0.83	1A	95848238	95853644	-	TraesCS1A02G099400	--	K10389 tubulin gamma | (RefSeq) tubulin gamma-2 chain-like (A)	--	tubulin gamma-2 chain [Aegilops tauschii subsp. tauschii]	TBG2_ORYSJ RecName: Full=Tubulin gamma-2 chain; AltName: Full=Gamma-2-tubulin;	A0A446IP17_TRITD RecName: Full=Tubulin gamma chain {ECO:0000256|RuleBase:RU000352};	At5g05620	GO:0005737,cytoplasm; GO:0000930,gamma-tubulin complex; GO:0005874,microtubule; GO:0005634,nucleus; GO:0005819,spindle; GO:0005525,GTP binding; GO:0003924,GTPase activity; GO:0005200,structural constituent of cytoskeleton; GO:0031122,cytoplasmic microtubule organization; GO:0000212,meiotic spindle organization; GO:0000226,microtubule cytoskeleton organization; GO:0007020,microtubule nucleation; G…	PF00091.25:Tubulin/FtsZ family, GTPase domain	--	--	--
TraesCS1A02G099500	FALSE	TRUE	FALSE	TRUE	27.47	27.53	15.72	8.7	9.63	9.53	2.56	2.16	2.61	2.31	3.03	2.49	16.64	17.36	16.02	6.2	4.34	4.21	1.09	1.34	1.61	2.43	3.5	2.25	1A	95854753	95860989	-	TraesCS1A02G099500	Dihydrolipoyl dehydrogenase [Source:UniProtKB/TrEMBL%3BAcc:A0A341NT76]	K00382 dihydrolipoamide dehydrogenase [EC:1.8.1.4] | (RefSeq) dihydrolipoyl dehydrogenase 2, chloroplastic-like (A)	ko00010: Glycolysis / Gluconeogenesis; ko00020: Citrate cycle (TCA cycle); ko00260: Glycine, serine and threonine metabolism; ko00280: Valine, leucine and isoleucine degradation; ko00310: Lysine degradation; ko00380: Tryptophan metabolism; ko00620: Pyruvate metabolism; ko00630: Glyoxylate and dicarboxylate metabolism; ko00640: Propanoate metabolism; ko01100: Metabolic pathways; ko01110: Biosynthe…	predicted protein [Hordeum vulgare subsp. vulgare]	PLPD1_ARATH RecName: Full=Dihydrolipoyl dehydrogenase 1, chloroplastic; Short=ptLPD1; EC=1.8.1.4; AltName: Full=Dihydrolipoamide dehydrogenase 1; AltName: Full=Protein LIPOAMIDE DEHYDROGENASE 1; AltName: Full=Pyruvate dehydrogenase complex E3 subunit 1; Short=E3-1; Short=PDC-E3 1; Flags: Precursor;	A0A446INY9_TRITD RecName: Full=Dihydrolipoyl dehydrogenase {ECO:0000256|RuleBase:RU003692}; EC=1.8.1.4 {ECO:0000256|RuleBase:RU003692};	At3g16950	GO:0009941,chloroplast envelope; GO:0009570,chloroplast stroma; GO:0005829,cytosol; GO:0005730,nucleolus; GO:0004148,dihydrolipoyl dehydrogenase activity; GO:0050660,flavin adenine dinucleotide binding; GO:0006086,acetyl-CoA biosynthetic process from pyruvate; GO:0045454,cell redox homeostasis; GO:0046685,response to arsenic-containing substance; GO:0003674,molecular_function; GO:0003824,catalyti…	PF07992.14:Pyridine nucleotide-disulphide oxidoreductase	--	--	--
TraesCS1A02G099900	TRUE	FALSE	TRUE	TRUE	2.62	8.53	2.47	0.79	0.26	1.12	0.83	0.71	1	0.02	0.07	0.07	3.86	5.4	3.17	0.86	1.34	1.11	0.42	0.55	0.98	0.07	0.04	0.05	1A	96438028	96439746	+	TraesCS1A02G099900	--	K10403 kinesin family member 22 | (RefSeq) uncharacterized protein LOC123129820 (A)	--	predicted protein [Hordeum vulgare subsp. vulgare]	--	A0A1D5S189_WHEAT SubName: Full=Uncharacterized protein {ECO:0000313|EnsemblPlants:TraesCS1A02G099900.1.cds1};	--	--	--	--	--	--
TraesCS1A02G100000	TRUE	FALSE	FALSE	FALSE	1.79	1.86	1.87	0	0	0.13	0.35	0.25	0	0.21	0.6	0	1.07	0.86	0.62	0.63	0.21	0.14	1.17	0.79	0.2	0.48	1.92	0.72	1A	96446461	96447320	+	TraesCS1A02G100000	--	--	--	hypothetical protein TRIUR3_02434 [Triticum urartu]	--	M7YVH2_TRIUA SubName: Full=Uncharacterized protein {ECO:0000313|EMBL:EMS54748.1, ECO:0000313|EnsemblPlants:TRIUR3_02434-P1};	--	--	--	--	--	--
TraesCS1A02G100200	FALSE	FALSE	FALSE	TRUE	7.31	6.47	4.98	2.74	4.47	3.99	6.17	5.74	5.2	6.9	6.89	9.57	5.88	6.48	5.74	2.54	2.34	5.13	3.06	5.89	7.81	5.68	5.9	4.99	1A	96453204	96455187	+	TraesCS1A02G100200	--	K10403 kinesin family member 22 | (RefSeq) uncharacterized protein LOC123129820 (A)	--	uncharacterized protein LOC109770685 [Aegilops tauschii subsp. tauschii]	--	A0A446IP37_TRITD SubName: Full=Uncharacterized protein {ECO:0000313|EMBL:VAH02581.1};	--	GO:0016021,integral component of membrane; GO:0005575,cellular_component; GO:0016020,membrane; GO:0031224,intrinsic component of membrane; GO:0110165,cellular anatomical entity	--	--	--	--
TraesCS1A02G100400	FALSE	TRUE	FALSE	FALSE	0.89	2.4	2.24	0.61	0.33	0.36	3.22	0.67	1.66	1.23	0.77	0.89	1.26	1.52	1.31	1.5	0.45	1.63	1.22	2.52	1.26	0.58	1.76	0.69	1A	96470434	96473287	+	TraesCS1A02G100400	--	K04733 interleukin-1 receptor-associated kinase 4 [EC:2.7.11.1] | (RefSeq) G-type lectin S-receptor-like serine/threonine-protein kinase RKS1 (A)	--	receptor-like serine/threonine-protein kinase SD1-7 [Aegilops tauschii subsp. tauschii]	Y4729_ARATH RecName: Full=G-type lectin S-receptor-like serine/threonine-protein kinase At4g27290; EC=2.7.11.1; Flags: Precursor;	A0A3B5XW78_WHEAT RecName: Full=Receptor-like serine/threonine-protein kinase {ECO:0000256|PIRNR:PIRNR000641}; EC=2.7.11.1 {ECO:0000256|PIRNR:PIRNR000641};	At1g11350	GO:0005886,plasma membrane; GO:0005524,ATP binding; GO:0005516,calmodulin binding; GO:0030246,carbohydrate binding; GO:0106310,protein serine kinase activity; GO:0004674,protein serine/threonine kinase activity; GO:0106311,protein threonine kinase activity; GO:0006468,protein phosphorylation; GO:0048544,recognition of pollen; GO:0000166,nucleotide binding; GO:0003674,molecular_function; GO:000548…	PF00069.25:Protein kinase domain	--	--	--
TraesCS1A02G100600	FALSE	TRUE	FALSE	TRUE	2.66	6.31	2.34	1.59	1.21	2.43	0.23	0.19	0.36	0	0.11	0.19	6.84	4.99	4.97	2.09	1.81	1.06	0.44	0.09	0.18	0.14	0.06	0.09	1A	96480553	96489250	-	TraesCS1A02G100600	EMB3117 [Source:Projected from Arabidopsis thaliana (AT2G47940) UniProtKB/TrEMBL%3BAcc:A0A178VUR8]	K12862 pleiotropic regulator 1 | (RefSeq) uncharacterized protein LOC9311097 (A)	ko03040: Spliceosome	protease Do-like 2, chloroplastic [Aegilops tauschii subsp. tauschii]	DEGP2_ARATH RecName: Full=Protease Do-like 2, chloroplastic; EC=3.4.21.-; Flags: Precursor;	A0A446IPA5_TRITD RecName: Full=PDZ domain-containing protein {ECO:0000259|PROSITE:PS50106};	At2g47940	GO:0009507,chloroplast; GO:0009941,chloroplast envelope; GO:0009570,chloroplast stroma; GO:0009533,chloroplast stromal thylakoid; GO:0009535,chloroplast thylakoid membrane; GO:0005829,cytosol; GO:0004252,serine-type endopeptidase activity; GO:0009658,chloroplast organization; GO:0010206,photosystem II repair; GO:0030163,protein catabolic process; GO:0006508,proteolysis; GO:0003674,molecular_funct…	PF17815.1:PDZ domain	--	--	--
TraesCS1A02G101000	FALSE	FALSE	FALSE	TRUE	0.45	0.84	1.32	0.67	0.33	0.77	0.61	0.9	0.54	1.39	1.62	1.12	0	0	0	0	0	0	0	0	0	0	0	0	1A	97643035	97647138	-	TraesCS1A02G101000	--	K07375 tubulin beta | (RefSeq) tubulin beta-1 chain-like isoform X1 (A)	ko04145: Phagosome	Tubulin beta-1 chain [Triticum urartu]	TBB8_MAIZE RecName: Full=Tubulin beta-8 chain; AltName: Full=Beta-8-tubulin;	A0A3B5XX90_WHEAT RecName: Full=Tubulin domain-containing protein {ECO:0000259|SMART:SM00864};	At5g12250	GO:0005737,cytoplasm; GO:0005874,microtubule; GO:0005525,GTP binding; GO:0003924,GTPase activity; GO:0005200,structural constituent of cytoskeleton; GO:0000226,microtubule cytoskeleton organization; GO:0000278,mitotic cell cycle; GO:0000166,nucleotide binding; GO:0001882,nucleoside binding; GO:0001883,purine nucleoside binding; GO:0003674,molecular_function; GO:0005488,binding; GO:0017076,purine …	PF00091.25:Tubulin/FtsZ family, GTPase domain	--	--	--
TraesCS1A02G101300	TRUE	FALSE	FALSE	FALSE	1.03	1.61	2.58	0.06	0	0.17	0.36	0.25	0.22	0.33	0.5	1.3	0.1	0.29	0.22	0.03	0.08	0.09	0	0.1	0.05	0.18	0.12	0.17	1A	97805353	97810182	-	TraesCS1A02G101300	--	K15078 structure-specific endonuclease subunit SLX1 [EC:3.6.1.-] | (RefSeq) putative disease resistance protein RGA1 (A)	--	NBS-LRR disease resistance protein homologue [Hordeum vulgare]	RGA1_SOLBU RecName: Full=Putative disease resistance protein RGA1; AltName: Full=RGA3-blb;	Q84KC8_HORVU SubName: Full=NBS-LRR disease resistance protein homologue {ECO:0000313|EMBL:CAD45027.1};	At3g14470	GO:0043531,ADP binding; GO:0005524,ATP binding; GO:0006952,defense response; GO:0000166,nucleotide binding; GO:0003674,molecular_function; GO:0005488,binding; GO:0017076,purine nucleotide binding; GO:0030554,adenyl nucleotide binding; GO:0032553,ribonucleotide binding; GO:0032555,purine ribonucleotide binding; GO:0032559,adenyl ribonucleotide binding; GO:0036094,small molecule binding; GO:0043167…	PF00931.22:NB-ARC domain	--	--	--
TraesCS1A02G102300	TRUE	FALSE	FALSE	TRUE	5.2	4.42	5.72	1.03	0.78	1.67	0.55	0.67	0.65	0.72	1.13	1.59	6.72	6.25	4.98	0.61	1.19	1.85	0	0.48	0.4	0.5	0.82	1.13	1A	98242495	98247975	-	TraesCS1A02G102300	Na+/H+ antiporter [Source:UniProtKB/TrEMBL%3BAcc:Q94BM4]	K14724 solute carrier family 9 (sodium/hydrogen exchanger), member 8 | (RefSeq) sodium/hydrogen exchanger 2-like (A)	--	Na+/H+ antiporter [Triticum aestivum]	NHX1_ARATH RecName: Full=Sodium/hydrogen exchanger 1; AltName: Full=Na(+)/H(+) exchanger 1; Short=NHE-1;	Q94BM4_WHEAT SubName: Full=Na+/H+ antiporter {ECO:0000313|EMBL:AAK76737.1, ECO:0000313|EnsemblPlants:TraesCS1A02G102300.1};	At5g27150	GO:0005789,endoplasmic reticulum membrane; GO:0000139,Golgi membrane; GO:0016021,integral component of membrane; GO:0000325,plant-type vacuole; GO:0005886,plasma membrane; GO:0009536,plastid; GO:0005774,vacuolar membrane; GO:0005773,vacuole; GO:0005516,calmodulin binding; GO:0015386,potassium:proton antiporter activity; GO:0015385,sodium:proton antiporter activity; GO:0048366,leaf development; GO…	PF00999.21:Sodium/hydrogen exchanger family	--	--	--
TraesCS1A02G102400	TRUE	TRUE	FALSE	TRUE	6.48	14.31	12.06	0.99	0.33	2.48	0.01	0.09	0	0	0	0	5.65	8.12	8.48	1.46	2.45	3.02	0	0	0.01	0	0	0	1A	98584808	98591722	+	TraesCS1A02G102400	Transcription factor TT8 [Source:Projected from Arabidopsis thaliana (AT4G09820) UniProtKB/Swiss-Prot%3BAcc:Q9FT81]	K13422 transcription factor MYC2 | (RefSeq) jamyc10; transcription factor MYC4-like (A)	ko04016: MAPK signaling pathway - plant; ko04075: Plant hormone signal transduction	basic helix-loop-helix protein A [Aegilops tauschii subsp. tauschii]	BHL42_ACTCC RecName: Full=Transcription factor BHLH42 {ECO:0000305}; AltName: Full=Basic helix-loop-helix protein 42 {ECO:0000305}; Short=AcBHLH42 {ECO:0000303|PubMed:30912865};	A0A446IP67_TRITD RecName: Full=BHLH domain-containing protein {ECO:0000259|PROSITE:PS50888};	At4g09820	GO:0005634,nucleus; GO:0003677,DNA binding; GO:0046983,protein dimerization activity; GO:0031542,positive regulation of anthocyanin biosynthetic process; GO:0045893,positive regulation of transcription, DNA-templated; GO:0003674,molecular_function; GO:0003676,nucleic acid binding; GO:0005488,binding; GO:0097159,organic cyclic compound binding; GO:1901363,heterocyclic compound binding; GO:0005515,…	PF14215.6:bHLH-MYC and R2R3-MYB transcription factors N-terminal	bHLH	TF	bHLH
TraesCS1A02G102600	TRUE	FALSE	FALSE	FALSE	14.88	16.26	13.36	4.4	3.51	3.52	5.31	6.26	6.79	9.02	10.22	9.83	17.3	14.64	16.39	2.29	5.12	4.02	5.23	2.43	4.06	7.92	10.06	9.14	1A	99014196	99018288	+	TraesCS1A02G102600	--	K01893 asparaginyl-tRNA synthetase [EC:6.1.1.22] | (RefSeq) asparagine--tRNA ligase, cytoplasmic 1-like (A)	ko00970: Aminoacyl-tRNA biosynthesis	asparagine--tRNA ligase, cytoplasmic 1-like [Aegilops tauschii subsp. tauschii]	SYNC1_ARATH RecName: Full=Asparagine--tRNA ligase, cytoplasmic 1 {ECO:0000305}; EC=6.1.1.22 {ECO:0000305}; AltName: Full=Asparaginyl-tRNA synthetase 1 {ECO:0000305}; Short=AsnRS 1 {ECO:0000305}; AltName: Full=Protein EMBRYO DEFECTIVE 2755 {ECO:0000303|PubMed:16297076};	A0A446IPF3_TRITD RecName: Full=Asparagine--tRNA ligase {ECO:0000256|ARBA:ARBA00012816}; EC=6.1.1.22 {ECO:0000256|ARBA:ARBA00012816};	At5g56680	GO:0009507,chloroplast; GO:0005829,cytosol; GO:0005739,mitochondrion; GO:0009536,plastid; GO:0004816,asparagine-tRNA ligase activity; GO:0005524,ATP binding; GO:0003677,DNA binding; GO:0006421,asparaginyl-tRNA aminoacylation; GO:0009793,embryo development ending in seed dormancy; GO:0046686,response to cadmium ion; GO:0003674,molecular_function; GO:0003824,catalytic activity; GO:0004812,aminoacyl…	PF00152.20:tRNA synthetases class II (D, K and N)	--	--	--
TraesCS1A02G102700	FALSE	TRUE	TRUE	TRUE	2.82	3.94	2.33	5.26	2.94	2.32	16.36	10.18	16.14	5.55	6.82	7.38	1.41	2.06	0.86	1.18	2.27	2.82	18.23	21	18.37	6.91	4.78	6.1	1A	99018552	99019580	+	TraesCS1A02G102700	--	K00799 glutathione S-transferase [EC:2.5.1.18] | (RefSeq) glutathione S-transferase 4-like (A)	ko00480: Glutathione metabolism; ko01100: Metabolic pathways	glutathione S-transferase 4-like [Aegilops tauschii subsp. tauschii]	GSTF4_MAIZE RecName: Full=Glutathione S-transferase 4; EC=2.5.1.18; AltName: Full=GST class-phi member 4; AltName: Full=GST-27; AltName: Full=GST-IV;	A0A3B5XWD1_WHEAT RecName: Full=Glutathione transferase {ECO:0000256|ARBA:ARBA00012452}; EC=2.5.1.18 {ECO:0000256|ARBA:ARBA00012452};	At3g62760	GO:0005737,cytoplasm; GO:0032991,protein-containing complex; GO:0043295,glutathione binding; GO:0004364,glutathione transferase activity; GO:0042803,protein homodimerization activity; GO:0006749,glutathione metabolic process; GO:0009635,response to herbicide; GO:0009410,response to xenobiotic stimulus; GO:0003674,molecular_function; GO:0005488,binding; GO:0033218,amide binding; GO:0042277,peptide…	PF02798.20:Glutathione S-transferase, N-terminal domain	--	--	--
TraesCS1A02G102800	FALSE	TRUE	FALSE	FALSE	0	0	2.53	6.44	3.42	4.56	0.93	0.85	0.71	0.69	0.87	1.23	1.07	2.13	1.78	1.17	0.61	0.22	0.74	2.57	1.43	0.86	0.38	0.28	1A	99071008	99072331	+	TraesCS1A02G102800	--	K00799 glutathione S-transferase [EC:2.5.1.18] | (RefSeq) glutathione S-transferase 4-like (A)	ko00480: Glutathione metabolism; ko01100: Metabolic pathways	predicted protein [Hordeum vulgare subsp. vulgare]	GSTF4_MAIZE RecName: Full=Glutathione S-transferase 4; EC=2.5.1.18; AltName: Full=GST class-phi member 4; AltName: Full=GST-27; AltName: Full=GST-IV;	A0A446IP68_TRITD RecName: Full=Glutathione transferase {ECO:0000256|ARBA:ARBA00012452}; EC=2.5.1.18 {ECO:0000256|ARBA:ARBA00012452};	At3g62760	GO:0005737,cytoplasm; GO:0032991,protein-containing complex; GO:0043295,glutathione binding; GO:0004364,glutathione transferase activity; GO:0042803,protein homodimerization activity; GO:0006749,glutathione metabolic process; GO:0009635,response to herbicide; GO:0009410,response to xenobiotic stimulus; GO:0003674,molecular_function; GO:0005488,binding; GO:0033218,amide binding; GO:0042277,peptide…	PF02798.20:Glutathione S-transferase, N-terminal domain	--	--	--
TraesCS1A02G102900	FALSE	FALSE	TRUE	FALSE	1.13	3.87	1.35	1.19	0	0	0.22	0.06	0.13	1.41	2.42	1.23	2.25	1.28	3.37	0.71	0.52	0.22	0	0.19	0.22	2.4	1.26	3.16	1A	99138834	99140074	+	TraesCS1A02G102900	--	K00799 glutathione S-transferase [EC:2.5.1.18] | (RefSeq) probable glutathione S-transferase GSTF1 (A)	ko00480: Glutathione metabolism; ko01100: Metabolic pathways	probable glutathione S-transferase GSTF1 [Aegilops tauschii subsp. tauschii]	GSTF1_ORYSJ RecName: Full=Probable glutathione S-transferase GSTF1; EC=2.5.1.18; AltName: Full=GST-I;	A0A446IP94_TRITD RecName: Full=Glutathione transferase {ECO:0000256|ARBA:ARBA00012452}; EC=2.5.1.18 {ECO:0000256|ARBA:ARBA00012452};	At3g62760	GO:0005737,cytoplasm; GO:0043295,glutathione binding; GO:0004364,glutathione transferase activity; GO:0006749,glutathione metabolic process; GO:0003674,molecular_function; GO:0005488,binding; GO:0033218,amide binding; GO:0042277,peptide binding; GO:0043167,ion binding; GO:0043168,anion binding; GO:0072341,modified amino acid binding; GO:1900750,oligopeptide binding; GO:1901681,sulfur compound bin…	PF02798.20:Glutathione S-transferase, N-terminal domain	--	--	--
TraesCS1A02G103000	FALSE	FALSE	TRUE	TRUE	0	0	0	0	0	0	0.53	1.07	0.81	3.44	2.9	3.68	0	0	0	0	0	0	2	0.97	0.97	3.7	2.34	2.31	1A	99148620	99149896	+	TraesCS1A02G103000	--	K00799 glutathione S-transferase [EC:2.5.1.18] | (RefSeq) glutathione S-transferase 4-like (A)	ko00480: Glutathione metabolism; ko01100: Metabolic pathways	Glutathione S-transferase 4 [Triticum urartu]	GSTF4_MAIZE RecName: Full=Glutathione S-transferase 4; EC=2.5.1.18; AltName: Full=GST class-phi member 4; AltName: Full=GST-27; AltName: Full=GST-IV;	A0A446IP90_TRITD RecName: Full=Glutathione transferase {ECO:0000256|ARBA:ARBA00012452}; EC=2.5.1.18 {ECO:0000256|ARBA:ARBA00012452};	At3g62760	GO:0005737,cytoplasm; GO:0032991,protein-containing complex; GO:0043295,glutathione binding; GO:0004364,glutathione transferase activity; GO:0042803,protein homodimerization activity; GO:0006749,glutathione metabolic process; GO:0009635,response to herbicide; GO:0009410,response to xenobiotic stimulus; GO:0003674,molecular_function; GO:0005488,binding; GO:0033218,amide binding; GO:0042277,peptide…	PF02798.20:Glutathione S-transferase, N-terminal domain	--	--	--
TraesCS1A02G103100	TRUE	FALSE	FALSE	TRUE	6.63	6.46	7.06	0.33	0.15	0.28	0	0.07	0.07	0.36	0.71	0.2	1.2	3.6	1.82	0.1	0.23	0.5	0	0	0	0.91	0.27	0.48	1A	99292072	99293625	-	TraesCS1A02G103100	--	K17479 glutaredoxin domain-containing cysteine-rich protein 1 | (RefSeq) uncharacterized protein At5g39865-like (A)	--	uncharacterized protein At5g39865-like [Aegilops tauschii subsp. tauschii]	Y5986_ARATH RecName: Full=Uncharacterized protein At5g39865;	A0A3B5XW26_WHEAT RecName: Full=Glutaredoxin domain-containing protein {ECO:0000259|PROSITE:PS51354};	At4g10630	GO:0005886,plasma membrane; GO:0015035,protein disulfide oxidoreductase activity; GO:0003674,molecular_function; GO:0003824,catalytic activity; GO:0015036,disulfide oxidoreductase activity; GO:0016491,oxidoreductase activity; GO:0016667,oxidoreductase activity, acting on a sulfur group of donors; GO:0005575,cellular_component; GO:0016020,membrane; GO:0071944,cell periphery; GO:0110165,cellular an…	PF00462.24:Glutaredoxin	--	--	--
TraesCS1A02G103600	FALSE	TRUE	FALSE	FALSE	0.36	1.37	0.51	0.89	4.04	0.02	0	0	0	0	0	0	0	0	0	0	0	0	0	0	0	0	0	0	1A	99697964	99701912	-	TraesCS1A02G103600	Alpha-galactosidase [Source:UniProtKB/TrEMBL%3BAcc:W5F620]	K07407 alpha-galactosidase [EC:3.2.1.22] | (RefSeq) alpha-galactosidase-like (A)	ko00052: Galactose metabolism; ko00561: Glycerolipid metabolism; ko00600: Sphingolipid metabolism; ko00603: Glycosphingolipid biosynthesis - globo and isoglobo series; ko01100: Metabolic pathways	alpha-galactosidase-like [Aegilops tauschii subsp. tauschii]	AGAL_ORYSJ RecName: Full=Alpha-galactosidase; EC=3.2.1.22; AltName: Full=Alpha-D-galactoside galactohydrolase; AltName: Full=Melibiase; Flags: Precursor;	A0A3B5XW30_WHEAT RecName: Full=Alpha-galactosidase {ECO:0000256|ARBA:ARBA00012755, ECO:0000256|RuleBase:RU361168}; EC=3.2.1.22 {ECO:0000256|ARBA:ARBA00012755, ECO:0000256|RuleBase:RU361168}; AltName: Full=Melibiase {ECO:0000256|RuleBase:RU361168};	At5g08380	GO:0048046,apoplast; GO:0009505,plant-type cell wall; GO:0052692,raffinose alpha-galactosidase activity; GO:0005975,carbohydrate metabolic process; GO:0009965,leaf morphogenesis; GO:0009911,positive regulation of flower development; GO:0009620,response to fungus; GO:0003674,molecular_function; GO:0003824,catalytic activity; GO:0004553,hydrolase activity, hydrolyzing O-glycosyl compounds; GO:00045…	PF16499.5:Alpha galactosidase A	--	--	--
TraesCS1A02G103900	TRUE	TRUE	TRUE	TRUE	5.15	3.38	10.6	1.02	0.96	0.79	6.18	0.65	4.11	8.81	7.65	30.71	1.67	3.34	1.45	1.14	1.56	3.01	2.28	1.22	3.11	4.3	2.12	3.41	1A	99868032	99871106	-	TraesCS1A02G103900	--	K00924 kinase [EC:2.7.1.-] | (RefSeq) receptor-like protein kinase 5 (A)	--	receptor-like protein kinase HAIKU2 [Aegilops tauschii subsp. tauschii]	RLK7_ARATH RecName: Full=Receptor-like protein kinase 7 {ECO:0000303|PubMed:20811905}; EC=2.7.11.1 {ECO:0000305}; Flags: Precursor;	A0A3B5XWE3_WHEAT RecName: Full=Protein kinase domain-containing protein {ECO:0000259|PROSITE:PS50011};	At3g19700	GO:0016021,integral component of membrane; GO:0005886,plasma membrane; GO:0005524,ATP binding; GO:0042802,identical protein binding; GO:0001653,peptide receptor activity; GO:0004672,protein kinase activity; GO:0106310,protein serine kinase activity; GO:0106311,protein threonine kinase activity; GO:0045087,innate immune response; GO:0046777,protein autophosphorylation; GO:0006979,response to oxida…	PF13855.6:Leucine rich repeat	--	--	--
TraesCS1A02G104500	TRUE	FALSE	FALSE	FALSE	7.12	4.98	5.78	11.79	6.17	6.74	13.08	13.55	11.84	5.95	6.63	8.51	4.57	6.09	6.85	4.26	3.57	9.08	11.38	3.58	16.64	6.19	14.16	10.62	1A	100267212	100272922	+	TraesCS1A02G104500	Replication protein A subunit [Source:UniProtKB/TrEMBL%3BAcc:A0A1D5S4C9]	K07466 replication factor A1 | (RefSeq) replication protein A 70 kDa DNA-binding subunit C-like (A)	ko03030: DNA replication; ko03420: Nucleotide excision repair; ko03430: Mismatch repair; ko03440: Homologous recombination	replication protein A 70 kDa DNA-binding subunit C-like [Aegilops tauschii subsp. tauschii]	RFA1C_ORYSJ RecName: Full=Replication protein A 70 kDa DNA-binding subunit C; Short=OsRPA70c; AltName: Full=Replication factor A protein 1C; AltName: Full=Replication protein A 1C;	A0A446IP95_TRITD RecName: Full=Replication protein A subunit {ECO:0000256|RuleBase:RU364130};	At4g19130	GO:0005662,DNA replication factor A complex; GO:0003684,damaged DNA binding; GO:0043047,single-stranded telomeric DNA binding; GO:0008270,zinc ion binding; GO:0006268,DNA unwinding involved in DNA replication; GO:0000724,double-strand break repair via homologous recombination; GO:0051321,meiotic cell cycle; GO:0006289,nucleotide-excision repair; GO:0007004,telomere maintenance via telomerase; GO:…	PF08646.10:Replication factor-A C terminal domain	--	--	--
TraesCS1A02G104600	FALSE	FALSE	FALSE	TRUE	0	0	0	0	0	0.24	0.18	0	0.37	0.87	0.66	0.77	0	0.08	0.09	0.39	0.13	0	0	0.15	0	0.51	0.65	0.53	1A	100289595	100291148	-	TraesCS1A02G104600	--	--	--	hypothetical protein TRIUR3_17160 [Triticum urartu]	--	A0A446IPB0_TRITD SubName: Full=Uncharacterized protein {ECO:0000313|EMBL:VAH02658.1};	--	GO:0016021,integral component of membrane; GO:0005575,cellular_component; GO:0016020,membrane; GO:0031224,intrinsic component of membrane; GO:0110165,cellular anatomical entity	--	--	--	--
TraesCS1A02G105300	FALSE	FALSE	TRUE	FALSE	0.87	0.36	0.46	0.86	0.16	0.35	0.26	0.49	0.67	0	0.04	0	0.79	1.16	0.87	0.05	0.09	0.28	0.3	0.38	0.19	0.05	0.02	0.01	1A	101320830	101324110	+	TraesCS1A02G105300	--	K00951 GTP pyrophosphokinase [EC:2.7.6.5] | (RefSeq) probable GTP diphosphokinase CRSH1, chloroplastic (A)	ko00230: Purine metabolism; ko01100: Metabolic pathways	probable GTP diphosphokinase CRSH1, chloroplastic [Aegilops tauschii subsp. tauschii]	CRSH1_ORYSJ RecName: Full=Probable GTP diphosphokinase CRSH1, chloroplastic; EC=2.7.6.5; AltName: Full=Calcium-activated RelA/Spot homolog 1; Short=OsCRSH1; AltName: Full=ppGpp synthetase CRSH1; Flags: Precursor;	A0A452Y2U3_AEGTS RecName: Full=GTP diphosphokinase {ECO:0000256|ARBA:ARBA00013251}; EC=2.7.6.5 {ECO:0000256|ARBA:ARBA00013251};	At3g17470	GO:0009507,chloroplast; GO:0005524,ATP binding; GO:0005509,calcium ion binding; GO:0005525,GTP binding; GO:0008728,GTP diphosphokinase activity; GO:0016301,kinase activity; GO:0015969,guanosine tetraphosphate metabolic process; GO:0000166,nucleotide binding; GO:0003674,molecular_function; GO:0005488,binding; GO:0017076,purine nucleotide binding; GO:0030554,adenyl nucleotide binding; GO:0032553,ri…	PF04607.17:Region found in RelA / SpoT proteins	--	--	--
TraesCS1A02G105800	FALSE	FALSE	TRUE	TRUE	22.52	21.79	39.09	27.01	21.49	27.27	23.03	15.17	18.39	3.32	4.48	1.95	22.6	27.95	19.75	35.75	31.53	37.58	11.27	15.51	27.92	4.53	6.11	5.73	1A	102359664	102365134	+	TraesCS1A02G105800	--	K01206 alpha-L-fucosidase [EC:3.2.1.51] | (RefSeq) hypothetical protein (A)	ko00511: Other glycan degradation	GDSL esterase/lipase At1g09390-like [Aegilops tauschii subsp. tauschii]	GDL2_ARATH RecName: Full=GDSL esterase/lipase At1g09390; EC=3.1.1.-; AltName: Full=Extracellular lipase At1g09390; Flags: Precursor;	A0A446JP67_TRITD SubName: Full=Uncharacterized protein {ECO:0000313|EMBL:VAH14860.1};	At1g09390	GO:0009570,chloroplast stroma; GO:0005576,extracellular region; GO:0016788,hydrolase activity, acting on ester bonds; GO:0016042,lipid catabolic process; GO:0003674,molecular_function; GO:0003824,catalytic activity; GO:0016787,hydrolase activity; GO:0006629,lipid metabolic process; GO:0008150,biological_process; GO:0008152,metabolic process; GO:0009056,catabolic process; GO:0044238,primary metabo…	PF00657.22:GDSL-like Lipase/Acylhydrolase	--	--	--
TraesCS1A02G105900	FALSE	TRUE	FALSE	TRUE	7.22	5.86	7.97	6.06	3.96	4.46	13.53	13.29	15.95	5.23	8.53	12.76	10.05	6.39	8.44	3.61	2.88	6.52	9.95	8.96	12.7	6.15	4.73	7.25	1A	102366710	102370939	+	TraesCS1A02G105900	--	K01206 alpha-L-fucosidase [EC:3.2.1.51] | (RefSeq) FXG1; alpha-fucosidase 1 (A)	ko00511: Other glycan degradation	predicted protein [Hordeum vulgare subsp. vulgare]	LIP4_ARATH RecName: Full=GDSL esterase/lipase LIP-4; EC=3.1.1.-; AltName: Full=Extracellular lipase LIP-4; Flags: Precursor;	A0A446IPD5_TRITD SubName: Full=Uncharacterized protein {ECO:0000313|EMBL:VAH02692.1};	At1g56670	GO:0009570,chloroplast stroma; GO:0005576,extracellular region; GO:0016788,hydrolase activity, acting on ester bonds; GO:0016042,lipid catabolic process; GO:0003674,molecular_function; GO:0003824,catalytic activity; GO:0016787,hydrolase activity; GO:0006629,lipid metabolic process; GO:0008150,biological_process; GO:0008152,metabolic process; GO:0009056,catabolic process; GO:0044238,primary metabo…	PF00657.22:GDSL-like Lipase/Acylhydrolase	--	--	--
TraesCS1A02G106000	TRUE	TRUE	FALSE	FALSE	15	19.35	15.88	24.91	22.1	22.55	9.93	8.3	10.38	11.65	11.91	9.93	21.21	14.31	18.31	21.37	20.46	18.07	12.79	9.44	7.88	9.89	10	12.68	1A	102371397	102375203	-	TraesCS1A02G106000	Golgi apparatus membrane protein TVP23 [Source:UniProtKB/TrEMBL%3BAcc:W5AJZ4]	--	--	Golgi apparatus membrane protein-like protein ECHIDNA [Aegilops tauschii subsp. tauschii]	TVP23_ARATH RecName: Full=Golgi apparatus membrane protein-like protein ECHIDNA {ECO:0000303|PubMed:21512130};	W5AJZ4_WHEAT RecName: Full=Golgi apparatus membrane protein TVP23 {ECO:0000256|RuleBase:RU361206};	At1g09330	GO:0031901,early endosome membrane; GO:0005768,endosome; GO:0005576,extracellular region; GO:0005794,Golgi apparatus; GO:0030173,integral component of Golgi membrane; GO:0005802,trans-Golgi network; GO:0032588,trans-Golgi network membrane; GO:0007030,Golgi organization; GO:0099402,plant organ development; GO:0009306,protein secretion; GO:0009826,unidimensional cell growth; GO:0007034,vacuolar tra…	PF05832.12:Eukaryotic protein of unknown function (DUF846)	--	--	--
TraesCS1A02G106300	TRUE	TRUE	FALSE	FALSE	1.33	1.19	1.56	1.68	2.28	1.61	0.68	0.57	0.43	0.38	0.49	0.72	2.2	1.88	2.68	2	0.73	1.57	0.45	0.98	0.7	0.45	0.69	0.57	1A	104208687	104219859	+	TraesCS1A02G106300	DNA-directed RNA polymerase subunit [Source:UniProtKB/TrEMBL%3BAcc:A0A341NK83]	K16250 DNA-directed RNA polymerase IV subunit 1 [EC:2.7.7.6] | (RefSeq) DNA-directed RNA polymerase IV subunit 1-like (A)	ko03020: RNA polymerase	DNA-directed RNA polymerase IV subunit 1 isoform X1 [Aegilops tauschii subsp. tauschii]	NRPD1_ARATH RecName: Full=DNA-directed RNA polymerase IV subunit 1; AltName: Full=DNA-directed RNA polymerase D subunit 1; Short=AtNRPD1a; Short=Nuclear RNA polymerase D 1a; EC=2.7.7.6; AltName: Full=Protein RNA-DIRECTED DNA METHYLATION DEFECTIVE 3; AltName: Full=Protein SILENCING DEFECTIVE 4; AltName: Full=Protein SILENCING MOVEMENT DEFICIENT 2; AltName: Full=RNA polymerase IV subunit 1a; Short=…	A0A3B5XW61_WHEAT RecName: Full=DNA-directed RNA polymerase subunit {ECO:0000256|RuleBase:RU004279}; EC=2.7.7.6 {ECO:0000256|RuleBase:RU004279};	At1g63020_1	GO:0005654,nucleoplasm; GO:0005634,nucleus; GO:0005666,RNA polymerase III complex; GO:0000418,RNA polymerase IV complex; GO:0003677,DNA binding; GO:0003899,DNA-directed 5'-3' RNA polymerase activity; GO:0046872,metal ion binding; GO:0031047,gene silencing by RNA; GO:0010495,long-distance posttranscriptional gene silencing; GO:0030422,production of siRNA involved in RNA interference; GO:0006351,tr…	PF00623.20:RNA polymerase Rpb1, domain 2	--	--	--
TraesCS1A02G106500	FALSE	FALSE	FALSE	TRUE	1.74	2.78	2.43	1.02	0.52	0	1.03	0.24	0.56	0.5	0.27	0.48	3.02	3.1	3.03	0.16	0.91	0.71	0	0.44	0.25	0.6	0.27	0.45	1A	104225642	104230111	+	TraesCS1A02G106500	--	--	--	PREDICTED: uncharacterized protein LOC100835715 [Brachypodium distachyon]	--	A0A446IPF7_TRITD SubName: Full=Uncharacterized protein {ECO:0000313|EMBL:VAH02712.1};	--	GO:0051536,iron-sulfur cluster binding; GO:0046872,metal ion binding; GO:0003674,molecular_function; GO:0005488,binding; GO:0051540,metal cluster binding; GO:0043167,ion binding; GO:0043169,cation binding	PF12617.8:Iron-Sulfur binding protein C terminal	--	--	--
TraesCS1A02G106600	TRUE	FALSE	FALSE	TRUE	13.38	13.72	11.68	71.04	55.05	74.23	51.46	56.04	51.76	55.36	60.1	50.7	27.09	21.29	30.95	56.58	31.06	47.12	58.39	35.78	52.18	47.87	33.89	67.61	1A	104377540	104379785	+	TraesCS1A02G106600	USP family protein [Source:UniProtKB/TrEMBL%3BAcc:Q2TN84]	K00847 fructokinase [EC:2.7.1.4] | (RefSeq) probable fructokinase-1 isoform X1 (A)	ko00051: Fructose and mannose metabolism; ko00500: Starch and sucrose metabolism; ko00520: Amino sugar and nucleotide sugar metabolism; ko01100: Metabolic pathways; ko01110: Biosynthesis of secondary metabolites; ko01250: Biosynthesis of nucleotide sugars	USP family protein [Triticum aestivum]	PHO34_ARATH RecName: Full=Universal stress protein PHOS34 {ECO:0000303|PubMed:12644671}; AltName: Full=Phosphorylated protein of 34 kDa {ECO:0000303|PubMed:18285339}; Short=AtPHOS34 {ECO:0000303|PubMed:18285339}; Flags: Precursor;	Q2TN84_WHEAT SubName: Full=USP family protein {ECO:0000313|EMBL:AAX13276.1, ECO:0000313|EnsemblPlants:TraesCS1A02G106600.1};	At3g17020	GO:0009507,chloroplast; GO:0005829,cytosol; GO:0005524,ATP binding; GO:0002238,response to molecule of fungal origin; GO:0000166,nucleotide binding; GO:0003674,molecular_function; GO:0005488,binding; GO:0017076,purine nucleotide binding; GO:0030554,adenyl nucleotide binding; GO:0032553,ribonucleotide binding; GO:0032555,purine ribonucleotide binding; GO:0032559,adenyl ribonucleotide binding; GO:0…	PF00582.26:Universal stress protein family	--	--	--
TraesCS1A02G106700	TRUE	FALSE	FALSE	TRUE	7.86	11.48	1.26	0.5	0.49	0.13	0.75	0.48	0.86	0	0	0	5.11	3.49	9.32	0	1.38	1.69	0.65	1.95	1.37	0	0	0	1A	104432549	104433415	-	TraesCS1A02G106700	--	--	--	predicted protein [Hordeum vulgare subsp. vulgare]	EA1_MAIZE RecName: Full=Protein EGG APPARATUS-1; AltName: Full=ZmEA1;	A0A446IPG0_TRITD SubName: Full=Uncharacterized protein {ECO:0000313|EMBL:VAH02708.1};	--	GO:0016021,integral component of membrane; GO:0005575,cellular_component; GO:0016020,membrane; GO:0031224,intrinsic component of membrane; GO:0110165,cellular anatomical entity	--	--	--	--
TraesCS1A02G107200	TRUE	TRUE	TRUE	FALSE	0	3.07	0.44	163.4	161.43	174.49	30.3	12.63	23.51	0.1	0.1	0.02	3.41	1.52	0.97	342.46	278.27	244.45	16.88	29.27	4.54	0.04	0.03	0.07	1A	104931188	104936751	+	TraesCS1A02G107200	--	K23025 H+-translocating diphosphatase [EC:7.1.3.1] | (RefSeq) pyrophosphate-energized vacuolar membrane proton pump-like (A)	--	pyrophosphate-energized vacuolar membrane proton pump 1-like [Aegilops tauschii subsp. tauschii]	AVP_VIGRR RecName: Full=Pyrophosphate-energized vacuolar membrane proton pump; EC=7.1.3.1 {ECO:0000269|PubMed:10477275, ECO:0000269|PubMed:22456709}; AltName: Full=Pyrophosphate-energized inorganic pyrophosphatase; Short=H(+)-PPase; AltName: Full=Vacuolar H(+)-pyrophosphatase;	A0A446IPK5_TRITD RecName: Full=H(+)-exporting diphosphatase {ECO:0000256|ARBA:ARBA00013242}; EC=7.1.3.1 {ECO:0000256|ARBA:ARBA00013242};	At1g15690	GO:0016021,integral component of membrane; GO:0005774,vacuolar membrane; GO:0004427,inorganic diphosphatase activity; GO:0046872,metal ion binding; GO:0009678,pyrophosphate hydrolysis-driven proton transmembrane transporter activity; GO:0003674,molecular_function; GO:0003824,catalytic activity; GO:0016462,pyrophosphatase activity; GO:0016787,hydrolase activity; GO:0016817,hydrolase activity, acti…	PF03030.16:Inorganic H+ pyrophosphatase	--	--	--
TraesCS1A02G107300	FALSE	TRUE	FALSE	TRUE	5.75	6.88	6.42	2.77	2.06	2.16	1.37	0.61	1.02	0.9	1.33	2.02	5.69	5.46	7.18	2.04	1.76	3.18	0.87	0.82	0.58	0.76	1.05	1.17	1A	104937224	104949835	-	TraesCS1A02G107300	--	K17491 protein phosphatase 4 regulatory subunit 3 | (RefSeq) serine/threonine-protein phosphatase 4 regulatory subunit 3-like (A)	--	serine/threonine-protein phosphatase 4 regulatory subunit 3-like [Aegilops tauschii subsp. tauschii]	--	A0A3B5XW70_WHEAT RecName: Full=SMK-1 domain-containing protein {ECO:0000259|Pfam:PF04802};	At3g06670	--	PF04802.15:Component of IIS longevity pathway SMK-1	--	--	--
TraesCS1A02G107600	FALSE	FALSE	FALSE	TRUE	4.42	3.24	4.34	4.22	2.53	3.58	5.55	2.97	3.14	6.1	7.11	8.6	4.35	5.26	4.23	3.76	2.55	4.11	2.01	3.43	3.8	8.77	10.55	5.63	1A	105903502	105906285	-	TraesCS1A02G107600	--	K19041 E3 ubiquitin-protein ligase RNF38/44 [EC:2.3.2.27] | (RefSeq) probable E3 ubiquitin-protein ligase HIP1 (A)	--	probable E3 ubiquitin-protein ligase RHG1A isoform X1 [Aegilops tauschii subsp. tauschii]	MBR2_ARATH RecName: Full=E3 ubiquitin-protein ligase MBR2; EC=2.3.2.27; AltName: Full=HAL3-interacting protein 1 homolog; Short=AtHIP1; AltName: Full=MED25-binding RING-H2 protein 2; AltName: Full=RING-H2 finger MBR2; AltName: Full=RING-type E3 ubiquitin transferase MBR2 {ECO:0000305};	A0A3B5XW76_WHEAT RecName: Full=RING-type domain-containing protein {ECO:0000259|PROSITE:PS50089};	At4g34040	GO:0046872,metal ion binding; GO:0061630,ubiquitin protein ligase activity; GO:0009908,flower development; GO:0043161,proteasome-mediated ubiquitin-dependent protein catabolic process; GO:0040008,regulation of growth; GO:0010228,vegetative to reproductive phase transition of meristem; GO:0003674,molecular_function; GO:0005488,binding; GO:0043167,ion binding; GO:0043169,cation binding; GO:0003824,…	PF13639.6:Ring finger domain	--	--	--
TraesCS1A02G107800	FALSE	TRUE	FALSE	FALSE	9.78	10.79	10	5.51	2.63	2.71	8.6	6.96	6.73	8.89	10.93	7.95	9.89	13.19	12.38	3.94	3.07	5.89	5.96	6.64	6.63	11.37	12.29	8.25	1A	106219615	106230486	-	TraesCS1A02G107800	--	K01887 arginyl-tRNA synthetase [EC:6.1.1.19] | (RefSeq) arginine--tRNA ligase, cytoplasmic-like isoform X1 (A)	ko00970: Aminoacyl-tRNA biosynthesis	arginine--tRNA ligase, cytoplasmic-like isoform X1 [Aegilops tauschii subsp. tauschii]	SYRM_ARATH RecName: Full=Arginine--tRNA ligase, chloroplastic/mitochondrial {ECO:0000305}; EC=6.1.1.19 {ECO:0000305}; AltName: Full=Arginyl-tRNA synthetase {ECO:0000305}; Short=ArgRS {ECO:0000305}; AltName: Full=Protein EMBRYO DEFECTIVE 1027 {ECO:0000303|PubMed:16297076}; Flags: Precursor;	A0A446IPM8_TRITD RecName: Full=Arginyl-tRNA synthetase {ECO:0000256|ARBA:ARBA00015573}; EC=6.1.1.19 {ECO:0000256|ARBA:ARBA00012837};	At4g26300	GO:0009507,chloroplast; GO:0009570,chloroplast stroma; GO:0005829,cytosol; GO:0005739,mitochondrion; GO:0004814,arginine-tRNA ligase activity; GO:0005524,ATP binding; GO:0006420,arginyl-tRNA aminoacylation; GO:0009793,embryo development ending in seed dormancy; GO:0003674,molecular_function; GO:0003824,catalytic activity; GO:0004812,aminoacyl-tRNA ligase activity; GO:0016874,ligase activity; GO:0…	PF00750.19:tRNA synthetases class I (R)	--	--	--
TraesCS1A02G107900	TRUE	FALSE	FALSE	FALSE	8.67	12.92	7.44	11.51	13.48	15.44	7.01	8.06	6.54	11.27	10.58	6.48	10.46	7.21	13.14	7.93	5.13	6.75	4.49	5.14	7.09	13.53	9.86	8.31	1A	107093815	107096344	+	TraesCS1A02G107900	--	K03127 transcription initiation factor TFIID subunit 13 | (RefSeq) transcription initiation factor TFIID subunit 13-like (A)	ko03022: Basal transcription factors	Transcription initiation factor TFIID subunit 13 [Triticum urartu]	TAF13_ARATH RecName: Full=Transcription initiation factor TFIID subunit 13; AltName: Full=TBP-associated factor 13; Short=AtTAF13;	M7ZP67_TRIUA SubName: Full=Transcription initiation factor TFIID subunit 13 {ECO:0000313|EMBL:EMS65018.1, ECO:0000313|EnsemblPlants:TRIUR3_18086-P1};	At1g02680	GO:0005634,nucleus; GO:0005886,plasma membrane; GO:0046982,protein heterodimerization activity; GO:0009793,embryo development ending in seed dormancy; GO:0009960,endosperm development; GO:0048316,seed development; GO:0006366,transcription by RNA polymerase II; GO:0003674,molecular_function; GO:0005488,binding; GO:0005515,protein binding; GO:0046983,protein dimerization activity; GO:0000003,reprod…	PF02269.16:Transcription initiation factor IID, 18kD subunit	--	--	--
TraesCS1A02G108000	FALSE	TRUE	FALSE	FALSE	8.29	7.97	5.1	5.14	4.32	5.52	17.39	9.48	12.27	9.14	6.99	6.73	4.93	3.42	3.24	4.03	3.31	3.46	2.9	4.78	5.55	5.43	3.78	5.55	1A	107101021	107106881	+	TraesCS1A02G108000	--	K12896 serine/arginine-rich splicing factor 7 | (RefSeq) serine/arginine-rich splicing factor RS2Z33-like isoform X1 (A)	ko03040: Spliceosome	Serine/arginine-rich splicing factor 4 [Triticum urartu]	RSZ32_ARATH RecName: Full=Serine/arginine-rich splicing factor RS2Z32; AltName: Full=RS-containing zinc finger protein 32; Short=At-RS2Z32; Short=At-RSZ32; Short=AtRSZ32; AltName: Full=Serine/arginine-rich splicing factor RSZ34; Short=AtRSZ34;	A0A446IPP6_TRITD SubName: Full=Uncharacterized protein {ECO:0000313|EMBL:VAH02791.1};	At3g53500	GO:0016607,nuclear speck; GO:0005681,spliceosomal complex; GO:0003729,mRNA binding; GO:0003723,RNA binding; GO:0008270,zinc ion binding; GO:0000398,mRNA splicing, via spliceosome; GO:0008380,RNA splicing; GO:0003674,molecular_function; GO:0003676,nucleic acid binding; GO:0005488,binding; GO:0097159,organic cyclic compound binding; GO:1901363,heterocyclic compound binding; GO:0043167,ion binding; …	PF00076.22:RNA recognition motif. (a.k.a. RRM, RBD, or RNP domain)	--	--	--
TraesCS1A02G108100	FALSE	FALSE	TRUE	FALSE	11.23	9.06	9.33	6.95	5.57	7.31	10.06	5.28	8.01	1.16	1.25	4.49	6.96	9.21	6.32	9.55	4.39	8.44	6.65	4.16	4.88	1.26	1.76	1.63	1A	107107556	107110090	-	TraesCS1A02G108100	--	K13435 serine/threonine-protein kinase Pto | (RefSeq) receptor-like protein kinase HERK 1 isoform X2 (A)	ko04626: Plant-pathogen interaction	Receptor-like protein kinase HERK 1 [Triticum urartu]	HERK_ARATH RecName: Full=Receptor-like protein kinase HERK 1; EC=2.7.11.-; AltName: Full=Protein HERCULES RECEPTOR KINASE 1; Flags: Precursor;	A0A446IPP3_TRITD RecName: Full=Protein kinase domain-containing protein {ECO:0000259|PROSITE:PS50011};	At3g46290	GO:0016021,integral component of membrane; GO:0005886,plasma membrane; GO:0009506,plasmodesma; GO:0005524,ATP binding; GO:0004672,protein kinase activity; GO:0004674,protein serine/threonine kinase activity; GO:0046777,protein autophosphorylation; GO:0009741,response to brassinosteroid; GO:0009826,unidimensional cell growth; GO:0000166,nucleotide binding; GO:0003674,molecular_function; GO:0005488…	PF07714.17:Protein tyrosine kinase	--	--	--
TraesCS1A02G108300	FALSE	FALSE	TRUE	TRUE	3.65	4.32	2.76	3.4	2.88	3.13	2.72	2.49	2.26	5.16	5.33	5.78	5.53	4.1	3.94	1.95	2.37	2.96	1.42	2.75	2.15	9.13	9.21	6.68	1A	107466471	107482160	+	TraesCS1A02G108300	--	--	--	uncharacterized protein LOC109736676 [Aegilops tauschii subsp. tauschii]	--	A0A3B5XWK2_WHEAT SubName: Full=Uncharacterized protein {ECO:0000313|EnsemblPlants:TraesCS1A02G108300.1};	At5g13560	--	--	--	--	--
TraesCS1A02G108800	FALSE	TRUE	FALSE	FALSE	0.88	1.98	1.44	0.28	0.41	0.17	0.83	0.58	0.76	1.14	1.17	0.46	0.57	0.82	0.43	0.11	0.45	0.54	0.65	0.34	0.39	1.89	2.07	1.21	1A	108070588	108074862	+	TraesCS1A02G108800	--	K01148 poly(A)-specific ribonuclease [EC:3.1.13.4] | (RefSeq) uncharacterized CRM domain-containing protein At3g25440, chloroplastic-like isoform X1 (A)	ko03018: RNA degradation	CRM-domain containing factor CFM3, chloroplastic/mitochondrial [Aegilops tauschii subsp. tauschii]	CFM9_ARATH RecName: Full=CRM-domain containing factor CFM9, mitochondrial {ECO:0000305}; AltName: Full=Protein CRM FAMILY MEMBER 9 {ECO:0000303|PubMed:31359042}; Flags: Precursor;	A0A3B5XWK6_WHEAT RecName: Full=CRM domain-containing protein {ECO:0000259|PROSITE:PS51295};	At3g27550	GO:0005739,mitochondrion; GO:0003723,RNA binding; GO:0000373,Group II intron splicing; GO:0140040,mitochondrial polycistronic RNA processing; GO:0009737,response to abscisic acid; GO:0009651,response to salt stress; GO:0009414,response to water deprivation; GO:0003674,molecular_function; GO:0003676,nucleic acid binding; GO:0005488,binding; GO:0097159,organic cyclic compound binding; GO:1901363,he…	PF01985.21:CRS1 / YhbY (CRM) domain	--	--	--
TraesCS1A02G108900	FALSE	FALSE	FALSE	TRUE	2.4	2.93	2.65	1.54	1.47	2.58	1.35	0.58	0.83	0.45	0.54	0.47	2.47	3.36	3.26	2.3	2.25	2.47	0.49	1.02	2.12	0.89	0.62	0.26	1A	108076850	108081795	-	TraesCS1A02G108900	--	--	--	VIL3 protein [Triticum monococcum subsp. aegilopoides]	VIL1_ARATH RecName: Full=VIN3-like protein 1; AltName: Full=Protein VERNALIZATION 5;	A0A3B5XXI3_WHEAT RecName: Full=Fibronectin type-III domain-containing protein {ECO:0000259|PROSITE:PS50853};	At3g24440	GO:0005677,chromatin silencing complex; GO:0016607,nuclear speck; GO:0005634,nucleus; GO:0046872,metal ion binding; GO:0009908,flower development; GO:0016571,histone methylation; GO:0045814,negative regulation of gene expression, epigenetic; GO:0061087,positive regulation of histone H3-K27 methylation; GO:0051571,positive regulation of histone H3-K4 methylation; GO:0031062,positive regulation of …	PF07227.11:PHD - plant homeodomain finger protein	--	--	--
TraesCS1A02G109400	FALSE	FALSE	FALSE	TRUE	1.34	1.99	1.24	0.12	0.47	0	0.14	0.4	0.16	0.01	0.05	0	0.93	1.2	1.1	0.04	0.12	0.31	0.45	0.05	0.03	0.05	0.19	0.11	1A	108760477	108766530	-	TraesCS1A02G109400	--	K20780 mediator of DNA damage checkpoint protein 1 | (RefSeq) mediator of DNA damage checkpoint protein 1 isoform X1 (A)	--	PAX-interacting protein 1 [Triticum urartu]	--	A0A3B5XXI8_WHEAT RecName: Full=BRCT domain-containing protein {ECO:0000259|SMART:SM00292};	At3g21480	--	PF16770.5:Regulator of Ty1 transposition protein 107 BRCT domain	--	--	--
TraesCS1A02G109500	FALSE	TRUE	FALSE	TRUE	0.3	1.92	1.22	0.85	1.04	0.59	3.28	1.71	1.92	2.64	1.89	2.53	1.52	0.63	0.86	1.22	0.95	1.01	0.56	1.4	1.41	2.59	4.64	2.43	1A	108769536	108774492	+	TraesCS1A02G109500	--	K17583 nucleolar MIF4G domain-containing protein 1 | (RefSeq) nucleolar MIF4G domain-containing protein 1-like (A)	--	nucleolar MIF4G domain-containing protein 1 [Aegilops tauschii subsp. tauschii]	--	A0A446IQ13_TRITD RecName: Full=MI domain-containing protein {ECO:0000259|PROSITE:PS51366};	At5g17930	GO:0003723,RNA binding; GO:0006417,regulation of translation; GO:0003674,molecular_function; GO:0003676,nucleic acid binding; GO:0005488,binding; GO:0097159,organic cyclic compound binding; GO:1901363,heterocyclic compound binding; GO:0006412,translation; GO:0006518,peptide metabolic process; GO:0006807,nitrogen compound metabolic process; GO:0008150,biological_process; GO:0008152,metabolic proce…	PF02847.17:MA3 domain	--	--	--
TraesCS1A02G110100	TRUE	FALSE	TRUE	FALSE	4.4	6.6	7.64	11.05	13.12	13.82	19.91	12.83	13.58	6.09	4.44	5.81	10.35	5.87	7.12	0.77	7.9	8.65	4.49	9.5	8.6	5.04	11.36	3.39	1A	109428845	109429628	-	TraesCS1A02G110100	--	--	--	hypothetical protein TRIUR3_26978 [Triticum urartu]	SCPDL_ARATH RecName: Full=Probable mitochondrial saccharopine dehydrogenase-like oxidoreductase At5g39410; Short=SDH; EC=1.-.-.-;	A0A446IPU7_TRITD SubName: Full=Uncharacterized protein {ECO:0000313|EMBL:VAH02849.1};	At5g39410	GO:0009941,chloroplast envelope; GO:0005811,lipid droplet; GO:0031966,mitochondrial membrane; GO:0005739,mitochondrion; GO:0005886,plasma membrane; GO:0009536,plastid; GO:0005774,vacuolar membrane; GO:0005773,vacuole; GO:0016491,oxidoreductase activity; GO:0009247,glycolipid biosynthetic process; GO:0003674,molecular_function; GO:0003824,catalytic activity; GO:0006629,lipid metabolic process; GO:…	--	--	--	--
TraesCS1A02G110200	TRUE	TRUE	FALSE	FALSE	23.88	32.76	22.5	35.09	33.34	34.9	14.16	16.27	17.07	28.19	22.35	26.29	29.41	23.26	29.57	21.71	20.87	21.89	17.95	13.23	17.73	22.83	21.56	20.8	1A	109573740	109578560	+	TraesCS1A02G110200	--	K24083 abhydrolase domain-containing protein 13 [EC:3.-.-.-] | (RefSeq) protein bem46-like isoform X1 (A)	--	PHD finger protein ALFIN-LIKE 1 [Aegilops tauschii subsp. tauschii]	ALFL1_ORYSI RecName: Full=PHD finger protein ALFIN-LIKE 1;	A0A452Y3G6_AEGTS RecName: Full=PHD-type domain-containing protein {ECO:0000259|PROSITE:PS50016};	At5g05610	GO:0005634,nucleus; GO:0042393,histone binding; GO:0046872,metal ion binding; GO:0006325,chromatin organization; GO:0006355,regulation of transcription, DNA-templated; GO:0003674,molecular_function; GO:0005488,binding; GO:0005515,protein binding; GO:0043167,ion binding; GO:0043169,cation binding; GO:0006996,organelle organization; GO:0008150,biological_process; GO:0009987,cellular process; GO:001…	PF12165.8:Alfin	Alfin-like	TF	Alfin-like
TraesCS1A02G110300	TRUE	FALSE	FALSE	TRUE	17.7	22.07	23.08	65.43	60.45	63.88	50.95	41.22	46.09	43.49	48.74	85.58	21.26	17.75	19.91	43.83	29.2	37.65	33.8	40.96	31.68	44.93	58.41	45.25	1A	109982664	109986523	-	TraesCS1A02G110300	--	K00232 acyl-CoA oxidase [EC:1.3.3.6] | (RefSeq) acyl-coenzyme A oxidase 4, peroxisomal-like (A)	ko00071: Fatty acid degradation; ko00410: beta-Alanine metabolism; ko00592: alpha-Linolenic acid metabolism; ko00640: Propanoate metabolism; ko01040: Biosynthesis of unsaturated fatty acids; ko01100: Metabolic pathways; ko01110: Biosynthesis of secondary metabolites; ko01200: Carbon metabolism; ko01212: Fatty acid metabolism; ko04146: Peroxisome	Acyl-coenzyme A oxidase 4, peroxisomal [Triticum urartu]	ACOX4_ARATH RecName: Full=Acyl-coenzyme A oxidase 4, peroxisomal {ECO:0000305}; Short=AOX 4 {ECO:0000305}; EC=1.3.3.6 {ECO:0000269|PubMed:10212254}; AltName: Full=G6p {ECO:0000312|EMBL:AAB18129.1}; AltName: Full=Short-chain acyl-CoA oxidase {ECO:0000303|PubMed:10212254}; Short=AtCX4 {ECO:0000303|PubMed:12682048}; Short=AtG6 {ECO:0000312|EMBL:AAB18129.1}; Short=SAOX {ECO:0000305};	A0A3B5XWM4_WHEAT SubName: Full=Uncharacterized protein {ECO:0000313|EnsemblPlants:TraesCS1A02G110300.1};	At3g51840	GO:0005829,cytosol; GO:0009514,glyoxysome; GO:0005777,peroxisome; GO:0003995,acyl-CoA dehydrogenase activity; GO:0003997,acyl-CoA oxidase activity; GO:0050660,flavin adenine dinucleotide binding; GO:0009793,embryo development ending in seed dormancy; GO:0006635,fatty acid beta-oxidation; GO:0046459,short-chain fatty acid metabolic process; GO:0003674,molecular_function; GO:0003824,catalytic activ…	PF02771.16:Acyl-CoA dehydrogenase, N-terminal domain	--	--	--
TraesCS1A02G110700	FALSE	FALSE	FALSE	TRUE	0.69	2.16	1.32	0.44	0.54	0.23	0.29	0.26	0.34	0.05	0.19	0.27	1.05	0.95	0.57	0.07	0.38	0.46	0.21	0.26	0.18	0	0.25	0.22	1A	110279386	110282081	+	TraesCS1A02G110700	--	--	--	hypothetical protein TRIUR3_26490 [Triticum urartu]	FBL93_ARATH RecName: Full=Putative F-box/LRR-repeat protein At4g15060;	A0A3B5XWL0_WHEAT SubName: Full=Uncharacterized protein {ECO:0000313|EnsemblPlants:TraesCS1A02G110700.1};	At5g56400	--	--	--	--	--
TraesCS1A02G110900	FALSE	FALSE	FALSE	TRUE	1.48	1.36	1.06	1.61	1.04	3.13	3.04	1.48	2.43	1.32	1.73	2.05	2.86	2.5	2.15	1.87	1.16	1.13	0.72	2.5	1.85	1.53	1.94	1.71	1A	111122761	111132907	+	TraesCS1A02G110900	--	K01103 6-phosphofructo-2-kinase / fructose-2,6-biphosphatase 3 [EC:2.7.1.105 3.1.3.46] | (RefSeq) 6-phosphofructo-2-kinase/fructose-2, 6-bisphosphatase-like (A)	ko00051: Fructose and mannose metabolism; ko01100: Metabolic pathways	6-phosphofructo-2-kinase/fructose-2,6-bisphosphatase-like isoform X2 [Aegilops tauschii subsp. tauschii]	F26_ARATH RecName: Full=6-phosphofructo-2-kinase/fructose-2,6-bisphosphatase; Short=6PF-2-K/Fru-2,6-P2ase; Short=AtF2KP; Short=PFK/FBPase; Includes: RecName: Full=6-phosphofructo-2-kinase; EC=2.7.1.105; Includes: RecName: Full=Fructose-2,6-bisphosphatase; EC=3.1.3.46;	A0A446IPW1_TRITD RecName: Full=CBM20 domain-containing protein {ECO:0000259|PROSITE:PS51166};	At1g07110	GO:0005829,cytosol; GO:0005886,plasma membrane; GO:0003873,6-phosphofructo-2-kinase activity; GO:0005524,ATP binding; GO:0004331,fructose-2,6-bisphosphate 2-phosphatase activity; GO:2001070,starch binding; GO:0006003,fructose 2,6-bisphosphate metabolic process; GO:0006002,fructose 6-phosphate metabolic process; GO:0006000,fructose metabolic process; GO:0043609,regulation of carbon utilization; GO…	PF01591.18:6-phosphofructo-2-kinase	--	--	--
TraesCS1A02G111000	TRUE	TRUE	TRUE	TRUE	3.23	3.68	1.52	0.66	0.15	0.27	2.68	1.52	2.39	4.55	5.49	8.72	4.76	4.27	5.53	2.06	1.31	2.57	2.65	6.16	4.78	14.62	7.93	10.18	1A	111150791	111153945	-	TraesCS1A02G111000	Transition metal ion transporter%2C Ion transpor [Source: Projected from Oryza sativa (Os05g0164800)]	K14709 solute carrier family 39 (zinc transporter), member 1/2/3 | (RefSeq) zinc transporter 6, chloroplastic (A)	--	zinc transporter 6 [Aegilops tauschii subsp. tauschii]	ZIP6_ORYSJ RecName: Full=Zinc transporter 6; AltName: Full=ZRT/IRT-like protein 6; Short=OsZIP6; Flags: Precursor;	A0A3B5XWB7_WHEAT SubName: Full=Uncharacterized protein {ECO:0000313|EnsemblPlants:TraesCS1A02G111000.1};	At2g30080	GO:0016021,integral component of membrane; GO:0016020,membrane; GO:0005886,plasma membrane; GO:0005385,zinc ion transmembrane transporter activity; GO:0071577,zinc ion transmembrane transport; GO:0003674,molecular_function; GO:0005215,transporter activity; GO:0008324,cation transmembrane transporter activity; GO:0015075,ion transmembrane transporter activity; GO:0015318,inorganic molecular entity…	PF02535.22:ZIP Zinc transporter	--	--	--
TraesCS1A02G111300	FALSE	TRUE	FALSE	TRUE	7.45	9.6	8.19	6.69	5.67	4.89	2.33	2.03	1.8	2.04	1.37	2.3	8.54	8.97	10.15	7.81	5.61	6.85	0.94	2.5	1.59	2.48	2.46	2.28	1A	112035816	112042777	-	TraesCS1A02G111300	--	K10638 E3 ubiquitin-protein ligase UHRF1 [EC:2.3.2.27] | (RefSeq) uncharacterized protein LOC113321800 isoform X1 (A)	--	Kelch-like protein 5 [Triticum urartu]	B2_DAUCA RecName: Full=B2 protein;	A0A452Y3H2_AEGTS RecName: Full=DCD domain-containing protein {ECO:0000259|PROSITE:PS51222};	At5g01660_1	--	PF10539.9:Development and cell death domain	--	--	--
TraesCS1A02G111800	TRUE	FALSE	FALSE	TRUE	6.25	6.06	8.77	0.32	0	0.67	0.17	0.38	0.17	0.3	0.29	0.09	4.12	4.94	5.21	0.17	0.26	0	0	0	0.31	0.05	0.24	0.06	1A	113251084	113252461	-	TraesCS1A02G111800	--	--	--	hypothetical protein TRIUR3_33954 [Triticum urartu]	--	A0A446IQ58_TRITD SubName: Full=Uncharacterized protein {ECO:0000313|EMBL:VAH02893.1};	--	--	PF05097.12:Protein of unknown function (DUF688)	--	--	--
TraesCS1A02G111900	FALSE	FALSE	TRUE	FALSE	2.72	1.24	3.27	1.36	1.93	1.52	2.06	1.26	1.42	3.05	2.52	4.14	3.54	4.84	4.02	0.69	0.79	1.7	0.98	1.05	0.69	3.03	2.57	1.65	1A	113538203	113541509	-	TraesCS1A02G111900	--	K22912 5-amino-6-(5-phospho-D-ribitylamino)uracil phosphatase [EC:3.1.3.104] | (RefSeq) 5-amino-6-(5-phospho-D-ribitylamino)uracil phosphatase, chloroplastic (A)	ko00740: Riboflavin metabolism; ko01100: Metabolic pathways; ko01110: Biosynthesis of secondary metabolites; ko01240: Biosynthesis of cofactors	uncharacterized protein LOC109753034 [Aegilops tauschii subsp. tauschii]	PYRP2_ARATH RecName: Full=5-amino-6-(5-phospho-D-ribitylamino)uracil phosphatase, chloroplastic {ECO:0000303|PubMed:27490826}; Short=AtPyrP2 {ECO:0000303|PubMed:27490826}; EC=3.1.3.104 {ECO:0000269|PubMed:27490826}; AltName: Full=5-amino-6-ribitylamino-2,4(1H,3H)-pyrimidinedione 5'-phosphate phosphatase {ECO:0000305|PubMed:27490826}; Short=ARPP phosphatase {ECO:0000305|PubMed:27490826}; AltName: …	A0A452Y3Y5_AEGTS SubName: Full=Uncharacterized protein {ECO:0000313|EnsemblPlants:AET1Gv20279200.5};	At3g10970	GO:0009507,chloroplast; GO:0043726,5-amino-6-(5-phosphoribitylamino)uracil phosphatase activity; GO:0043621,protein self-association; GO:0006468,protein phosphorylation; GO:0009231,riboflavin biosynthetic process; GO:0003674,molecular_function; GO:0003824,catalytic activity; GO:0016787,hydrolase activity; GO:0016788,hydrolase activity, acting on ester bonds; GO:0016791,phosphatase activity; GO:00…	PF13419.6:Haloacid dehalogenase-like hydrolase	--	--	--
TraesCS1A02G112100	TRUE	FALSE	TRUE	TRUE	1.38	0.47	2.3	32.57	31.4	35.78	27.09	18.17	24.42	2.32	2.84	3.3	2.26	2.46	2.57	30.95	15.25	22.77	10.18	21.32	10.41	2.24	3.34	4.14	1A	113858147	113861587	-	TraesCS1A02G112100	--	K15285 solute carrier family 35, member E3 | (RefSeq) UDP-xylose transporter 3-like (A)	--	predicted protein [Hordeum vulgare subsp. vulgare]	UXT3_ARATH RecName: Full=UDP-xylose transporter 3 {ECO:0000312|EMBL:AKA88214.1};	A0A452Y3J4_AEGTS RecName: Full=TPT domain-containing protein {ECO:0000259|Pfam:PF03151};	At1g06890	GO:0005768,endosome; GO:0005794,Golgi apparatus; GO:0000139,Golgi membrane; GO:0016021,integral component of membrane; GO:0005802,trans-Golgi network; GO:0015297,antiporter activity; GO:0005338,nucleotide-sugar transmembrane transporter activity; GO:0005464,UDP-xylose transmembrane transporter activity; GO:0008643,carbohydrate transport; GO:0015790,UDP-xylose transmembrane transport; GO:0003674,m…	PF03151.16:Triose-phosphate Transporter family	--	--	--
TraesCS1A02G112200	TRUE	FALSE	FALSE	TRUE	2.82	4.38	2.08	4.7	4.92	5.28	5.12	3.84	4.26	5.01	4.06	3.44	3.8	5.07	3.38	6.98	2.47	4.24	4.33	4.29	4.11	4.59	7.2	4.85	1A	113877741	113880731	-	TraesCS1A02G112200	--	--	--	hypothetical protein TRIUR3_12620 [Triticum urartu]	NET4A_ARATH RecName: Full=Protein NETWORKED 4A {ECO:0000303|PubMed:22840520};	A0A3B5XWC9_WHEAT RecName: Full=NAB domain-containing protein {ECO:0000259|PROSITE:PS51774};	At5g58320	GO:0005774,vacuolar membrane; GO:0003779,actin binding; GO:0003674,molecular_function; GO:0005488,binding; GO:0005515,protein binding; GO:0008092,cytoskeletal protein binding; GO:0005575,cellular_component; GO:0005622,intracellular anatomical structure; GO:0005737,cytoplasm; GO:0005773,vacuole; GO:0016020,membrane; GO:0031090,organelle membrane; GO:0043226,organelle; GO:0043227,membrane-bounded o…	PF07765.12:KIP1-like protein	--	--	--
TraesCS1A02G112400	TRUE	FALSE	FALSE	TRUE	4.4	5.29	9.52	20.03	16.98	18.91	14.32	13.23	13.11	28.69	24.04	24.97	13.17	11.73	11.01	13.03	16.43	13.87	13.78	11.97	11.7	31.22	28.73	25.43	1A	114060494	114063211	-	TraesCS1A02G112400	Thioredoxin [Source:UniProtKB/TrEMBL%3BAcc:A0A1D5S567]	K03671 thioredoxin 1 | (RefSeq) thioredoxin H4-2 (A)	--	thioredoxin H4-2 [Aegilops tauschii subsp. tauschii]	TRH42_ORYSJ RecName: Full=Thioredoxin H4-2; Short=OsTrxh4-2; AltName: Full=OsTrx18;	A0A6G7MC78_WHEAT SubName: Full=Thioredoxin type h {ECO:0000313|EMBL:QIJ32798.1};	At3g08710	GO:0005737,cytoplasm; GO:0005575,cellular_component; GO:0005622,intracellular anatomical structure; GO:0110165,cellular anatomical entity	PF00085.20:Thioredoxin	--	--	--
TraesCS1A02G112600	TRUE	FALSE	TRUE	TRUE	5.89	2.82	5.66	8.78	8.27	8.16	5.22	4.4	5.7	11.53	16.9	22.88	5.99	7.23	6.56	5.27	5.78	5.3	2.78	2.84	2.43	10.79	12.87	11.89	1A	114547942	114552217	+	TraesCS1A02G112600	--	K22379 E3 ubiquitin-protein ligase RNFT1 [EC:2.3.2.27] | (RefSeq) RING finger and transmembrane domain-containing protein 2 (A)	--	RING finger and transmembrane domain-containing protein 2-like [Aegilops tauschii subsp. tauschii]	HRD1A_ARATH RecName: Full=ERAD-associated E3 ubiquitin-protein ligase HRD1A {ECO:0000305}; Short=AtHrd1A {ECO:0000303|PubMed:21187394}; EC=2.3.2.27 {ECO:0000305}; AltName: Full=RING-type E3 ubiquitin transferase HRD1A {ECO:0000305};	A0A446IQ05_TRITD RecName: Full=RING-type domain-containing protein {ECO:0000259|PROSITE:PS50089};	At5g01960	GO:0005789,endoplasmic reticulum membrane; GO:0016021,integral component of membrane; GO:0046872,metal ion binding; GO:0061630,ubiquitin protein ligase activity; GO:0030433,ubiquitin-dependent ERAD pathway; GO:0006511,ubiquitin-dependent protein catabolic process; GO:0003674,molecular_function; GO:0005488,binding; GO:0043167,ion binding; GO:0043169,cation binding; GO:0003824,catalytic activity; G…	PF13920.6:Zinc finger, C3HC4 type (RING finger)	--	--	--
TraesCS1A02G112700	FALSE	FALSE	TRUE	TRUE	0.67	0.53	0.28	0.64	0.51	1.04	1.08	0.92	0.85	1.65	1.72	3.28	0.84	0.56	0.48	0.52	0.15	0.66	0.91	0.67	1.02	2.63	1.84	2	1A	115357679	115363324	+	TraesCS1A02G112700	Autophagy-related protein 18d [Source:UniProtKB/TrEMBL%3BAcc:U3PWS7]	K22991 WD repeat-containing protein 45 | (RefSeq) autophagy-related protein 18d-like (A)	--	autophagy-related protein 18d [Triticum aestivum]	AT18D_ARATH RecName: Full=Autophagy-related protein 18d; Short=AtATG18d;	U3PWS7_WHEAT SubName: Full=Autophagy-related protein 18d {ECO:0000313|EMBL:AGW81809.1, ECO:0000313|EnsemblPlants:TraesCS1A02G112700.1};	At2g40810	GO:0005829,cytosol; GO:0019898,extrinsic component of membrane; GO:0034045,phagophore assembly site membrane; GO:0005774,vacuolar membrane; GO:0080025,phosphatidylinositol-3,5-bisphosphate binding; GO:0032266,phosphatidylinositol-3-phosphate binding; GO:0000422,autophagy of mitochondrion; GO:0044804,autophagy of nucleus; GO:0006497,protein lipidation; GO:0034497,protein localization to phagophore…	PF00400.32:WD domain, G-beta repeat	--	--	--
TraesCS1A02G112800	TRUE	FALSE	FALSE	FALSE	17.79	16.69	16.92	21.05	23.31	25.46	9.62	17.26	12.3	21.96	21.01	15.86	15.81	13.7	10.19	18.6	12.82	10.62	10.47	11.01	5.51	21.54	18.92	15.18	1A	115364416	115368103	-	TraesCS1A02G112800	--	K03008 DNA-directed RNA polymerase II subunit RPB11 | (RefSeq) DNA-directed RNA polymerases II, IV and V subunit 11-like (A)	ko03020: RNA polymerase	unnamed protein product [Triticum aestivum]	NRPBB_ARATH RecName: Full=DNA-directed RNA polymerases II, IV and V subunit 11; AltName: Full=DNA-directed RNA polymerase II 13.6 kDa polypeptide; AltName: Full=DNA-directed RNA polymerase II subunit J; AltName: Full=DNA-directed RNA polymerase II subunit RPB11; Short=RNA polymerase II subunit B11;	A0A3B5XWN5_WHEAT RecName: Full=RNA_pol_L_2 domain-containing protein {ECO:0000259|Pfam:PF13656};	At3g52090	GO:0005665,RNA polymerase II, core complex; GO:0000418,RNA polymerase IV complex; GO:0000419,RNA polymerase V complex; GO:0003677,DNA binding; GO:0046983,protein dimerization activity; GO:0001055,RNA polymerase II activity; GO:0003674,molecular_function; GO:0003676,nucleic acid binding; GO:0005488,binding; GO:0097159,organic cyclic compound binding; GO:1901363,heterocyclic compound binding; GO:00…	PF13656.6:RNA polymerase Rpb3/Rpb11 dimerisation domain	--	--	--
TraesCS1A02G113100	FALSE	TRUE	FALSE	TRUE	11.88	18.37	9.53	5.54	5.13	1.33	0.62	1.43	1.36	0	0.08	0	17.76	11.37	15.49	5.69	6.83	7.16	0.63	0.69	1.65	0	0.07	0	1A	115939762	115940521	+	TraesCS1A02G113100	--	--	--	hypothetical protein TRIUR3_12039 [Triticum urartu]	AGP16_ARATH RecName: Full=Arabinogalactan protein 16 {ECO:0000303|PubMed:11006345}; Short=AtAGP16 {ECO:0000303|PubMed:11006345}; AltName: Full=Arabinogalactan peptide 16 {ECO:0000303|PubMed:11006345}; Short=AG-peptide 16 {ECO:0000303|PubMed:11006345}; Flags: Precursor;	A0A3B5XWE0_WHEAT SubName: Full=Uncharacterized protein {ECO:0000313|EnsemblPlants:TraesCS1A02G113100.1};	At2g46330	GO:0031225,anchored component of membrane; GO:0005886,plasma membrane; GO:0005575,cellular_component; GO:0016020,membrane; GO:0031224,intrinsic component of membrane; GO:0110165,cellular anatomical entity; GO:0071944,cell periphery	PF06376.12:Arabinogalactan peptide	--	--	--
TraesCS1A02G113600	FALSE	TRUE	FALSE	TRUE	0.71	4.64	3.12	2.26	6	4.83	0.02	0	0	0.14	0.08	0	2.63	4.73	2.89	14.85	20.01	12.17	0	0.35	0.02	0	0.05	0.17	1A	117192083	117193881	-	TraesCS1A02G113600	--	K16903 L-tryptophan---pyruvate aminotransferase [EC:2.6.1.99] | (RefSeq) tryptophan aminotransferase-related protein 1-like isoform X1 (A)	ko00380: Tryptophan metabolism; ko01100: Metabolic pathways	tryptophan aminotransferase related 2 [Triticum aestivum]	TAR2_ORYSJ RecName: Full=Tryptophan aminotransferase-related protein 2 {ECO:0000303|PubMed:22582989}; Short=OsTAR2 {ECO:0000303|PubMed:22582989}; EC=2.6.1.27 {ECO:0000305}; AltName: Full=Protein FISH BONE {ECO:0000303|PubMed:24654985};	A0A3B5XWE6_WHEAT RecName: Full=Alliinase_C domain-containing protein {ECO:0000259|Pfam:PF04864};	At4g24670	GO:0016846,carbon-sulfur lyase activity; GO:0050362,L-tryptophan:2-oxoglutarate aminotransferase activity; GO:0009851,auxin biosynthetic process; GO:0003674,molecular_function; GO:0003824,catalytic activity; GO:0016829,lyase activity; GO:0008483,transaminase activity; GO:0016740,transferase activity; GO:0016769,transferase activity, transferring nitrogenous groups; GO:0070529,L-tryptophan aminotr…	PF04864.13:Allinase	--	--	--
TraesCS1A02G113700	FALSE	TRUE	FALSE	TRUE	6.68	5.31	5.83	3.16	3.13	3.78	1.92	1.32	1.13	0.69	1.4	1.03	4.23	4.28	3.85	3.54	2.53	3.27	0.85	2.01	1.56	1.28	2.31	0.85	1A	117194227	117198243	-	TraesCS1A02G113700	--	K16903 L-tryptophan---pyruvate aminotransferase [EC:2.6.1.99] | (RefSeq) uncharacterized protein LOC8080940 (A)	ko00380: Tryptophan metabolism; ko01100: Metabolic pathways	pollen-specific leucine-rich repeat extensin-like protein 2 [Aegilops tauschii subsp. tauschii]	--	A0A3B5XWE7_WHEAT RecName: Full=DUF1421 domain-containing protein {ECO:0000259|Pfam:PF07223};	At3g01560	--	PF07223.11:UBA-like domain (DUF1421)	--	--	--
TraesCS1A02G113900	TRUE	TRUE	FALSE	FALSE	0	0	0	0.53	0.7	0.66	0.03	0.07	0	0	0.06	0	0	0	0	0.81	0.33	0.6	0	0	0	0	0	0	1A	117888527	117890940	-	TraesCS1A02G113900	--	--	--	uncharacterized protein LOC109781852 [Aegilops tauschii subsp. tauschii]	--	A0A446IQ35_TRITD SubName: Full=Uncharacterized protein {ECO:0000313|EMBL:VAH02938.1};	At5g50150	--	PF03080.15:Neprosin	--	--	--
TraesCS1A02G114000	FALSE	FALSE	FALSE	TRUE	1.55	2.34	0.68	1.12	0.45	0.68	0.28	0.26	0.26	0.19	0.26	0.14	2.43	1.64	2.08	0.82	0.47	0.37	0.17	0.97	0.5	0.02	0.28	0.25	1A	117906705	117912166	-	TraesCS1A02G114000	--	K09775 uncharacterized protein | (RefSeq) uncharacterized protein LOC111283728 isoform X1 (A)	--	uncharacterized protein LOC109781853 [Aegilops tauschii subsp. tauschii]	BC10_ORYSJ RecName: Full=Glycosyltransferase BC10 {ECO:0000305}; EC=2.4.-.- {ECO:0000269|PubMed:18939965}; AltName: Full=Protein BRITTLE CULM 10 {ECO:0000303|PubMed:18939965}; AltName: Full=Protein FRAGILE CULM 116 {ECO:0000303|PubMed:27708650};	A0A3B5XWF1_WHEAT SubName: Full=Uncharacterized protein {ECO:0000313|EnsemblPlants:TraesCS1A02G114000.1};	At5g14550	GO:0000139,Golgi membrane; GO:0016021,integral component of membrane; GO:0016757,transferase activity, transferring glycosyl groups; GO:0030244,cellulose biosynthetic process; GO:0009664,plant-type cell wall organization; GO:0003674,molecular_function; GO:0003824,catalytic activity; GO:0016740,transferase activity; GO:0000271,polysaccharide biosynthetic process; GO:0005975,carbohydrate metabolic …	PF02485.21:Core-2/I-Branching enzyme	--	--	--
TraesCS1A02G114100	FALSE	FALSE	TRUE	FALSE	0.44	0.12	1.12	1.85	1.23	0.56	2.73	1.24	1.95	0.41	0.28	0.62	1.44	1.71	1.52	1.25	1.14	1.43	1.15	1.38	2.26	0.55	0.05	0.52	1A	117979551	117981675	-	TraesCS1A02G114100	--	--	--	uncharacterized protein LOC109781854 [Aegilops tauschii subsp. tauschii]	--	A0A3B5XWQ1_WHEAT SubName: Full=Uncharacterized protein {ECO:0000313|EnsemblPlants:TraesCS1A02G114100.1};	--	--	--	--	--	--
TraesCS1A02G114400	TRUE	FALSE	TRUE	FALSE	7.25	4.15	5.14	0.8	1.45	0.57	1.02	0.78	2.12	4.04	3.65	2.66	4.7	3.3	5.27	0.92	3.04	1.7	0	0.24	1.12	4.42	6.49	4.65	1A	118557583	118559476	-	TraesCS1A02G114400	--	K18753 butyrate response factor | (RefSeq) zinc finger CCCH domain-containing protein 39 isoform X2 (A)	--	PREDICTED: zinc finger CCCH domain-containing protein 39-like isoform X1 [Brachypodium distachyon]	C3H9_ORYSJ RecName: Full=Zinc finger CCCH domain-containing protein 9; Short=OsC3H9;	A0A3B5XWQ6_WHEAT SubName: Full=Uncharacterized protein {ECO:0000313|EnsemblPlants:TraesCS1A02G114400.1};	At1g68200	GO:0003677,DNA binding; GO:0046872,metal ion binding; GO:0003674,molecular_function; GO:0003676,nucleic acid binding; GO:0005488,binding; GO:0097159,organic cyclic compound binding; GO:1901363,heterocyclic compound binding; GO:0043167,ion binding; GO:0043169,cation binding	PF00642.24:Zinc finger C-x8-C-x5-C-x3-H type (and similar)	C3H	TF	C3H
TraesCS1A02G114600	FALSE	FALSE	TRUE	FALSE	0.89	0.18	1.77	0.84	0.4	0.6	0.94	0.72	0.71	1.53	1.59	2.58	0.11	0.09	0.09	0.04	0	0.01	0	0	0.02	0	0	0.06	1A	118809204	118815557	+	TraesCS1A02G114600	--	K03018 DNA-directed RNA polymerase III subunit RPC1 [EC:2.7.7.6] | (RefSeq) DNA-directed RNA polymerase III subunit 1-like (A)	ko03020: RNA polymerase	unnamed protein product [Triticum aestivum]	NRPC1_ARATH RecName: Full=DNA-directed RNA polymerase III subunit 1 {ECO:0000305}; AltName: Full=DNA-directed RNA polymerase III subunit RPC1 {ECO:0000305}; Short=DNA polymerase I subunit C1 {ECO:0000305}; EC=2.7.7.6 {ECO:0000305}; AltName: Full=Nuclear RNA polymerase C1 {ECO:0000312|EMBL:AED97269.1};	A0A3B5XXP1_WHEAT RecName: Full=DNA-directed RNA polymerase {ECO:0000256|ARBA:ARBA00012418}; EC=2.7.7.6 {ECO:0000256|ARBA:ARBA00012418};	At5g60040	GO:0005666,RNA polymerase III complex; GO:0003677,DNA binding; GO:0003899,DNA-directed 5'-3' RNA polymerase activity; GO:0046872,metal ion binding; GO:0006351,transcription, DNA-templated; GO:0003674,molecular_function; GO:0003676,nucleic acid binding; GO:0005488,binding; GO:0097159,organic cyclic compound binding; GO:1901363,heterocyclic compound binding; GO:0003824,catalytic activity; GO:001674…	PF04998.17:RNA polymerase Rpb1, domain 5	--	--	--
TraesCS1A02G114700	TRUE	FALSE	FALSE	TRUE	2.03	1.02	0.95	0	0	0	0.06	0.03	0.05	0	0	0	0.5	0.51	0.42	0	0	0.04	0	0	0.04	0.01	0.05	0.01	1A	118847401	118850726	+	TraesCS1A02G114700	--	K20718 LRR receptor-like serine/threonine-protein kinase ERECTA [EC:2.7.11.1] | (RefSeq) LRR receptor-like serine/threonine-protein kinase ERECTA (A)	ko04016: MAPK signaling pathway - plant	LRR receptor-like serine/threonine-protein kinase GSO1 [Aegilops tauschii subsp. tauschii]	XIAO_ORYSJ RecName: Full=Probable inactive leucine-rich repeat receptor kinase XIAO {ECO:0000305}; Flags: Precursor;	A0A3B5XWG2_WHEAT RecName: Full=LRRNT_2 domain-containing protein {ECO:0000259|Pfam:PF08263};	--	GO:0016021,integral component of membrane; GO:0005886,plasma membrane; GO:0005524,ATP binding; GO:0004672,protein kinase activity; GO:0009742,brassinosteroid mediated signaling pathway; GO:0090696,post-embryonic plant organ development; GO:0000166,nucleotide binding; GO:0003674,molecular_function; GO:0005488,binding; GO:0017076,purine nucleotide binding; GO:0030554,adenyl nucleotide binding; GO:0…	PF13855.6:Leucine rich repeat	--	--	--
TraesCS1A02G114900	TRUE	TRUE	TRUE	FALSE	0	0.64	0	2.38	1.99	2.67	0.93	0.41	0.8	0	0	0	0.35	0.64	0.69	1.95	1.04	1.26	0.68	0.72	0.1	0	0	0	1A	119043343	119054650	-	TraesCS1A02G114900	--	K13418 somatic embryogenesis receptor kinase 1 [EC:2.7.10.1 2.7.11.1] | (RefSeq) LRR receptor kinase BAK1-like (A)	--	protein NSP-INTERACTING KINASE 3-like [Aegilops tauschii subsp. tauschii]	NIK3_ARATH RecName: Full=Protein NSP-INTERACTING KINASE 3; EC=2.7.11.1; AltName: Full=LRR receptor-like serine/threonine-protein kinase NIK3; Flags: Precursor;	A0A3B5XWR1_WHEAT RecName: Full=Protein kinase domain-containing protein {ECO:0000259|PROSITE:PS50011};	At1g60800	GO:0016021,integral component of membrane; GO:0005886,plasma membrane; GO:0005524,ATP binding; GO:0015026,coreceptor activity; GO:0106310,protein serine kinase activity; GO:0106311,protein threonine kinase activity; GO:0048653,anther development; GO:0006952,defense response; GO:0007639,homeostasis of number of meristem cells; GO:0006468,protein phosphorylation; GO:0016032,viral process; GO:000016…	PF00069.25:Protein kinase domain	--	--	--
TraesCS1A02G115000	FALSE	TRUE	FALSE	FALSE	2.55	2.6	2.05	1.9	0.7	1.44	4.2	2.32	3.66	2.69	1.89	3.08	2.55	1.41	3.1	0.94	0.55	1.46	3.83	2.43	3.35	1.6	1.8	1.76	1A	119148850	119152242	-	TraesCS1A02G115000	--	K06195 ApaG protein | (RefSeq) uncharacterized protein LOC109816810 isoform X1 (A)	--	uncharacterized protein LOC109734685 [Aegilops tauschii subsp. tauschii]	--	M0X2R9_HORVV SubName: Full=Uncharacterized protein {ECO:0000313|EnsemblPlants:HORVU1Hr1G025340.2};	7296747	--	PF04379.14:ApaG domain	--	--	--
TraesCS1A02G115100	FALSE	FALSE	FALSE	TRUE	8.62	6.66	7.08	8.22	8.1	9.02	15.65	10.84	8.63	12.19	10.49	11.58	8.27	7.15	9.38	5.09	4.17	4.82	2.39	2.94	3.93	7.87	8.89	7.18	1A	119493399	119496915	+	TraesCS1A02G115100	mRNA cap guanine-N7 methyltransferase [Source:UniProtKB/TrEMBL%3BAcc:W4ZYJ2]	K00565 mRNA (guanine-N7-)-methyltransferase [EC:2.1.1.56] | (RefSeq) mRNA cap guanine-N7 methyltransferase 1-like (A)	ko03015: mRNA surveillance pathway	mRNA cap guanine-N7 methyltransferase 1 [Triticum urartu]	MCES1_ORYSJ RecName: Full=mRNA cap guanine-N7 methyltransferase 1; EC=2.1.1.56; AltName: Full=mRNA (guanine-N(7))-methyltransferase 1; AltName: Full=mRNA cap methyltransferase 1;	A0A452Y4B5_AEGTS RecName: Full=mRNA (guanine-N(7)-)-methyltransferase {ECO:0000256|ARBA:ARBA00011926}; EC=2.1.1.56 {ECO:0000256|ARBA:ARBA00011926};	At3g20650	GO:0005845,mRNA cap binding complex; GO:0005634,nucleus; GO:0004482,mRNA (guanine-N7-)-methyltransferase activity; GO:0003723,RNA binding; GO:0006370,7-methylguanosine mRNA capping; GO:0003674,molecular_function; GO:0003824,catalytic activity; GO:0008168,methyltransferase activity; GO:0008170,N-methyltransferase activity; GO:0008173,RNA methyltransferase activity; GO:0008174,mRNA methyltransferas…	PF03291.16:mRNA capping enzyme	--	--	--
TraesCS1A02G115200	TRUE	FALSE	TRUE	FALSE	0.1	1.22	0.34	1.67	1.96	1.63	1.11	0.99	1.39	0.28	0.47	0.2	1.23	1.14	0.9	1.38	1.57	1.15	0.61	1.2	1.33	0.51	0.95	0.58	1A	119703455	119708196	+	TraesCS1A02G115200	--	K15283 solute carrier family 35, member E1 | (RefSeq) phosphoenolpyruvate/phosphate translocator 3, chloroplastic-like (A)	--	predicted protein [Hordeum vulgare subsp. vulgare]	PPT3_ORYSJ RecName: Full=Phosphoenolpyruvate/phosphate translocator 3, chloroplastic; Short=OsPPT3; Flags: Precursor;	A0A3B5XWG7_WHEAT RecName: Full=TPT domain-containing protein {ECO:0000259|Pfam:PF03151};	At5g33320	GO:0031969,chloroplast membrane; GO:0005794,Golgi apparatus; GO:0016021,integral component of membrane; GO:0015297,antiporter activity; GO:0015121,phosphoenolpyruvate:phosphate antiporter activity; GO:0071917,triose-phosphate transmembrane transporter activity; GO:0008643,carbohydrate transport; GO:0015714,phosphoenolpyruvate transport; GO:0035436,triose phosphate transmembrane transport; GO:0003…	PF03151.16:Triose-phosphate Transporter family	--	--	--
TraesCS1A02G115300	FALSE	TRUE	TRUE	FALSE	0	0	0	0.01	0	0.06	0.74	0.68	0.64	0.02	0.05	0	0	0	0	0.11	0.07	0.06	1.12	0.22	0.92	0.01	0.06	0	1A	119709077	119718495	-	TraesCS1A02G115300	Phospholipase D [Source:UniProtKB/TrEMBL%3BAcc:A0A1D5S1U5]	K01115 phospholipase D1/2 [EC:3.1.4.4] | (RefSeq) phospholipase D alpha 1-like (A)	ko00564: Glycerophospholipid metabolism; ko00565: Ether lipid metabolism; ko01100: Metabolic pathways; ko01110: Biosynthesis of secondary metabolites; ko04144: Endocytosis	phospholipase D alpha 1-like [Aegilops tauschii subsp. tauschii]	PLDA1_ORYSJ RecName: Full=Phospholipase D alpha 1; Short=PLD alpha 1; EC=3.1.4.4; AltName: Full=Choline phosphatase 1; AltName: Full=Phosphatidylcholine-hydrolyzing phospholipase D 1; Flags: Precursor;	A0A446IQ64_TRITD RecName: Full=Phospholipase D {ECO:0000256|ARBA:ARBA00012027, ECO:0000256|PIRNR:PIRNR036470}; EC=3.1.4.4 {ECO:0000256|ARBA:ARBA00012027, ECO:0000256|PIRNR:PIRNR036470};	At3g15730	GO:0005886,plasma membrane; GO:0005509,calcium ion binding; GO:0070290,N-acylphosphatidylethanolamine-specific phospholipase D activity; GO:0004630,phospholipase D activity; GO:0046470,phosphatidylcholine metabolic process; GO:0009395,phospholipid catabolic process; GO:0003674,molecular_function; GO:0005488,binding; GO:0043167,ion binding; GO:0043169,cation binding; GO:0046872,metal ion binding; …	PF12357.8:Phospholipase D C terminal	--	--	--
TraesCS1A02G115400	TRUE	TRUE	TRUE	TRUE	41.67	34.66	53.2	204.4	216.22	174.78	60.48	58.09	54.96	12.07	13.04	12.03	12	15.48	13.09	36.19	16.53	30.79	27.63	15.93	17.25	4.33	2.45	2.06	1A	119739449	119740541	+	TraesCS1A02G115400	--	--	--	predicted protein, partial [Hordeum vulgare subsp. vulgare]	ATS3A_ARATH RecName: Full=Embryo-specific protein ATS3A {ECO:0000305}; AltName: Full=Protein ARABIDOPSIS THALIANA SEED 3A {ECO:0000305}; Flags: Precursor;	A0A446IQ61_TRITD SubName: Full=Uncharacterized protein {ECO:0000313|EMBL:VAH02969.1};	At2g41470_1	GO:0005576,extracellular region; GO:0009506,plasmodesma; GO:0005575,cellular_component; GO:0110165,cellular anatomical entity; GO:0005911,cell-cell junction; GO:0030054,cell junction; GO:0055044,symplast; GO:0070161,anchoring junction	PF06232.11:Embryo-specific protein 3, (ATS3)	--	--	--
TraesCS1A02G115500	FALSE	TRUE	FALSE	FALSE	0.79	3.88	4.11	1.45	0.67	1.06	2.31	1.64	2.3	1.97	2.7	2.35	2.41	2.57	2.17	1.62	1.59	1.52	1.45	1.14	1.7	2.57	4.33	3.19	1A	120002303	120011148	+	TraesCS1A02G115500	--	K14684 solute carrier family 25 (mitochondrial phosphate transporter), member 23/24/25/41 | (RefSeq) adenine nucleotide transporter BT1, chloroplastic/mitochondrial-like (A)	--	adenine nucleotide transporter BT1, chloroplastic/mitochondrial-like [Aegilops tauschii subsp. tauschii]	BRT1_ARATH RecName: Full=Adenine nucleotide transporter BT1, chloroplastic/mitochondrial; AltName: Full=Protein BRITTLE 1 homolog; Short=AtBT1; AltName: Full=Protein EMBRYO DEFECTIVE 104; AltName: Full=Protein EMBRYO DEFECTIVE 42; AltName: Full=Protein SODIUM HYPERSENSITIVE 1; Flags: Precursor;	A0A3B5XWT2_WHEAT SubName: Full=Uncharacterized protein {ECO:0000313|EnsemblPlants:TraesCS1A02G115500.1};	At4g32400	GO:0009507,chloroplast; GO:0009941,chloroplast envelope; GO:0009706,chloroplast inner membrane; GO:0016021,integral component of membrane; GO:0005743,mitochondrial inner membrane; GO:0005739,mitochondrion; GO:0005886,plasma membrane; GO:0009536,plastid; GO:0055085,transmembrane transport; GO:0006810,transport; GO:0008150,biological_process; GO:0009987,cellular process; GO:0051179,localization; GO…	PF00153.27:Mitochondrial carrier protein	--	--	--
TraesCS1A02G115700	TRUE	TRUE	FALSE	TRUE	2.62	3.07	7.89	26.92	17.55	18.07	245.74	282.97	238.06	146.75	162.05	141.45	1.48	1.75	2.6	28.09	3.03	9.64	122.64	120.76	133.72	100.63	117.23	149.84	1A	120363802	120365499	+	TraesCS1A02G115700	--	K08234 glyoxylase I family protein | (RefSeq) uncharacterized protein LOC112186356 (A)	--	methylmalonyl-CoA epimerase, mitochondrial-like [Aegilops tauschii subsp. tauschii]	--	A0A3B5XWH3_WHEAT RecName: Full=VOC domain-containing protein {ECO:0000259|PROSITE:PS51819};	At1g80160	GO:0008783,agmatinase activity; GO:0033389,putrescine biosynthetic process from arginine, using agmatinase; GO:0003674,molecular_function; GO:0003824,catalytic activity; GO:0016787,hydrolase activity; GO:0016810,hydrolase activity, acting on carbon-nitrogen (but not peptide) bonds; GO:0016813,hydrolase activity, acting on carbon-nitrogen (but not peptide) bonds, in linear amidines; GO:0006082,org…	PF00903.25:Glyoxalase/Bleomycin resistance protein/Dioxygenase superfamily	--	--	--
TraesCS1A02G115900	TRUE	FALSE	TRUE	TRUE	2.18	3.78	4.56	5.79	3.82	10.03	1.16	7.9	3.9	19.2	17.52	16.97	2.27	0.54	3.62	7.87	3.77	6.37	5.29	5.87	2.09	16.15	8.78	21.65	1A	121129148	121129901	-	ALI1	Metallothionein [Source:UniProtKB/TrEMBL%3BAcc:Q68HV5]	--	--	metallothionein-like protein 1 [Aegilops tauschii subsp. tauschii]	MT1_WHEAT RecName: Full=Metallothionein-like protein 1; Short=MT-1;	A0A453HTJ5_AEGTS SubName: Full=Uncharacterized protein {ECO:0000313|EnsemblPlants:AET4Gv20290500.1};	--	GO:0046872,metal ion binding; GO:0003674,molecular_function; GO:0005488,binding; GO:0043167,ion binding; GO:0043169,cation binding	PF01439.18:Metallothionein	--	--	--
TraesCS1A02G116000	FALSE	FALSE	TRUE	FALSE	10.7	7.47	12.6	6.32	4.45	6.44	12.98	6.8	11.31	4.28	4.49	4.9	5.88	7.92	7.43	6.51	4.16	5.49	2.77	8.37	8.58	4.22	7.54	5.02	1A	121133252	121137773	-	TraesCS1A02G116000	--	K03979 GTPase [EC:3.6.5.-] | (RefSeq) predicted protein (A)	--	GTPase obg [Triticum urartu]	OBGM_ORYSJ RecName: Full=Probable GTP-binding protein OBGM, mitochondrial; Flags: Precursor;	A0A446IQ78_TRITD SubName: Full=Uncharacterized protein {ECO:0000313|EMBL:VAH02980.1};	At1g07620_2	GO:0005739,mitochondrion; GO:0005525,GTP binding; GO:0003924,GTPase activity; GO:0000166,nucleotide binding; GO:0001882,nucleoside binding; GO:0001883,purine nucleoside binding; GO:0003674,molecular_function; GO:0005488,binding; GO:0017076,purine nucleotide binding; GO:0019001,guanyl nucleotide binding; GO:0032549,ribonucleoside binding; GO:0032550,purine ribonucleoside binding; GO:0032553,ribonu…	PF01926.23:50S ribosome-binding GTPase	--	--	--
TraesCS1A02G116600	FALSE	TRUE	FALSE	TRUE	84.49	98.2	55.57	74.42	51.68	40.25	7.71	20.07	12.6	6.93	8.04	4.13	132.89	100.18	120.39	37.6	74.37	59.54	14.6	11.9	11.55	5.11	6.42	9.08	1A	123552798	123554818	+	TraesCS1A02G116600	--	--	--	predicted protein [Hordeum vulgare subsp. vulgare]	--	A0A3B5XWI1_WHEAT SubName: Full=Uncharacterized protein {ECO:0000313|EnsemblPlants:TraesCS1A02G116600.1};	At1g68680	GO:0009507,chloroplast; GO:0016021,integral component of membrane; GO:0005747,mitochondrial respiratory chain complex I; GO:0005575,cellular_component; GO:0005622,intracellular anatomical structure; GO:0005737,cytoplasm; GO:0009536,plastid; GO:0043226,organelle; GO:0043227,membrane-bounded organelle; GO:0043229,intracellular organelle; GO:0043231,intracellular membrane-bounded organelle; GO:01101…	--	--	--	--
TraesCS1A02G116700	FALSE	FALSE	TRUE	TRUE	115.85	194.26	156.75	203	104.96	168.34	114.29	103.11	112.69	38.06	50.67	45.31	341.37	245.31	275.31	114.24	44.64	93.64	166.84	123.03	212.53	42.25	30.09	55.46	1A	124011291	124011803	+	TraesCS1A02G116700	--	--	--	protein EARLY RESPONSIVE TO DEHYDRATION 15-like [Aegilops tauschii subsp. tauschii]	ERD15_ARATH RecName: Full=Protein EARLY RESPONSIVE TO DEHYDRATION 15; AltName: Full=PAM2-containing protein CID1; AltName: Full=Polyadenylate-binding protein-interacting protein 1; Short=PABP-interacting protein 1; Short=Poly(A)-binding protein-interacting protein 1; AltName: Full=Protein CTC-INTERACTING DOMAIN 1; AltName: Full=Protein LIGHT STRESS-REGULATED 1;	A0A3B5XWT1_WHEAT SubName: Full=Uncharacterized protein {ECO:0000313|EnsemblPlants:TraesCS1A02G116700.1};	At2g41430	GO:0005737,cytoplasm; GO:0005829,cytosol; GO:0042651,thylakoid membrane; GO:0071456,cellular response to hypoxia; GO:0010196,nonphotochemical quenching; GO:0009617,response to bacterium; GO:0009644,response to high light intensity; GO:0009414,response to water deprivation; GO:0001666,response to hypoxia; GO:0006950,response to stress; GO:0008150,biological_process; GO:0009628,response to abiotic …	PF07145.15:Ataxin-2 C-terminal region	--	--	--
TraesCS1A02G116900	FALSE	TRUE	TRUE	TRUE	23.07	43.85	42.82	16.64	12.64	21.76	3.3	7.2	4.03	0.25	0.03	0.17	116.57	84.41	102.16	11.41	14.29	28.76	11.84	8.14	21.86	0.2	0.16	0.06	1A	124180828	124181726	-	TraesCS1A02G116900	--	--	--	uncharacterized protein LOC109771888 [Aegilops tauschii subsp. tauschii]	--	A0A452Y4L6_AEGTS SubName: Full=Uncharacterized protein {ECO:0000313|EnsemblPlants:AET1Gv20289800.1};	At3g15630	--	--	--	--	--
TraesCS1A02G117000	FALSE	FALSE	FALSE	TRUE	2.48	5.37	11.2	2.12	1.24	1.35	0.2	2.15	0.16	0.43	0.59	0	4.77	2	6.13	0.48	0.87	1.71	0	1.04	0.35	0.46	0.12	0.48	1A	124189773	124190156	-	TraesCS1A02G117000	--	--	--	uncharacterized protein LOC109771887 [Aegilops tauschii subsp. tauschii]	--	A0A3B5XWI9_WHEAT SubName: Full=Uncharacterized protein {ECO:0000313|EnsemblPlants:TraesCS1A02G117000.1.cds1};	At3g15630	--	--	--	--	--
TraesCS1A02G117300	FALSE	FALSE	FALSE	TRUE	1.21	1.01	0.98	0.3	0	0.31	0.01	0.03	0	0	0	0	0.47	1.29	1.23	0.1	0.11	0.79	0	0.03	0	0	0	0	1A	124479419	124482262	+	TraesCS1A02G117300	--	K11420 [histone H3]-lysine9 N-trimethyltransferase EHMT [EC:2.1.1.355] | (RefSeq) histone-lysine N-methyltransferase, H3 lysine-9 specific SUVH4-like (A)	ko00310: Lysine degradation; ko01100: Metabolic pathways	Histone-lysine N-methyltransferase, H3 lysine-9 specific SUVH5 [Triticum urartu]	SUVH6_ARATH RecName: Full=Histone-lysine N-methyltransferase, H3 lysine-9 specific SUVH6; EC=2.1.1.- {ECO:0000305|PubMed:15014946, ECO:0000305|PubMed:16287862}; AltName: Full=Histone H3-K9 methyltransferase 6; Short=H3-K9-HMTase 6; AltName: Full=Protein SET DOMAIN GROUP 23; AltName: Full=Suppressor of variegation 3-9 homolog protein 6; Short=Su(var)3-9 homolog protein 6;	A0A3B5XWV2_WHEAT SubName: Full=Uncharacterized protein {ECO:0000313|EnsemblPlants:TraesCS1A02G117300.1.cds1};	At2g22740_2	GO:0000775,chromosome, centromeric region; GO:0005634,nucleus; GO:0018024,histone-lysine N-methyltransferase activity; GO:0008327,methyl-CpG binding; GO:0010428,methyl-CpNpG binding; GO:0010429,methyl-CpNpN binding; GO:0008168,methyltransferase activity; GO:0008270,zinc ion binding; GO:0016571,histone methylation; GO:0003674,molecular_function; GO:0003824,catalytic activity; GO:0008170,N-methyltr…	PF02182.17:SAD/SRA domain	SET	TR	SET
TraesCS1A02G117400	TRUE	FALSE	TRUE	TRUE	42.25	55.57	74.63	16.88	16.93	17.7	4.27	42.49	15.72	3.46	4.51	4.42	102.36	107.59	85.33	15.58	20.03	45.44	14.08	23.97	2.1	18.72	16.63	19.45	1A	124786602	124787399	-	TraesCS1A02G117400	--	--	--	hypothetical protein [Triticum aestivum]	--	V9I1K3_WHEAT SubName: Full=Uncharacterized protein {ECO:0000313|EMBL:AEI28613.1, ECO:0000313|EnsemblPlants:TraesCS1A02G117400.1.cds1};	At3g15630	--	--	--	--	--
TraesCS1A02G117700	TRUE	FALSE	FALSE	TRUE	3.21	4.63	1.81	0.1	0.1	0.65	0	0.23	0	0.03	0.01	0	1.53	2.14	1.74	0	0.16	0.02	0	0	0.34	0	0.1	0	1A	125108751	125110785	-	TraesCS1A02G117700	Glycosyltransferase [Source:UniProtKB/TrEMBL%3BAcc:A0A1D5S3I3]	K13496 UDP-glucosyltransferase 73C [EC:2.4.1.-] | (RefSeq) UDP-glycosyltransferase 73E1-like (A)	ko00908: Zeatin biosynthesis; ko01110: Biosynthesis of secondary metabolites	UDP-glycosyltransferase 73E1-like [Aegilops tauschii subsp. tauschii]	U73E1_STERE RecName: Full=UDP-glycosyltransferase 73E1 {ECO:0000303|PubMed:15610349}; EC=2.4.1.- {ECO:0000305};	A0A446IQE7_TRITD RecName: Full=Glycosyltransferase {ECO:0000256|RuleBase:RU362057}; EC=2.4.1.- {ECO:0000256|RuleBase:RU362057};	At2g36800	GO:0008194,UDP-glycosyltransferase activity; GO:0003674,molecular_function; GO:0003824,catalytic activity; GO:0016740,transferase activity; GO:0016757,transferase activity, transferring glycosyl groups	PF00201.18:UDP-glucoronosyl and UDP-glucosyl transferase	--	--	--
TraesCS1A02G117900	FALSE	TRUE	TRUE	FALSE	0	0	0	0.23	0.22	0.81	8.81	5.36	8.76	0	0	0	1.13	1.37	1.12	7.2	0.76	1.37	34.22	17.79	50.26	0	0	0	1A	125150544	125151961	+	TraesCS1A02G117900	Glycosyltransferase [Source:UniProtKB/TrEMBL%3BAcc:A0A1D5S309]	K13496 UDP-glucosyltransferase 73C [EC:2.4.1.-] | (RefSeq) UDP-glycosyltransferase 73E1-like (A)	ko00908: Zeatin biosynthesis; ko01110: Biosynthesis of secondary metabolites	UDP-glycosyltransferase 73E1-like [Aegilops tauschii subsp. tauschii]	U73D1_ARATH RecName: Full=UDP-glycosyltransferase 73D1; EC=2.4.1.-;	A0A446IQE0_TRITD RecName: Full=Glycosyltransferase {ECO:0000256|RuleBase:RU362057}; EC=2.4.1.- {ECO:0000256|RuleBase:RU362057};	At3g53150	GO:0008194,UDP-glycosyltransferase activity; GO:0003674,molecular_function; GO:0003824,catalytic activity; GO:0016740,transferase activity; GO:0016757,transferase activity, transferring glycosyl groups	PF00201.18:UDP-glucoronosyl and UDP-glucosyl transferase	--	--	--
TraesCS1A02G118300	FALSE	FALSE	FALSE	TRUE	0.51	5.51	3.28	0.88	0.72	1.1	0.58	0.28	0.27	0.15	0.17	0.16	3.26	2.68	2.85	0.91	0.46	0.53	0	0.02	0.33	0.04	0.19	0.02	1A	126856106	126858676	-	TraesCS1A02G118300	Serine/threonine protein phosphatase 2A regulatory subunit [Source:UniProtKB/TrEMBL%3BAcc:A0A341NJS0]	K11584 serine/threonine-protein phosphatase 2A regulatory subunit B' | (RefSeq) serine/threonine protein phosphatase 2A 57 kDa regulatory subunit B' kappa isoform-like (A)	ko03015: mRNA surveillance pathway	Serine/threonine protein phosphatase 2A 57 kDa regulatory subunit B' iota isoform [Triticum urartu]	2A5K_ORYSJ RecName: Full=Serine/threonine protein phosphatase 2A 57 kDa regulatory subunit B' kappa isoform {ECO:0000305}; Short=OsB'kappa {ECO:0000303|PubMed:31221736}; Short=PP2A, B' subunit, kappa isoform {ECO:0000305};	A0A446IQF8_TRITD RecName: Full=Serine/threonine protein phosphatase 2A regulatory subunit {ECO:0000256|PIRNR:PIRNR028043};	At5g25510	GO:0005829,cytosol; GO:0019898,extrinsic component of membrane; GO:0005886,plasma membrane; GO:0000159,protein phosphatase type 2A complex; GO:0019888,protein phosphatase regulator activity; GO:1901002,positive regulation of response to salt stress; GO:0043666,regulation of phosphoprotein phosphatase activity; GO:0007165,signal transduction; GO:0003674,molecular_function; GO:0019208,phosphatase r…	PF01603.20:Protein phosphatase 2A regulatory B subunit (B56 family)	--	--	--
TraesCS1A02G118800	FALSE	FALSE	FALSE	TRUE	3.13	5.39	2.46	3.06	3.08	4.9	3.7	5.6	4.74	6.68	7.74	10.13	3.97	3.67	3.46	2.71	1.5	2.71	4.95	2.24	3.47	9.29	9.07	7.28	1A	127756737	127761052	+	TraesCS1A02G118800	--	K13148 integrator complex subunit 11 [EC:3.1.27.-] | (RefSeq) cleavage and polyadenylation specificity factor subunit 3-II (A)	--	E3 ubiquitin-protein ligase At1g12760-like [Aegilops tauschii subsp. tauschii]	RING1_ARATH RecName: Full=E3 ubiquitin-protein ligase At1g12760; EC=2.3.2.27; AltName: Full=RING finger protein At1g12760; AltName: Full=RING-type E3 ubiquitin transferase At1g12760 {ECO:0000305};	A0A3B5XWV5_WHEAT RecName: Full=RING-type domain-containing protein {ECO:0000259|PROSITE:PS50089};	At4g32600	GO:0016021,integral component of membrane; GO:0005774,vacuolar membrane; GO:0046872,metal ion binding; GO:0004842,ubiquitin-protein transferase activity; GO:0003674,molecular_function; GO:0005488,binding; GO:0043167,ion binding; GO:0043169,cation binding; GO:0003824,catalytic activity; GO:0016740,transferase activity; GO:0019787,ubiquitin-like protein transferase activity; GO:0140096,catalytic ac…	PF13639.6:Ring finger domain	--	--	--
TraesCS1A02G119100	FALSE	FALSE	TRUE	TRUE	1.77	3.93	1.57	3.19	1.42	1.94	2.34	1.61	2.13	3.6	3.94	8.33	1.31	2.32	1.68	2.17	2.14	2	3.9	2.24	3.82	3.41	1.89	2.82	1A	129003620	129005020	-	TraesCS1A02G119100	--	K19861 benzyl alcohol O-benzoyltransferase [EC:2.3.1.196 2.3.1.232] | (RefSeq) benzyl alcohol O-benzoyltransferase (A)	--	acyl transferase 7-like [Aegilops tauschii subsp. tauschii]	AT7_ORYSJ RecName: Full=Acyl transferase 7 {ECO:0000305}; Short=OsAT7 {ECO:0000303|PubMed:23391577}; EC=2.3.1.- {ECO:0000305};	A0A446IQI3_TRITD SubName: Full=Uncharacterized protein {ECO:0000313|EMBL:VAH03071.1};	At3g62160	GO:0016410,N-acyltransferase activity; GO:0003674,molecular_function; GO:0003824,catalytic activity; GO:0016740,transferase activity; GO:0016746,transferase activity, transferring acyl groups; GO:0016747,transferase activity, transferring acyl groups other than amino-acyl groups	PF02458.15:Transferase family	--	--	--
TraesCS1A02G119300	TRUE	TRUE	TRUE	TRUE	2.34	1.34	0.97	0	0.15	0.09	0.35	0.57	0.62	6.83	9.32	21.43	1.03	1.05	0.93	0.15	0.19	0.14	0	0.37	0.18	7.69	6.21	10.79	1A	130149160	130151093	+	TraesCS1A02G119300	Glycosyltransferase [Source:UniProtKB/TrEMBL%3BAcc:A0A1D5S4H2]	K13692 UDP-glucose:(indol-3-yl)acetate beta-D-glucosyltransferase [EC:2.4.1.121] | (RefSeq) UDP-glycosyltransferase 75D1 (A)	--	crocetin glucosyltransferase, chloroplastic-like [Aegilops tauschii subsp. tauschii]	U75C1_SOLLC RecName: Full=UDP-glycosyltransferase 75C1 {ECO:0000303|PubMed:28482127}; Short=Abscisic acid beta-glucosyltransferase {ECO:0000305}; Short=Indole-3-acetate beta-glucosyltransferase {ECO:0000305}; Short=SlUGT75C1 {ECO:0000303|PubMed:28482127}; EC=2.4.1.121 {ECO:0000269|PubMed:28482127}; EC=2.4.1.263 {ECO:0000269|PubMed:28482127};	A0A446IQH0_TRITD RecName: Full=Glycosyltransferase {ECO:0000256|RuleBase:RU362057}; EC=2.4.1.- {ECO:0000256|RuleBase:RU362057};	At4g15550	GO:0005737,cytoplasm; GO:0005634,nucleus; GO:0010294,abscisic acid glucosyltransferase activity; GO:0047215,indole-3-acetate beta-glucosyltransferase activity; GO:0080043,quercetin 3-O-glucosyltransferase activity; GO:0080044,quercetin 7-O-glucosyltransferase activity; GO:0009738,abscisic acid-activated signaling pathway; GO:0009835,fruit ripening; GO:0080148,negative regulation of response to wa…	PF00201.18:UDP-glucoronosyl and UDP-glucosyl transferase	--	--	--
TraesCS1A02G119400	TRUE	TRUE	FALSE	FALSE	0	0	0	3.95	2.74	5.54	0.13	0.54	0.26	0	0	0	0	0.23	0	2.04	1.28	3.09	0.55	0.22	0.11	0	0	0	1A	130349782	130350881	+	TraesCS1A02G119400	--	--	--	probable strigolactone esterase DAD2 [Aegilops tauschii subsp. tauschii]	DAD2_PETHY RecName: Full=Probable strigolactone esterase DAD2; EC=3.1.-.-; AltName: Full=Protein DECREASED APICAL DOMINANCE 2;	A0A446IQG7_TRITD RecName: Full=AB hydrolase-1 domain-containing protein {ECO:0000259|Pfam:PF12697};	At3g24420	GO:0016788,hydrolase activity, acting on ester bonds; GO:0010223,secondary shoot formation; GO:1901601,strigolactone biosynthetic process; GO:0003674,molecular_function; GO:0003824,catalytic activity; GO:0016787,hydrolase activity; GO:0001763,morphogenesis of a branching structure; GO:0007275,multicellular organism development; GO:0008150,biological_process; GO:0009653,anatomical structure morpho…	PF00561.20:alpha/beta hydrolase fold	--	--	--
TraesCS1A02G119500	FALSE	TRUE	TRUE	TRUE	0	0.49	1.25	0.71	0.32	1.08	2.1	8.6	4.32	34.33	33.32	29.38	1.86	2.25	2.72	0.43	0.58	0.67	7.78	8.6	4.58	46.15	51.4	34.76	1A	130909358	130913217	-	TraesCS1A02G119500	--	--	--	hypothetical protein TRIUR3_26789 [Triticum urartu]	--	A0A446IQH2_TRITD SubName: Full=Uncharacterized protein {ECO:0000313|EMBL:VAH03078.1};	--	--	--	--	--	--
TraesCS1A02G119600	TRUE	FALSE	TRUE	TRUE	51.88	46.72	26.9	12.28	9.44	12.38	26.31	13.81	18.21	0.51	0.61	0.34	14.32	21.95	15.28	16.22	12.56	15.61	13.63	13.11	19.71	2.43	0.9	2.09	1A	131520069	131521683	-	TraesCS1A02G119600	--	--	--	leucine-rich repeat extensin-like protein 4 [Aegilops tauschii subsp. tauschii]	LRX3_ARATH RecName: Full=Leucine-rich repeat extensin-like protein 3; Short=AtLRX3; Short=LRR/EXTENSIN3; AltName: Full=Cell wall hydroxyproline-rich glycoprotein; Flags: Precursor;	A0A3B5XWL8_WHEAT SubName: Full=Uncharacterized protein {ECO:0000313|EnsemblPlants:TraesCS1A02G119600.1.cds1};	At4g13340	GO:0005618,cell wall; GO:0005576,extracellular region; GO:0009505,plant-type cell wall; GO:0009506,plasmodesma; GO:0099503,secretory vesicle; GO:0005199,structural constituent of cell wall; GO:0071555,cell wall organization; GO:0003674,molecular_function; GO:0005198,structural molecule activity; GO:0008150,biological_process; GO:0009987,cellular process; GO:0016043,cellular component organization…	PF13855.6:Leucine rich repeat	--	--	--
TraesCS1A02G119700	FALSE	FALSE	TRUE	TRUE	2.9	3.17	5.36	1.21	1.28	0.56	1.37	1.28	1.18	0.29	0.48	0.43	3.59	3.66	3.92	1.81	1.71	2.17	0.4	0.77	1.31	0.97	0.98	0.6	1A	131963409	131971449	-	TraesCS1A02G119700	--	--	--	MAR-binding filament-like protein 1 [Aegilops tauschii subsp. tauschii]	MFP1_TOBAC RecName: Full=MAR-binding filament-like protein 1-1;	A0A3B5XWL6_WHEAT SubName: Full=Uncharacterized protein {ECO:0000313|EnsemblPlants:TraesCS1A02G119700.1};	--	GO:0016363,nuclear matrix; GO:0003677,DNA binding; GO:0003674,molecular_function; GO:0003676,nucleic acid binding; GO:0005488,binding; GO:0097159,organic cyclic compound binding; GO:1901363,heterocyclic compound binding; GO:0005575,cellular_component; GO:0005622,intracellular anatomical structure; GO:0005634,nucleus; GO:0031974,membrane-enclosed lumen; GO:0031981,nuclear lumen; GO:0034399,nuclear…	PF08614.11:Autophagy protein 16 (ATG16)	--	--	--
TraesCS1A02G119800	TRUE	TRUE	FALSE	TRUE	6.15	4.18	4.35	6.75	5.79	5.94	1.1	0.95	0.76	0.62	0.58	0.23	4.62	3.65	2.55	3.98	2.64	4.1	0.8	1.7	1.52	0.64	0.55	0.73	1A	132133545	132135498	-	TraesCS1A02G119800	--	--	--	uncharacterized protein LOC109742496 isoform X1 [Aegilops tauschii subsp. tauschii]	FLZ10_ARATH RecName: Full=FCS-Like Zinc finger 10 {ECO:0000303|PubMed:24901469};	A0A446IQH8_TRITD RecName: Full=FLZ-type domain-containing protein {ECO:0000259|PROSITE:PS51795};	At5g11460	GO:0005737,cytoplasm; GO:0005783,endoplasmic reticulum; GO:0005634,nucleus; GO:0019900,kinase binding; GO:0046872,metal ion binding; GO:1902074,response to salt; GO:0042594,response to starvation; GO:0090351,seedling development; GO:0003674,molecular_function; GO:0005488,binding; GO:0005515,protein binding; GO:0019899,enzyme binding; GO:0043167,ion binding; GO:0043169,cation binding; GO:0008150,b…	PF04570.14:zinc-finger of the FCS-type, C2-C2	--	--	--
TraesCS1A02G119900	FALSE	FALSE	TRUE	FALSE	0.22	0	0	0.3	0.58	0.45	0.37	0.52	0.4	0.02	0.1	0.04	0	0.02	0	0.46	0.38	0.42	0	0	0.23	0.11	0.02	0.07	1A	132264139	132275003	+	TraesCS1A02G119900	--	K04120 ent-copalyl diphosphate synthase [EC:5.5.1.13] | (RefSeq) ent-copalyl diphosphate synthase 1, chloroplastic-like isoform X1 (A)	ko00904: Diterpenoid biosynthesis; ko01100: Metabolic pathways; ko01110: Biosynthesis of secondary metabolites	ent-copalyl diphosphate synthase 1, chloroplastic-like [Aegilops tauschii subsp. tauschii]	CPS1_ORYSJ RecName: Full=Ent-copalyl diphosphate synthase 1, chloroplastic; Short=Ent-CDP synthase 1; Short=OsCPS1; Short=OsCPS1ent; EC=5.5.1.13; AltName: Full=Ent-kaurene synthase A; AltName: Full=OsCPS; Flags: Precursor;	A0A3B5XWY2_WHEAT SubName: Full=Uncharacterized protein {ECO:0000313|EnsemblPlants:TraesCS1A02G119900.1};	At4g02780	GO:0009507,chloroplast; GO:0009905,ent-copalyl diphosphate synthase activity; GO:0000287,magnesium ion binding; GO:0010333,terpene synthase activity; GO:0016102,diterpenoid biosynthetic process; GO:0009686,gibberellin biosynthetic process; GO:0009685,gibberellin metabolic process; GO:0003674,molecular_function; GO:0003824,catalytic activity; GO:0016853,isomerase activity; GO:0016872,intramolecula…	PF01397.21:Terpene synthase, N-terminal domain	--	--	--
TraesCS1A02G120000	TRUE	TRUE	FALSE	FALSE	5.19	11.79	11.69	14.9	13.15	13.99	2.25	2.55	1.69	5.79	3.12	2.73	13.23	10.4	10.61	6.05	6.26	9.04	6.2	4.46	3.04	3.64	3.07	4.35	1A	132414459	132416227	-	TraesCS1A02G120000	--	--	--	uncharacterized protein LOC109737616 [Aegilops tauschii subsp. tauschii]	--	W5ANH4_WHEAT SubName: Full=Uncharacterized protein {ECO:0000313|EnsemblPlants:TraesCS1A02G120000.1};	At5g25570	--	--	--	--	--
TraesCS1A02G120100	FALSE	FALSE	TRUE	FALSE	83.72	27.66	36.59	60.21	54.87	47.44	66.25	83.88	66.9	14.71	13.06	17.37	89.33	129.48	93.85	47.29	49.16	95.66	27.44	31.29	43.52	16.27	32.28	16.08	1A	132481070	132485645	+	TraesCS1A02G120100	--	K09489 heat shock 70kDa protein 4 | (RefSeq) heat shock 70 kDa protein 15-like (A)	--	Heat shock 70 kDa protein 4L [Triticum urartu]	HSP7O_ARATH RecName: Full=Heat shock 70 kDa protein 14; AltName: Full=Heat shock protein 70-14; Short=AtHsp70-14; AltName: Full=Heat shock protein 91;	A0A3B5XXV7_WHEAT SubName: Full=Uncharacterized protein {ECO:0000313|EnsemblPlants:TraesCS1A02G120100.4};	At1g79930	GO:0005737,cytoplasm; GO:0005829,cytosol; GO:0005739,mitochondrion; GO:0005634,nucleus; GO:0005886,plasma membrane; GO:0005524,ATP binding; GO:0016887,ATPase activity; GO:0046686,response to cadmium ion; GO:0009408,response to heat; GO:0000166,nucleotide binding; GO:0003674,molecular_function; GO:0005488,binding; GO:0017076,purine nucleotide binding; GO:0030554,adenyl nucleotide binding; GO:00325…	PF00012.20:Hsp70 protein	--	--	--
TraesCS1A02G120400	FALSE	TRUE	FALSE	FALSE	0.21	3.18	0.94	0.47	1.4	1.84	0	0.03	0.21	0.22	0	0	1.37	0.87	0.95	1.06	1.5	0.76	0	0.25	0	0.11	0.05	0.24	1A	132797900	132800842	-	TraesCS1A02G120400	--	--	--	60S ribosomal protein L18a-like protein [Aegilops tauschii subsp. tauschii]	--	A0A446IQQ4_TRITD SubName: Full=Uncharacterized protein {ECO:0000313|EMBL:VAH03141.1};	At4g26060	GO:0016021,integral component of membrane; GO:0005575,cellular_component; GO:0016020,membrane; GO:0031224,intrinsic component of membrane; GO:0110165,cellular anatomical entity	--	--	--	--
TraesCS1A02G120800	FALSE	TRUE	FALSE	TRUE	1.31	0.58	0.25	0.75	0.91	0.35	1.57	1.66	2.33	2	1.92	2.52	0.67	0.57	0.59	1.01	0.46	0.82	1.36	1.69	2.19	2.05	2.17	1.97	1A	133163923	133166640	-	TraesCS1A02G120800	--	K15382 solute carrier family 50 (sugar transporter) | (RefSeq) SWEET9; bidirectional sugar transporter SWEET5 (A)	--	predicted protein, partial [Hordeum vulgare subsp. vulgare]	SG1_ARATH RecName: Full=protein SLOW GREEN 1, chloroplastic {ECO:0000303|PubMed:24420572}; Flags: Precursor;	A0A446IQN7_TRITD RecName: Full=TPR_REGION domain-containing protein {ECO:0000259|PROSITE:PS50293};	At4g39470	GO:0009507,chloroplast; GO:0009941,chloroplast envelope; GO:0009535,chloroplast thylakoid membrane; GO:0005829,cytosol; GO:0009536,plastid; GO:0009658,chloroplast organization; GO:0006996,organelle organization; GO:0008150,biological_process; GO:0009657,plastid organization; GO:0009987,cellular process; GO:0016043,cellular component organization; GO:0071840,cellular component organization or biog…	PF14559.6:Tetratricopeptide repeat	--	--	--
TraesCS1A02G120900	FALSE	FALSE	FALSE	TRUE	2.78	3.83	1.08	1.72	6.3	3.02	2.85	3.19	2.61	4.41	6.59	4.36	3.44	2.44	4.79	3.98	4.32	2.88	2.14	2.27	1.85	4.87	3.52	3.56	1A	133170778	133174000	-	TraesCS1A02G120900	Hypoxanthine phosphoribosyltransferase [Source:UniProtKB/TrEMBL%3BAcc:A0A341NTX8]	K00760 hypoxanthine phosphoribosyltransferase [EC:2.4.2.8] | (RefSeq) hypoxanthine-guanine phosphoribosyltransferase-like (A)	ko00230: Purine metabolism; ko01100: Metabolic pathways; ko01110: Biosynthesis of secondary metabolites; ko01232: Nucleotide metabolism	uncharacterized protein LOC109781406 [Aegilops tauschii subsp. tauschii]	--	A0A3B5XWY3_WHEAT RecName: Full=Hypoxanthine phosphoribosyltransferase {ECO:0000256|RuleBase:RU364099}; EC=2.4.2.8 {ECO:0000256|RuleBase:RU364099};	At1g71750	GO:0005737,cytoplasm; GO:0052657,guanine phosphoribosyltransferase activity; GO:0004422,hypoxanthine phosphoribosyltransferase activity; GO:0000287,magnesium ion binding; GO:0000166,nucleotide binding; GO:0006168,adenine salvage; GO:0032263,GMP salvage; GO:0006178,guanine salvage; GO:0046100,hypoxanthine metabolic process; GO:0032264,IMP salvage; GO:0003674,molecular_function; GO:0003824,catalyti…	PF00156.27:Phosphoribosyl transferase domain	--	--	--
TraesCS1A02G121000	FALSE	FALSE	TRUE	TRUE	12.05	9.71	13.73	12.65	10.57	13.08	13.05	9.66	10.23	27.84	25.21	35.83	20.77	16.49	17.64	8.16	7.8	8.75	7.64	6.69	6.91	23.18	24.28	26.91	1A	133412308	133418388	+	TraesCS1A02G121000	FACT complex subunit SSRP1 [Source:UniProtKB/TrEMBL%3BAcc:A0A341PQY9]	K09272 FACT complex subunit SSRP1/POB3 | (RefSeq) FACT complex subunit SSRP1-B (A)	--	FACT complex subunit SSRP1-B [Aegilops tauschii subsp. tauschii]	SSP1B_ORYSJ RecName: Full=FACT complex subunit SSRP1-B; AltName: Full=Facilitates chromatin transcription complex subunit SSRP1-B; AltName: Full=Recombination signal sequence recognition protein 1-B;	A0A341PQY9_WHEAT RecName: Full=FACT complex subunit SSRP1 {ECO:0000256|RuleBase:RU364013};	At3g28730	GO:0035101,FACT complex; GO:0003677,DNA binding; GO:0042393,histone binding; GO:0031491,nucleosome binding; GO:0006281,DNA repair; GO:0006260,DNA replication; GO:0003674,molecular_function; GO:0003676,nucleic acid binding; GO:0005488,binding; GO:0097159,organic cyclic compound binding; GO:1901363,heterocyclic compound binding; GO:0005515,protein binding; GO:0003682,chromatin binding; GO:0044877,p…	PF03531.14:Structure-specific recognition protein (SSRP1)	HMG	TR	HMG
TraesCS1A02G121200	TRUE	FALSE	FALSE	TRUE	1.03	1.1	1.92	0.27	0.29	0.26	0.37	0.3	0.39	0.26	0.13	0.09	0.49	1.02	0.87	0.57	0.5	0.45	1.04	0.18	0.12	0.21	0.81	0.32	1A	134000568	134004799	+	TraesCS1A02G121200	--	K17710 pentatricopeptide repeat domain-containing protein 1 | (RefSeq) pentatricopeptide repeat-containing protein At5g25630 (A)	--	pentatricopeptide repeat-containing protein At5g65560-like [Aegilops tauschii subsp. tauschii]	PP445_ARATH RecName: Full=Pentatricopeptide repeat-containing protein At5g65560;	A0A446IQP7_TRITD SubName: Full=Uncharacterized protein {ECO:0000313|EMBL:VAH03154.1};	At5g65560	--	PF13041.6:PPR repeat family	--	--	--
TraesCS1A02G121300	TRUE	FALSE	FALSE	FALSE	29.78	27.1	24.85	34.34	32.79	44.27	15.64	20.63	15.78	34.48	27.99	33.37	40.75	27.25	46.25	21.39	20.86	22.25	9.48	10.74	10.55	22.33	17.75	22.41	1A	134943521	134949297	+	TraesCS1A02G121300	--	--	--	uncharacterized protein LOC109755164 [Aegilops tauschii subsp. tauschii]	--	A0A446IQP8_TRITD RecName: Full=DUF1664 domain-containing protein {ECO:0000259|Pfam:PF07889};	At2g02730	--	PF07889.12:Protein of unknown function (DUF1664)	--	--	--
[truncated: 50,885 more rows]
