# Supplementary material for: Transcriptome and Weighted Gene Co-Expression Network Analysis to Characterize the Expression of Genes Related to Yield Traits in Yunnan Hulled Wheat
Source: Int J Mol Sci. 2025 Mar 12;26(6):2542. doi: 10.3390/ijms26062542 (PMC11942552; doi:10.3390/ijms26062542)
Supplement: Supplementary file 1 [file ijms-26-02542-s001.zip › Tab.S5.xlsx]

## Sheet: Sheet1
Tab.S5. Classification of transcription factors																Tab.S2. Statistical Table of Differential Genes in DE vs. YE、DFS1 vs. YFS1、DFS2 vs. YFS、DM vs. YM																Tab.S2. Statistical Table of Differential Genes in DE vs. YE、DFS1 vs. YFS1、DFS2 vs. YFS、DM vs. YM																Tab.S2. Statistical Table of Differential Genes in DE vs. YE、DFS1 vs. YFS1、DFS2 vs. YFS、DM vs. YM
ID	Family	Category	Classification
TraesCS1A02G004500	HB-other	TF	HB->HB-other
TraesCS1A02G040200	C2H2	TF	C2H2
TraesCS1A02G060200	C2H2	TF	C2H2
TraesCS1A02G067200	mTERF	TR	mTERF
TraesCS1A02G076200	MYB	TF	MYB->MYB
TraesCS1A02G077500	DBP	TF	DBP
TraesCS1A02G087700	zf-HD	TF	zf-HD
TraesCS1A02G114400	C3H	TF	C3H
TraesCS1A02G129300	MYB	TF	MYB->MYB
TraesCS1A02G141800	AP2/ERF-ERF	TF	AP2/ERF->AP2/ERF-ERF
TraesCS1A02G142300	ARID	TR	ARID
TraesCS1A02G175700	SET	TR	SET
TraesCS1A02G185400	OFP	TF	OFP
TraesCS1A02G219300	B3	TF	B3->B3
TraesCS1A02G219400	MYB-related	TF	MYB->MYB-related
TraesCS1A02G220000	AP2/ERF-ERF	TF	AP2/ERF->AP2/ERF-ERF
TraesCS1A02G223600	MYB	TF	MYB->MYB
TraesCS1A02G258700	mTERF	TR	mTERF
TraesCS1A02G261800	NAC	TF	NAC
TraesCS1A02G263400	SWI/SNF-BAF60b	TR	SWI/SNF-BAF60b
TraesCS1A02G268800	MYB	TF	MYB->MYB
TraesCS1A02G372300	AP2/ERF-RAV	TF	AP2/ERF->AP2/ERF-RAV
TraesCS1A02G400000	TRAF	TR	TRAF
TraesCS1A02G437400	Trihelix	TF	Trihelix
TraesCS1A02G445300	Others	TR	Others
TraesCS1B02G037300	GRAS	TF	GRAS
TraesCS1B02G045000	C2C2-Dof	TF	C2C2->C2C2-Dof
TraesCS1B02G045500	HB-other	TF	HB->HB-other
TraesCS1B02G058100	MADS-MIKC	TF	MADS->MADS-MIKC
TraesCS1B02G069000	HB-WOX	TF	HB->HB-WOX
TraesCS1B02G091500	bZIP	TF	bZIP
TraesCS1B02G097000	bHLH	TF	bHLH
TraesCS1B02G127400	bZIP	TF	bZIP
TraesCS1B02G146800	C2H2	TF	C2H2
TraesCS1B02G159500	ARID	TR	ARID
TraesCS1B02G195700	AP2/ERF-ERF	TF	AP2/ERF->AP2/ERF-ERF
TraesCS1B02G204600	SET	TR	SET
TraesCS1B02G232300	MYB-related	TF	MYB->MYB-related
TraesCS1B02G234800	C2C2-GATA	TF	C2C2->C2C2-GATA
TraesCS1B02G243200	AP2/ERF-ERF	TF	AP2/ERF->AP2/ERF-ERF
TraesCS1B02G268600	C2H2	TF	C2H2
TraesCS1B02G269600	IWS1	TR	IWS1
TraesCS1B02G274000	SWI/SNF-BAF60b	TR	SWI/SNF-BAF60b
TraesCS1B02G285100	NAC	TF	NAC
TraesCS1B02G285800	bZIP	TF	bZIP
TraesCS1B02G293300	MYB	TF	MYB->MYB
TraesCS1B02G300300	Others	TR	Others
TraesCS1B02G342500	AP2/ERF-ERF	TF	AP2/ERF->AP2/ERF-ERF
TraesCS1B02G350500	OFP	TF	OFP
TraesCS1B02G363200	WRKY	TF	WRKY
TraesCS1B02G365500	NF-YC	TF	NF-Y->NF-YC
TraesCS1B02G375800	TRAF	TR	TRAF
TraesCS1B02G383900	MYB	TF	MYB->MYB
TraesCS1B02G387500	TRAF	TR	TRAF
TraesCS1B02G392300	AP2/ERF-RAV	TF	AP2/ERF->AP2/ERF-RAV
TraesCS1B02G435500	MYB-related	TF	MYB->MYB-related
TraesCS1B02G440600	WRKY	TF	WRKY
TraesCS1D02G018200	C2H2	TF	C2H2
TraesCS1D02G020900	MYB	TF	MYB->MYB
TraesCS1D02G040700	B3	TF	B3->B3
TraesCS1D02G062500	MADS-M-type	TF	MADS->MADS-M-type
TraesCS1D02G064300	zf-HD	TF	zf-HD
TraesCS1D02G066700	PHD	TR	PHD
TraesCS1D02G075600	HB-KNOX	TF	HB->HB-KNOX
TraesCS1D02G084200	bHLH	TF	bHLH
TraesCS1D02G088500	mTERF	TR	mTERF
TraesCS1D02G094200	bHLH	TF	bHLH
TraesCS1D02G105300	bZIP	TF	bZIP
TraesCS1D02G107800	Jumonji	TR	Jumonji
TraesCS1D02G118300	SET	TR	SET
TraesCS1D02G125400	MYB	TF	MYB->MYB
TraesCS1D02G127700	MADS-MIKC	TF	MADS->MADS-MIKC
TraesCS1D02G135400	C3H	TF	C3H
TraesCS1D02G141300	ARID	TR	ARID
TraesCS1D02G155100	B3-ARF	TF	B3->B3-ARF
TraesCS1D02G163300	SET	TR	SET
TraesCS1D02G165200	LIM	TF	LIM
TraesCS1D02G197300	HB-HD-ZIP	TF	HB->HB-HD-ZIP
TraesCS1D02G221100	MYB-related	TF	MYB->MYB-related
TraesCS1D02G241300	SRS	TF	SRS
TraesCS1D02G252000	mTERF	TR	mTERF
TraesCS1D02G262500	CSD	TF	CSD
TraesCS1D02G263200	AP2/ERF-ERF	TF	AP2/ERF->AP2/ERF-ERF
TraesCS1D02G284100	C2C2-GATA	TF	C2C2->C2C2-GATA
TraesCS1D02G287500	NF-YB	TF	NF-Y->NF-YB
TraesCS1D02G323800	mTERF	TR	mTERF
TraesCS1D02G330900	B3	TF	B3->B3
TraesCS1D02G343000	C2C2-GATA	TF	C2C2->C2C2-GATA
TraesCS1D02G371700	MYB	TF	MYB->MYB
TraesCS1D02G376500	AP2/ERF-ERF	TF	AP2/ERF->AP2/ERF-ERF
TraesCS1D02G387100	MYB	TF	MYB->MYB
TraesCS1D02G400400	CPP	TF	CPP
TraesCS1D02G412500	WRKY	TF	WRKY
TraesCS1D02G418400	WRKY	TF	WRKY
TraesCS1D02G419500	NF-YB	TF	NF-Y->NF-YB
TraesCS1D02G421700	C3H	TF	C3H
TraesCS1D02G425900	C2C2-GATA	TF	C2C2->C2C2-GATA
TraesCS2A02G005000	SET	TR	SET
TraesCS2A02G063200	NAC	TF	NAC
TraesCS2A02G077500	B3	TF	B3->B3
TraesCS2A02G081900	Pseudo ARR-B	TR	Pseudo ARR-B
TraesCS2A02G097500	bZIP	TF	bZIP
TraesCS2A02G104900	WRKY	TF	WRKY
TraesCS2A02G124800	HB-other	TF	HB->HB-other
TraesCS2A02G146400	MADS-M-type	TF	MADS->MADS-M-type
TraesCS2A02G146600	HSF	TF	HSF
TraesCS2A02G169300	Tify	TF	Tify
TraesCS2A02G192400	HRT	TF	HRT
TraesCS2A02G197100	C2C2-YABBY	TF	C2C2->C2C2-YABBY
TraesCS2A02G207100	B3	TF	B3->B3
TraesCS2A02G238700	GRF	TF	GRF
TraesCS2A02G255200	mTERF	TR	mTERF
TraesCS2A02G281200	bHLH	TF	bHLH
TraesCS2A02G281500	SWI/SNF-BAF60b	TR	SWI/SNF-BAF60b
TraesCS2A02G301300	SET	TR	SET
TraesCS2A02G311100	MADS-MIKC	TF	MADS->MADS-MIKC
TraesCS2A02G328100	NAC	TF	NAC
TraesCS2A02G368200	SNF2	TR	SNF2
TraesCS2A02G370300	MYB	TF	MYB->MYB
TraesCS2A02G392100	WRKY	TF	WRKY
TraesCS2A02G402100	B3	TF	B3->B3
TraesCS2A02G417300	AP2/ERF-ERF	TF	AP2/ERF->AP2/ERF-ERF
TraesCS2A02G419500	FAR1	TF	FAR1
TraesCS2A02G433000	WRKY	TF	WRKY
TraesCS2A02G443800	WRKY	TF	WRKY
TraesCS2A02G447300	MYB	TF	MYB->MYB
TraesCS2A02G447500	MYB	TF	MYB->MYB
TraesCS2A02G460200	GRAS	TF	GRAS
TraesCS2A02G471000	TRAF	TR	TRAF
TraesCS2A02G471700	TRAF	TR	TRAF
TraesCS2A02G473400	TRAF	TR	TRAF
TraesCS2A02G488300	SWI/SNF-BAF60b	TR	SWI/SNF-BAF60b
TraesCS2A02G506100	AUX/IAA	TR	AUX/IAA
TraesCS2A02G528900	GNAT	TR	GNAT
TraesCS2A02G542700	AP2/ERF-ERF	TF	AP2/ERF->AP2/ERF-ERF
TraesCS2A02G543300	TRAF	TR	TRAF
TraesCS2A02G554200	MYB-related	TF	MYB->MYB-related
TraesCS2A02G554300	B3	TF	B3->B3
TraesCS2A02G561300	C2C2-GATA	TF	C2C2->C2C2-GATA
TraesCS2A02G561800	NAC	TF	NAC
TraesCS2A02G565900	NAC	TF	NAC
TraesCS2B02G010500	WRKY	TF	WRKY
TraesCS2B02G086700	SNF2	TR	SNF2
TraesCS2B02G113200	bZIP	TF	bZIP
TraesCS2B02G118300	NAC	TF	NAC
TraesCS2B02G122700	bZIP	TF	bZIP
TraesCS2B02G207800	C2H2	TF	C2H2
TraesCS2B02G221700	AP2/ERF-ERF	TF	AP2/ERF->AP2/ERF-ERF
TraesCS2B02G227500	C3H	TF	C3H
TraesCS2B02G240600	bHLH	TF	bHLH
TraesCS2B02G250900	SBP	TF	SBP
TraesCS2B02G280300	WRKY	TF	WRKY
TraesCS2B02G289700	bHLH	TF	bHLH
TraesCS2B02G293300	bHLH	TF	bHLH
TraesCS2B02G304800	AP2/ERF-ERF	TF	AP2/ERF->AP2/ERF-ERF
TraesCS2B02G321900	B3	TF	B3->B3
TraesCS2B02G323500	NAC	TF	NAC
TraesCS2B02G332100	Trihelix	TF	Trihelix
TraesCS2B02G353900	NAC	TF	NAC
TraesCS2B02G355300	NAC	TF	NAC
TraesCS2B02G359200	NAC	TF	NAC
TraesCS2B02G390800	AP2/ERF-ERF	TF	AP2/ERF->AP2/ERF-ERF
TraesCS2B02G406400	C2C2-GATA	TF	C2C2->C2C2-GATA
TraesCS2B02G417500	AP2/ERF-ERF	TF	AP2/ERF->AP2/ERF-ERF
TraesCS2B02G421100	C2H2	TF	C2H2
TraesCS2B02G432700	SBP	TF	SBP
TraesCS2B02G434300	AP2/ERF-ERF	TF	AP2/ERF->AP2/ERF-ERF
TraesCS2B02G436100	AP2/ERF-ERF	TF	AP2/ERF->AP2/ERF-ERF
TraesCS2B02G448100	AP2/ERF-ERF	TF	AP2/ERF->AP2/ERF-ERF
TraesCS2B02G466400	MYB	TF	MYB->MYB
TraesCS2B02G470500	C2H2	TF	C2H2
TraesCS2B02G481400	NAC	TF	NAC
TraesCS2B02G495200	TRAF	TR	TRAF
TraesCS2B02G516200	mTERF	TR	mTERF
TraesCS2B02G519200	B3-ARF	TF	B3->B3-ARF
TraesCS2B02G524600	PLATZ	TF	PLATZ
TraesCS2B02G529200	AP2/ERF-ERF	TF	AP2/ERF->AP2/ERF-ERF
TraesCS2B02G572500	AP2/ERF-ERF	TF	AP2/ERF->AP2/ERF-ERF
TraesCS2B02G592700	C2C2-Dof	TF	C2C2->C2C2-Dof
TraesCS2B02G603300	OFP	TF	OFP
TraesCS2B02G618500	C2C2-GATA	TF	C2C2->C2C2-GATA
TraesCS2D02G040100	AP2/ERF-ERF	TF	AP2/ERF->AP2/ERF-ERF
TraesCS2D02G087400	HSF	TF	HSF
TraesCS2D02G104500	WRKY	TF	WRKY
TraesCS2D02G148600	CSD	TF	CSD
TraesCS2D02G199300	C2H2	TF	C2H2
TraesCS2D02G209600	MYB	TF	MYB->MYB
TraesCS2D02G234000	MYB	TF	MYB->MYB
TraesCS2D02G256600	AP2/ERF-AP2	TF	AP2/ERF->AP2/ERF-AP2
TraesCS2D02G270300	bHLH	TF	bHLH
TraesCS2D02G282200	MADS-M-type	TF	MADS->MADS-M-type
TraesCS2D02G299900	SET	TR	SET
TraesCS2D02G334600	NAC	TF	NAC
TraesCS2D02G347300	DBB	TF	DBB
TraesCS2D02G363500	B3	TF	B3->B3
TraesCS2D02G394400	OFP	TF	OFP
TraesCS2D02G399500	C2C2-Dof	TF	C2C2->C2C2-Dof
TraesCS2D02G401300	RWP-RK	TF	RWP-RK
TraesCS2D02G404400	SWI/SNF-SWI3	TR	SWI/SNF-SWI3
TraesCS2D02G406800	bHLH	TF	bHLH
TraesCS2D02G412200	AP2/ERF-ERF	TF	AP2/ERF->AP2/ERF-ERF
TraesCS2D02G442200	LFY	TF	LFY
TraesCS2D02G445900	MYB	TF	MYB->MYB
TraesCS2D02G464400	AP2/ERF-ERF	TF	AP2/ERF->AP2/ERF-ERF
TraesCS2D02G466100	B3	TF	B3->B3
TraesCS2D02G503900	AP2/ERF-ERF	TF	AP2/ERF->AP2/ERF-ERF
TraesCS2D02G544900	TRAF	TR	TRAF
TraesCS2D02G563400	C2C2-Dof	TF	C2C2->C2C2-Dof
TraesCS2D02G567000	NAC	TF	NAC
TraesCS2D02G597100	TRAF	TR	TRAF
TraesCS3A02G019100	bHLH	TF	bHLH
TraesCS3A02G042900	GeBP	TF	GeBP
TraesCS3A02G054000	AP2/ERF-RAV	TF	AP2/ERF->AP2/ERF-RAV
TraesCS3A02G109300	MYB-related	TF	MYB->MYB-related
TraesCS3A02G111900	HMG	TR	HMG
TraesCS3A02G123500	BES1	TF	BES1
TraesCS3A02G128300	C3H	TF	C3H
TraesCS3A02G128400	C3H	TF	C3H
TraesCS3A02G171100	TRAF	TR	TRAF
TraesCS3A02G216200	MYB-related	TF	MYB->MYB-related
TraesCS3A02G228900	OFP	TF	OFP
TraesCS3A02G240900	MYB-related	TF	MYB->MYB-related
TraesCS3A02G245900	NAC	TF	NAC
TraesCS3A02G247500	NAC	TF	NAC
TraesCS3A02G310600	B3	TF	B3->B3
TraesCS3A02G336300	NAC	TF	NAC
TraesCS3A02G337200	bZIP	TF	bZIP
TraesCS3A02G358200	HB-WOX	TF	HB->HB-WOX
TraesCS3A02G365200	MYB	TF	MYB->MYB
TraesCS3A02G385200	SET	TR	SET
TraesCS3A02G396000	EIL	TF	EIL
TraesCS3A02G400400	TAZ	TR	TAZ
TraesCS3A02G404400	AP2/ERF-ERF	TF	AP2/ERF->AP2/ERF-ERF
TraesCS3A02G423200	C3H	TF	C3H
TraesCS3A02G433200	Others	TR	Others
TraesCS3A02G434400	MADS-M-type	TF	MADS->MADS-M-type
TraesCS3A02G440600	bHLH	TF	bHLH
TraesCS3A02G442600	bHLH	TF	bHLH
TraesCS3A02G462100	B3	TF	B3->B3
TraesCS3A02G473800	Others	TR	Others
TraesCS3A02G483500	B3	TF	B3->B3
TraesCS3A02G520700	SET	TR	SET
TraesCS3A02G524800	TAZ	TR	TAZ
TraesCS3A02G532100	C2C2-Dof	TF	C2C2->C2C2-Dof
TraesCS3A02G538400	C2C2-GATA	TF	C2C2->C2C2-GATA
TraesCS3B02G002600	bHLH	TF	bHLH
TraesCS3B02G040600	GeBP	TF	GeBP
TraesCS3B02G068900	MYB-related	TF	MYB->MYB-related
TraesCS3B02G128500	MYB-related	TF	MYB->MYB-related
TraesCS3B02G134500	C2H2	TF	C2H2
TraesCS3B02G135500	Trihelix	TF	Trihelix
TraesCS3B02G135600	Trihelix	TF	Trihelix
TraesCS3B02G138600	HB-other	TF	HB->HB-other
TraesCS3B02G140700	AUX/IAA	TR	AUX/IAA
TraesCS3B02G147800	TRAF	TR	TRAF
TraesCS3B02G184300	NAC	TF	NAC
TraesCS3B02G201900	C3H	TF	C3H
TraesCS3B02G241900	MYB-related	TF	MYB->MYB-related
TraesCS3B02G258400	zf-HD	TF	zf-HD
TraesCS3B02G262400	GRAS	TF	GRAS
TraesCS3B02G303900	AUX/IAA	TR	AUX/IAA
TraesCS3B02G331200	HB-HD-ZIP	TF	HB->HB-HD-ZIP
TraesCS3B02G345600	TRAF	TR	TRAF
TraesCS3B02G357500	AP2/ERF-ERF	TF	AP2/ERF->AP2/ERF-ERF
TraesCS3B02G397100	MYB	TF	MYB->MYB
TraesCS3B02G404500	bZIP	TF	bZIP
TraesCS3B02G410500	NAC	TF	NAC
TraesCS3B02G416900	TRAF	TR	TRAF
TraesCS3B02G439600	NAC	TF	NAC
TraesCS3B02G440200	MADS-MIKC	TF	MADS->MADS-MIKC
TraesCS3B02G469700	MADS-M-type	TF	MADS->MADS-M-type
TraesCS3B02G518100	mTERF	TR	mTERF
TraesCS3B02G550000	bHLH	TF	bHLH
TraesCS3B02G553000	LOB	TF	LOB
TraesCS3B02G560300	C2H2	TF	C2H2
TraesCS3B02G599700	NAC	TF	NAC
TraesCS3B02G603900	C2C2-GATA	TF	C2C2->C2C2-GATA
TraesCS3D02G007000	Others	TR	Others
TraesCS3D02G009700	HB-HD-ZIP	TF	HB->HB-HD-ZIP
TraesCS3D02G082200	SNF2	TR	SNF2
TraesCS3D02G103600	TRAF	TR	TRAF
TraesCS3D02G105100	bHLH	TF	bHLH
TraesCS3D02G107300	C2H2	TF	C2H2
TraesCS3D02G124800	LUG	TR	LUG
TraesCS3D02G129800	bZIP	TF	bZIP
TraesCS3D02G133000	MYB	TF	MYB->MYB
TraesCS3D02G136500	B3	TF	B3->B3
TraesCS3D02G138400	MADS-M-type	TF	MADS->MADS-M-type
TraesCS3D02G140200	MADS-MIKC	TF	MADS->MADS-MIKC
TraesCS3D02G144300	SET	TR	SET
TraesCS3D02G146900	TCP	TF	TCP
TraesCS3D02G171300	C2H2	TF	C2H2
TraesCS3D02G212700	WRKY	TF	WRKY
TraesCS3D02G214900	TRAF	TR	TRAF
TraesCS3D02G219500	LUG	TR	LUG
TraesCS3D02G242500	WRKY	TF	WRKY
TraesCS3D02G269700	AUX/IAA	TR	AUX/IAA
TraesCS3D02G286300	MYB	TF	MYB->MYB
TraesCS3D02G339100	OFP	TF	OFP
TraesCS3D02G377300	MYB	TF	MYB->MYB
TraesCS3D02G377700	TRAF	TR	TRAF
TraesCS3D02G384400	B3	TF	B3->B3
TraesCS3D02G394800	TAZ	TR	TAZ
TraesCS3D02G398800	Alfin-like	TF	Alfin-like
TraesCS3D02G401700	MADS-MIKC	TF	MADS->MADS-MIKC
TraesCS3D02G407400	C2H2	TF	C2H2
TraesCS3D02G434100	Trihelix	TF	Trihelix
TraesCS3D02G450700	SET	TR	SET
TraesCS3D02G468400	MYB	TF	MYB->MYB
TraesCS3D02G482200	TRAF	TR	TRAF
TraesCS3D02G495600	bHLH	TF	bHLH
TraesCS3D02G497500	HMG	TR	HMG
TraesCS3D02G498100	LOB	TF	LOB
TraesCS3D02G540700	MADS-M-type	TF	MADS->MADS-M-type
TraesCS4A02G001200	OFP	TF	OFP
TraesCS4A02G008000	Tify	TF	Tify
TraesCS4A02G008900	C2H2	TF	C2H2
TraesCS4A02G016600	HB-HD-ZIP	TF	HB->HB-HD-ZIP
TraesCS4A02G097800	C2C2-Dof	TF	C2C2->C2C2-Dof
TraesCS4A02G113000	MYB	TF	MYB->MYB
TraesCS4A02G124900	MYB	TF	MYB->MYB
TraesCS4A02G126300	bZIP	TF	bZIP
TraesCS4A02G128100	WRKY	TF	WRKY
TraesCS4A02G130000	GARP-G2-like	TF	GARP->GARP-G2-like
TraesCS4A02G130600	NAC	TF	NAC
TraesCS4A02G196800	TRAF	TR	TRAF
TraesCS4A02G200200	Others	TR	Others
TraesCS4A02G201100	B3	TF	B3->B3
TraesCS4A02G222700	TCP	TF	TCP
TraesCS4A02G225600	B3	TF	B3->B3
TraesCS4A02G233700	B3	TF	B3->B3
TraesCS4A02G234000	C2C2-Dof	TF	C2C2->C2C2-Dof
TraesCS4A02G255800	bHLH	TF	bHLH
TraesCS4A02G257900	bHLH	TF	bHLH
TraesCS4A02G264800	Others	TR	Others
TraesCS4A02G276700	C3H	TF	C3H
TraesCS4A02G314500	AP2/ERF-ERF	TF	AP2/ERF->AP2/ERF-ERF
TraesCS4A02G386800	B3	TF	B3->B3
TraesCS4A02G408800	bHLH	TF	bHLH
TraesCS4A02G421300	NAC	TF	NAC
TraesCS4A02G433200	AP2/ERF-ERF	TF	AP2/ERF->AP2/ERF-ERF
TraesCS4A02G452600	MYB-related	TF	MYB->MYB-related
TraesCS4A02G457200	B3	TF	B3->B3
TraesCS4A02G464900	B3	TF	B3->B3
TraesCS4B02G030300	B3	TF	B3->B3
TraesCS4B02G049600	PHD	TR	PHD
TraesCS4B02G050200	Others	TR	Others
TraesCS4B02G060000	GRF	TF	GRF
TraesCS4B02G069500	WRKY	TF	WRKY
TraesCS4B02G072500	GARP-G2-like	TF	GARP->GARP-G2-like
TraesCS4B02G072800	B3	TF	B3->B3
TraesCS4B02G081600	B3	TF	B3->B3
TraesCS4B02G081800	B3	TF	B3->B3
TraesCS4B02G085200	RWP-RK	TF	RWP-RK
TraesCS4B02G099500	C2C2-GATA	TF	C2C2->C2C2-GATA
TraesCS4B02G113300	GRAS	TF	GRAS
TraesCS4B02G117100	B3	TF	B3->B3
TraesCS4B02G136400	AP2/ERF-AP2	TF	AP2/ERF->AP2/ERF-AP2
TraesCS4B02G141200	GRAS	TF	GRAS
TraesCS4B02G162200	RB	TR	RB
TraesCS4B02G175800	bZIP	TF	bZIP
TraesCS4B02G184500	bZIP	TF	bZIP
TraesCS4B02G210900	Others	TR	Others
TraesCS4B02G223000	NF-YC	TF	NF-Y->NF-YC
TraesCS4B02G229200	C2H2	TF	C2H2
TraesCS4B02G249100	B3	TF	B3->B3
TraesCS4B02G256500	GNAT	TR	GNAT
TraesCS4B02G275200	OFP	TF	OFP
TraesCS4B02G279700	mTERF	TR	mTERF
TraesCS4B02G312100	MYB	TF	MYB->MYB
TraesCS4B02G317900	bHLH	TF	bHLH
TraesCS4B02G325500	RWP-RK	TF	RWP-RK
TraesCS4B02G325700	AP2/ERF-RAV	TF	AP2/ERF->AP2/ERF-RAV
TraesCS4B02G335200	bHLH	TF	bHLH
TraesCS4B02G342800	GRAS	TF	GRAS
TraesCS4B02G345600	HB-BELL	TF	HB->HB-BELL
TraesCS4B02G346500	LOB	TF	LOB
TraesCS4B02G350600	NAC	TF	NAC
TraesCS4B02G351500	MADS-M-type	TF	MADS->MADS-M-type
TraesCS4B02G361200	LOB	TF	LOB
TraesCS4B02G391500	bHLH	TF	bHLH
TraesCS4D02G003500	C2H2	TF	C2H2
TraesCS4D02G014600	LOB	TF	LOB
TraesCS4D02G019100	bHLH	TF	bHLH
TraesCS4D02G019200	bHLH	TF	bHLH
TraesCS4D02G040400	GRAS	TF	GRAS
TraesCS4D02G058000	HB-KNOX	TF	HB->HB-KNOX
TraesCS4D02G077600	LOB	TF	LOB
TraesCS4D02G080100	C2C2-Dof	TF	C2C2->C2C2-Dof
TraesCS4D02G082600	HB-HD-ZIP	TF	HB->HB-HD-ZIP
TraesCS4D02G086300	zf-HD	TF	zf-HD
TraesCS4D02G120800	B3	TF	B3->B3
TraesCS4D02G127800	GRAS	TF	GRAS
TraesCS4D02G172200	WRKY	TF	WRKY
TraesCS4D02G175700	NAC	TF	NAC
TraesCS4D02G198700	B3	TF	B3->B3
TraesCS4D02G216200	GRAS	TF	GRAS
TraesCS4D02G224500	MYB	TF	MYB->MYB
TraesCS4D02G225200	LOB	TF	LOB
TraesCS4D02G239900	GARP-ARR-B	TF	GARP->GARP-ARR-B
TraesCS4D02G289200	AP2/ERF-ERF	TF	AP2/ERF->AP2/ERF-ERF
TraesCS4D02G291300	AP2/ERF-AP2	TF	AP2/ERF->AP2/ERF-AP2
TraesCS4D02G297100	B3	TF	B3->B3
TraesCS4D02G298400	AP2/ERF-ERF	TF	AP2/ERF->AP2/ERF-ERF
TraesCS4D02G303500	HB-HD-ZIP	TF	HB->HB-HD-ZIP
TraesCS4D02G309700	MYB	TF	MYB->MYB
TraesCS4D02G314300	GNAT	TR	GNAT
TraesCS4D02G316800	NAC	TF	NAC
TraesCS4D02G320000	WRKY	TF	WRKY
TraesCS4D02G322500	AP2/ERF-RAV	TF	AP2/ERF->AP2/ERF-RAV
TraesCS4D02G322600	AP2/ERF-RAV	TF	AP2/ERF->AP2/ERF-RAV
TraesCS4D02G325700	NAC	TF	NAC
TraesCS4D02G328900	bHLH	TF	bHLH
TraesCS4D02G332400	B3	TF	B3->B3
TraesCS4D02G335000	bZIP	TF	bZIP
TraesCS4D02G339100	MYB	TF	MYB->MYB
TraesCS5A02G020700	bZIP	TF	bZIP
TraesCS5A02G060800	Others	TR	Others
TraesCS5A02G066800	B3	TF	B3->B3
TraesCS5A02G083100	MYB	TF	MYB->MYB
TraesCS5A02G100400	C3H	TF	C3H
TraesCS5A02G105100	SWI/SNF-BAF60b	TR	SWI/SNF-BAF60b
TraesCS5A02G146600	WRKY	TF	WRKY
TraesCS5A02G165200	PHD	TR	PHD
TraesCS5A02G180800	AP2/ERF-ERF	TF	AP2/ERF->AP2/ERF-ERF
TraesCS5A02G195700	OFP	TF	OFP
TraesCS5A02G207300	TCP	TF	TCP
TraesCS5A02G233600	PHD	TR	PHD
TraesCS5A02G237200	bZIP	TF	bZIP
TraesCS5A02G237500	bHLH	TF	bHLH
TraesCS5A02G237900	HSF	TF	HSF
TraesCS5A02G250400	bZIP	TF	bZIP
TraesCS5A02G278300	MYB-related	TF	MYB->MYB-related
TraesCS5A02G308400	bZIP	TF	bZIP
TraesCS5A02G311300	AP2/ERF-ERF	TF	AP2/ERF->AP2/ERF-ERF
TraesCS5A02G311600	AP2/ERF-ERF	TF	AP2/ERF->AP2/ERF-ERF
TraesCS5A02G314400	HB-HD-ZIP	TF	HB->HB-HD-ZIP
TraesCS5A02G317200	AUX/IAA	TR	AUX/IAA
TraesCS5A02G339600	NAC	TF	NAC
TraesCS5A02G401600	GARP-G2-like	TF	GARP->GARP-G2-like
TraesCS5A02G405200	bZIP	TF	bZIP
TraesCS5A02G411800	NAC	TF	NAC
TraesCS5A02G438600	B3	TF	B3->B3
TraesCS5A02G450800	MYB	TF	MYB->MYB
TraesCS5A02G453500	Others	TR	Others
TraesCS5A02G469000	IWS1	TR	IWS1
TraesCS5A02G476500	C2H2	TF	C2H2
TraesCS5A02G477200	C2H2	TF	C2H2
TraesCS5A02G477900	C2H2	TF	C2H2
TraesCS5A02G500600	NAC	TF	NAC
TraesCS5A02G506000	GRAS	TF	GRAS
TraesCS5A02G510100	Others	TR	Others
TraesCS5A02G515500	MADS-MIKC	TF	MADS->MADS-MIKC
TraesCS5A02G526100	C2H2	TF	C2H2
TraesCS5A02G533000	Tify	TF	Tify
TraesCS5A02G534400	MYB	TF	MYB->MYB
TraesCS5A02G535000	GRAS	TF	GRAS
TraesCS5A02G541400	SNF2	TR	SNF2
TraesCS5B02G028500	NF-YA	TF	NF-Y->NF-YA
TraesCS5B02G056600	MYB	TF	MYB->MYB
TraesCS5B02G066400	WRKY	TF	WRKY
TraesCS5B02G071900	B3	TF	B3->B3
TraesCS5B02G073500	B3	TF	B3->B3
TraesCS5B02G075300	GARP-G2-like	TF	GARP->GARP-G2-like
TraesCS5B02G086900	MYB	TF	MYB->MYB
TraesCS5B02G105000	PHD	TR	PHD
TraesCS5B02G108300	SWI/SNF-BAF60b	TR	SWI/SNF-BAF60b
TraesCS5B02G118200	AP2/ERF-ERF	TF	AP2/ERF->AP2/ERF-ERF
TraesCS5B02G124000	Trihelix	TF	Trihelix
TraesCS5B02G125400	OFP	TF	OFP
TraesCS5B02G138100	GRAS	TF	GRAS
TraesCS5B02G141400	zf-HD	TF	zf-HD
TraesCS5B02G142400	B3	TF	B3->B3
TraesCS5B02G151800	GARP-G2-like	TF	GARP->GARP-G2-like
TraesCS5B02G156400	HB-WOX	TF	HB->HB-WOX
TraesCS5B02G178600	AP2/ERF-ERF	TF	AP2/ERF->AP2/ERF-ERF
TraesCS5B02G183800	WRKY	TF	WRKY
TraesCS5B02G197500	bHLH	TF	bHLH
TraesCS5B02G216500	C2H2	TF	C2H2
TraesCS5B02G224000	WRKY	TF	WRKY
TraesCS5B02G226000	zf-HD	TF	zf-HD
TraesCS5B02G235600	bZIP	TF	bZIP
TraesCS5B02G264500	GNAT	TR	GNAT
TraesCS5B02G271800	NAC	TF	NAC
TraesCS5B02G278000	MYB-related	TF	MYB->MYB-related
TraesCS5B02G307100	bHLH	TF	bHLH
TraesCS5B02G311300	AP2/ERF-ERF	TF	AP2/ERF->AP2/ERF-ERF
TraesCS5B02G312600	AP2/ERF-ERF	TF	AP2/ERF->AP2/ERF-ERF
TraesCS5B02G344200	AP2/ERF-ERF	TF	AP2/ERF->AP2/ERF-ERF
TraesCS5B02G362600	Trihelix	TF	Trihelix
TraesCS5B02G403900	SWI/SNF-BAF60b	TR	SWI/SNF-BAF60b
TraesCS5B02G410000	bZIP	TF	bZIP
TraesCS5B02G415600	NAC	TF	NAC
TraesCS5B02G427100	Others	TR	Others
TraesCS5B02G441500	B3	TF	B3->B3
TraesCS5B02G450300	PHD	TR	PHD
TraesCS5B02G471900	MADS-M-type	TF	MADS->MADS-M-type
TraesCS5B02G472600	TRAF	TR	TRAF
TraesCS5B02G490500	C2H2	TF	C2H2
TraesCS5B02G490900	C2H2	TF	C2H2
TraesCS5B02G556200	HSF	TF	HSF
TraesCS5B02G564200	Trihelix	TF	Trihelix
TraesCS5D02G025800	bZIP	TF	bZIP
TraesCS5D02G027700	C2C2-GATA	TF	C2C2->C2C2-GATA
TraesCS5D02G040100	TCP	TF	TCP
TraesCS5D02G065300	CPP	TF	CPP
TraesCS5D02G071800	WRKY	TF	WRKY
TraesCS5D02G083500	AP2/ERF-ERF	TF	AP2/ERF->AP2/ERF-ERF
TraesCS5D02G092000	GRAS	TF	GRAS
TraesCS5D02G128200	MYB	TF	MYB->MYB
TraesCS5D02G150700	bZIP	TF	bZIP
TraesCS5D02G152000	SET	TR	SET
TraesCS5D02G158300	GARP-G2-like	TF	GARP->GARP-G2-like
TraesCS5D02G164600	MYB	TF	MYB->MYB
TraesCS5D02G178800	bZIP	TF	bZIP
TraesCS5D02G193000	SET	TR	SET
TraesCS5D02G233000	bHLH	TF	bHLH
TraesCS5D02G234800	MYB	TF	MYB->MYB
TraesCS5D02G241400	GeBP	TF	GeBP
TraesCS5D02G273500	bZIP	TF	bZIP
TraesCS5D02G285400	MYB-related	TF	MYB->MYB-related
TraesCS5D02G323500	AUX/IAA	TR	AUX/IAA
TraesCS5D02G325400	SRS	TF	SRS
TraesCS5D02G349800	WRKY	TF	WRKY
TraesCS5D02G366700	SET	TR	SET
TraesCS5D02G380900	C2C2-YABBY	TF	C2C2->C2C2-YABBY
TraesCS5D02G432500	TCP	TF	TCP
TraesCS5D02G447500	bZIP	TF	bZIP
TraesCS5D02G453200	PHD	TR	PHD
TraesCS5D02G472600	NAC	TF	NAC
TraesCS5D02G486600	AP2/ERF-AP2	TF	AP2/ERF->AP2/ERF-AP2
TraesCS5D02G491500	C2H2	TF	C2H2
TraesCS5D02G491600	C2H2	TF	C2H2
TraesCS5D02G564600	MYB-related	TF	MYB->MYB-related
TraesCS6A02G015900	mTERF	TR	mTERF
TraesCS6A02G016000	mTERF	TR	mTERF
TraesCS6A02G016400	mTERF	TR	mTERF
TraesCS6A02G019500	mTERF	TR	mTERF
TraesCS6A02G019800	mTERF	TR	mTERF
TraesCS6A02G030400	mTERF	TR	mTERF
TraesCS6A02G031700	mTERF	TR	mTERF
TraesCS6A02G046100	TRAF	TR	TRAF
TraesCS6A02G096100	PHD	TR	PHD
TraesCS6A02G131700	Whirly	TF	Whirly
TraesCS6A02G150900	C2C2-CO-like	TF	C2C2->C2C2-CO-like
TraesCS6A02G156600	PLATZ	TF	PLATZ
TraesCS6A02G195500	E2F-DP	TF	E2F-DP
TraesCS6A02G199800	C2H2	TF	C2H2
TraesCS6A02G224300	MYB	TF	MYB->MYB
TraesCS6A02G237900	NAC	TF	NAC
TraesCS6A02G239300	Others	TR	Others
TraesCS6A02G241100	SNF2	TR	SNF2
TraesCS6A02G253900	HMG	TR	HMG
TraesCS6A02G259000	MADS-MIKC	TF	MADS->MADS-MIKC
TraesCS6A02G269600	GRF	TF	GRF
TraesCS6A02G273000	bHLH	TF	bHLH
TraesCS6A02G279200	ARID	TR	ARID
TraesCS6A02G306500	TCP	TF	TCP
TraesCS6A02G318900	MYB	TF	MYB->MYB
TraesCS6A02G329400	Others	TR	Others
TraesCS6A02G330400	MYB	TF	MYB->MYB
TraesCS6A02G373500	bHLH	TF	bHLH
TraesCS6A02G378500	NAC	TF	NAC
TraesCS6B02G020100	Trihelix	TF	Trihelix
TraesCS6B02G024400	mTERF	TR	mTERF
TraesCS6B02G025200	mTERF	TR	mTERF
TraesCS6B02G033000	NAC	TF	NAC
TraesCS6B02G044900	mTERF	TR	mTERF
TraesCS6B02G045500	mTERF	TR	mTERF
TraesCS6B02G050000	mTERF	TR	mTERF
TraesCS6B02G055100	SNF2	TR	SNF2
TraesCS6B02G059600	mTERF	TR	mTERF
TraesCS6B02G076700	mTERF	TR	mTERF
TraesCS6B02G119800	C2H2	TF	C2H2
TraesCS6B02G126600	AP2/ERF-ERF	TF	AP2/ERF->AP2/ERF-ERF
TraesCS6B02G142000	bHLH	TF	bHLH
TraesCS6B02G174400	GARP-ARR-B	TF	GARP->GARP-ARR-B
TraesCS6B02G180300	SBP	TF	SBP
TraesCS6B02G210300	AP2/ERF-ERF	TF	AP2/ERF->AP2/ERF-ERF
TraesCS6B02G215200	bHLH	TF	bHLH
TraesCS6B02G228500	MYB	TF	MYB->MYB
TraesCS6B02G237900	NAC	TF	NAC
TraesCS6B02G252000	AP2/ERF-AP2	TF	AP2/ERF->AP2/ERF-AP2
TraesCS6B02G254200	MYB	TF	MYB->MYB
TraesCS6B02G266200	C2C2-YABBY	TF	C2C2->C2C2-YABBY
TraesCS6B02G268700	AP2/ERF-ERF	TF	AP2/ERF->AP2/ERF-ERF
TraesCS6B02G276500	PLATZ	TF	PLATZ
TraesCS6B02G277400	GRAS	TF	GRAS
TraesCS6B02G286200	NAC	TF	NAC
TraesCS6B02G291400	PLATZ	TF	PLATZ
TraesCS6B02G297700	mTERF	TR	mTERF
TraesCS6B02G318700	bZIP	TF	bZIP
TraesCS6B02G334700	AP2/ERF-AP2	TF	AP2/ERF->AP2/ERF-AP2
TraesCS6B02G341900	E2F-DP	TF	E2F-DP
TraesCS6B02G346100	bHLH	TF	bHLH
TraesCS6B02G377400	MYB	TF	MYB->MYB
TraesCS6B02G393200	AP2/ERF-ERF	TF	AP2/ERF->AP2/ERF-ERF
TraesCS6B02G394700	GARP-ARR-B	TF	GARP->GARP-ARR-B
TraesCS6B02G411000	AUX/IAA	TR	AUX/IAA
TraesCS6B02G420100	AP2/ERF-ERF	TF	AP2/ERF->AP2/ERF-ERF
TraesCS6B02G432800	AUX/IAA	TR	AUX/IAA
TraesCS6B02G439600	Others	TR	Others
TraesCS6D02G019800	mTERF	TR	mTERF
TraesCS6D02G022000	mTERF	TR	mTERF
TraesCS6D02G025200	mTERF	TR	mTERF
TraesCS6D02G034900	mTERF	TR	mTERF
TraesCS6D02G036000	mTERF	TR	mTERF
TraesCS6D02G036100	mTERF	TR	mTERF
TraesCS6D02G036500	mTERF	TR	mTERF
TraesCS6D02G037100	mTERF	TR	mTERF
TraesCS6D02G052600	mTERF	TR	mTERF
TraesCS6D02G059300	NAC	TF	NAC
TraesCS6D02G095400	TAZ	TR	TAZ
TraesCS6D02G097000	GARP-G2-like	TF	GARP->GARP-G2-like
TraesCS6D02G100800	AUX/IAA	TR	AUX/IAA
TraesCS6D02G127600	B3-ARF	TF	B3->B3-ARF
TraesCS6D02G145300	GARP-G2-like	TF	GARP->GARP-G2-like
TraesCS6D02G147300	NF-YC	TF	NF-Y->NF-YC
TraesCS6D02G147400	MADS-MIKC	TF	MADS->MADS-MIKC
TraesCS6D02G161300	AP2/ERF-ERF	TF	AP2/ERF->AP2/ERF-ERF
TraesCS6D02G179200	AP2/ERF-ERF	TF	AP2/ERF->AP2/ERF-ERF
TraesCS6D02G207300	MYB	TF	MYB->MYB
TraesCS6D02G219500	MYB	TF	MYB->MYB
TraesCS6D02G229400	GRAS	TF	GRAS
TraesCS6D02G239400	OFP	TF	OFP
TraesCS6D02G240200	MADS-MIKC	TF	MADS->MADS-MIKC
TraesCS6D02G240600	B3	TF	B3->B3
TraesCS6D02G241900	MYB-related	TF	MYB->MYB-related
TraesCS6D02G246100	bHLH	TF	bHLH
TraesCS6D02G259600	ARID	TR	ARID
TraesCS6D02G268100	NF-YB	TF	NF-Y->NF-YB
TraesCS6D02G270900	bHLH	TF	bHLH
TraesCS6D02G272000	HB-HD-ZIP	TF	HB->HB-HD-ZIP
TraesCS6D02G274300	NAC	TF	NAC
TraesCS6D02G285400	AP2/ERF-AP2	TF	AP2/ERF->AP2/ERF-AP2
TraesCS6D02G288400	IWS1	TR	IWS1
TraesCS6D02G295400	Others	TR	Others
TraesCS6D02G298800	AP2/ERF-ERF	TF	AP2/ERF->AP2/ERF-ERF
TraesCS6D02G321200	C3H	TF	C3H
TraesCS6D02G325000	mTERF	TR	mTERF
TraesCS6D02G348600	B3	TF	B3->B3
TraesCS6D02G365800	AP2/ERF-ERF	TF	AP2/ERF->AP2/ERF-ERF
TraesCS6D02G368200	LUG	TR	LUG
TraesCS6D02G406600	TRAF	TR	TRAF
TraesCS7A02G030600	MYB	TF	MYB->MYB
TraesCS7A02G066100	LOB	TF	LOB
TraesCS7A02G068300	NAC	TF	NAC
TraesCS7A02G096200	WRKY	TF	WRKY
TraesCS7A02G096500	WRKY	TF	WRKY
TraesCS7A02G128800	AP2/ERF-ERF	TF	AP2/ERF->AP2/ERF-ERF
TraesCS7A02G135100	MYB-related	TF	MYB->MYB-related
TraesCS7A02G145800	AP2/ERF-ERF	TF	AP2/ERF->AP2/ERF-ERF
TraesCS7A02G146500	GARP-ARR-B	TF	GARP->GARP-ARR-B
TraesCS7A02G169700	bHLH	TF	bHLH
TraesCS7A02G199000	GeBP	TF	GeBP
TraesCS7A02G203600	SNF2	TR	SNF2
TraesCS7A02G212900	PHD	TR	PHD
TraesCS7A02G213400	C2C2-Dof	TF	C2C2->C2C2-Dof
TraesCS7A02G224500	TRAF	TR	TRAF
TraesCS7A02G253400	C2H2	TF	C2H2
TraesCS7A02G262600	bHLH	TF	bHLH
TraesCS7A02G350900	bHLH	TF	bHLH
TraesCS7A02G381900	GARP-G2-like	TF	GARP->GARP-G2-like
TraesCS7A02G398400	bZIP	TF	bZIP
TraesCS7A02G404400	C2H2	TF	C2H2
TraesCS7A02G411100	GARP-G2-like	TF	GARP->GARP-G2-like
TraesCS7A02G414500	TAZ	TR	TAZ
TraesCS7A02G437600	IWS1	TR	IWS1
TraesCS7A02G458700	MYB	TF	MYB->MYB
TraesCS7A02G461700	B3-ARF	TF	B3->B3-ARF
TraesCS7A02G464100	NAC	TF	NAC
TraesCS7A02G464800	NAC	TF	NAC
TraesCS7A02G470200	GARP-G2-like	TF	GARP->GARP-G2-like
TraesCS7A02G471900	TRAF	TR	TRAF
TraesCS7A02G472800	TRAF	TR	TRAF
TraesCS7A02G474500	TRAF	TR	TRAF
TraesCS7A02G474800	NF-YC	TF	NF-Y->NF-YC
TraesCS7A02G475600	B3-ARF	TF	B3->B3-ARF
TraesCS7A02G510300	Others	TR	Others
TraesCS7A02G525900	C3H	TF	C3H
TraesCS7A02G526500	MYB	TF	MYB->MYB
TraesCS7A02G530400	bZIP	TF	bZIP
TraesCS7A02G547200	TRAF	TR	TRAF
TraesCS7A02G548600	C2H2	TF	C2H2
TraesCS7A02G558700	bHLH	TF	bHLH
TraesCS7B02G003100	LUG	TR	LUG
TraesCS7B02G009800	MADS-MIKC	TF	MADS->MADS-MIKC
TraesCS7B02G019400	MYB-related	TF	MYB->MYB-related
TraesCS7B02G028200	SET	TR	SET
TraesCS7B02G028600	C2H2	TF	C2H2
TraesCS7B02G045100	DBP	TF	DBP
TraesCS7B02G047400	MYB-related	TF	MYB->MYB-related
TraesCS7B02G049100	Others	TR	Others
TraesCS7B02G070400	MYB	TF	MYB->MYB
TraesCS7B02G072700	HB-HD-ZIP	TF	HB->HB-HD-ZIP
TraesCS7B02G074000	GeBP	TF	GeBP
TraesCS7B02G074500	AP2/ERF-ERF	TF	AP2/ERF->AP2/ERF-ERF
TraesCS7B02G074900	bHLH	TF	bHLH
TraesCS7B02G108200	Tify	TF	Tify
TraesCS7B02G116400	NAC	TF	NAC
TraesCS7B02G136400	WRKY	TF	WRKY
TraesCS7B02G141200	mTERF	TR	mTERF
TraesCS7B02G144300	MYB-related	TF	MYB->MYB-related
TraesCS7B02G162700	RB	TR	RB
TraesCS7B02G186900	AP2/ERF-AP2	TF	AP2/ERF->AP2/ERF-AP2
TraesCS7B02G187600	NAC	TF	NAC
TraesCS7B02G195800	bHLH	TF	bHLH
TraesCS7B02G211000	TRAF	TR	TRAF
TraesCS7B02G211100	TRAF	TR	TRAF
TraesCS7B02G242800	AUX/IAA	TR	AUX/IAA
TraesCS7B02G246300	NAC	TF	NAC
TraesCS7B02G256100	AUX/IAA	TR	AUX/IAA
TraesCS7B02G269400	HB-BELL	TF	HB->HB-BELL
TraesCS7B02G302400	C3H	TF	C3H
TraesCS7B02G319500	IWS1	TR	IWS1
TraesCS7B02G324200	B3	TF	B3->B3
TraesCS7B02G342200	Jumonji	TR	Jumonji
TraesCS7B02G373600	TRAF	TR	TRAF
TraesCS7B02G375900	TRAF	TR	TRAF
TraesCS7B02G379600	TRAF	TR	TRAF
TraesCS7B02G420900	Others	TR	Others
TraesCS7B02G422400	TRAF	TR	TRAF
TraesCS7B02G484000	MADS-M-type	TF	MADS->MADS-M-type
TraesCS7B02G488800	B3	TF	B3->B3
TraesCS7D02G019000	TRAF	TR	TRAF
TraesCS7D02G062100	NAC	TF	NAC
TraesCS7D02G091500	Whirly	TF	Whirly
TraesCS7D02G118000	AP2/ERF-ERF	TF	AP2/ERF->AP2/ERF-ERF
TraesCS7D02G154200	NAC	TF	NAC
TraesCS7D02G170600	AP2/ERF-ERF	TF	AP2/ERF->AP2/ERF-ERF
TraesCS7D02G170900	bHLH	TF	bHLH
TraesCS7D02G176700	MADS-MIKC	TF	MADS->MADS-MIKC
TraesCS7D02G184000	mTERF	TR	mTERF
TraesCS7D02G210900	NAC	TF	NAC
TraesCS7D02G213000	Others	TR	Others
TraesCS7D02G229900	LOB	TF	LOB
TraesCS7D02G244300	bHLH	TF	bHLH
TraesCS7D02G246100	NAC	TF	NAC
TraesCS7D02G248500	mTERF	TR	mTERF
TraesCS7D02G263400	bHLH	TF	bHLH
TraesCS7D02G268400	bZIP	TF	bZIP
TraesCS7D02G272400	MYB	TF	MYB->MYB
TraesCS7D02G279600	PLATZ	TF	PLATZ
TraesCS7D02G323100	TUB	TF	TUB
TraesCS7D02G326200	HMG	TR	HMG
TraesCS7D02G329200	NAC	TF	NAC
TraesCS7D02G337200	MADS-M-type	TF	MADS->MADS-M-type
TraesCS7D02G338500	CPP	TF	CPP
TraesCS7D02G348100	NAC	TF	NAC
TraesCS7D02G367700	HSF	TF	HSF
TraesCS7D02G373700	AP2/ERF-ERF	TF	AP2/ERF->AP2/ERF-ERF
TraesCS7D02G392800	bZIP	TF	bZIP
TraesCS7D02G396500	TRAF	TR	TRAF
TraesCS7D02G413100	bZIP	TF	bZIP
TraesCS7D02G414400	Others	TR	Others
TraesCS7D02G416300	AP2/ERF-ERF	TF	AP2/ERF->AP2/ERF-ERF
TraesCS7D02G451700	NAC	TF	NAC
TraesCS7D02G463000	B3-ARF	TF	B3->B3-ARF
TraesCS7D02G490800	C2H2	TF	C2H2
TraesCS7D02G500400	TRAF	TR	TRAF
TraesCS7D02G515000	MYB	TF	MYB->MYB
TraesCS7D02G525400	B3	TF	B3->B3
TraesCS7D02G543500	NAC	TF	NAC
TraesCS7D02G544800	ARID	TR	ARID
TraesCSU02G009800	HB-other	TF	HB->HB-other
TraesCSU02G094500	TRAF	TR	TRAF
TraesCSU02G113700	SWI/SNF-BAF60b	TR	SWI/SNF-BAF60b
TraesCSU02G116000	bHLH	TF	bHLH
TraesCSU02G127200	HSF	TF	HSF
TraesCSU02G138900	bHLH	TF	bHLH
TraesCSU02G145900	TRAF	TR	TRAF
TraesCSU02G204800	HB-WOX	TF	HB->HB-WOX
TraesCSU02G237400	C2H2	TF	C2H2
TraesCS1A02G013100	MADS-M-type	TF	MADS->MADS-M-type
TraesCS1A02G021500	MYB	TF	MYB->MYB
TraesCS1A02G040300	C2H2	TF	C2H2
TraesCS1A02G042700	MYB	TF	MYB->MYB
TraesCS1A02G072800	HB-KNOX	TF	HB->HB-KNOX
TraesCS1A02G107000	Jumonji	TR	Jumonji
TraesCS1A02G111700	LOB	TF	LOB
TraesCS1A02G133800	Jumonji	TR	Jumonji
TraesCS1A02G140000	B3	TF	B3->B3
TraesCS1A02G155400	C2H2	TF	C2H2
TraesCS1A02G183400	HB-BELL	TF	HB->HB-BELL
TraesCS1A02G192800	PLATZ	TF	PLATZ
TraesCS1A02G221900	AP2/ERF-ERF	TF	AP2/ERF->AP2/ERF-ERF
TraesCS1A02G242800	AP2/ERF-ERF	TF	AP2/ERF->AP2/ERF-ERF
TraesCS1A02G244800	AP2/ERF-ERF	TF	AP2/ERF->AP2/ERF-ERF
TraesCS1A02G263700	NAC	TF	NAC
TraesCS1A02G285100	C2C2-GATA	TF	C2C2->C2C2-GATA
TraesCS1A02G288500	NF-YB	TF	NF-Y->NF-YB
TraesCS1A02G298600	WRKY	TF	WRKY
TraesCS1A02G311900	bZIP	TF	bZIP
TraesCS1A02G404900	MYB-related	TF	MYB->MYB-related
TraesCS1A02G421800	WRKY	TF	WRKY
TraesCS1A02G423300	B3	TF	B3->B3
TraesCS1A02G427800	CPP	TF	CPP
TraesCS1A02G429200	Others	TR	Others
TraesCS1A02G445200	Others	TR	Others
TraesCS1A02G445700	C2H2	TF	C2H2
TraesCS1B02G005200	MYB	TF	MYB->MYB
TraesCS1B02G022700	C2H2	TF	C2H2
TraesCS1B02G037200	GRAS	TF	GRAS
TraesCS1B02G037500	GRAS	TF	GRAS
TraesCS1B02G051600	B3	TF	B3->B3
TraesCS1B02G053200	C2H2	TF	C2H2
TraesCS1B02G071700	C2H2	TF	C2H2
TraesCS1B02G087500	GeBP	TF	GeBP
TraesCS1B02G113200	NAC	TF	NAC
TraesCS1B02G124400	Jumonji	TR	Jumonji
TraesCS1B02G129400	Alfin-like	TF	Alfin-like
TraesCS1B02G129800	MYB-related	TF	MYB->MYB-related
TraesCS1B02G150600	C3H	TF	C3H
TraesCS1B02G166000	Others	TR	Others
TraesCS1B02G187700	GNAT	TR	GNAT
TraesCS1B02G190800	LIM	TF	LIM
TraesCS1B02G208000	bHLH	TF	bHLH
TraesCS1B02G214500	MADS-MIKC	TF	MADS->MADS-MIKC
TraesCS1B02G229500	Trihelix	TF	Trihelix
TraesCS1B02G235700	LOB	TF	LOB
TraesCS1B02G256000	AP2/ERF-ERF	TF	AP2/ERF->AP2/ERF-ERF
TraesCS1B02G270400	LOB	TF	LOB
TraesCS1B02G277300	NAC	TF	NAC
TraesCS1B02G312700	GNAT	TR	GNAT
TraesCS1B02G323600	bZIP	TF	bZIP
TraesCS1B02G343500	bZIP	TF	bZIP
TraesCS1B02G347900	B3-ARF	TF	B3->B3-ARF
TraesCS1B02G366800	NF-YC	TF	NF-Y->NF-YC
TraesCS1B02G375600	TRAF	TR	TRAF
TraesCS1B02G389700	AP2/ERF-ERF	TF	AP2/ERF->AP2/ERF-ERF
TraesCS1B02G396000	HSF	TF	HSF
TraesCS1B02G409500	C2H2	TF	C2H2
TraesCS1B02G424700	B3-ARF	TF	B3->B3-ARF
TraesCS1B02G427400	HB-WOX	TF	HB->HB-WOX
TraesCS1B02G428500	TRAF	TR	TRAF
TraesCS1B02G439800	bZIP	TF	bZIP
TraesCS1B02G441100	mTERF	TR	mTERF
TraesCS1B02G441800	GARP-G2-like	TF	GARP->GARP-G2-like
TraesCS1B02G453200	WRKY	TF	WRKY
TraesCS1B02G462900	CPP	TF	CPP
TraesCS1B02G465100	Jumonji	TR	Jumonji
TraesCS1D02G031200	GRAS	TF	GRAS
TraesCS1D02G036200	TRAF	TR	TRAF
TraesCS1D02G043300	MYB	TF	MYB->MYB
TraesCS1D02G054000	HB-WOX	TF	HB->HB-WOX
TraesCS1D02G059200	AP2/ERF-ERF	TF	AP2/ERF->AP2/ERF-ERF
TraesCS1D02G069600	PLATZ	TF	PLATZ
TraesCS1D02G075500	bZIP	TF	bZIP
TraesCS1D02G084100	AUX/IAA	TR	AUX/IAA
TraesCS1D02G084400	MYB	TF	MYB->MYB
TraesCS1D02G115100	IWS1	TR	IWS1
TraesCS1D02G117600	C3H	TF	C3H
TraesCS1D02G139300	E2F-DP	TF	E2F-DP
TraesCS1D02G162400	Trihelix	TF	Trihelix
TraesCS1D02G218600	SOH1	TR	SOH1
TraesCS1D02G223600	AP2/ERF-ERF	TF	AP2/ERF->AP2/ERF-ERF
TraesCS1D02G278800	C2C2-LSD	TF	C2C2->C2C2-LSD
TraesCS1D02G289400	bHLH	TF	bHLH
TraesCS1D02G300400	WRKY	TF	WRKY
TraesCS1D02G336800	Trihelix	TF	Trihelix
TraesCS1D02G362500	AP2/ERF-AP2	TF	AP2/ERF->AP2/ERF-AP2
TraesCS1D02G371400	MYB	TF	MYB->MYB
TraesCS1D02G371900	MYB	TF	MYB->MYB
TraesCS1D02G374800	bHLH	TF	bHLH
TraesCS1D02G395100	OFP	TF	OFP
TraesCS1D02G398400	AUX/IAA	TR	AUX/IAA
TraesCS1D02G403700	HB-other	TF	HB->HB-other
TraesCS1D02G407000	AP2/ERF-ERF	TF	AP2/ERF->AP2/ERF-ERF
TraesCS1D02G415000	MYB	TF	MYB->MYB
TraesCS1D02G418500	WRKY	TF	WRKY
TraesCS1D02G437000	SET	TR	SET
TraesCS1D02G453500	Others	TR	Others
TraesCS2A02G043800	WRKY	TF	WRKY
TraesCS2A02G079200	C2C2-Dof	TF	C2C2->C2C2-Dof
TraesCS2A02G100600	C3H	TF	C3H
TraesCS2A02G101400	NAC	TF	NAC
TraesCS2A02G102000	NAC	TF	NAC
TraesCS2A02G104700	SNF2	TR	SNF2
TraesCS2A02G159800	B3	TF	B3->B3
TraesCS2A02G173500	NF-YB	TF	NF-Y->NF-YB
TraesCS2A02G174300	MADS-MIKC	TF	MADS->MADS-MIKC
TraesCS2A02G181900	SNF2	TR	SNF2
TraesCS2A02G197200	C2C2-YABBY	TF	C2C2->C2C2-YABBY
TraesCS2A02G200700	GRAS	TF	GRAS
TraesCS2A02G204300	B3	TF	B3->B3
TraesCS2A02G283500	MADS-M-type	TF	MADS->MADS-M-type
TraesCS2A02G309700	Others	TR	Others
TraesCS2A02G319400	C2H2	TF	C2H2
TraesCS2A02G323200	TAZ	TR	TAZ
TraesCS2A02G331200	MYB	TF	MYB->MYB
TraesCS2A02G339800	C2H2	TF	C2H2
TraesCS2A02G363800	MYB	TF	MYB->MYB
TraesCS2A02G365700	TRAF	TR	TRAF
TraesCS2A02G386200	C2C2-YABBY	TF	C2C2->C2C2-YABBY
TraesCS2A02G389600	SET	TR	SET
TraesCS2A02G399600	AP2/ERF-ERF	TF	AP2/ERF->AP2/ERF-ERF
TraesCS2A02G402200	C2C2-Dof	TF	C2C2->C2C2-Dof
TraesCS2A02G415900	HB-HD-ZIP	TF	HB->HB-HD-ZIP
TraesCS2A02G427700	AP2/ERF-ERF	TF	AP2/ERF->AP2/ERF-ERF
TraesCS2A02G470400	TRAF	TR	TRAF
TraesCS2A02G472300	bHLH	TF	bHLH
TraesCS2A02G488200	GARP-G2-like	TF	GARP->GARP-G2-like
TraesCS2A02G496300	PLATZ	TF	PLATZ
TraesCS2A02G500000	TRAF	TR	TRAF
TraesCS2A02G505600	AP2/ERF-AP2	TF	AP2/ERF->AP2/ERF-AP2
TraesCS2A02G515300	bHLH	TF	bHLH
TraesCS2A02G525900	mTERF	TR	mTERF
TraesCS2A02G566100	NAC	TF	NAC
TraesCS2A02G574000	TUB	TF	TUB
TraesCS2B02G020300	C2H2	TF	C2H2
TraesCS2B02G053900	AP2/ERF-ERF	TF	AP2/ERF->AP2/ERF-ERF
TraesCS2B02G116900	EIL	TF	EIL
TraesCS2B02G118400	NAC	TF	NAC
TraesCS2B02G121700	SNF2	TR	SNF2
TraesCS2B02G169700	IWS1	TR	IWS1
TraesCS2B02G183100	MYB	TF	MYB->MYB
TraesCS2B02G185400	B3	TF	B3->B3
TraesCS2B02G187500	WRKY	TF	WRKY
TraesCS2B02G212700	bHLH	TF	bHLH
TraesCS2B02G228000	GRAS	TF	GRAS
TraesCS2B02G260300	ARID	TR	ARID
TraesCS2B02G268100	AP2/ERF-AP2	TF	AP2/ERF->AP2/ERF-AP2
TraesCS2B02G269600	bZIP	TF	bZIP
TraesCS2B02G289000	WRKY	TF	WRKY
TraesCS2B02G300500	MADS-M-type	TF	MADS->MADS-M-type
TraesCS2B02G319900	B3	TF	B3->B3
TraesCS2B02G353800	NAC	TF	NAC
TraesCS2B02G355500	NAC	TF	NAC
TraesCS2B02G378700	NF-YB	TF	NF-Y->NF-YB
TraesCS2B02G399300	SET	TR	SET
TraesCS2B02G449800	B3	TF	B3->B3
TraesCS2B02G457200	Trihelix	TF	Trihelix
TraesCS2B02G464200	LFY	TF	LFY
TraesCS2B02G469000	PLATZ	TF	PLATZ
TraesCS2B02G469700	bHLH	TF	bHLH
TraesCS2B02G479700	SET	TR	SET
TraesCS2B02G482400	B3	TF	B3->B3
TraesCS2B02G489400	AP2/ERF-ERF	TF	AP2/ERF->AP2/ERF-ERF
TraesCS2B02G492700	TRAF	TR	TRAF
TraesCS2B02G496000	TRAF	TR	TRAF
TraesCS2B02G528000	TRAF	TR	TRAF
TraesCS2B02G556000	mTERF	TR	mTERF
TraesCS2B02G603400	OFP	TF	OFP
TraesCS2B02G613800	TUB	TF	TUB
TraesCS2B02G617700	MYB-related	TF	MYB->MYB-related
TraesCS2D02G016900	Others	TR	Others
TraesCS2D02G038100	TAZ	TR	TAZ
TraesCS2D02G039800	AP2/ERF-ERF	TF	AP2/ERF->AP2/ERF-ERF
TraesCS2D02G079600	Others	TR	Others
TraesCS2D02G088100	C2H2	TF	C2H2
TraesCS2D02G101300	NAC	TF	NAC
TraesCS2D02G104400	SNF2	TR	SNF2
TraesCS2D02G105600	OFP	TF	OFP
TraesCS2D02G125000	CPP	TF	CPP
TraesCS2D02G143100	SNF2	TR	SNF2
TraesCS2D02G148900	SNF2	TR	SNF2
TraesCS2D02G189100	C2H2	TF	C2H2
TraesCS2D02G193400	LOB	TF	LOB
TraesCS2D02G208500	GRAS	TF	GRAS
TraesCS2D02G237300	CAMTA	TF	CAMTA
TraesCS2D02G240000	SET	TR	SET
TraesCS2D02G269200	WRKY	TF	WRKY
TraesCS2D02G270000	bHLH	TF	bHLH
TraesCS2D02G286900	AP2/ERF-ERF	TF	AP2/ERF->AP2/ERF-ERF
TraesCS2D02G300700	AP2/ERF-ERF	TF	AP2/ERF->AP2/ERF-ERF
TraesCS2D02G331900	C2H2	TF	C2H2
TraesCS2D02G361500	NAC	TF	NAC
TraesCS2D02G374300	Others	TR	Others
TraesCS2D02G376600	B3-ARF	TF	B3->B3-ARF
TraesCS2D02G378400	MYB	TF	MYB->MYB
TraesCS2D02G398600	HB-HD-ZIP	TF	HB->HB-HD-ZIP
TraesCS2D02G412400	AP2/ERF-ERF	TF	AP2/ERF->AP2/ERF-ERF
TraesCS2D02G414300	AP2/ERF-ERF	TF	AP2/ERF->AP2/ERF-ERF
TraesCS2D02G461700	bHLH	TF	bHLH
TraesCS2D02G467100	bZIP	TF	bZIP
TraesCS2D02G470900	TRAF	TR	TRAF
TraesCS2D02G472100	TRAF	TR	TRAF
TraesCS2D02G474100	B3	TF	B3->B3
TraesCS2D02G489700	WRKY	TF	WRKY
TraesCS2D02G496700	PLATZ	TF	PLATZ
TraesCS2D02G502900	SBP	TF	SBP
TraesCS2D02G515800	AP2/ERF-AP2	TF	AP2/ERF->AP2/ERF-AP2
TraesCS2D02G517000	bHLH	TF	bHLH
TraesCS2D02G535300	B3	TF	B3->B3
TraesCS2D02G548900	B3-ARF	TF	B3->B3-ARF
TraesCS2D02G575600	bHLH	TF	bHLH
TraesCS3A02G000600	bHLH	TF	bHLH
TraesCS3A02G002800	Others	TR	Others
TraesCS3A02G028200	bHLH	TF	bHLH
TraesCS3A02G041200	AP2/ERF-ERF	TF	AP2/ERF->AP2/ERF-ERF
TraesCS3A02G069900	SNF2	TR	SNF2
TraesCS3A02G090900	MADS-MIKC	TF	MADS->MADS-MIKC
TraesCS3A02G099100	SNF2	TR	SNF2
TraesCS3A02G102900	bHLH	TF	bHLH
TraesCS3A02G112400	C2H2	TF	C2H2
TraesCS3A02G114800	NF-YC	TF	NF-Y->NF-YC
TraesCS3A02G116400	Trihelix	TF	Trihelix
TraesCS3A02G155200	AUX/IAA	TR	AUX/IAA
TraesCS3A02G157600	NAC	TF	NAC
TraesCS3A02G170700	C2H2	TF	C2H2
TraesCS3A02G178700	C3H	TF	C3H
TraesCS3A02G199600	C2H2	TF	C2H2
TraesCS3A02G204800	bHLH	TF	bHLH
TraesCS3A02G228600	WRKY	TF	WRKY
TraesCS3A02G229000	HSF	TF	HSF
TraesCS3A02G242800	HMG	TR	HMG
TraesCS3A02G248700	WRKY	TF	WRKY
TraesCS3A02G256000	Coactivator p15	TR	Coactivator p15
TraesCS3A02G259900	AP2/ERF-RAV	TF	AP2/ERF->AP2/ERF-RAV
TraesCS3A02G271400	Trihelix	TF	Trihelix
TraesCS3A02G284300	B3	TF	B3->B3
TraesCS3A02G284400	MADS-MIKC	TF	MADS->MADS-MIKC
TraesCS3A02G310700	NF-X1	TF	NF-X1
TraesCS3A02G312800	HB-HD-ZIP	TF	HB->HB-HD-ZIP
TraesCS3A02G325800	HB-HD-ZIP	TF	HB->HB-HD-ZIP
TraesCS3A02G336500	MYB	TF	MYB->MYB
TraesCS3A02G343500	WRKY	TF	WRKY
TraesCS3A02G351900	B3	TF	B3->B3
TraesCS3A02G368100	HB-WOX	TF	HB->HB-WOX
TraesCS3A02G372400	bZIP	TF	bZIP
TraesCS3A02G384900	TRAF	TR	TRAF
TraesCS3A02G392400	GRAS	TF	GRAS
TraesCS3A02G393100	HSF	TF	HSF
TraesCS3A02G402300	LOB	TF	LOB
TraesCS3A02G403500	C2C2-Dof	TF	C2C2->C2C2-Dof
TraesCS3A02G408000	GRAS	TF	GRAS
TraesCS3A02G417800	MADS-M-type	TF	MADS->MADS-M-type
TraesCS3A02G434900	MADS-M-type	TF	MADS->MADS-M-type
TraesCS3A02G449300	B3-ARF	TF	B3->B3-ARF
TraesCS3A02G454500	MADS-M-type	TF	MADS->MADS-M-type
TraesCS3A02G457000	NF-YB	TF	NF-Y->NF-YB
TraesCS3A02G457900	SET	TR	SET
TraesCS3A02G483400	B3	TF	B3->B3
TraesCS3A02G486800	TRAF	TR	TRAF
TraesCS3A02G492000	LOB	TF	LOB
TraesCS3A02G526600	GARP-G2-like	TF	GARP->GARP-G2-like
TraesCS3B02G073300	TRAF	TR	TRAF
TraesCS3B02G085200	IWS1	TR	IWS1
TraesCS3B02G125600	C3H	TF	C3H
TraesCS3B02G134400	C2H2	TF	C2H2
TraesCS3B02G176200	AP2/ERF-ERF	TF	AP2/ERF->AP2/ERF-ERF
TraesCS3B02G236900	bHLH	TF	bHLH
TraesCS3B02G249700	CPP	TF	CPP
TraesCS3B02G250000	C2C2-LSD	TF	C2C2->C2C2-LSD
TraesCS3B02G255700	OFP	TF	OFP
TraesCS3B02G280700	MYB	TF	MYB->MYB
TraesCS3B02G307000	HB-PHD	TF	HB->HB-PHD
TraesCS3B02G337700	TRAF	TR	TRAF
TraesCS3B02G365100	bZIP	TF	bZIP
TraesCS3B02G371200	NAC	TF	NAC
TraesCS3B02G375700	WRKY	TF	WRKY
TraesCS3B02G386800	Others	TR	Others
TraesCS3B02G389100	C2H2	TF	C2H2
TraesCS3B02G404400	bZIP	TF	bZIP
TraesCS3B02G448900	MYB-related	TF	MYB->MYB-related
TraesCS3B02G453300	MYB	TF	MYB->MYB
TraesCS3B02G468400	SBP	TF	SBP
TraesCS3B02G475800	B3-ARF	TF	B3->B3-ARF
TraesCS3B02G489300	TRAF	TR	TRAF
TraesCS3B02G533100	NAC	TF	NAC
TraesCS3B02G546000	B3	TF	B3->B3
TraesCS3B02G549700	bHLH	TF	bHLH
TraesCS3B02G612600	MADS-M-type	TF	MADS->MADS-M-type
TraesCS3D02G014900	bHLH	TF	bHLH
TraesCS3D02G015500	B3	TF	B3->B3
TraesCS3D02G077000	TRAF	TR	TRAF
TraesCS3D02G078500	NAC	TF	NAC
TraesCS3D02G091700	LOB	TF	LOB
TraesCS3D02G094500	MYB	TF	MYB->MYB
TraesCS3D02G102500	NF-YC	TF	NF-Y->NF-YC
TraesCS3D02G103000	B3	TF	B3->B3
TraesCS3D02G106600	bHLH	TF	bHLH
TraesCS3D02G113300	WRKY	TF	WRKY
TraesCS3D02G114300	HB-other	TF	HB->HB-other
TraesCS3D02G118300	Trihelix	TF	Trihelix
TraesCS3D02G118400	Trihelix	TF	Trihelix
TraesCS3D02G129200	C3H	TF	C3H
TraesCS3D02G141200	AP2/ERF-ERF	TF	AP2/ERF->AP2/ERF-ERF
TraesCS3D02G182200	C3H	TF	C3H
TraesCS3D02G191400	MYB	TF	MYB->MYB
TraesCS3D02G194800	bZIP	TF	bZIP
TraesCS3D02G223700	MYB	TF	MYB->MYB
TraesCS3D02G227400	WRKY	TF	WRKY
TraesCS3D02G231200	C3H	TF	C3H
TraesCS3D02G242800	HMG	TR	HMG
TraesCS3D02G271300	C2C2-Dof	TF	C2C2->C2C2-Dof
TraesCS3D02G274600	C2C2-GATA	TF	C2C2->C2C2-GATA
TraesCS3D02G295100	C2C2-Dof	TF	C2C2->C2C2-Dof
TraesCS3D02G314100	ULT	TF	ULT
TraesCS3D02G321500	AP2/ERF-ERF	TF	AP2/ERF->AP2/ERF-ERF
TraesCS3D02G327600	bZIP	TF	bZIP
TraesCS3D02G337300	WRKY	TF	WRKY
TraesCS3D02G361700	MYB	TF	MYB->MYB
TraesCS3D02G365000	bZIP	TF	bZIP
TraesCS3D02G380800	PHD	TR	PHD
TraesCS3D02G384500	GARP-ARR-B	TF	GARP->GARP-ARR-B
TraesCS3D02G386000	HSF	TF	HSF
TraesCS3D02G397400	C2H2	TF	C2H2
TraesCS3D02G404400	SET	TR	SET
TraesCS3D02G418400	C3H	TF	C3H
TraesCS3D02G433900	SET	TR	SET
TraesCS3D02G449900	C2H2	TF	C2H2
TraesCS3D02G459000	SET	TR	SET
TraesCS3D02G487600	mTERF	TR	mTERF
TraesCS3D02G495300	bHLH	TF	bHLH
TraesCS3D02G540600	MYB	TF	MYB->MYB
TraesCS3D02G544000	C2C2-GATA	TF	C2C2->C2C2-GATA
TraesCS4A02G030800	OFP	TF	OFP
TraesCS4A02G035400	AP2/ERF-ERF	TF	AP2/ERF->AP2/ERF-ERF
TraesCS4A02G059600	HB-HD-ZIP	TF	HB->HB-HD-ZIP
TraesCS4A02G060200	bHLH	TF	bHLH
TraesCS4A02G062800	HSF	TF	HSF
TraesCS4A02G082400	C3H	TF	C3H
TraesCS4A02G088500	GRAS	TF	GRAS
TraesCS4A02G140800	TUB	TF	TUB
TraesCS4A02G169000	MADS-M-type	TF	MADS->MADS-M-type
TraesCS4A02G172200	MYB	TF	MYB->MYB
TraesCS4A02G181300	AP2/ERF-ERF	TF	AP2/ERF->AP2/ERF-ERF
TraesCS4A02G182900	PHD	TR	PHD
TraesCS4A02G191300	GRAS	TF	GRAS
TraesCS4A02G209100	Trihelix	TF	Trihelix
TraesCS4A02G214700	B3	TF	B3->B3
TraesCS4A02G219700	NAC	TF	NAC
TraesCS4A02G242300	B3	TF	B3->B3
TraesCS4A02G249400	C2C2-GATA	TF	C2C2->C2C2-GATA
TraesCS4A02G263300	bHLH	TF	bHLH
TraesCS4A02G277300	NF-YA	TF	NF-Y->NF-YA
TraesCS4A02G289400	HB-BELL	TF	HB->HB-BELL
TraesCS4A02G292100	HB-KNOX	TF	HB->HB-KNOX
TraesCS4A02G294400	TRAF	TR	TRAF
TraesCS4A02G295500	GNAT	TR	GNAT
TraesCS4A02G315300	Trihelix	TF	Trihelix
TraesCS4A02G355900	TCP	TF	TCP
TraesCS4A02G357600	B3	TF	B3->B3
TraesCS4A02G358000	B3	TF	B3->B3
TraesCS4A02G359500	SBP	TF	SBP
TraesCS4A02G397400	PHD	TR	PHD
TraesCS4A02G408700	bHLH	TF	bHLH
TraesCS4A02G416800	C2H2	TF	C2H2
TraesCS4A02G426200	B3	TF	B3->B3
TraesCS4A02G429600	B3	TF	B3->B3
TraesCS4A02G458800	MYB-related	TF	MYB->MYB-related
TraesCS4A02G459200	MYB	TF	MYB->MYB
TraesCS4A02G496000	Others	TR	Others
TraesCS4B02G002200	OFP	TF	OFP
TraesCS4B02G003500	C2H2	TF	C2H2
TraesCS4B02G009900	BES1	TF	BES1
TraesCS4B02G023300	MADS-M-type	TF	MADS->MADS-M-type
TraesCS4B02G028500	CPP	TF	CPP
TraesCS4B02G037000	C3H	TF	C3H
TraesCS4B02G051500	bHLH	TF	bHLH
TraesCS4B02G056600	bHLH	TF	bHLH
TraesCS4B02G073100	B3	TF	B3->B3
TraesCS4B02G079000	C2H2	TF	C2H2
TraesCS4B02G081500	C2C2-Dof	TF	C2C2->C2C2-Dof
TraesCS4B02G108600	AUX/IAA	TR	AUX/IAA
TraesCS4B02G111000	C2H2	TF	C2H2
TraesCS4B02G135000	bZIP	TF	bZIP
TraesCS4B02G135700	PHD	TR	PHD
TraesCS4B02G141300	GRAS	TF	GRAS
TraesCS4B02G141400	GRAS	TF	GRAS
TraesCS4B02G143700	MYB	TF	MYB->MYB
TraesCS4B02G154300	Jumonji	TR	Jumonji
TraesCS4B02G156500	mTERF	TR	mTERF
TraesCS4B02G165900	WRKY	TF	WRKY
TraesCS4B02G170100	WRKY	TF	WRKY
TraesCS4B02G187000	C3H	TF	C3H
TraesCS4B02G229100	bZIP	TF	bZIP
TraesCS4B02G231300	MYB	TF	MYB->MYB
TraesCS4B02G245700	MADS-MIKC	TF	MADS->MADS-MIKC
TraesCS4B02G257200	bHLH	TF	bHLH
TraesCS4B02G261600	HB-other	TF	HB->HB-other
TraesCS4B02G290400	NF-YA	TF	NF-Y->NF-YA
TraesCS4B02G296200	C2H2	TF	C2H2
TraesCS4B02G299700	AP2/ERF-ERF	TF	AP2/ERF->AP2/ERF-ERF
TraesCS4B02G302600	MADS-MIKC	TF	MADS->MADS-MIKC
TraesCS4B02G312400	AP2/ERF-ERF	TF	AP2/ERF->AP2/ERF-ERF
TraesCS4B02G319500	C2H2	TF	C2H2
TraesCS4B02G328600	NAC	TF	NAC
TraesCS4B02G328700	NAC	TF	NAC
TraesCS4B02G332000	bHLH	TF	bHLH
TraesCS4B02G338700	bZIP	TF	bZIP
TraesCS4B02G344000	MYB	TF	MYB->MYB
TraesCS4B02G348500	B3	TF	B3->B3
TraesCS4B02G372700	Others	TR	Others
TraesCS4D02G001700	LOB	TF	LOB
TraesCS4D02G016500	GNAT	TR	GNAT
TraesCS4D02G046200	C2C2-CO-like	TF	C2C2->C2C2-CO-like
TraesCS4D02G051500	SNF2	TR	SNF2
TraesCS4D02G105700	AUX/IAA	TR	AUX/IAA
TraesCS4D02G114300	OFP	TF	OFP
TraesCS4D02G114400	OFP	TF	OFP
TraesCS4D02G119700	WRKY	TF	WRKY
TraesCS4D02G122000	GRAS	TF	GRAS
TraesCS4D02G135500	GRAS	TF	GRAS
TraesCS4D02G136300	GRAS	TF	GRAS
TraesCS4D02G147000	MADS-M-type	TF	MADS->MADS-M-type
TraesCS4D02G156100	mTERF	TR	mTERF
TraesCS4D02G158600	B3	TF	B3->B3
TraesCS4D02G180200	bZIP	TF	bZIP
TraesCS4D02G199600	Pseudo ARR-B	TR	Pseudo ARR-B
TraesCS4D02G211600	Others	TR	Others
TraesCS4D02G222000	C3H	TF	C3H
TraesCS4D02G230200	bZIP	TF	bZIP
TraesCS4D02G232000	C2H2	TF	C2H2
TraesCS4D02G245300	C2C2-YABBY	TF	C2C2->C2C2-YABBY
TraesCS4D02G268100	E2F-DP	TF	E2F-DP
TraesCS4D02G299700	B3	TF	B3->B3
TraesCS4D02G314000	C2H2	TF	C2H2
TraesCS4D02G316000	C2H2	TF	C2H2
TraesCS4D02G316900	bZIP	TF	bZIP
TraesCS4D02G325800	NAC	TF	NAC
TraesCS4D02G345300	NAC	TF	NAC
TraesCS4D02G346300	MADS-M-type	TF	MADS->MADS-M-type
TraesCS4D02G354600	B3	TF	B3->B3
TraesCS4D02G359100	MYB	TF	MYB->MYB
TraesCS5A02G001900	TCP	TF	TCP
TraesCS5A02G010400	MADS-M-type	TF	MADS->MADS-M-type
TraesCS5A02G022100	C2C2-GATA	TF	C2C2->C2C2-GATA
TraesCS5A02G043400	HB-HD-ZIP	TF	HB->HB-HD-ZIP
TraesCS5A02G066900	B3	TF	B3->B3
TraesCS5A02G079100	MYB	TF	MYB->MYB
TraesCS5A02G088300	bZIP	TF	bZIP
TraesCS5A02G090100	B3	TF	B3->B3
TraesCS5A02G141500	bZIP	TF	bZIP
TraesCS5A02G142500	MYB	TF	MYB->MYB
TraesCS5A02G143100	NAC	TF	NAC
TraesCS5A02G153800	MYB-related	TF	MYB->MYB-related
TraesCS5A02G215900	AP2/ERF-ERF	TF	AP2/ERF->AP2/ERF-ERF
TraesCS5A02G216100	ARID	TR	ARID
TraesCS5A02G227400	MYB	TF	MYB->MYB
TraesCS5A02G234500	GeBP	TF	GeBP
TraesCS5A02G264900	GNAT	TR	GNAT
TraesCS5A02G265000	GNAT	TR	GNAT
TraesCS5A02G306700	bHLH	TF	bHLH
TraesCS5A02G308000	AP2/ERF-ERF	TF	AP2/ERF->AP2/ERF-ERF
TraesCS5A02G309300	TCP	TF	TCP
TraesCS5A02G311800	AP2/ERF-ERF	TF	AP2/ERF->AP2/ERF-ERF
TraesCS5A02G332000	bZIP	TF	bZIP
TraesCS5A02G363600	mTERF	TR	mTERF
TraesCS5A02G383800	HSF	TF	HSF
TraesCS5A02G395100	WRKY	TF	WRKY
TraesCS5A02G401500	SWI/SNF-BAF60b	TR	SWI/SNF-BAF60b
TraesCS5A02G462000	TRAF	TR	TRAF
TraesCS5A02G477300	C2H2	TF	C2H2
TraesCS5A02G478000	C2H2	TF	C2H2
TraesCS5A02G481300	GRAS	TF	GRAS
TraesCS5A02G492800	C2H2	TF	C2H2
TraesCS5A02G495800	WRKY	TF	WRKY
TraesCS5A02G500500	NAC	TF	NAC
TraesCS5A02G519300	NAC	TF	NAC
TraesCS5A02G524000	HSF	TF	HSF
TraesCS5A02G533100	Tify	TF	Tify
TraesCS5A02G533200	bHLH	TF	bHLH
TraesCS5A02G538600	C2C2-GATA	TF	C2C2->C2C2-GATA
TraesCS5A02G541200	Others	TR	Others
TraesCS5A02G555200	bHLH	TF	bHLH
TraesCS5A02G558500	bHLH	TF	bHLH
TraesCS5B02G006400	HB-BELL	TF	HB->HB-BELL
TraesCS5B02G042100	TRAF	TR	TRAF
TraesCS5B02G043100	MYB-related	TF	MYB->MYB-related
TraesCS5B02G072600	B3	TF	B3->B3
TraesCS5B02G073300	B3	TF	B3->B3
TraesCS5B02G073400	B3	TF	B3->B3
TraesCS5B02G076400	C2H2	TF	C2H2
TraesCS5B02G087600	C2C2-Dof	TF	C2C2->C2C2-Dof
TraesCS5B02G123800	TUB	TF	TUB
TraesCS5B02G157300	MYB	TF	MYB->MYB
TraesCS5B02G177600	C2H2	TF	C2H2
TraesCS5B02G183700	WRKY	TF	WRKY
TraesCS5B02G200300	PHD	TR	PHD
TraesCS5B02G203100	MYB	TF	MYB->MYB
TraesCS5B02G206500	B3	TF	B3->B3
TraesCS5B02G214600	ARID	TR	ARID
TraesCS5B02G225700	zf-HD	TF	zf-HD
TraesCS5B02G229000	bHLH	TF	bHLH
TraesCS5B02G236400	HSF	TF	HSF
TraesCS5B02G243800	zf-HD	TF	zf-HD
TraesCS5B02G248400	bZIP	TF	bZIP
TraesCS5B02G255900	NF-YC	TF	NF-Y->NF-YC
TraesCS5B02G277900	MYB-related	TF	MYB->MYB-related
TraesCS5B02G306600	bHLH	TF	bHLH
TraesCS5B02G308400	AP2/ERF-ERF	TF	AP2/ERF->AP2/ERF-ERF
TraesCS5B02G311615	AP2/ERF-ERF	TF	AP2/ERF->AP2/ERF-ERF
TraesCS5B02G311900	AP2/ERF-ERF	TF	AP2/ERF->AP2/ERF-ERF
TraesCS5B02G320500	Pseudo ARR-B	TR	Pseudo ARR-B
TraesCS5B02G326400	GRAS	TF	GRAS
TraesCS5B02G356100	NAC	TF	NAC
TraesCS5B02G358200	TRAF	TR	TRAF
TraesCS5B02G362900	TRAF	TR	TRAF
TraesCS5B02G373600	C2C2-YABBY	TF	C2C2->C2C2-YABBY
TraesCS5B02G425300	C3H	TF	C3H
TraesCS5B02G462400	Others	TR	Others
TraesCS5B02G472700	TRAF	TR	TRAF
TraesCS5B02G486900	AP2/ERF-ERF	TF	AP2/ERF->AP2/ERF-ERF
TraesCS5B02G490600	C2H2	TF	C2H2
TraesCS5D02G026300	C2H2	TF	C2H2
TraesCS5D02G075600	GARP-G2-like	TF	GARP->GARP-G2-like
TraesCS5D02G112100	PHD	TR	PHD
TraesCS5D02G118200	MADS-MIKC	TF	MADS->MADS-MIKC
TraesCS5D02G129400	AP2/ERF-ERF	TF	AP2/ERF->AP2/ERF-ERF
TraesCS5D02G130700	IWS1	TR	IWS1
TraesCS5D02G134800	NAC	TF	NAC
TraesCS5D02G149600	MYB	TF	MYB->MYB
TraesCS5D02G185300	AP2/ERF-ERF	TF	AP2/ERF->AP2/ERF-ERF
TraesCS5D02G207700	B3	TF	B3->B3
TraesCS5D02G210900	MYB	TF	MYB->MYB
TraesCS5D02G283200	NAC	TF	NAC
TraesCS5D02G285500	MYB-related	TF	MYB->MYB-related
TraesCS5D02G294500	MADS-MIKC	TF	MADS->MADS-MIKC
TraesCS5D02G304900	B3	TF	B3->B3
TraesCS5D02G317400	AP2/ERF-ERF	TF	AP2/ERF->AP2/ERF-ERF
TraesCS5D02G318400	AP2/ERF-ERF	TF	AP2/ERF->AP2/ERF-ERF
TraesCS5D02G318800	AP2/ERF-ERF	TF	AP2/ERF->AP2/ERF-ERF
TraesCS5D02G331900	GRAS	TF	GRAS
TraesCS5D02G338000	bZIP	TF	bZIP
TraesCS5D02G359600	HMG	TR	HMG
TraesCS5D02G371600	B3	TF	B3->B3
TraesCS5D02G383000	NF-YA	TF	NF-Y->NF-YA
TraesCS5D02G390800	WRKY	TF	WRKY
TraesCS5D02G433500	Others	TR	Others
TraesCS5D02G459800	bHLH	TF	bHLH
TraesCS5D02G461800	TRAF	TR	TRAF
TraesCS5D02G474300	MADS-M-type	TF	MADS->MADS-M-type
TraesCS5D02G479100	bHLH	TF	bHLH
TraesCS5D02G489600	mTERF	TR	mTERF
TraesCS5D02G490700	C2H2	TF	C2H2
TraesCS5D02G491000	C2H2	TF	C2H2
TraesCS5D02G494900	GRAS	TF	GRAS
TraesCS5D02G515200	B3	TF	B3->B3
TraesCS5D02G552200	MYB	TF	MYB->MYB
TraesCS6A02G013300	Others	TR	Others
TraesCS6A02G015200	mTERF	TR	mTERF
TraesCS6A02G016500	mTERF	TR	mTERF
TraesCS6A02G017000	mTERF	TR	mTERF
TraesCS6A02G020500	MADS-M-type	TF	MADS->MADS-M-type
TraesCS6A02G022700	MADS-M-type	TF	MADS->MADS-M-type
TraesCS6A02G025100	mTERF	TR	mTERF
TraesCS6A02G026200	Others	TR	Others
TraesCS6A02G031600	mTERF	TR	mTERF
TraesCS6A02G034200	SNF2	TR	SNF2
TraesCS6A02G082200	TRAF	TR	TRAF
TraesCS6A02G117600	HB-PHD	TF	HB->HB-PHD
TraesCS6A02G126000	C2H2	TF	C2H2
TraesCS6A02G142000	bHLH	TF	bHLH
TraesCS6A02G146200	GARP-ARR-B	TF	GARP->GARP-ARR-B
TraesCS6A02G173800	MYB	TF	MYB->MYB
TraesCS6A02G174800	GRF	TF	GRF
TraesCS6A02G189700	ARID	TR	ARID
TraesCS6A02G190600	bHLH	TF	bHLH
TraesCS6A02G236600	LIM	TF	LIM
TraesCS6A02G239200	C2C2-GATA	TF	C2C2->C2C2-GATA
TraesCS6A02G251000	AP2/ERF-ERF	TF	AP2/ERF->AP2/ERF-ERF
TraesCS6A02G255500	C2C2-Dof	TF	C2C2->C2C2-Dof
TraesCS6A02G259600	B3	TF	B3->B3
TraesCS6A02G267500	WRKY	TF	WRKY
TraesCS6A02G273700	zf-HD	TF	zf-HD
TraesCS6A02G281400	Rcd1-like	TR	Rcd1-like
TraesCS6A02G286400	C2C2-CO-like	TF	C2C2->C2C2-CO-like
TraesCS6A02G288100	bHLH	TF	bHLH
TraesCS6A02G289400	C2C2-CO-like	TF	C2C2->C2C2-CO-like
TraesCS6A02G293200	C2C2-CO-like	TF	C2C2->C2C2-CO-like
TraesCS6A02G296000	SET	TR	SET
TraesCS6A02G329300	GeBP	TF	GeBP
TraesCS6A02G335400	NF-YA	TF	NF-Y->NF-YA
TraesCS6A02G338400	MADS-M-type	TF	MADS->MADS-M-type
TraesCS6A02G345400	MYB-related	TF	MYB->MYB-related
TraesCS6B02G021800	mTERF	TR	mTERF
TraesCS6B02G025900	mTERF	TR	mTERF
TraesCS6B02G027700	mTERF	TR	mTERF
TraesCS6B02G028000	mTERF	TR	mTERF
TraesCS6B02G030100	TRAF	TR	TRAF
TraesCS6B02G048200	SNF2	TR	SNF2
TraesCS6B02G061700	mTERF	TR	mTERF
TraesCS6B02G076600	mTERF	TR	mTERF
TraesCS6B02G096500	HB-other	TF	HB->HB-other
TraesCS6B02G108000	WRKY	TF	WRKY
TraesCS6B02G116900	SWI/SNF-BAF60b	TR	SWI/SNF-BAF60b
TraesCS6B02G141300	B3-ARF	TF	B3->B3-ARF
TraesCS6B02G146200	Others	TR	Others
TraesCS6B02G146800	C2C2-GATA	TF	C2C2->C2C2-GATA
TraesCS6B02G154000	C2H2	TF	C2H2
TraesCS6B02G158900	AP2/ERF-ERF	TF	AP2/ERF->AP2/ERF-ERF
TraesCS6B02G173900	HB-KNOX	TF	HB->HB-KNOX
TraesCS6B02G175900	GNAT	TR	GNAT
TraesCS6B02G191800	GRAS	TF	GRAS
TraesCS6B02G194300	C3H	TF	C3H
TraesCS6B02G198700	bZIP	TF	bZIP
TraesCS6B02G209600	bZIP	TF	bZIP
TraesCS6B02G218500	ARID	TR	ARID
TraesCS6B02G227100	C2H2	TF	C2H2
TraesCS6B02G229700	AP2/ERF-ERF	TF	AP2/ERF->AP2/ERF-ERF
TraesCS6B02G230000	Trihelix	TF	Trihelix
TraesCS6B02G233700	E2F-DP	TF	E2F-DP
TraesCS6B02G255000	SET	TR	SET
TraesCS6B02G262600	TCP	TF	TCP
TraesCS6B02G263800	AP2/ERF-ERF	TF	AP2/ERF->AP2/ERF-ERF
TraesCS6B02G265400	MYB	TF	MYB->MYB
TraesCS6B02G266800	MYB-related	TF	MYB->MYB-related
TraesCS6B02G270800	GARP-G2-like	TF	GARP->GARP-G2-like
TraesCS6B02G286400	MADS-MIKC	TF	MADS->MADS-MIKC
TraesCS6B02G288500	MYB-related	TF	MYB->MYB-related
TraesCS6B02G291200	bHLH	TF	bHLH
TraesCS6B02G296900	GRF	TF	GRF
TraesCS6B02G302100	SET	TR	SET
TraesCS6B02G317100	C2C2-Dof	TF	C2C2->C2C2-Dof
TraesCS6B02G329200	NAC	TF	NAC
TraesCS6B02G333300	mTERF	TR	mTERF
TraesCS6B02G334900	TCP	TF	TCP
TraesCS6B02G366100	NF-YA	TF	NF-Y->NF-YA
TraesCS6B02G368700	BES1	TF	BES1
TraesCS6B02G376700	EIL	TF	EIL
TraesCS6B02G390400	B3	TF	B3->B3
TraesCS6B02G391100	bHLH	TF	bHLH
TraesCS6B02G395300	mTERF	TR	mTERF
TraesCS6B02G402700	TRAF	TR	TRAF
TraesCS6B02G416500	NAC	TF	NAC
TraesCS6B02G440000	B3	TF	B3->B3
TraesCS6B02G471600	C3H	TF	C3H
TraesCS6D02G030300	Jumonji	TR	Jumonji
TraesCS6D02G036300	mTERF	TR	mTERF
TraesCS6D02G084200	AP2/ERF-ERF	TF	AP2/ERF->AP2/ERF-ERF
TraesCS6D02G085000	AP2/ERF-ERF	TF	AP2/ERF->AP2/ERF-ERF
TraesCS6D02G093900	TRAF	TR	TRAF
TraesCS6D02G120900	MADS-MIKC	TF	MADS->MADS-MIKC
TraesCS6D02G167800	bZIP	TF	bZIP
TraesCS6D02G185200	C2H2	TF	C2H2
TraesCS6D02G194700	B3	TF	B3->B3
TraesCS6D02G196900	mTERF	TR	mTERF
TraesCS6D02G225700	AP2/ERF-ERF	TF	AP2/ERF->AP2/ERF-ERF
TraesCS6D02G248300	GARP-G2-like	TF	GARP->GARP-G2-like
TraesCS6D02G249200	MYB	TF	MYB->MYB
TraesCS6D02G250700	bHLH	TF	bHLH
TraesCS6D02G262000	GNAT	TR	GNAT
TraesCS6D02G274100	C2C2-CO-like	TF	C2C2->C2C2-CO-like
TraesCS6D02G281200	AP2/ERF-ERF	TF	AP2/ERF->AP2/ERF-ERF
TraesCS6D02G297500	SWI/SNF-SWI3	TR	SWI/SNF-SWI3
TraesCS6D02G308300	Others	TR	Others
TraesCS6D02G315300	NF-YA	TF	NF-Y->NF-YA
TraesCS6D02G324200	AP2/ERF-ERF	TF	AP2/ERF->AP2/ERF-ERF
TraesCS6D02G342700	MADS-M-type	TF	MADS->MADS-M-type
TraesCS6D02G347900	B3	TF	B3->B3
TraesCS6D02G357500	AUX/IAA	TR	AUX/IAA
TraesCS6D02G383600	Others	TR	Others
TraesCS6D02G397000	TCP	TF	TCP
TraesCS7A02G059000	GRAS	TF	GRAS
TraesCS7A02G095300	Whirly	TF	Whirly
TraesCS7A02G116000	WRKY	TF	WRKY
TraesCS7A02G121100	MYB-related	TF	MYB->MYB-related
TraesCS7A02G122100	MADS-MIKC	TF	MADS->MADS-MIKC
TraesCS7A02G128700	C2H2	TF	C2H2
TraesCS7A02G135000	MYB-related	TF	MYB->MYB-related
TraesCS7A02G155800	C2H2	TF	C2H2
TraesCS7A02G186500	B3	TF	B3->B3
TraesCS7A02G201500	Tify	TF	Tify
TraesCS7A02G211500	bZIP	TF	bZIP
TraesCS7A02G246600	mTERF	TR	mTERF
TraesCS7A02G250900	AP2/ERF-ERF	TF	AP2/ERF->AP2/ERF-ERF
TraesCS7A02G253500	mTERF	TR	mTERF
TraesCS7A02G256200	bHLH	TF	bHLH
TraesCS7A02G270900	SRS	TF	SRS
TraesCS7A02G299400	MYB-related	TF	MYB->MYB-related
TraesCS7A02G342300	MADS-M-type	TF	MADS->MADS-M-type
TraesCS7A02G362500	bHLH	TF	bHLH
TraesCS7A02G371100	DBP	TF	DBP
TraesCS7A02G393100	MADS-M-type	TF	MADS->MADS-M-type
TraesCS7A02G394200	TRAF	TR	TRAF
TraesCS7A02G406300	SRS	TF	SRS
TraesCS7A02G415800	GARP-G2-like	TF	GARP->GARP-G2-like
TraesCS7A02G416400	B3-ARF	TF	B3->B3-ARF
TraesCS7A02G436400	AP2/ERF-ERF	TF	AP2/ERF->AP2/ERF-ERF
TraesCS7A02G452300	C3H	TF	C3H
TraesCS7A02G465100	TRAF	TR	TRAF
TraesCS7A02G472000	TRAF	TR	TRAF
TraesCS7A02G474300	TRAF	TR	TRAF
TraesCS7A02G479100	PLATZ	TF	PLATZ
TraesCS7A02G488600	bZIP	TF	bZIP
TraesCS7A02G495000	SBP	TF	SBP
TraesCS7A02G506400	GNAT	TR	GNAT
TraesCS7A02G510400	Others	TR	Others
TraesCS7A02G513200	C2H2	TF	C2H2
TraesCS7A02G539700	Others	TR	Others
TraesCS7A02G541700	C2H2	TF	C2H2
TraesCS7A02G542200	C2H2	TF	C2H2
TraesCS7A02G550800	TRAF	TR	TRAF
TraesCS7A02G551000	MADS-M-type	TF	MADS->MADS-M-type
TraesCS7A02G552400	HMG	TR	HMG
TraesCS7B02G004900	NAC	TF	NAC
TraesCS7B02G005600	B3	TF	B3->B3
TraesCS7B02G009900	MADS-MIKC	TF	MADS->MADS-MIKC
TraesCS7B02G049200	GARP-ARR-B	TF	GARP->GARP-ARR-B
TraesCS7B02G070200	GRF	TF	GRF
TraesCS7B02G080600	TRAF	TR	TRAF
TraesCS7B02G085000	B3	TF	B3->B3
TraesCS7B02G087800	mTERF	TR	mTERF
TraesCS7B02G091900	TCP	TF	TCP
TraesCS7B02G100300	NAC	TF	NAC
TraesCS7B02G103500	E2F-DP	TF	E2F-DP
TraesCS7B02G110600	SNF2	TR	SNF2
TraesCS7B02G111500	NAC	TF	NAC
TraesCS7B02G116300	NAC	TF	NAC
TraesCS7B02G121800	NF-YB	TF	NF-Y->NF-YB
TraesCS7B02G121900	NF-YB	TF	NF-Y->NF-YB
TraesCS7B02G149700	C2H2	TF	C2H2
TraesCS7B02G161700	bHLH	TF	bHLH
TraesCS7B02G174400	C2H2	TF	C2H2
TraesCS7B02G185400	WRKY	TF	WRKY
TraesCS7B02G191500	C3H	TF	C3H
TraesCS7B02G226600	NAC	TF	NAC
TraesCS7B02G228200	OFP	TF	OFP
TraesCS7B02G238000	GARP-G2-like	TF	GARP->GARP-G2-like
TraesCS7B02G240000	WRKY	TF	WRKY
TraesCS7B02G253500	HB-other	TF	HB->HB-other
TraesCS7B02G270300	NAC	TF	NAC
TraesCS7B02G283900	AP2/ERF-ERF	TF	AP2/ERF->AP2/ERF-ERF
TraesCS7B02G286300	Others	TR	Others
TraesCS7B02G295200	MADS-M-type	TF	MADS->MADS-M-type
TraesCS7B02G296800	PLATZ	TF	PLATZ
TraesCS7B02G299400	MADS-M-type	TF	MADS->MADS-M-type
TraesCS7B02G321400	bHLH	TF	bHLH
TraesCS7B02G332000	IWS1	TR	IWS1
TraesCS7B02G347500	B3	TF	B3->B3
TraesCS7B02G354300	SET	TR	SET
TraesCS7B02G364600	NAC	TF	NAC
TraesCS7B02G373700	TRAF	TR	TRAF
TraesCS7B02G374200	TRAF	TR	TRAF
TraesCS7B02G405100	Others	TR	Others
TraesCS7B02G406500	B3	TF	B3->B3
TraesCS7B02G406600	B3	TF	B3->B3
TraesCS7B02G422300	TRAF	TR	TRAF
TraesCS7B02G423000	TRAF	TR	TRAF
TraesCS7B02G426900	C2H2	TF	C2H2
TraesCS7B02G443800	MYB	TF	MYB->MYB
TraesCS7B02G467900	B3	TF	B3->B3
TraesCS7B02G478200	MYB-related	TF	MYB->MYB-related
TraesCS7B02G489500	NAC	TF	NAC
TraesCS7D02G019800	HB-BELL	TF	HB->HB-BELL
TraesCS7D02G020700	B3	TF	B3->B3
TraesCS7D02G031300	AP2/ERF-ERF	TF	AP2/ERF->AP2/ERF-ERF
TraesCS7D02G053600	GRAS	TF	GRAS
TraesCS7D02G055900	TRAF	TR	TRAF
TraesCS7D02G079000	HB-HD-ZIP	TF	HB->HB-HD-ZIP
TraesCS7D02G092300	WRKY	TF	WRKY
TraesCS7D02G092500	WRKY	TF	WRKY
TraesCS7D02G106900	MADS-MIKC	TF	MADS->MADS-MIKC
TraesCS7D02G107200	MADS-M-type	TF	MADS->MADS-M-type
TraesCS7D02G135200	MYB-related	TF	MYB->MYB-related
TraesCS7D02G143800	MADS-M-type	TF	MADS->MADS-M-type
TraesCS7D02G158800	B3	TF	B3->B3
TraesCS7D02G169000	HB-other	TF	HB->HB-other
TraesCS7D02G174400	NAC	TF	NAC
TraesCS7D02G181300	B3	TF	B3->B3
TraesCS7D02G187000	bHLH	TF	bHLH
TraesCS7D02G189500	RWP-RK	TF	RWP-RK
TraesCS7D02G189900	NAC	TF	NAC
TraesCS7D02G209800	bZIP	TF	bZIP
TraesCS7D02G210600	NAC	TF	NAC
TraesCS7D02G211400	NAC	TF	NAC
TraesCS7D02G252100	mTERF	TR	mTERF
TraesCS7D02G264600	bHLH	TF	bHLH
TraesCS7D02G269300	bZIP	TF	bZIP
TraesCS7D02G270600	HSF	TF	HSF
TraesCS7D02G303200	SWI/SNF-SWI3	TR	SWI/SNF-SWI3
TraesCS7D02G307000	C2C2-LSD	TF	C2C2->C2C2-LSD
TraesCS7D02G307900	TRAF	TR	TRAF
TraesCS7D02G315100	NAC	TF	NAC
TraesCS7D02G336400	WRKY	TF	WRKY
TraesCS7D02G360600	bHLH	TF	bHLH
TraesCS7D02G397300	bHLH	TF	bHLH
TraesCS7D02G408300	C3H	TF	C3H
TraesCS7D02G409700	B3-ARF	TF	B3->B3-ARF
TraesCS7D02G426700	AP2/ERF-ERF	TF	AP2/ERF->AP2/ERF-ERF
TraesCS7D02G441200	C3H	TF	C3H
TraesCS7D02G462100	NF-YC	TF	NF-Y->NF-YC
TraesCS7D02G470000	GARP-G2-like	TF	GARP->GARP-G2-like
TraesCS7D02G515100	MYB	TF	MYB->MYB
TraesCS7D02G528200	C2H2	TF	C2H2
TraesCS7D02G535200	C2H2	TF	C2H2
TraesCS7D02G535300	NAC	TF	NAC
TraesCS7D02G551000	MADS-M-type	TF	MADS->MADS-M-type
TraesCS7D02G552000	MADS-M-type	TF	MADS->MADS-M-type
TraesCSU02G040900	Others	TR	Others
TraesCSU02G069000	MYB	TF	MYB->MYB
TraesCSU02G070100	C2H2	TF	C2H2
TraesCSU02G092000	SET	TR	SET
TraesCSU02G127800	C2H2	TF	C2H2
TraesCSU02G135000	NAC	TF	NAC
TraesCSU02G148500	C2H2	TF	C2H2
TraesCSU02G159200	TRAF	TR	TRAF
TraesCSU02G179500	AP2/ERF-RAV	TF	AP2/ERF->AP2/ERF-RAV
TraesCSU02G228400	bHLH	TF	bHLH
TraesCSU02G240700	Others	TR	Others
TraesCS1A02G052000	HB-WOX	TF	HB->HB-WOX
TraesCS1A02G096300	bZIP	TF	bZIP
TraesCS1A02G157500	HB-HD-ZIP	TF	HB->HB-HD-ZIP
TraesCS1A02G190100	NAC	TF	NAC
TraesCS1A02G193200	bHLH	TF	bHLH
TraesCS1A02G200500	B3	TF	B3->B3
TraesCS1A02G214200	STAT	TF	STAT
TraesCS1A02G216300	Trihelix	TF	Trihelix
TraesCS1A02G216800	SOH1	TR	SOH1
TraesCS1A02G260000	LOB	TF	LOB
TraesCS1A02G262500	CSD	TF	CSD
TraesCS1A02G262700	MADS-MIKC	TF	MADS->MADS-MIKC
TraesCS1A02G264300	MADS-MIKC	TF	MADS->MADS-MIKC
TraesCS1A02G269900	B3	TF	B3->B3
TraesCS1A02G290900	Others	TR	Others
TraesCS1A02G298500	B3	TF	B3->B3
TraesCS1A02G332600	TCP	TF	TCP
TraesCS1A02G340900	C2C2-GATA	TF	C2C2->C2C2-GATA
TraesCS1A02G345200	bHLH	TF	bHLH
TraesCS1A02G358100	WRKY	TF	WRKY
TraesCS1A02G358400	WRKY	TF	WRKY
TraesCS1A02G366300	MYB	TF	MYB->MYB
TraesCS1A02G375600	HSF	TF	HSF
TraesCS1A02G399400	HB-WOX	TF	HB->HB-WOX
TraesCS1A02G406600	MYB	TF	MYB->MYB
TraesCS1A02G411700	NF-YB	TF	NF-Y->NF-YB
TraesCS1A02G413800	GRAS	TF	GRAS
TraesCS1A02G427700	CPP	TF	CPP
TraesCS1A02G428000	CPP	TF	CPP
TraesCS1A02G444100	Others	TR	Others
TraesCS1A02G444400	Others	TR	Others
TraesCS1B02G047700	mTERF	TR	mTERF
TraesCS1B02G049700	MYB	TF	MYB->MYB
TraesCS1B02G055800	SET	TR	SET
TraesCS1B02G058200	MADS-MIKC	TF	MADS->MADS-MIKC
TraesCS1B02G058300	MADS-MIKC	TF	MADS->MADS-MIKC
TraesCS1B02G063100	mTERF	TR	mTERF
TraesCS1B02G091700	HB-KNOX	TF	HB->HB-KNOX
TraesCS1B02G094500	MYB	TF	MYB->MYB
TraesCS1B02G113000	NAC	TF	NAC
TraesCS1B02G121000	TRAF	TR	TRAF
TraesCS1B02G122500	MYB	TF	MYB->MYB
TraesCS1B02G131400	MYB-related	TF	MYB->MYB-related
TraesCS1B02G158400	AP2/ERF-ERF	TF	AP2/ERF->AP2/ERF-ERF
TraesCS1B02G161400	SNF2	TR	SNF2
TraesCS1B02G193300	OFP	TF	OFP
TraesCS1B02G203300	Trihelix	TF	Trihelix
TraesCS1B02G212000	WRKY	TF	WRKY
TraesCS1B02G232700	HB-HD-ZIP	TF	HB->HB-HD-ZIP
TraesCS1B02G233600	Others	TR	Others
TraesCS1B02G254300	AP2/ERF-ERF	TF	AP2/ERF->AP2/ERF-ERF
TraesCS1B02G263200	mTERF	TR	mTERF
TraesCS1B02G265700	mTERF	TR	mTERF
TraesCS1B02G268900	GARP-G2-like	TF	GARP->GARP-G2-like
TraesCS1B02G273700	AP2/ERF-ERF	TF	AP2/ERF->AP2/ERF-ERF
TraesCS1B02G283000	MYB-related	TF	MYB->MYB-related
TraesCS1B02G284300	C2C2-Dof	TF	C2C2->C2C2-Dof
TraesCS1B02G285200	NAC	TF	NAC
TraesCS1B02G285900	C2H2	TF	C2H2
TraesCS1B02G307000	AP2/ERF-ERF	TF	AP2/ERF->AP2/ERF-ERF
TraesCS1B02G310200	OFP	TF	OFP
TraesCS1B02G317100	bZIP	TF	bZIP
TraesCS1B02G320000	GARP-G2-like	TF	GARP->GARP-G2-like
TraesCS1B02G359000	bHLH	TF	bHLH
TraesCS1B02G372200	B3	TF	B3->B3
TraesCS1B02G383600	MYB	TF	MYB->MYB
TraesCS1B02G392200	AP2/ERF-RAV	TF	AP2/ERF->AP2/ERF-RAV
TraesCS1B02G393100	HB-HD-ZIP	TF	HB->HB-HD-ZIP
TraesCS1B02G400100	TRAF	TR	TRAF
TraesCS1B02G434600	MYB-related	TF	MYB->MYB-related
TraesCS1B02G435400	MYB-related	TF	MYB->MYB-related
TraesCS1B02G444400	C3H	TF	C3H
TraesCS1B02G449400	MYB-related	TF	MYB->MYB-related
TraesCS1B02G453300	WRKY	TF	WRKY
TraesCS1B02G462800	CPP	TF	CPP
TraesCS1B02G467500	MADS-M-type	TF	MADS->MADS-M-type
TraesCS1B02G480000	Others	TR	Others
TraesCS1D02G030800	GRAS	TF	GRAS
TraesCS1D02G069700	MYB-related	TF	MYB->MYB-related
TraesCS1D02G072200	C3H	TF	C3H
TraesCS1D02G075400	TRAF	TR	TRAF
TraesCS1D02G078100	B3	TF	B3->B3
TraesCS1D02G094300	NAC	TF	NAC
TraesCS1D02G102100	TRAF	TR	TRAF
TraesCS1D02G119500	AUX/IAA	TR	AUX/IAA
TraesCS1D02G154000	MYB	TF	MYB->MYB
TraesCS1D02G191000	bZIP	TF	bZIP
TraesCS1D02G193800	HB-BELL	TF	HB->HB-BELL
TraesCS1D02G194200	NAC	TF	NAC
TraesCS1D02G196900	bHLH	TF	bHLH
TraesCS1D02G212800	GRAS	TF	GRAS
TraesCS1D02G262400	CSD	TF	CSD
TraesCS1D02G263000	SNF2	TR	SNF2
TraesCS1D02G275200	OFP	TF	OFP
TraesCS1D02G299500	OFP	TF	OFP
TraesCS1D02G300500	WRKY	TF	WRKY
TraesCS1D02G303500	GRAS	TF	GRAS
TraesCS1D02G312200	bZIP	TF	bZIP
TraesCS1D02G331200	AP2/ERF-ERF	TF	AP2/ERF->AP2/ERF-ERF
TraesCS1D02G335300	TCP	TF	TCP
TraesCS1D02G336400	TUB	TF	TUB
TraesCS1D02G340300	OFP	TF	OFP
TraesCS1D02G351000	C2H2	TF	C2H2
TraesCS1D02G371500	MYB	TF	MYB->MYB
TraesCS1D02G379700	HB-HD-ZIP	TF	HB->HB-HD-ZIP
TraesCS1D02G382900	HSF	TF	HSF
TraesCS1D02G404400	B3-ARF	TF	B3->B3-ARF
TraesCS1D02G407100	AP2/ERF-ERF	TF	AP2/ERF->AP2/ERF-ERF
TraesCS1D02G413400	MYB-related	TF	MYB->MYB-related
TraesCS1D02G426300	zf-HD	TF	zf-HD
TraesCS1D02G439600	Jumonji	TR	Jumonji
TraesCS1D02G447900	mTERF	TR	mTERF
TraesCS1D02G452600	Others	TR	Others
TraesCS1D02G453300	Others	TR	Others
TraesCS2A02G039200	C3H	TF	C3H
TraesCS2A02G072200	Others	TR	Others
TraesCS2A02G072700	SNF2	TR	SNF2
TraesCS2A02G100700	HB-WOX	TF	HB->HB-WOX
TraesCS2A02G120700	bHLH	TF	bHLH
TraesCS2A02G120900	TUB	TF	TUB
TraesCS2A02G142800	bZIP	TF	bZIP
TraesCS2A02G151000	C2H2	TF	C2H2
TraesCS2A02G151700	GeBP	TF	GeBP
TraesCS2A02G152900	MYB	TF	MYB->MYB
TraesCS2A02G181200	C2H2	TF	C2H2
TraesCS2A02G194200	bHLH	TF	bHLH
TraesCS2A02G199200	B3	TF	B3->B3
TraesCS2A02G199900	C3H	TF	C3H
TraesCS2A02G224300	SNF2	TR	SNF2
TraesCS2A02G225900	C2C2-Dof	TF	C2C2->C2C2-Dof
TraesCS2A02G229400	CAMTA	TF	CAMTA
TraesCS2A02G230400	MYB	TF	MYB->MYB
TraesCS2A02G234400	DDT	TR	DDT
TraesCS2A02G264800	GARP-G2-like	TF	GARP->GARP-G2-like
TraesCS2A02G282500	AP2/ERF-ERF	TF	AP2/ERF->AP2/ERF-ERF
TraesCS2A02G284000	mTERF	TR	mTERF
TraesCS2A02G289500	C2H2	TF	C2H2
TraesCS2A02G312200	C2H2	TF	C2H2
TraesCS2A02G328200	NAC	TF	NAC
TraesCS2A02G380300	B3-ARF	TF	B3->B3-ARF
TraesCS2A02G386300	NAC	TF	NAC
TraesCS2A02G391700	C2C2-GATA	TF	C2C2->C2C2-GATA
TraesCS2A02G404400	RWP-RK	TF	RWP-RK
TraesCS2A02G404500	RWP-RK	TF	RWP-RK
TraesCS2A02G415300	AP2/ERF-ERF	TF	AP2/ERF->AP2/ERF-ERF
TraesCS2A02G417200	AP2/ERF-ERF	TF	AP2/ERF->AP2/ERF-ERF
TraesCS2A02G428300	PHD	TR	PHD
TraesCS2A02G443100	LFY	TF	LFY
TraesCS2A02G445500	MYB	TF	MYB->MYB
TraesCS2A02G457100	SET	TR	SET
TraesCS2A02G458700	TRAF	TR	TRAF
TraesCS2A02G474000	HB-HD-ZIP	TF	HB->HB-HD-ZIP
TraesCS2A02G479500	SET	TR	SET
TraesCS2A02G488000	C3H	TF	C3H
TraesCS2A02G523900	MADS-M-type	TF	MADS->MADS-M-type
TraesCS2A02G561200	C2C2-GATA	TF	C2C2->C2C2-GATA
TraesCS2A02G566000	NAC	TF	NAC
TraesCS2A02G583200	OFP	TF	OFP
TraesCS2B02G012900	C3H	TF	C3H
TraesCS2B02G051800	C3H	TF	C3H
TraesCS2B02G056400	WRKY	TF	WRKY
TraesCS2B02G076500	MYB-related	TF	MYB->MYB-related
TraesCS2B02G093600	mTERF	TR	mTERF
TraesCS2B02G105100	HSF	TF	HSF
TraesCS2B02G108800	PHD	TR	PHD
TraesCS2B02G117900	HB-WOX	TF	HB->HB-WOX
TraesCS2B02G135600	GARP-G2-like	TF	GARP->GARP-G2-like
TraesCS2B02G148800	DDT	TR	DDT
TraesCS2B02G171900	HSF	TF	HSF
TraesCS2B02G178000	MYB	TF	MYB->MYB
TraesCS2B02G178300	B3	TF	B3->B3
TraesCS2B02G184500	MYB	TF	MYB->MYB
TraesCS2B02G185500	B3	TF	B3->B3
TraesCS2B02G199800	NF-YB	TF	NF-Y->NF-YB
TraesCS2B02G214600	GRAS	TF	GRAS
TraesCS2B02G277300	GARP-G2-like	TF	GARP->GARP-G2-like
TraesCS2B02G286600	C2H2	TF	C2H2
TraesCS2B02G292800	Others	TR	Others
TraesCS2B02G303600	Tify	TF	Tify
TraesCS2B02G320700	GRAS	TF	GRAS
TraesCS2B02G329000	C2H2	TF	C2H2
TraesCS2B02G341900	B3	TF	B3->B3
TraesCS2B02G351000	MYB	TF	MYB->MYB
TraesCS2B02G361800	GNAT	TR	GNAT
TraesCS2B02G367300	Others	TR	Others
TraesCS2B02G384100	TRAF	TR	TRAF
TraesCS2B02G387700	MYB	TF	MYB->MYB
TraesCS2B02G397300	B3-ARF	TF	B3->B3-ARF
TraesCS2B02G399200	MYB	TF	MYB->MYB
TraesCS2B02G403100	C2C2-YABBY	TF	C2C2->C2C2-YABBY
TraesCS2B02G434200	AP2/ERF-ERF	TF	AP2/ERF->AP2/ERF-ERF
TraesCS2B02G440900	MADS-MIKC	TF	MADS->MADS-MIKC
TraesCS2B02G465000	WRKY	TF	WRKY
TraesCS2B02G466500	MYB	TF	MYB->MYB
TraesCS2B02G494600	TRAF	TR	TRAF
TraesCS2B02G495300	TRAF	TR	TRAF
TraesCS2B02G515600	C3H	TF	C3H
TraesCS2B02G534500	AUX/IAA	TR	AUX/IAA
TraesCS2B02G554100	TRAF	TR	TRAF
TraesCS2B02G583800	MYB	TF	MYB->MYB
TraesCS2B02G591500	AUX/IAA	TR	AUX/IAA
TraesCS2B02G592800	C2C2-Dof	TF	C2C2->C2C2-Dof
TraesCS2B02G616200	SET	TR	SET
TraesCS2B02G616900	NAC	TF	NAC
TraesCS2B02G618400	C2C2-GATA	TF	C2C2->C2C2-GATA
TraesCS2D02G015200	AP2/ERF-ERF	TF	AP2/ERF->AP2/ERF-ERF
TraesCS2D02G061500	NAC	TF	NAC
TraesCS2D02G095300	GRAS	TF	GRAS
TraesCS2D02G099400	EIL	TF	EIL
TraesCS2D02G100700	NAC	TF	NAC
TraesCS2D02G101400	NAC	TF	NAC
TraesCS2D02G119100	GARP-G2-like	TF	GARP->GARP-G2-like
TraesCS2D02G179400	Alfin-like	TF	Alfin-like
TraesCS2D02G189600	SNF2	TR	SNF2
TraesCS2D02G193300	GRAS	TF	GRAS
TraesCS2D02G196900	GNAT	TR	GNAT
TraesCS2D02G198200	GRAS	TF	GRAS
TraesCS2D02G198500	mTERF	TR	mTERF
TraesCS2D02G199200	HB-other	TF	HB->HB-other
TraesCS2D02G221200	bHLH	TF	bHLH
TraesCS2D02G238100	PHD	TR	PHD
TraesCS2D02G305300	NAC	TF	NAC
TraesCS2D02G307600	B3-ARF	TF	B3->B3-ARF
TraesCS2D02G349100	Jumonji	TR	Jumonji
TraesCS2D02G378500	SET	TR	SET
TraesCS2D02G385500	HB-other	TF	HB->HB-other
TraesCS2D02G387300	HB-HD-ZIP	TF	HB->HB-HD-ZIP
TraesCS2D02G391400	AP2/ERF-ERF	TF	AP2/ERF->AP2/ERF-ERF
TraesCS2D02G406900	bHLH	TF	bHLH
TraesCS2D02G412300	AP2/ERF-ERF	TF	AP2/ERF->AP2/ERF-ERF
TraesCS2D02G421400	Rcd1-like	TR	Rcd1-like
TraesCS2D02G431000	WRKY	TF	WRKY
TraesCS2D02G456900	MYB-related	TF	MYB->MYB-related
TraesCS2D02G458900	TRAF	TR	TRAF
TraesCS2D02G460000	NAC	TF	NAC
TraesCS2D02G460500	GRAS	TF	GRAS
TraesCS2D02G478100	SET	TR	SET
TraesCS2D02G479100	SNF2	TR	SNF2
TraesCS2D02G488300	C3H	TF	C3H
TraesCS2D02G511600	AP2/ERF-ERF	TF	AP2/ERF->AP2/ERF-ERF
TraesCS2D02G534700	GRAS	TF	GRAS
TraesCS2D02G536700	bZIP	TF	bZIP
TraesCS2D02G544500	TRAF	TR	TRAF
TraesCS2D02G576200	NAC	TF	NAC
TraesCS2D02G596800	OFP	TF	OFP
TraesCS3A02G060500	TRAF	TR	TRAF
TraesCS3A02G112300	HB-other	TF	HB->HB-other
TraesCS3A02G121300	AUX/IAA	TR	AUX/IAA
TraesCS3A02G135300	MBF1	TR	MBF1
TraesCS3A02G143300	PHD	TR	PHD
TraesCS3A02G153700	MYB	TF	MYB->MYB
TraesCS3A02G159600	RWP-RK	TF	RWP-RK
TraesCS3A02G162900	NAC	TF	NAC
TraesCS3A02G164400	TRAF	TR	TRAF
TraesCS3A02G201600	Jumonji	TR	Jumonji
TraesCS3A02G207300	bHLH	TF	bHLH
TraesCS3A02G212400	TRAF	TR	TRAF
TraesCS3A02G219300	CPP	TF	CPP
TraesCS3A02G229300	WRKY	TF	WRKY
TraesCS3A02G231600	HB-HD-ZIP	TF	HB->HB-HD-ZIP
TraesCS3A02G252900	bHLH	TF	bHLH
TraesCS3A02G254500	MYB	TF	MYB->MYB
TraesCS3A02G268500	E2F-DP	TF	E2F-DP
TraesCS3A02G274900	C2C2-GATA	TF	C2C2->C2C2-GATA
TraesCS3A02G281100	OFP	TF	OFP
TraesCS3A02G289400	OFP	TF	OFP
TraesCS3A02G306800	C2C2-Dof	TF	C2C2->C2C2-Dof
TraesCS3A02G308500	MYB-related	TF	MYB->MYB-related
TraesCS3A02G328100	AP2/ERF-ERF	TF	AP2/ERF->AP2/ERF-ERF
TraesCS3A02G346300	LOB	TF	LOB
TraesCS3A02G354000	Others	TR	Others
TraesCS3A02G360300	GRAS	TF	GRAS
TraesCS3A02G375400	NAC	TF	NAC
TraesCS3A02G384800	TRAF	TR	TRAF
TraesCS3A02G387500	NAC	TF	NAC
TraesCS3A02G413600	TAZ	TR	TAZ
TraesCS3A02G442000	B3-ARF	TF	B3->B3-ARF
TraesCS3A02G457100	NF-YB	TF	NF-Y->NF-YB
TraesCS3A02G485400	NAC	TF	NAC
TraesCS3A02G497500	C2H2	TF	C2H2
TraesCS3A02G527400	MADS-M-type	TF	MADS->MADS-M-type
TraesCS3A02G532200	C2C2-Dof	TF	C2C2->C2C2-Dof
TraesCS3B02G005900	Others	TR	Others
TraesCS3B02G029800	bHLH	TF	bHLH
TraesCS3B02G039100	MYB	TF	MYB->MYB
TraesCS3B02G070400	bHLH	TF	bHLH
TraesCS3B02G115400	AP2/ERF-ERF	TF	AP2/ERF->AP2/ERF-ERF
TraesCS3B02G122800	bHLH	TF	bHLH
TraesCS3B02G124100	GARP-G2-like	TF	GARP->GARP-G2-like
TraesCS3B02G127400	AUX/IAA	TR	AUX/IAA
TraesCS3B02G153600	B3	TF	B3->B3
TraesCS3B02G178800	OFP	TF	OFP
TraesCS3B02G224500	MYB	TF	MYB->MYB
TraesCS3B02G225600	Jumonji	TR	Jumonji
TraesCS3B02G246000	MYB-related	TF	MYB->MYB-related
TraesCS3B02G255600	HSF	TF	HSF
TraesCS3B02G284800	bHLH	TF	bHLH
TraesCS3B02G303800	NAC	TF	NAC
TraesCS3B02G324100	OFP	TF	OFP
TraesCS3B02G333400	TCP	TF	TCP
TraesCS3B02G367200	SET	TR	SET
TraesCS3B02G368300	bZIP	TF	bZIP
TraesCS3B02G391900	MYB	TF	MYB->MYB
TraesCS3B02G399300	MYB-related	TF	MYB->MYB-related
TraesCS3B02G399800	HB-WOX	TF	HB->HB-WOX
TraesCS3B02G404300	bZIP	TF	bZIP
TraesCS3B02G407600	NAC	TF	NAC
TraesCS3B02G413300	AP2/ERF-ERF	TF	AP2/ERF->AP2/ERF-ERF
TraesCS3B02G414500	C2H2	TF	C2H2
TraesCS3B02G433400	TRAF	TR	TRAF
TraesCS3B02G448100	TAZ	TR	TAZ
TraesCS3B02G454700	MADS-M-type	TF	MADS->MADS-M-type
TraesCS3B02G473600	MYB	TF	MYB->MYB
TraesCS3B02G487800	NF-YB	TF	NF-Y->NF-YB
TraesCS3B02G498100	SET	TR	SET
TraesCS3B02G501800	B3	TF	B3->B3
TraesCS3B02G530300	B3	TF	B3->B3
TraesCS3B02G530400	B3	TF	B3->B3
TraesCS3B02G550200	bHLH	TF	bHLH
TraesCS3B02G568200	HSF	TF	HSF
TraesCS3B02G582000	PHD	TR	PHD
TraesCS3B02G594300	GARP-G2-like	TF	GARP->GARP-G2-like
TraesCS3B02G600800	C2H2	TF	C2H2
TraesCS3B02G605100	SET	TR	SET
TraesCS3B02G612700	MADS-M-type	TF	MADS->MADS-M-type
TraesCS3D02G029100	WRKY	TF	WRKY
TraesCS3D02G036200	MYB	TF	MYB->MYB
TraesCS3D02G056200	MYB-related	TF	MYB->MYB-related
TraesCS3D02G073400	mTERF	TR	mTERF
TraesCS3D02G090300	MADS-MIKC	TF	MADS->MADS-MIKC
TraesCS3D02G102600	B3	TF	B3->B3
TraesCS3D02G104800	bHLH	TF	bHLH
TraesCS3D02G109300	C3H	TF	C3H
TraesCS3D02G109800	MYB	TF	MYB->MYB
TraesCS3D02G148200	bZIP	TF	bZIP
TraesCS3D02G151900	B3	TF	B3->B3
TraesCS3D02G159700	OFP	TF	OFP
TraesCS3D02G166300	bHLH	TF	bHLH
TraesCS3D02G183900	NAC	TF	NAC
TraesCS3D02G208500	bHLH	TF	bHLH
TraesCS3D02G209800	C2H2	TF	C2H2
TraesCS3D02G238900	B3	TF	B3->B3
TraesCS3D02G270500	TUB	TF	TUB
TraesCS3D02G272700	HB-PHD	TF	HB->HB-PHD
TraesCS3D02G281900	WRKY	TF	WRKY
TraesCS3D02G285300	B3	TF	B3->B3
TraesCS3D02G289500	WRKY	TF	WRKY
TraesCS3D02G329100	SET	TR	SET
TraesCS3D02G335500	HB-WOX	TF	HB->HB-WOX
TraesCS3D02G337000	WRKY	TF	WRKY
TraesCS3D02G347000	NF-YB	TF	NF-Y->NF-YB
TraesCS3D02G350200	C2H2	TF	C2H2
TraesCS3D02G354100	GRAS	TF	GRAS
TraesCS3D02G361600	MYB	TF	MYB->MYB
TraesCS3D02G365200	bZIP	TF	bZIP
TraesCS3D02G365300	B3	TF	B3->B3
TraesCS3D02G370100	C2C2-Dof	TF	C2C2->C2C2-Dof
TraesCS3D02G371900	bZIP	TF	bZIP
TraesCS3D02G385500	GRAS	TF	GRAS
TraesCS3D02G385900	HSF	TF	HSF
TraesCS3D02G390000	EIL	TF	EIL
TraesCS3D02G398200	NAC	TF	NAC
TraesCS3D02G403100	GRAS	TF	GRAS
TraesCS3D02G410300	C2H2	TF	C2H2
TraesCS3D02G432300	MYB-related	TF	MYB->MYB-related
TraesCS3D02G434700	B3-ARF	TF	B3->B3-ARF
TraesCS3D02G442000	B3-ARF	TF	B3->B3-ARF
TraesCS3D02G478600	B3	TF	B3->B3
TraesCS3D02G505000	PLATZ	TF	PLATZ
TraesCS3D02G521800	SET	TR	SET
TraesCS3D02G532900	MADS-M-type	TF	MADS->MADS-M-type
TraesCS4A02G001300	AP2/ERF-ERF	TF	AP2/ERF->AP2/ERF-ERF
TraesCS4A02G005600	AP2/ERF-ERF	TF	AP2/ERF->AP2/ERF-ERF
TraesCS4A02G023500	SET	TR	SET
TraesCS4A02G039000	GRAS	TF	GRAS
TraesCS4A02G055700	B3	TF	B3->B3
TraesCS4A02G072000	HB-other	TF	HB->HB-other
TraesCS4A02G079000	Rcd1-like	TR	Rcd1-like
TraesCS4A02G118400	MYB	TF	MYB->MYB
TraesCS4A02G162500	WRKY	TF	WRKY
TraesCS4A02G176200	GRAS	TF	GRAS
TraesCS4A02G176500	GRAS	TF	GRAS
TraesCS4A02G184500	DDT	TR	DDT
TraesCS4A02G185900	GRAS	TF	GRAS
TraesCS4A02G189700	MYB	TF	MYB->MYB
TraesCS4A02G198100	bZIP	TF	bZIP
TraesCS4A02G205000	AUX/IAA	TR	AUX/IAA
TraesCS4A02G211100	MYB	TF	MYB->MYB
TraesCS4A02G235100	LOB	TF	LOB
TraesCS4A02G241900	B3	TF	B3->B3
TraesCS4A02G268500	C2C2-CO-like	TF	C2C2->C2C2-CO-like
TraesCS4A02G292200	HB-KNOX	TF	HB->HB-KNOX
TraesCS4A02G292700	bHLH	TF	bHLH
TraesCS4A02G352300	mTERF	TR	mTERF
TraesCS4A02G354100	bHLH	TF	bHLH
TraesCS4A02G364700	C2C2-GATA	TF	C2C2->C2C2-GATA
TraesCS4A02G403600	MADS-M-type	TF	MADS->MADS-M-type
TraesCS4A02G405800	HB-HD-ZIP	TF	HB->HB-HD-ZIP
TraesCS4A02G416000	AP2/ERF-ERF	TF	AP2/ERF->AP2/ERF-ERF
TraesCS4A02G434900	GRF	TF	GRF
TraesCS4A02G459100	MYB	TF	MYB->MYB
TraesCS4B02G021900	HB-KNOX	TF	HB->HB-KNOX
TraesCS4B02G069400	NAC	TF	NAC
TraesCS4B02G079900	LOB	TF	LOB
TraesCS4B02G089700	zf-HD	TF	zf-HD
TraesCS4B02G094000	B3	TF	B3->B3
[truncated: 6,531 more rows]
