# Supplementary material for: Transcriptome and Weighted Gene Co-Expression Network Analysis to Characterize the Expression of Genes Related to Yield Traits in Yunnan Hulled Wheat
Source: Int J Mol Sci. 2025 Mar 12;26(6):2542. doi: 10.3390/ijms26062542 (PMC11942552; doi:10.3390/ijms26062542)
Supplement: Supplementary file 1 [file ijms-26-02542-s001.zip › Tab.S6.xlsx]

## Sheet: Tab.S6
Tab.S6. Hub genes in MEgrey module																Tab.S2. Statistical Table of Differential Genes in DE vs. YE、DFS1 vs. YFS1、DFS2 vs. YFS、DM vs. YM																Tab.S2. Statistical Table of Differential Genes in DE vs. YE、DFS1 vs. YFS1、DFS2 vs. YFS、DM vs. YM																Tab.S2. Statistical Table of Differential Genes in DE vs. YE、DFS1 vs. YFS1、DFS2 vs. YFS、DM vs. YM
gene_id	MM	GS	abs_MM	abs_GS	Module
TraesCS3B02G342400	0.983424	0.691341	0.983424	0.691341	brown
TraesCS7D02G350400	0.981743	0.748196	0.981743	0.748196	brown
TraesCS2D02G269600	0.979869	0.716958	0.979869	0.716958	brown
TraesCS1D02G088100	0.979617	0.691919	0.979617	0.691919	brown
TraesCS4A02G020400	0.97921	0.770935	0.97921	0.770935	brown
TraesCS5D02G161500	0.978827	0.790288	0.978827	0.790288	brown
TraesCS1D02G408000	0.978528	0.605099	0.978528	0.605099	brown
TraesCS1A02G400200	0.978306	0.696037	0.978306	0.696037	brown
TraesCS7D02G382200	0.978301	0.692084	0.978301	0.692084	brown
TraesCS5D02G139900	0.977255	0.700219	0.977255	0.700219	brown
TraesCS6B02G290900	0.977236	0.672852	0.977236	0.672852	brown
TraesCS2D02G600500	0.976842	0.675615	0.976842	0.675615	brown
TraesCS5A02G088900	0.976413	0.711268	0.976413	0.711268	brown
TraesCS7B02G033300	0.976386	0.650419	0.976386	0.650419	brown
TraesCS1A02G250900	0.976286	0.684419	0.976286	0.684419	brown
TraesCSU02G053400	0.975452	0.671202	0.975452	0.671202	brown
TraesCS7A02G265700	0.973964	0.649043	0.973964	0.649043	brown
TraesCS7A02G117600	0.973211	0.702138	0.973211	0.702138	brown
TraesCS3B02G211000	0.972938	0.758038	0.972938	0.758038	brown
TraesCS7B02G012500	0.971885	0.747254	0.971885	0.747254	brown
TraesCS1D02G222300	0.971784	0.609103	0.971784	0.609103	brown
TraesCS2D02G010800	0.971225	0.680912	0.971225	0.680912	brown
TraesCS1B02G432900	0.971004	0.718406	0.971004	0.718406	brown
TraesCS5A02G282300	0.970457	0.743951	0.970457	0.743951	brown
TraesCS6D02G205200	0.970309	0.697171	0.970309	0.697171	brown
TraesCS6D02G130800	0.969904	0.721594	0.969904	0.721594	brown
TraesCS7A02G490300	0.969604	0.752593	0.969604	0.752593	brown
TraesCS1D02G106000	0.968802	0.765305	0.968802	0.765305	brown
TraesCS4D02G131700	0.968685	0.669398	0.968685	0.669398	brown
TraesCS2A02G303500	0.96733	0.79467	0.96733	0.79467	brown
TraesCS7A02G385600	0.966821	0.738942	0.966821	0.738942	brown
TraesCS2D02G187400	0.96596	0.591186	0.96596	0.591186	brown
TraesCS4D02G264400	0.965247	0.740348	0.965247	0.740348	brown
TraesCS6A02G037800	0.965089	0.761451	0.965089	0.761451	brown
TraesCS6B02G169700	0.964888	0.703358	0.964888	0.703358	brown
TraesCS1A02G001900	0.96481	0.739793	0.96481	0.739793	brown
TraesCS3B02G300000	0.964222	0.690768	0.964222	0.690768	brown
TraesCS5B02G486300	0.963369	0.625151	0.963369	0.625151	brown
TraesCS4B02G062400	0.962715	0.582535	0.962715	0.582535	brown
TraesCS1B02G428800	0.962582	0.60477	0.962582	0.60477	brown
TraesCS6D02G043500	0.962576	0.654568	0.962576	0.654568	brown
TraesCS7D02G325500	0.962361	0.810688	0.962361	0.810688	brown
TraesCS4B02G062500	0.961787	0.630752	0.961787	0.630752	brown
TraesCS3B02G290000	0.961572	0.692341	0.961572	0.692341	brown
TraesCS7A02G131700	0.961488	0.775454	0.961488	0.775454	brown
TraesCS4A02G297800	0.961299	0.746751	0.961299	0.746751	brown
TraesCS1A02G086600	0.960931	0.64734	0.960931	0.64734	brown
TraesCS5D02G166600	0.960835	0.780698	0.960835	0.780698	brown
TraesCS4B02G330300	0.960514	0.720611	0.960514	0.720611	brown
TraesCS1B02G105100	0.960243	0.679464	0.960243	0.679464	brown
TraesCS4D02G327200	0.960038	0.706415	0.960038	0.706415	brown
TraesCS7D02G396300	0.959465	0.71488	0.959465	0.71488	brown
TraesCS5B02G013900	0.959364	0.777136	0.959364	0.777136	brown
TraesCS6D02G369100	0.959243	0.645359	0.959243	0.645359	brown
TraesCS7B02G187200	0.959121	0.766182	0.959121	0.766182	brown
TraesCS3D02G185800	0.959109	0.735763	0.959109	0.735763	brown
TraesCS1A02G039400	0.959103	0.665312	0.959103	0.665312	brown
TraesCS1B02G168600	0.959076	0.760133	0.959076	0.760133	brown
TraesCS1A02G270500	0.959047	0.730659	0.959047	0.730659	brown
TraesCS4A02G044200	0.958931	0.671058	0.958931	0.671058	brown
TraesCS5D02G191100	0.958476	0.688992	0.958476	0.688992	brown
TraesCS3D02G267500	0.958366	0.713497	0.958366	0.713497	brown
TraesCS2A02G147400	0.958258	0.642589	0.958258	0.642589	brown
TraesCS7D02G232800	0.957951	0.692257	0.957951	0.692257	brown
TraesCS6B02G108100	0.957625	0.689345	0.957625	0.689345	brown
TraesCS4D02G134500	0.957501	0.602569	0.957501	0.602569	brown
TraesCS7D02G388500	0.957435	0.61418	0.957435	0.61418	brown
TraesCS6B02G204700	0.957077	0.643331	0.957077	0.643331	brown
TraesCS2B02G289300	0.957013	0.746115	0.957013	0.746115	brown
TraesCS6A02G011400	0.956818	0.644592	0.956818	0.644592	brown
TraesCS4B02G283300	0.956782	0.653608	0.956782	0.653608	brown
TraesCS2A02G318100	0.956672	0.645865	0.956672	0.645865	brown
TraesCSU02G090500	0.956647	0.696372	0.956647	0.696372	brown
TraesCS3D02G308100	0.956247	0.602817	0.956247	0.602817	brown
TraesCS3A02G147000	0.956214	0.687601	0.956214	0.687601	brown
TraesCS1D02G265100	0.956146	0.77551	0.956146	0.77551	brown
TraesCS3A02G266500	0.955809	0.697214	0.955809	0.697214	brown
TraesCS7B02G288500	0.955738	0.729287	0.955738	0.729287	brown
TraesCS7B02G393600	0.955415	0.72989	0.955415	0.72989	brown
TraesCS1B02G290500	0.955165	0.74516	0.955165	0.74516	brown
TraesCS4B02G258200	0.954939	0.667929	0.954939	0.667929	brown
TraesCS3A02G295000	0.954614	0.614354	0.954614	0.614354	brown
TraesCS6B02G381600	0.954487	0.553282	0.954487	0.553282	brown
TraesCS4D02G104900	0.954078	0.730286	0.954078	0.730286	brown
TraesCS4A02G124700	0.953139	0.774046	0.953139	0.774046	brown
TraesCS5D02G407800	0.952913	0.595911	0.952913	0.595911	brown
TraesCS7D02G483000	0.952895	0.724615	0.952895	0.724615	brown
TraesCS7D02G391900	0.952376	0.735799	0.952376	0.735799	brown
TraesCS2D02G004000	0.952223	0.641216	0.952223	0.641216	brown
TraesCS6A02G180800	0.951973	0.560815	0.951973	0.560815	brown
TraesCS5B02G556000	0.951774	0.715915	0.951774	0.715915	brown
TraesCS2D02G560100	0.951762	0.654069	0.951762	0.654069	brown
TraesCS5A02G142100	0.951697	0.779857	0.951697	0.779857	brown
TraesCS5A02G160100	0.951104	0.604837	0.951104	0.604837	brown
TraesCS6D02G164300	0.951082	0.601329	0.951082	0.601329	brown
TraesCS1D02G224800	0.95099	0.645491	0.95099	0.645491	brown
TraesCS7B02G307000	0.950879	0.754435	0.950879	0.754435	brown
TraesCS6A02G229800	0.950847	0.636212	0.950847	0.636212	brown
TraesCS2B02G101700	0.950653	0.707678	0.950653	0.707678	brown
TraesCS7A02G505300	0.950572	0.789291	0.950572	0.789291	brown
TraesCS4B02G029300	0.950556	0.675007	0.950556	0.675007	brown
TraesCS5A02G191300	0.950331	0.712679	0.950331	0.712679	brown
TraesCS7D02G113200	0.950241	0.536264	0.950241	0.536264	brown
TraesCSU02G113600	0.950225	0.700812	0.950225	0.700812	brown
TraesCS4D02G014300	0.949592	0.781159	0.949592	0.781159	brown
TraesCS6B02G251800	0.949216	0.673035	0.949216	0.673035	brown
TraesCS7B02G254800	0.949134	0.710075	0.949134	0.710075	brown
TraesCS4A02G322400	0.949005	0.717233	0.949005	0.717233	brown
TraesCS2A02G384700	0.948963	0.641607	0.948963	0.641607	brown
TraesCS2B02G246000	0.948786	0.556593	0.948786	0.556593	brown
TraesCS6A02G243000	0.948748	0.797016	0.948748	0.797016	brown
TraesCS3A02G438000	0.948734	0.711102	0.948734	0.711102	brown
TraesCS4A02G082400	0.948603	0.684188	0.948603	0.684188	brown
TraesCS4B02G016100	0.948485	0.659011	0.948485	0.659011	brown
TraesCS4A02G151000	0.94832	0.651185	0.94832	0.651185	brown
TraesCS4A02G158100	0.948307	0.632313	0.948307	0.632313	brown
TraesCS2D02G443400	0.948197	0.800164	0.948197	0.800164	brown
TraesCS5B02G562100	0.947687	0.67022	0.947687	0.67022	brown
TraesCS4B02G131200	0.947663	0.731125	0.947663	0.731125	brown
TraesCS4A02G297600	0.947617	0.661568	0.947617	0.661568	brown
TraesCS2B02G335700	0.94748	0.724614	0.94748	0.724614	brown
TraesCS1B02G246800	0.947401	0.743065	0.947401	0.743065	brown
TraesCS3A02G191100	0.947241	0.811618	0.947241	0.811618	brown
TraesCS2A02G488000	0.947198	0.689844	0.947198	0.689844	brown
TraesCS3B02G174500	0.947105	0.754358	0.947105	0.754358	brown
TraesCS2B02G336200	0.94703	0.608371	0.94703	0.608371	brown
TraesCS7D02G476700	0.946363	0.647219	0.946363	0.647219	brown
TraesCS2A02G417300	0.946318	0.63194	0.946318	0.63194	brown
TraesCS2B02G131500	0.946175	0.576374	0.946175	0.576374	brown
TraesCS5B02G319100	0.94588	0.70073	0.94588	0.70073	brown
TraesCS3B02G216500	0.945785	0.749235	0.945785	0.749235	brown
TraesCS5D02G324900	0.945173	0.58727	0.945173	0.58727	brown
TraesCS7D02G131000	0.945093	0.715083	0.945093	0.715083	brown
TraesCS3B02G102300	0.945045	0.630847	0.945045	0.630847	brown
TraesCS7D02G106500	0.944378	0.680546	0.944378	0.680546	brown
TraesCS1A02G097200	0.94409	0.670479	0.94409	0.670479	brown
TraesCS3D02G353100	0.94394	0.719255	0.94394	0.719255	brown
TraesCS2B02G570500	0.943917	0.703375	0.943917	0.703375	brown
TraesCS5A02G306800	0.943791	0.728105	0.943791	0.728105	brown
TraesCS1B02G088000	0.943591	0.587177	0.943591	0.587177	brown
TraesCS3D02G085500	0.943417	0.613784	0.943417	0.613784	brown
TraesCS1D02G194800	0.943189	0.804461	0.943189	0.804461	brown
TraesCS4D02G006200	0.942998	0.726219	0.942998	0.726219	brown
TraesCS7B02G051200	0.942853	0.528022	0.942853	0.528022	brown
TraesCS6D02G019200	0.942814	0.763251	0.942814	0.763251	brown
TraesCS5B02G291500	0.94255	0.621003	0.94255	0.621003	brown
TraesCS2B02G296400	0.942398	0.526667	0.942398	0.526667	brown
TraesCS7D02G324800	0.94234	0.734549	0.94234	0.734549	brown
TraesCS4D02G314500	0.942239	0.604801	0.942239	0.604801	brown
TraesCS6B02G456000	0.942199	0.716693	0.942199	0.716693	brown
TraesCS5D02G507000	0.942197	0.764729	0.942197	0.764729	brown
TraesCS3D02G190900	0.942047	0.689028	0.942047	0.689028	brown
TraesCS2B02G048700	0.941985	0.746968	0.941985	0.746968	brown
TraesCS2A02G010200	0.941914	0.512253	0.941914	0.512253	brown
TraesCS2B02G172800	0.941438	0.721047	0.941438	0.721047	brown
TraesCS4B02G087000	0.941349	0.653558	0.941349	0.653558	brown
TraesCS7B02G032400	0.941307	0.769148	0.941307	0.769148	brown
TraesCS7D02G380600	0.941289	0.783648	0.941289	0.783648	brown
TraesCS6A02G373900	0.94114	0.776963	0.94114	0.776963	brown
TraesCS6A02G080600	0.940943	0.569333	0.940943	0.569333	brown
TraesCS2A02G448300	0.940909	0.632686	0.940909	0.632686	brown
TraesCS3D02G257100	0.940569	0.642535	0.940569	0.642535	brown
TraesCS6D02G359000	0.940121	0.593678	0.940121	0.593678	brown
TraesCS7B02G014700	0.94007	0.579513	0.94007	0.579513	brown
TraesCS5D02G150000	0.939917	0.817607	0.939917	0.817607	brown
TraesCS5B02G191900	0.939848	0.662565	0.939848	0.662565	brown
TraesCS3D02G180600	0.93973	0.768543	0.93973	0.768543	brown
TraesCS6A02G243600	0.939558	0.793432	0.939558	0.793432	brown
TraesCS2B02G595600	0.939375	0.590721	0.939375	0.590721	brown
TraesCS1A02G056500	0.939195	0.752751	0.939195	0.752751	brown
TraesCS7B02G065000	0.939179	0.605589	0.939179	0.605589	brown
TraesCS6A02G084600	0.939056	0.590453	0.939056	0.590453	brown
TraesCS5D02G315900	0.938987	0.737511	0.938987	0.737511	brown
TraesCS7D02G001500	0.938771	0.778931	0.938771	0.778931	brown
TraesCS4A02G158000	0.938466	0.529903	0.938466	0.529903	brown
TraesCS2D02G250700	0.938319	0.813019	0.938319	0.813019	brown
TraesCS1B02G386900	0.938273	0.650097	0.938273	0.650097	brown
TraesCS2B02G151200	0.93815	0.734269	0.93815	0.734269	brown
TraesCS3D02G412400	0.938141	0.729763	0.938141	0.729763	brown
TraesCS2D02G266100	0.937955	0.826404	0.937955	0.826404	brown
TraesCS5D02G115000	0.937946	0.676239	0.937946	0.676239	brown
TraesCS5A02G156200	0.937868	0.791149	0.937868	0.791149	brown
TraesCS4D02G258000	0.937843	0.555222	0.937843	0.555222	brown
TraesCS1A02G246400	0.937636	0.789332	0.937636	0.789332	brown
TraesCS5A02G051800	0.937603	0.787673	0.937603	0.787673	brown
TraesCS2D02G397800	0.937599	0.747646	0.937599	0.747646	brown
TraesCS6B02G092200	0.93751	0.719067	0.93751	0.719067	brown
TraesCS3D02G096800	0.936953	0.739876	0.936953	0.739876	brown
TraesCS5B02G000100	0.936911	0.790018	0.936911	0.790018	brown
TraesCS1A02G395200	0.93684	0.588385	0.93684	0.588385	brown
TraesCS2B02G589700	0.936365	0.643675	0.936365	0.643675	brown
TraesCS1D02G051900	0.936312	0.733816	0.936312	0.733816	brown
TraesCS2A02G279200	0.936274	0.554262	0.936274	0.554262	brown
TraesCS7A02G495700	0.936171	0.69883	0.936171	0.69883	brown
TraesCS3A02G419100	0.936166	0.530545	0.936166	0.530545	brown
TraesCS3D02G464200	0.936022	0.73975	0.936022	0.73975	brown
TraesCS1B02G196700	0.935877	0.724156	0.935877	0.724156	brown
TraesCS6A02G089000	0.935863	0.601512	0.935863	0.601512	brown
TraesCS4D02G014500	0.935747	0.559384	0.935747	0.559384	brown
TraesCS7A02G027900	0.935654	0.598447	0.935654	0.598447	brown
TraesCS7D02G268700	0.935309	0.664008	0.935309	0.664008	brown
TraesCS4A02G204000	0.935304	0.783239	0.935304	0.783239	brown
TraesCS3D02G430400	0.935301	0.688182	0.935301	0.688182	brown
TraesCS5A02G494100	0.935248	0.636076	0.935248	0.636076	brown
TraesCS3D02G316000	0.935117	0.53073	0.935117	0.53073	brown
TraesCS6B02G053000	0.934881	0.628463	0.934881	0.628463	brown
TraesCS2B02G285900	0.934871	0.806322	0.934871	0.806322	brown
TraesCS5A02G088100	0.934693	0.798694	0.934693	0.798694	brown
TraesCS4D02G012300	0.934214	0.518379	0.934214	0.518379	brown
TraesCS6D02G225300	0.934079	0.80271	0.934079	0.80271	brown
TraesCS3A02G180900	0.933878	0.708069	0.933878	0.708069	brown
TraesCS4B02G029200	0.933799	0.581031	0.933799	0.581031	brown
TraesCS4A02G366100	0.933578	0.719327	0.933578	0.719327	brown
TraesCS6A02G177600	0.933407	0.697919	0.933407	0.697919	brown
TraesCS6D02G150400	0.933267	0.550745	0.933267	0.550745	brown
TraesCS4A02G375600	0.933038	0.544308	0.933038	0.544308	brown
TraesCS1A02G220800	0.93302	0.746816	0.93302	0.746816	brown
TraesCS1B02G423500	0.933	0.623044	0.933	0.623044	brown
TraesCS3B02G556500	0.932944	0.688708	0.932944	0.688708	brown
TraesCS2B02G444700	0.932838	0.708713	0.932838	0.708713	brown
TraesCS2B02G596900	0.932837	0.593777	0.932837	0.593777	brown
TraesCS1B02G073600	0.932498	0.816936	0.932498	0.816936	brown
TraesCS3B02G370500	0.932471	0.737235	0.932471	0.737235	brown
TraesCS2D02G127800	0.932258	0.544525	0.932258	0.544525	brown
TraesCS1A02G258200	0.932034	0.715202	0.932034	0.715202	brown
TraesCS3A02G160900	0.931988	0.732194	0.931988	0.732194	brown
TraesCS4A02G267100	0.93178	0.501512	0.93178	0.501512	brown
TraesCS6D02G358100	0.931738	0.820009	0.931738	0.820009	brown
TraesCS2D02G129200	0.931667	0.745784	0.931667	0.745784	brown
TraesCS2B02G469000	0.931414	0.724772	0.931414	0.724772	brown
TraesCS3D02G180500	0.93133	0.693222	0.93133	0.693222	brown
TraesCS5B02G309500	0.930916	0.690889	0.930916	0.690889	brown
TraesCS7A02G083400	0.930765	0.629844	0.930765	0.629844	brown
TraesCS1B02G385900	0.930169	0.664034	0.930169	0.664034	brown
TraesCS4A02G187400	0.930168	0.65731	0.930168	0.65731	brown
TraesCSU02G114200	0.930148	0.615637	0.930148	0.615637	brown
TraesCS3A02G405600	0.930064	0.830719	0.930064	0.830719	brown
TraesCS2A02G011300	0.929761	0.832546	0.929761	0.832546	brown
TraesCS1A02G229900	0.929727	0.721451	0.929727	0.721451	brown
TraesCS7A02G247000	0.929673	0.808969	0.929673	0.808969	brown
TraesCS1B02G138100	0.929672	0.570449	0.929672	0.570449	brown
TraesCS5B02G159800	0.928913	0.793462	0.928913	0.793462	brown
TraesCS5B02G094900	0.928433	0.714048	0.928433	0.714048	brown
TraesCS1A02G065800	0.928341	0.638188	0.928341	0.638188	brown
TraesCS1B02G121500	0.928222	0.596308	0.928222	0.596308	brown
TraesCS1D02G403400	0.928106	0.742264	0.928106	0.742264	brown
TraesCS4B02G043100	0.92809	0.565513	0.92809	0.565513	brown
TraesCS6D02G116200	0.928011	0.815219	0.928011	0.815219	brown
TraesCS5B02G481300	0.927984	0.617675	0.927984	0.617675	brown
TraesCS5A02G071500	0.927886	0.660721	0.927886	0.660721	brown
TraesCS3D02G343900	0.927692	0.790705	0.927692	0.790705	brown
TraesCS7B02G165100	0.927687	0.722221	0.927687	0.722221	brown
TraesCS3B02G413600	0.92733	0.728203	0.92733	0.728203	brown
TraesCS6D02G331000	0.927285	0.511635	0.927285	0.511635	brown
TraesCS3B02G177600	0.927188	0.789669	0.927188	0.789669	brown
TraesCS7D02G518100	0.926929	0.548502	0.926929	0.548502	brown
TraesCS2D02G488300	0.926882	0.656221	0.926882	0.656221	brown
TraesCS3D02G420400	0.92678	0.752358	0.92678	0.752358	brown
TraesCS1D02G312900	0.926347	0.75698	0.926347	0.75698	brown
TraesCS2A02G249100	0.926003	0.768426	0.926003	0.768426	brown
TraesCS6B02G411600	0.925988	0.807984	0.925988	0.807984	brown
TraesCS4B02G302900	0.925896	0.614517	0.925896	0.614517	brown
TraesCS2B02G419400	0.925692	0.745898	0.925692	0.745898	brown
TraesCS5A02G287200	0.925689	0.508316	0.925689	0.508316	brown
TraesCS1B02G396200	0.925545	0.730901	0.925545	0.730901	brown
TraesCS7D02G160800	0.925508	0.785869	0.925508	0.785869	brown
TraesCSU02G017600	0.925398	0.834774	0.925398	0.834774	brown
TraesCS1B02G174400	0.925296	0.668775	0.925296	0.668775	brown
TraesCS1D02G154300	0.925162	0.700669	0.925162	0.700669	brown
TraesCS3A02G257000	0.925151	0.682136	0.925151	0.682136	brown
TraesCS4A02G249300	0.925087	0.678611	0.925087	0.678611	brown
TraesCS2B02G201100	0.924794	0.531324	0.924794	0.531324	brown
TraesCS2B02G371700	0.924772	0.709744	0.924772	0.709744	brown
TraesCS3B02G384500	0.924761	0.634439	0.924761	0.634439	brown
TraesCS7B02G401600	0.92465	0.689675	0.92465	0.689675	brown
TraesCS7D02G238200	0.924107	0.72758	0.924107	0.72758	brown
TraesCS3B02G391600	0.924015	0.593217	0.924015	0.593217	brown
TraesCS4B02G084000	0.923609	0.746692	0.923609	0.746692	brown
TraesCS7B02G071500	0.923512	0.630254	0.923512	0.630254	brown
TraesCS5D02G399700	0.923236	0.838458	0.923236	0.838458	brown
TraesCS4A02G232000	0.923163	0.734765	0.923163	0.734765	brown
TraesCS3A02G127900	0.922889	0.770391	0.922889	0.770391	brown
TraesCS3D02G159900	0.922797	0.608801	0.922797	0.608801	brown
TraesCS7A02G384100	0.922791	0.745346	0.922791	0.745346	brown
TraesCS3A02G358800	0.922691	0.633745	0.922691	0.633745	brown
TraesCS3B02G383300	0.922321	0.832674	0.922321	0.832674	brown
TraesCS7A02G511800	0.921786	0.541532	0.921786	0.541532	brown
TraesCS2D02G549300	0.921688	0.735171	0.921688	0.735171	brown
TraesCS2B02G320100	0.921411	0.75534	0.921411	0.75534	brown
TraesCS7B02G166400	0.921057	0.59265	0.921057	0.59265	brown
TraesCS5B02G161800	0.921039	0.639739	0.921039	0.639739	brown
TraesCS4D02G054300	0.921017	0.684141	0.921017	0.684141	brown
TraesCS2D02G492200	0.920872	0.759137	0.920872	0.759137	brown
TraesCS6D02G065900	0.920306	0.729719	0.920306	0.729719	brown
TraesCS7A02G266000	0.920204	0.723052	0.920204	0.723052	brown
TraesCS3D02G097800	0.920052	0.668915	0.920052	0.668915	brown
TraesCS3A02G446500	0.920029	0.532896	0.920029	0.532896	brown
TraesCS2A02G554200	0.919884	0.672867	0.919884	0.672867	brown
TraesCS3D02G128900	0.919738	0.820093	0.919738	0.820093	brown
TraesCS1D02G226200	0.919484	0.540658	0.919484	0.540658	brown
TraesCS7D02G294900	0.919219	0.600459	0.919219	0.600459	brown
TraesCS2D02G546600	0.919001	0.516369	0.919001	0.516369	brown
TraesCS2A02G256700	0.918922	0.706159	0.918922	0.706159	brown
TraesCS3D02G447600	0.91885	0.664233	0.91885	0.664233	brown
TraesCS3D02G209200	0.918776	0.632008	0.918776	0.632008	brown
TraesCS1D02G280200	0.918758	0.806995	0.918758	0.806995	brown
TraesCS7D02G265900	0.918593	0.75075	0.918593	0.75075	brown
TraesCS1B02G238000	0.918175	0.542693	0.918175	0.542693	brown
TraesCS1D02G165400	0.918008	0.666268	0.918008	0.666268	brown
TraesCS1B02G404200	0.917893	0.533428	0.917893	0.533428	brown
TraesCS4B02G217200	0.91776	0.551099	0.91776	0.551099	brown
TraesCS7D02G345100	0.91766	0.796464	0.91766	0.796464	brown
TraesCS5B02G337300	0.917606	0.740321	0.917606	0.740321	brown
TraesCS1B02G290000	0.917579	0.780584	0.917579	0.780584	brown
TraesCS6D02G240100	0.917492	0.719055	0.917492	0.719055	brown
TraesCS7D02G423800	0.917442	0.677354	0.917442	0.677354	brown
TraesCS5D02G346200	0.917192	0.805623	0.917192	0.805623	brown
TraesCS5A02G341000	0.917126	0.774909	0.917126	0.774909	brown
TraesCS4D02G169100	0.917111	0.602143	0.917111	0.602143	brown
TraesCS7D02G501000	0.91691	0.649192	0.91691	0.649192	brown
TraesCS2A02G220800	0.916769	0.664001	0.916769	0.664001	brown
TraesCS3D02G293700	0.916652	0.768362	0.916652	0.768362	brown
TraesCS2B02G465400	0.916442	0.598253	0.916442	0.598253	brown
TraesCS6D02G269300	0.916423	0.500021	0.916423	0.500021	brown
TraesCS5B02G281700	0.9164	0.574056	0.9164	0.574056	brown
TraesCS3D02G187600	0.916286	0.659936	0.916286	0.659936	brown
TraesCS7B02G218000	0.916223	0.74418	0.916223	0.74418	brown
TraesCS5D02G553500	0.916058	0.656728	0.916058	0.656728	brown
TraesCS3A02G438100	0.915946	0.686749	0.915946	0.686749	brown
TraesCS1B02G191000	0.915808	0.725407	0.915808	0.725407	brown
TraesCS5D02G242300	0.915693	0.704181	0.915693	0.704181	brown
TraesCS2B02G389700	0.915611	0.604642	0.915611	0.604642	brown
TraesCS4A02G002200	0.915454	0.598484	0.915454	0.598484	brown
TraesCS6D02G383200	0.915322	0.722505	0.915322	0.722505	brown
TraesCS4B02G139800	0.915236	0.518631	0.915236	0.518631	brown
TraesCS3D02G114200	0.915142	0.583856	0.915142	0.583856	brown
TraesCS7A02G279300	0.915052	0.579961	0.915052	0.579961	brown
TraesCS5A02G496900	0.915035	0.700334	0.915035	0.700334	brown
TraesCS5D02G047700	0.915013	0.577495	0.915013	0.577495	brown
TraesCS4D02G265300	0.915011	0.544853	0.915011	0.544853	brown
TraesCS1D02G287300	0.914677	0.763217	0.914677	0.763217	brown
TraesCS2D02G097200	0.914601	0.572807	0.914601	0.572807	brown
TraesCS1B02G285500	0.914585	0.500842	0.914585	0.500842	brown
TraesCS5D02G211100	0.914543	0.690852	0.914543	0.690852	brown
TraesCS2D02G217900	0.914464	0.70994	0.914464	0.70994	brown
TraesCS4D02G181300	0.914401	0.616313	0.914401	0.616313	brown
TraesCS7D02G222200	0.914267	0.687444	0.914267	0.687444	brown
TraesCS3B02G426700	0.913386	0.690227	0.913386	0.690227	brown
TraesCS6A02G245200	0.913189	0.797763	0.913189	0.797763	brown
TraesCS5A02G476600	0.913056	0.548989	0.913056	0.548989	brown
TraesCS7A02G240200	0.913013	0.769132	0.913013	0.769132	brown
TraesCS5A02G107600	0.912882	0.547888	0.912882	0.547888	brown
TraesCS3B02G100700	0.912186	0.515416	0.912186	0.515416	brown
TraesCS7B02G370800	0.91216	0.507999	0.91216	0.507999	brown
TraesCS7B02G192000	0.912143	0.665569	0.912143	0.665569	brown
TraesCS5B02G069400	0.91209	0.68693	0.91209	0.68693	brown
TraesCS6D02G330600	0.91196	0.506156	0.91196	0.506156	brown
TraesCS4B02G216300	0.911958	0.539366	0.911958	0.539366	brown
TraesCS5B02G470500	0.911957	0.59913	0.911957	0.59913	brown
TraesCS7B02G180900	0.911524	0.750385	0.911524	0.750385	brown
TraesCS5D02G199800	0.911013	0.549941	0.911013	0.549941	brown
TraesCS4D02G186700	0.910825	0.837564	0.910825	0.837564	brown
TraesCS2A02G158300	0.910739	0.715605	0.910739	0.715605	brown
TraesCS2D02G344800	0.910534	0.557118	0.910534	0.557118	brown
TraesCS2D02G398700	0.910485	0.728835	0.910485	0.728835	brown
TraesCSU02G017300	0.910409	0.557859	0.910409	0.557859	brown
TraesCS5A02G115200	0.910406	0.624581	0.910406	0.624581	brown
TraesCS1D02G374100	0.910374	0.690308	0.910374	0.690308	brown
TraesCS6D02G303200	0.91021	0.680232	0.91021	0.680232	brown
TraesCS7D02G377000	0.910017	0.754346	0.910017	0.754346	brown
TraesCS2A02G444300	0.909978	0.570237	0.909978	0.570237	brown
TraesCS2B02G184100	0.909937	0.735384	0.909937	0.735384	brown
TraesCS3A02G491300	0.909809	0.693876	0.909809	0.693876	brown
TraesCS5D02G261100	0.909761	0.638513	0.909761	0.638513	brown
TraesCS1D02G257500	0.909564	0.534609	0.909564	0.534609	brown
TraesCS2D02G299600	0.909524	0.691255	0.909524	0.691255	brown
TraesCS6D02G074300	0.909439	0.678422	0.909439	0.678422	brown
TraesCS3B02G281500	0.909394	0.737507	0.909394	0.737507	brown
TraesCS3A02G183500	0.909244	0.614543	0.909244	0.614543	brown
TraesCS3B02G205300	0.9091	0.726927	0.9091	0.726927	brown
TraesCS6D02G187400	0.909087	0.575003	0.909087	0.575003	brown
TraesCS4D02G299800	0.909034	0.503365	0.909034	0.503365	brown
TraesCS7A02G312400	0.909018	0.624284	0.909018	0.624284	brown
TraesCS7A02G316900	0.908929	0.773095	0.908929	0.773095	brown
TraesCS5D02G449900	0.908739	0.642031	0.908739	0.642031	brown
TraesCS3D02G207200	0.908695	0.559193	0.908695	0.559193	brown
TraesCS4A02G256300	0.90868	0.723146	0.90868	0.723146	brown
TraesCS7D02G110500	0.908622	0.567602	0.908622	0.567602	brown
TraesCS3D02G266700	0.908586	0.592916	0.908586	0.592916	brown
TraesCS1A02G245600	0.908538	0.598081	0.908538	0.598081	brown
TraesCS2B02G130900	0.908438	0.786851	0.908438	0.786851	brown
TraesCS4D02G181700	0.908198	0.591457	0.908198	0.591457	brown
TraesCS1A02G145900	0.908163	0.737768	0.908163	0.737768	brown
TraesCS7A02G166900	0.908137	0.529069	0.908137	0.529069	brown
TraesCS4B02G357900	0.907826	0.517451	0.907826	0.517451	brown
TraesCS2D02G224400	0.907438	0.639664	0.907438	0.639664	brown
TraesCS5D02G062900	0.907378	0.79784	0.907378	0.79784	brown
TraesCS5D02G386800	0.907284	0.770045	0.907284	0.770045	brown
TraesCS6B02G333600	0.907055	0.597704	0.907055	0.597704	brown
TraesCS4D02G084200	0.906923	0.504055	0.906923	0.504055	brown
TraesCS5A02G059600	0.906903	0.789227	0.906903	0.789227	brown
TraesCS1A02G312800	0.906889	0.816869	0.906889	0.816869	brown
TraesCS3B02G451200	0.906877	0.609082	0.906877	0.609082	brown
TraesCS5B02G418600	0.906507	0.780134	0.906507	0.780134	brown
TraesCS3A02G152000	0.906193	0.623857	0.906193	0.623857	brown
TraesCS2A02G212000	0.906005	0.727241	0.906005	0.727241	brown
TraesCS6D02G014200	0.905516	0.773204	0.905516	0.773204	brown
TraesCS1B02G300600	0.90549	0.81242	0.90549	0.81242	brown
TraesCS2A02G285500	0.905472	0.70214	0.905472	0.70214	brown
TraesCS4A02G341700	0.905307	0.663616	0.905307	0.663616	brown
TraesCS6A02G305400	0.905282	0.516793	0.905282	0.516793	brown
TraesCS1D02G268100	0.905168	0.624641	0.905168	0.624641	brown
TraesCS7B02G294900	0.904927	0.534261	0.904927	0.534261	brown
TraesCS4A02G110200	0.904546	0.612795	0.904546	0.612795	brown
TraesCS7D02G253100	0.904211	0.704174	0.904211	0.704174	brown
TraesCS5A02G493700	0.904101	0.781771	0.904101	0.781771	brown
TraesCS2D02G507100	0.904044	0.56248	0.904044	0.56248	brown
TraesCSU02G124900	0.903831	0.57965	0.903831	0.57965	brown
TraesCS5A02G191700	0.903379	0.721957	0.903379	0.721957	brown
TraesCS3A02G351800	0.903261	0.60296	0.903261	0.60296	brown
TraesCS7A02G402300	0.903233	0.664771	0.903233	0.664771	brown
TraesCS5D02G001900	0.903016	0.584854	0.903016	0.584854	brown
TraesCS5D02G540800	0.902856	0.618583	0.902856	0.618583	brown
TraesCS7A02G133000	0.902444	0.73554	0.902444	0.73554	brown
TraesCS3A02G293900	0.902119	0.844261	0.902119	0.844261	brown
TraesCS3B02G205100	0.902022	0.630327	0.902022	0.630327	brown
TraesCS4D02G205500	0.9019	0.638456	0.9019	0.638456	brown
TraesCS2A02G245700	0.901877	0.569655	0.901877	0.569655	brown
TraesCS2D02G177700	0.901666	0.845698	0.901666	0.845698	brown
TraesCS3A02G267300	0.901579	0.730645	0.901579	0.730645	brown
TraesCS5B02G140900	0.901161	0.819814	0.901161	0.819814	brown
TraesCS4A02G291600	0.900939	0.754925	0.900939	0.754925	brown
TraesCS2B02G246400	0.900851	0.640792	0.900851	0.640792	brown
TraesCS3B02G328600	0.900367	0.826595	0.900367	0.826595	brown
TraesCS5B02G180900	0.900114	0.705057	0.900114	0.705057	brown
TraesCS1D02G232100	0.899987	0.655894	0.899987	0.655894	brown
TraesCS2D02G578900	0.899947	0.67111	0.899947	0.67111	brown
TraesCS1A02G088900	0.899885	0.84077	0.899885	0.84077	brown
TraesCS2A02G231000	0.899544	0.789358	0.899544	0.789358	brown
TraesCS1A02G143800	0.899366	0.642387	0.899366	0.642387	brown
TraesCS6A02G281500	0.899113	0.556477	0.899113	0.556477	brown
TraesCS1A02G267800	0.898615	0.585837	0.898615	0.585837	brown
TraesCS6A02G068300	0.898445	0.717627	0.898445	0.717627	brown
TraesCS2D02G386800	0.898421	0.630118	0.898421	0.630118	brown
TraesCS2B02G515600	0.898361	0.569283	0.898361	0.569283	brown
TraesCS4A02G025200	0.898349	0.638481	0.898349	0.638481	brown
TraesCS6B02G354000	0.898244	0.820129	0.898244	0.820129	brown
TraesCS5A02G147100	0.89811	0.728098	0.89811	0.728098	brown
TraesCS2B02G244400	0.897298	0.680887	0.897298	0.680887	brown
TraesCS4D02G062200	0.89727	0.736292	0.89727	0.736292	brown
TraesCS7D02G039400	0.897248	0.591665	0.897248	0.591665	brown
TraesCS6D02G159100	0.896651	0.765943	0.896651	0.765943	brown
TraesCS2A02G116800	0.896404	0.68373	0.896404	0.68373	brown
TraesCS1B02G278800	0.896371	0.577906	0.896371	0.577906	brown
TraesCS7A02G454600	0.896233	0.626754	0.896233	0.626754	brown
TraesCS3A02G416900	0.896174	0.6636	0.896174	0.6636	brown
TraesCS5D02G165200	0.895877	0.600087	0.895877	0.600087	brown
TraesCS4B02G107800	0.895854	0.822873	0.895854	0.822873	brown
TraesCSU02G091900	0.895563	0.68525	0.895563	0.68525	brown
TraesCS3B02G439200	0.895536	0.50541	0.895536	0.50541	brown
TraesCS2A02G113100	0.895515	0.663251	0.895515	0.663251	brown
TraesCS4B02G205200	-0.895483	-0.800339	0.895483	0.800339	brown
TraesCS4D02G270000	0.895284	0.78853	0.895284	0.78853	brown
TraesCS3D02G311100	0.895203	0.580941	0.895203	0.580941	brown
TraesCS4B02G108000	0.895157	0.829903	0.895157	0.829903	brown
TraesCS6A02G084200	0.895068	0.564429	0.895068	0.564429	brown
TraesCS1B02G187800	0.894776	0.51205	0.894776	0.51205	brown
TraesCS2D02G422900	0.894636	0.556419	0.894636	0.556419	brown
TraesCS3D02G501900	0.894628	0.753936	0.894628	0.753936	brown
TraesCS7A02G423900	0.894526	0.728849	0.894526	0.728849	brown
TraesCS4D02G034600	0.894474	0.625043	0.894474	0.625043	brown
TraesCS6A02G087500	0.894107	0.542763	0.894107	0.542763	brown
TraesCS1A02G218700	0.894015	0.724953	0.894015	0.724953	brown
TraesCS5B02G339100	0.893733	0.77334	0.893733	0.77334	brown
TraesCS6D02G121300	0.893554	0.53842	0.893554	0.53842	brown
TraesCS3B02G070700	0.893066	0.67338	0.893066	0.67338	brown
TraesCS7B02G228700	0.892856	0.77102	0.892856	0.77102	brown
TraesCS2A02G336300	0.892794	0.692292	0.892794	0.692292	brown
TraesCS7D02G269000	0.892769	0.520763	0.892769	0.520763	brown
TraesCS5A02G308900	0.892417	0.756855	0.892417	0.756855	brown
TraesCS5A02G545600	0.89217	0.778092	0.89217	0.778092	brown
TraesCS4A02G276400	0.891942	0.568706	0.891942	0.568706	brown
TraesCS7D02G417100	0.891702	0.618246	0.891702	0.618246	brown
TraesCS3D02G196600	0.891647	0.787652	0.891647	0.787652	brown
TraesCS6D02G360400	0.891568	0.744474	0.891568	0.744474	brown
TraesCS2D02G552900	0.890978	0.693415	0.890978	0.693415	brown
TraesCS3B02G133400	0.890938	0.722435	0.890938	0.722435	brown
TraesCS1B02G244200	0.890904	0.7857	0.890904	0.7857	brown
TraesCS3B02G582400	0.89074	0.593798	0.89074	0.593798	brown
TraesCS6B02G317400	0.889972	0.587627	0.889972	0.587627	brown
TraesCS7D02G400800	0.88997	0.638858	0.88997	0.638858	brown
TraesCS7B02G017200	0.889887	0.74967	0.889887	0.74967	brown
TraesCS2A02G389000	0.889864	0.624511	0.889864	0.624511	brown
TraesCS3B02G105600	0.889858	0.759728	0.889858	0.759728	brown
TraesCS6D02G343000	0.889854	0.770761	0.889854	0.770761	brown
TraesCS2D02G483300	0.889819	0.728612	0.889819	0.728612	brown
TraesCS7A02G219900	0.889552	0.784999	0.889552	0.784999	brown
TraesCS2A02G401400	0.889552	0.710867	0.889552	0.710867	brown
TraesCS4D02G027000	0.889509	0.645827	0.889509	0.645827	brown
TraesCS2D02G565600	0.889479	0.527573	0.889479	0.527573	brown
TraesCS1D02G140600	0.889432	0.525385	0.889432	0.525385	brown
TraesCS6D02G268700	0.889378	0.619147	0.889378	0.619147	brown
TraesCS6B02G141100	0.889062	0.688204	0.889062	0.688204	brown
TraesCS7A02G372500	0.889014	0.817722	0.889014	0.817722	brown
TraesCS7D02G360700	0.888991	0.800479	0.888991	0.800479	brown
TraesCS3A02G216800	0.888843	0.65698	0.888843	0.65698	brown
TraesCS5B02G055900	0.888823	0.776547	0.888823	0.776547	brown
TraesCS7B02G232300	0.888725	0.69786	0.888725	0.69786	brown
TraesCS5A02G285400	0.888725	0.823296	0.888725	0.823296	brown
TraesCS4B02G324400	0.88859	0.506213	0.88859	0.506213	brown
TraesCS4D02G282100	0.888568	0.510996	0.888568	0.510996	brown
TraesCS2A02G097800	0.888428	0.529202	0.888428	0.529202	brown
TraesCS3D02G106700	0.888393	0.633222	0.888393	0.633222	brown
TraesCS3B02G204900	0.888271	0.856522	0.888271	0.856522	brown
TraesCS6D02G247600	0.888237	0.827548	0.888237	0.827548	brown
TraesCS5A02G202100	0.887728	0.804924	0.887728	0.804924	brown
TraesCS3D02G180900	0.887654	0.61151	0.887654	0.61151	brown
TraesCS7B02G308000	0.887301	0.785865	0.887301	0.785865	brown
TraesCS4A02G220700	0.887225	0.586795	0.887225	0.586795	brown
TraesCS5A02G265400	-0.887199	-0.55318	0.887199	0.55318	brown
TraesCS5A02G240300	0.886736	0.519912	0.886736	0.519912	brown
TraesCS7B02G295000	0.88667	0.580696	0.88667	0.580696	brown
TraesCS2D02G040600	0.886606	0.511448	0.886606	0.511448	brown
TraesCS4A02G260700	0.886352	0.706236	0.886352	0.706236	brown
TraesCS4A02G406600	0.886196	0.605287	0.886196	0.605287	brown
TraesCS6A02G165600	0.885911	0.60818	0.885911	0.60818	brown
TraesCS2D02G185000	0.88557	0.730987	0.88557	0.730987	brown
TraesCS1A02G281300	0.885349	0.629953	0.885349	0.629953	brown
TraesCS5A02G075400	0.885329	0.746061	0.885329	0.746061	brown
TraesCS6A02G211400	0.885169	0.713476	0.885169	0.713476	brown
TraesCS4B02G318200	0.884482	0.531877	0.884482	0.531877	brown
TraesCS2D02G306900	0.884439	0.537	0.884439	0.537	brown
TraesCS5B02G003400	0.884126	0.616233	0.884126	0.616233	brown
TraesCS5D02G292800	0.88411	0.59686	0.88411	0.59686	brown
TraesCS7B02G332300	0.883895	0.605779	0.883895	0.605779	brown
TraesCS1D02G260400	0.88358	0.7091	0.88358	0.7091	brown
TraesCS5B02G057800	0.883543	0.808836	0.883543	0.808836	brown
TraesCS1B02G168900	0.883524	0.620708	0.883524	0.620708	brown
TraesCS5D02G208400	0.883285	0.789868	0.883285	0.789868	brown
TraesCS1D02G426000	0.883219	0.590023	0.883219	0.590023	brown
TraesCS1D02G067800	0.883212	0.752449	0.883212	0.752449	brown
TraesCS3D02G180800	0.883159	0.645038	0.883159	0.645038	brown
TraesCS2D02G212100	0.882964	0.696913	0.882964	0.696913	brown
TraesCS6A02G285900	0.882946	0.722624	0.882946	0.722624	brown
TraesCS3B02G472000	0.882903	0.534129	0.882903	0.534129	brown
TraesCS1A02G283000	0.882407	0.85533	0.882407	0.85533	brown
TraesCS5B02G275100	0.882403	0.571345	0.882403	0.571345	brown
TraesCS4B02G002700	0.882396	0.738257	0.882396	0.738257	brown
TraesCS4D02G053900	0.882269	0.601152	0.882269	0.601152	brown
TraesCS3A02G380900	0.882209	0.556604	0.882209	0.556604	brown
TraesCS5B02G265100	-0.882191	-0.633781	0.882191	0.633781	brown
TraesCS3B02G179200	0.882171	0.524531	0.882171	0.524531	brown
TraesCS4B02G333800	0.882005	0.803772	0.882005	0.803772	brown
TraesCS7D02G016200	0.881645	0.763592	0.881645	0.763592	brown
TraesCS1A02G025100	0.881568	0.594012	0.881568	0.594012	brown
TraesCS3A02G121300	0.881439	0.599076	0.881439	0.599076	brown
TraesCS5A02G215900	-0.881362	-0.737878	0.881362	0.737878	brown
TraesCS4B02G144200	0.881172	0.623016	0.881172	0.623016	brown
TraesCS6B02G300300	0.880087	0.843749	0.880087	0.843749	brown
TraesCS1D02G204200	0.87988	0.855644	0.87988	0.855644	brown
TraesCS1A02G121000	0.879417	0.554595	0.879417	0.554595	brown
TraesCS3B02G345900	0.87938	0.546769	0.87938	0.546769	brown
TraesCS7A02G062100	0.879206	0.510942	0.879206	0.510942	brown
TraesCS5A02G032200	0.878901	0.669809	0.878901	0.669809	brown
TraesCS3B02G451900	0.878863	0.582381	0.878863	0.582381	brown
TraesCS1A02G189000	0.878826	0.741642	0.878826	0.741642	brown
TraesCS2D02G351700	0.878787	0.560182	0.878787	0.560182	brown
TraesCS3D02G155300	0.878717	0.778513	0.878717	0.778513	brown
TraesCS5D02G404800	0.878656	0.688891	0.878656	0.688891	brown
TraesCS7A02G192300	0.878491	0.553454	0.878491	0.553454	brown
TraesCS4A02G283600	0.877976	0.691842	0.877976	0.691842	brown
TraesCS5D02G057800	0.877861	0.608463	0.877861	0.608463	brown
TraesCS6B02G238400	0.877575	0.629454	0.877575	0.629454	brown
TraesCS5A02G416300	0.877569	0.667099	0.877569	0.667099	brown
TraesCS7B02G138100	0.877556	0.712867	0.877556	0.712867	brown
TraesCS1A02G276300	0.877518	0.759043	0.877518	0.759043	brown
TraesCS7B02G228100	0.877167	0.66316	0.877167	0.66316	brown
TraesCS2B02G189300	-0.877087	-0.787918	0.877087	0.787918	brown
TraesCS2A02G379600	0.877043	0.799923	0.877043	0.799923	brown
TraesCS2A02G425900	0.877011	0.606969	0.877011	0.606969	brown
TraesCS2A02G336000	0.876935	0.540493	0.876935	0.540493	brown
TraesCS5B02G476700	0.876927	0.615003	0.876927	0.615003	brown
TraesCS5A02G493900	0.87667	0.789191	0.87667	0.789191	brown
TraesCS7A02G283200	0.87653	0.617589	0.87653	0.617589	brown
TraesCS2B02G364500	0.876401	0.595253	0.876401	0.595253	brown
TraesCS7A02G333100	0.876347	0.824265	0.876347	0.824265	brown
TraesCS4A02G178700	0.87616	0.648886	0.87616	0.648886	brown
TraesCS3D02G344700	0.876066	0.878068	0.876066	0.878068	brown
TraesCS6D02G229000	0.875961	0.540003	0.875961	0.540003	brown
TraesCS2D02G541800	0.875856	0.69486	0.875856	0.69486	brown
TraesCS4B02G138900	0.875778	0.693335	0.875778	0.693335	brown
TraesCS5D02G313800	0.875696	0.695396	0.875696	0.695396	brown
TraesCS5A02G460700	0.875516	0.531624	0.875516	0.531624	brown
TraesCS6B02G333400	0.875257	0.760444	0.875257	0.760444	brown
TraesCS2A02G485300	0.875103	0.528185	0.875103	0.528185	brown
TraesCS1B02G427700	0.874693	0.850277	0.874693	0.850277	brown
TraesCS3D02G282500	0.874275	0.514171	0.874275	0.514171	brown
TraesCS5B02G000900	0.874143	0.707253	0.874143	0.707253	brown
TraesCS2A02G462700	0.873661	0.675504	0.873661	0.675504	brown
TraesCS6B02G281200	0.873311	0.801541	0.873311	0.801541	brown
TraesCS3A02G326200	0.873287	0.715658	0.873287	0.715658	brown
TraesCS2D02G315400	0.873246	0.702806	0.873246	0.702806	brown
TraesCS7A02G077100	0.872758	0.557006	0.872758	0.557006	brown
TraesCS2B02G047900	0.872701	0.734704	0.872701	0.734704	brown
TraesCS7A02G272700	0.872187	0.6422	0.872187	0.6422	brown
TraesCS3D02G343800	0.872099	0.803315	0.872099	0.803315	brown
TraesCS7B02G040300	0.87194	0.662141	0.87194	0.662141	brown
TraesCS7B02G168100	-0.871842	-0.790904	0.871842	0.790904	brown
TraesCS5B02G208800	0.871832	0.71423	0.871832	0.71423	brown
TraesCS1D02G003900	0.871499	0.719061	0.871499	0.719061	brown
TraesCS2A02G431400	0.871444	0.645296	0.871444	0.645296	brown
TraesCS3A02G357700	0.871411	0.569538	0.871411	0.569538	brown
TraesCS6B02G207100	0.871354	0.705998	0.871354	0.705998	brown
TraesCS4B02G326900	0.871212	0.606717	0.871212	0.606717	brown
TraesCS2D02G326600	0.871118	0.623463	0.871118	0.623463	brown
TraesCS3B02G140700	0.87075	0.657318	0.87075	0.657318	brown
TraesCS6D02G230600	0.870429	0.535377	0.870429	0.535377	brown
TraesCSU02G019400	0.87039	0.660959	0.87039	0.660959	brown
TraesCS7D02G305300	0.870372	0.501342	0.870372	0.501342	brown
TraesCS7D02G312000	0.870083	0.590786	0.870083	0.590786	brown
TraesCS7A02G305400	0.869635	0.715417	0.869635	0.715417	brown
TraesCS1D02G353400	0.869625	0.691736	0.869625	0.691736	brown
TraesCS5D02G141400	0.869403	0.506764	0.869403	0.506764	brown
TraesCS2B02G578800	0.869206	0.850844	0.869206	0.850844	brown
TraesCS4D02G040900	0.869047	0.770541	0.869047	0.770541	brown
TraesCS4A02G129400	0.868876	0.631921	0.868876	0.631921	brown
TraesCS2B02G373600	0.868805	0.561501	0.868805	0.561501	brown
TraesCS1B02G079000	0.868557	0.597146	0.868557	0.597146	brown
TraesCS6B02G111100	0.868419	0.836763	0.868419	0.836763	brown
TraesCS7A02G558300	0.867653	0.538504	0.867653	0.538504	brown
TraesCS4B02G269900	0.867523	0.604034	0.867523	0.604034	brown
TraesCS7B02G249100	0.867145	0.69755	0.867145	0.69755	brown
TraesCS7D02G528600	0.865855	0.738356	0.865855	0.738356	brown
TraesCS4D02G308500	0.865467	0.739931	0.865467	0.739931	brown
TraesCS3B02G365400	0.864958	0.652101	0.864958	0.652101	brown
TraesCS5A02G133600	0.864809	0.683863	0.864809	0.683863	brown
TraesCS1A02G291400	0.864619	0.647281	0.864619	0.647281	brown
TraesCS1D02G219100	0.864574	0.584277	0.864574	0.584277	brown
TraesCS3B02G280800	0.864561	0.855518	0.864561	0.855518	brown
TraesCS3D02G514900	0.86439	0.779364	0.86439	0.779364	brown
TraesCS7B02G302600	0.864386	0.784015	0.864386	0.784015	brown
TraesCS3B02G430000	0.863974	0.87588	0.863974	0.87588	brown
TraesCS5B02G507200	0.863715	0.790629	0.863715	0.790629	brown
TraesCS5D02G027800	0.863683	0.66955	0.863683	0.66955	brown
TraesCS7B02G006400	0.863256	0.65546	0.863256	0.65546	brown
TraesCS6B02G153900	0.863245	0.85947	0.863245	0.85947	brown
TraesCS5D02G486100	0.862775	0.705264	0.862775	0.705264	brown
TraesCS6D02G192800	0.862701	0.531267	0.862701	0.531267	brown
TraesCS1D02G344000	0.862657	0.703747	0.862657	0.703747	brown
TraesCS1D02G305100	0.862629	0.697912	0.862629	0.697912	brown
TraesCS2A02G317700	0.862604	0.560136	0.862604	0.560136	brown
TraesCS4D02G027100	0.862491	0.523478	0.862491	0.523478	brown
TraesCS3D02G320600	0.862482	0.673223	0.862482	0.673223	brown
TraesCS1B02G232800	0.862452	0.707224	0.862452	0.707224	brown
TraesCS7B02G150700	0.862318	0.770301	0.862318	0.770301	brown
TraesCS2A02G187000	0.861921	0.788528	0.861921	0.788528	brown
TraesCS4A02G203900	0.861902	0.503805	0.861902	0.503805	brown
TraesCS4B02G310600	0.861828	0.517782	0.861828	0.517782	brown
TraesCS2D02G036200	0.86164	0.788204	0.86164	0.788204	brown
TraesCS2B02G225800	0.861469	0.733029	0.861469	0.733029	brown
TraesCS4D02G126000	0.86144	0.705975	0.86144	0.705975	brown
TraesCS7A02G206600	0.86143	0.645139	0.86143	0.645139	brown
TraesCS3A02G076900	0.861407	0.756417	0.861407	0.756417	brown
TraesCS7A02G328000	0.86106	0.762213	0.86106	0.762213	brown
TraesCS7B02G013000	0.860945	0.626553	0.860945	0.626553	brown
TraesCS3D02G479200	0.860772	0.798617	0.860772	0.798617	brown
TraesCS3D02G521600	0.860624	0.532988	0.860624	0.532988	brown
TraesCS5A02G153600	0.860586	0.617601	0.860586	0.617601	brown
TraesCS4A02G095100	0.86035	0.746144	0.86035	0.746144	brown
TraesCS3D02G264800	0.859846	0.542775	0.859846	0.542775	brown
TraesCS2B02G583200	0.859637	0.637731	0.859637	0.637731	brown
TraesCS2D02G353600	0.859415	0.561239	0.859415	0.561239	brown
TraesCS7A02G396300	0.859356	0.758431	0.859356	0.758431	brown
TraesCS4A02G094500	0.859038	0.849879	0.859038	0.849879	brown
TraesCS6B02G147200	0.858955	0.836964	0.858955	0.836964	brown
TraesCS5D02G073500	0.858792	0.68083	0.858792	0.68083	brown
TraesCS5B02G203300	0.858746	0.628898	0.858746	0.628898	brown
TraesCS2B02G325200	0.857811	0.519237	0.857811	0.519237	brown
TraesCS4D02G206100	-0.857769	-0.657804	0.857769	0.657804	brown
TraesCS7D02G235000	0.857375	0.550205	0.857375	0.550205	brown
TraesCS6D02G155800	0.857342	0.519037	0.857342	0.519037	brown
TraesCS1A02G375900	0.857251	0.518518	0.857251	0.518518	brown
TraesCS1B02G374500	0.857192	0.744277	0.857192	0.744277	brown
TraesCS3A02G181100	0.857022	0.838237	0.857022	0.838237	brown
TraesCS3A02G003800	0.856776	0.86022	0.856776	0.86022	brown
TraesCS7D02G265500	0.856518	0.781248	0.856518	0.781248	brown
TraesCS4D02G104800	0.856127	0.543198	0.856127	0.543198	brown
TraesCS5A02G466700	0.856098	0.514206	0.856098	0.514206	brown
TraesCS4D02G159400	0.855708	0.84465	0.855708	0.84465	brown
TraesCS4A02G122800	0.85561	0.794743	0.85561	0.794743	brown
TraesCS3B02G461900	0.855154	0.738433	0.855154	0.738433	brown
TraesCS1A02G350600	0.855069	0.702343	0.855069	0.702343	brown
TraesCS2B02G407000	0.854978	0.580392	0.854978	0.580392	brown
TraesCS3A02G086900	0.854887	0.521156	0.854887	0.521156	brown
TraesCS3D02G346000	0.854601	0.756504	0.854601	0.756504	brown
TraesCS3B02G091100	0.854569	0.748699	0.854569	0.748699	brown
TraesCS2B02G010300	0.854469	0.642173	0.854469	0.642173	brown
TraesCS4B02G007300	0.854269	0.622904	0.854269	0.622904	brown
TraesCS7B02G133200	0.853983	0.620113	0.853983	0.620113	brown
TraesCS7A02G254500	0.853663	0.75522	0.853663	0.75522	brown
TraesCS6B02G218600	0.853366	0.526859	0.853366	0.526859	brown
TraesCS4A02G364800	0.853253	0.547116	0.853253	0.547116	brown
TraesCS6B02G326000	0.851927	0.744499	0.851927	0.744499	brown
TraesCS1D02G428400	0.851417	0.586406	0.851417	0.586406	brown
TraesCS1D02G275800	0.851211	0.691774	0.851211	0.691774	brown
TraesCS3D02G430300	0.851187	0.724578	0.851187	0.724578	brown
TraesCS7D02G118100	0.850937	0.573882	0.850937	0.573882	brown
TraesCS5A02G215000	0.850902	0.513425	0.850902	0.513425	brown
TraesCS5D02G141300	0.850852	0.5721	0.850852	0.5721	brown
TraesCS2A02G203600	0.850506	0.747159	0.850506	0.747159	brown
TraesCS7B02G278200	0.850112	0.504039	0.850112	0.504039	brown
TraesCS3B02G577200	0.850105	0.808705	0.850105	0.808705	brown
TraesCS3A02G387600	0.849642	0.740897	0.849642	0.740897	brown
TraesCS7D02G382100	0.849641	0.67664	0.849641	0.67664	brown
TraesCS1B02G267100	0.849601	0.582302	0.849601	0.582302	brown
TraesCS7B02G465000	0.849177	0.56742	0.849177	0.56742	brown
TraesCS1B02G033100	0.849036	0.555419	0.849036	0.555419	brown
TraesCS6D02G201900	0.848635	0.804344	0.848635	0.804344	brown
TraesCS6D02G208500	0.848609	0.712145	0.848609	0.712145	brown
TraesCS6A02G153400	0.848369	0.617129	0.848369	0.617129	brown
TraesCS5A02G040600	0.848122	0.540127	0.848122	0.540127	brown
TraesCS3D02G240900	0.847944	0.744046	0.847944	0.744046	brown
TraesCS5B02G078400	0.846971	0.842396	0.846971	0.842396	brown
TraesCS3A02G153500	0.846675	0.525354	0.846675	0.525354	brown
TraesCS7B02G176600	0.846637	0.671319	0.846637	0.671319	brown
TraesCS6A02G284400	0.846373	0.742959	0.846373	0.742959	brown
TraesCS1B02G176700	0.846203	0.602188	0.846203	0.602188	brown
TraesCS1A02G443900	0.845291	0.546978	0.845291	0.546978	brown
TraesCS4B02G265300	0.845112	0.555795	0.845112	0.555795	brown
TraesCS3D02G411800	0.844865	0.528739	0.844865	0.528739	brown
TraesCS6A02G171300	-0.844554	-0.681235	0.844554	0.681235	brown
TraesCS5A02G473400	0.844462	0.535483	0.844462	0.535483	brown
TraesCS2D02G284500	0.844153	0.654859	0.844153	0.654859	brown
TraesCS4A02G245500	0.844109	0.517671	0.844109	0.517671	brown
TraesCS4A02G407000	0.844034	0.67332	0.844034	0.67332	brown
TraesCS5A02G135500	0.844004	0.741929	0.844004	0.741929	brown
TraesCS1A02G081400	0.843992	0.543666	0.843992	0.543666	brown
TraesCS6D02G284300	0.84373	0.59419	0.84373	0.59419	brown
TraesCS6B02G213700	0.843033	0.639949	0.843033	0.639949	brown
TraesCS5B02G458000	0.842704	0.666737	0.842704	0.666737	brown
TraesCS7B02G298100	0.842666	0.711824	0.842666	0.711824	brown
TraesCS1A02G112400	0.842583	0.664059	0.842583	0.664059	brown
TraesCSU02G142500	-0.84245	-0.746029	0.84245	0.746029	brown
TraesCS4B02G379300	0.84233	0.750138	0.84233	0.750138	brown
TraesCS6D02G166700	0.841908	0.511774	0.841908	0.511774	brown
TraesCS1A02G238700	0.841899	0.516964	0.841899	0.516964	brown
TraesCS6B02G023900	0.8418	0.548927	0.8418	0.548927	brown
TraesCS7A02G337800	0.841786	0.675698	0.841786	0.675698	brown
TraesCS5D02G467700	0.841695	0.759096	0.841695	0.759096	brown
TraesCS1D02G004200	0.840818	0.62128	0.840818	0.62128	brown
TraesCS3B02G382500	0.840802	0.806535	0.840802	0.806535	brown
TraesCS3A02G185500	0.840665	0.674466	0.840665	0.674466	brown
TraesCS7D02G247900	0.840658	0.785785	0.840658	0.785785	brown
TraesCS1B02G247300	0.840453	0.927203	0.840453	0.927203	brown
TraesCS3D02G114100	0.84008	0.577441	0.84008	0.577441	brown
TraesCS1A02G060700	0.840045	0.575903	0.840045	0.575903	brown
TraesCS2D02G112700	0.839912	0.652477	0.839912	0.652477	brown
TraesCS1A02G305400	0.839886	0.554381	0.839886	0.554381	brown
TraesCS4A02G186800	0.839758	0.515065	0.839758	0.515065	brown
TraesCS1D02G188100	0.838784	0.744542	0.838784	0.744542	brown
TraesCS3A02G484300	0.838689	0.838366	0.838689	0.838366	brown
TraesCS7B02G412700	0.838228	0.797606	0.838228	0.797606	brown
TraesCS7D02G221600	0.838142	0.52871	0.838142	0.52871	brown
TraesCS7D02G132600	0.837798	0.678584	0.837798	0.678584	brown
TraesCS5B02G510900	0.837754	0.750672	0.837754	0.750672	brown
TraesCS4A02G299300	0.837283	0.702602	0.837283	0.702602	brown
TraesCS2D02G032800	0.837133	0.736416	0.837133	0.736416	brown
TraesCS6B02G439300	0.837121	0.807675	0.837121	0.807675	brown
TraesCS4D02G028000	0.836879	0.822825	0.836879	0.822825	brown
TraesCS6D02G030300	0.836466	0.5957	0.836466	0.5957	brown
TraesCS7A02G263300	0.836333	0.821182	0.836333	0.821182	brown
TraesCS6A02G298100	0.836086	0.70177	0.836086	0.70177	brown
TraesCS2B02G288100	0.835652	0.762189	0.835652	0.762189	brown
TraesCS2A02G308800	0.835261	0.517121	0.835261	0.517121	brown
TraesCS5A02G318700	0.834497	0.559345	0.834497	0.559345	brown
TraesCS7A02G102600	0.834317	0.776098	0.834317	0.776098	brown
TraesCS2B02G094300	0.833909	0.711494	0.833909	0.711494	brown
TraesCS2D02G010300	0.833401	0.516923	0.833401	0.516923	brown
TraesCS6A02G156000	0.832376	0.637589	0.832376	0.637589	brown
TraesCS3A02G349800	0.832248	0.789194	0.832248	0.789194	brown
TraesCS6A02G267100	0.832126	0.828456	0.832126	0.828456	brown
TraesCS1D02G245700	0.831976	0.776602	0.831976	0.776602	brown
TraesCS6D02G059200	0.83175	0.595273	0.83175	0.595273	brown
TraesCS6D02G224000	0.831133	0.531614	0.831133	0.531614	brown
TraesCS5B02G283800	0.830931	0.834258	0.830931	0.834258	brown
TraesCS3B02G229200	0.830886	0.563861	0.830886	0.563861	brown
TraesCS4D02G096400	0.830831	0.537033	0.830831	0.537033	brown
TraesCS3B02G409300	0.830797	0.669679	0.830797	0.669679	brown
TraesCS1B02G294300	-0.830664	-0.607834	0.830664	0.607834	brown
TraesCS6D02G198700	0.830139	0.643878	0.830139	0.643878	brown
TraesCS5A02G312700	0.83004	0.674196	0.83004	0.674196	brown
TraesCS3D02G222700	0.829811	0.653762	0.829811	0.653762	brown
TraesCS7A02G269900	-0.829788	-0.579033	0.829788	0.579033	brown
TraesCS2A02G097500	0.829382	0.609374	0.829382	0.609374	brown
TraesCS3B02G370000	0.829184	0.575875	0.829184	0.575875	brown
TraesCS2D02G200900	0.82871	0.634178	0.82871	0.634178	brown
TraesCS3A02G350700	0.828657	0.820697	0.828657	0.820697	brown
TraesCS6A02G113300	0.828648	0.55824	0.828648	0.55824	brown
TraesCS2A02G423500	-0.828001	-0.677769	0.828001	0.677769	brown
TraesCS6B02G294500	0.827882	0.814174	0.827882	0.814174	brown
TraesCS7D02G084400	-0.827417	-0.582254	0.827417	0.582254	brown
TraesCS7D02G313900	0.827387	0.80266	0.827387	0.80266	brown
TraesCS7A02G160100	0.827335	0.869699	0.827335	0.869699	brown
TraesCS1D02G270400	0.827115	0.715079	0.827115	0.715079	brown
TraesCS4A02G000500	0.826883	0.672995	0.826883	0.672995	brown
TraesCS5A02G402300	0.82676	0.586169	0.82676	0.586169	brown
TraesCS1A02G115900	0.826051	0.727559	0.826051	0.727559	brown
TraesCS3A02G078200	0.825606	0.881466	0.825606	0.881466	brown
TraesCS3B02G230800	0.825369	0.596833	0.825369	0.596833	brown
TraesCS7D02G238100	0.825327	0.763571	0.825327	0.763571	brown
TraesCS7B02G239100	0.824475	0.626721	0.824475	0.626721	brown
TraesCS4D02G076800	0.824095	0.770307	0.824095	0.770307	brown
TraesCS3A02G289700	0.823931	0.620473	0.823931	0.620473	brown
TraesCS1A02G105800	-0.823443	-0.71779	0.823443	0.71779	brown
TraesCS6D02G389400	0.823441	0.545294	0.823441	0.545294	brown
TraesCS2A02G320900	0.822814	0.771906	0.822814	0.771906	brown
TraesCS3B02G044400	0.822646	0.866725	0.822646	0.866725	brown
TraesCS4B02G243200	0.822582	0.740334	0.822582	0.740334	brown
TraesCS6B02G162300	0.822285	0.618063	0.822285	0.618063	brown
TraesCS4D02G145400	0.822116	0.672897	0.822116	0.672897	brown
TraesCS3D02G252400	0.82204	0.726847	0.82204	0.726847	brown
TraesCS7B02G077000	0.821832	0.582399	0.821832	0.582399	brown
TraesCS1A02G227000	0.821628	0.820604	0.821628	0.820604	brown
TraesCS2A02G347400	0.821375	0.792027	0.821375	0.792027	brown
TraesCS5D02G334500	0.82117	0.779658	0.82117	0.779658	brown
TraesCS4A02G134300	0.820478	0.814588	0.820478	0.814588	brown
TraesCS3D02G116400	0.820406	0.805397	0.820406	0.805397	brown
TraesCS7B02G212100	0.820269	0.538595	0.820269	0.538595	brown
TraesCS5D02G545100	0.82024	0.658531	0.82024	0.658531	brown
TraesCS3A02G287600	0.820111	0.5388	0.820111	0.5388	brown
TraesCS6D02G378400	0.81983	0.696946	0.81983	0.696946	brown
TraesCS6A02G368900	0.819728	0.537429	0.819728	0.537429	brown
TraesCS4A02G046700	0.819669	0.50313	0.819669	0.50313	brown
TraesCS3D02G441200	0.819604	0.826661	0.819604	0.826661	brown
TraesCS1D02G307100	0.819592	0.565194	0.819592	0.565194	brown
TraesCS4A02G119200	0.818998	0.887256	0.818998	0.887256	brown
TraesCS1D02G250600	0.818936	0.685928	0.818936	0.685928	brown
TraesCS2B02G516600	0.818538	0.631716	0.818538	0.631716	brown
TraesCS3D02G315100	0.818465	0.523875	0.818465	0.523875	brown
TraesCS2D02G235600	0.818002	0.537402	0.818002	0.537402	brown
TraesCS4D02G112800	0.817872	0.51702	0.817872	0.51702	brown
TraesCS5A02G468800	0.817576	0.625463	0.817576	0.625463	brown
TraesCS6A02G077800	-0.8175	-0.658881	0.8175	0.658881	brown
TraesCS3B02G073600	0.817433	0.683887	0.817433	0.683887	brown
TraesCS3B02G440600	-0.81735	-0.57429	0.81735	0.57429	brown
TraesCS2A02G218600	0.817002	0.879323	0.817002	0.879323	brown
TraesCS2D02G555000	0.816814	0.693708	0.816814	0.693708	brown
TraesCS4A02G142000	0.816238	0.749517	0.816238	0.749517	brown
TraesCS2A02G323300	0.815956	0.825107	0.815956	0.825107	brown
TraesCS7A02G089000	-0.815761	-0.560124	0.815761	0.560124	brown
TraesCS3A02G330900	0.815322	0.640839	0.815322	0.640839	brown
TraesCS5A02G062300	0.815291	0.829624	0.815291	0.829624	brown
TraesCS5A02G118500	0.81516	0.666848	0.81516	0.666848	brown
TraesCS4D02G323600	0.815138	0.505244	0.815138	0.505244	brown
TraesCS7A02G326800	-0.814882	-0.562367	0.814882	0.562367	brown
TraesCS1A02G139900	0.814571	0.677016	0.814571	0.677016	brown
TraesCS5D02G531200	0.814207	0.562791	0.814207	0.562791	brown
TraesCS2B02G232100	0.813849	0.540437	0.813849	0.540437	brown
TraesCS4A02G043700	0.813502	0.504454	0.813502	0.504454	brown
TraesCS7B02G398900	0.813275	0.762	0.813275	0.762	brown
TraesCSU02G080700	0.813156	0.526554	0.813156	0.526554	brown
TraesCS4D02G339400	0.813027	0.656719	0.813027	0.656719	brown
TraesCS6A02G106400	0.812987	0.691445	0.812987	0.691445	brown
TraesCS4A02G274700	0.812928	0.576811	0.812928	0.576811	brown
TraesCS3D02G332200	0.812819	0.817248	0.812819	0.817248	brown
TraesCS2B02G237100	0.812147	0.790688	0.812147	0.790688	brown
TraesCS5A02G475200	0.811415	0.729689	0.811415	0.729689	brown
TraesCS3A02G175200	0.810492	0.808683	0.810492	0.808683	brown
TraesCS6B02G260700	0.810057	0.853614	0.810057	0.853614	brown
TraesCS7A02G326100	0.809311	0.728393	0.809311	0.728393	brown
TraesCS1A02G285000	-0.808117	-0.564956	0.808117	0.564956	brown
TraesCS7A02G265200	0.807797	0.594405	0.807797	0.594405	brown
TraesCS1B02G241100	0.807748	0.73624	0.807748	0.73624	brown
TraesCS2A02G450500	-0.807714	-0.512768	0.807714	0.512768	brown
TraesCS2D02G013600	0.807642	0.75509	0.807642	0.75509	brown
TraesCS3A02G175000	0.807562	0.615309	0.807562	0.615309	brown
TraesCS1D02G187400	0.80644	0.681509	0.80644	0.681509	brown
TraesCS1A02G266300	-0.806365	-0.677671	0.806365	0.677671	brown
TraesCS4B02G112700	-0.805744	-0.651525	0.805744	0.651525	brown
TraesCS6D02G163600	0.805699	0.832934	0.805699	0.832934	brown
TraesCS5B02G187800	0.805447	0.694908	0.805447	0.694908	brown
TraesCS2A02G221900	0.804962	0.586709	0.804962	0.586709	brown
TraesCS6B02G313100	0.804823	0.85486	0.804823	0.85486	brown
TraesCS7B02G168300	-0.804698	-0.724186	0.804698	0.724186	brown
TraesCS5A02G469000	0.804389	0.630293	0.804389	0.630293	brown
TraesCS5A02G014300	0.804205	0.804005	0.804205	0.804005	brown
TraesCS3D02G479100	0.804115	0.879936	0.804115	0.879936	brown
TraesCS3A02G494800	0.802933	0.659485	0.802933	0.659485	brown
TraesCS3B02G266100	-0.801604	-0.55211	0.801604	0.55211	brown
TraesCS4D02G022400	0.801561	0.654959	0.801561	0.654959	brown
TraesCS3D02G210500	0.801155	0.598424	0.801155	0.598424	brown
TraesCS2B02G266200	0.801136	0.853413	0.801136	0.853413	brown
TraesCS5A02G113100	0.800977	0.847634	0.800977	0.847634	brown
TraesCS2D02G490000	0.800623	0.838221	0.800623	0.838221	brown
TraesCS4D02G047400	0.800594	0.539885	0.800594	0.539885	brown
TraesCS2B02G244000	0.800117	0.860953	0.800117	0.860953	brown
TraesCS1B02G352400	-0.799982	-0.578841	0.799982	0.578841	brown
TraesCS1D02G266500	-0.799407	-0.652766	0.799407	0.652766	brown
TraesCS1D02G046100	-0.799369	-0.564818	0.799369	0.564818	brown
TraesCS5A02G205300	0.798829	0.769309	0.798829	0.769309	brown
TraesCS6D02G393200	0.798783	0.507435	0.798783	0.507435	brown
TraesCS2A02G244000	0.798103	0.604161	0.798103	0.604161	brown
TraesCS4B02G044300	0.797535	0.803852	0.797535	0.803852	brown
TraesCS1D02G196700	0.79708	0.782896	0.79708	0.782896	brown
TraesCS7A02G108400	0.796881	0.512742	0.796881	0.512742	brown
TraesCS3A02G379900	0.796618	0.563116	0.796618	0.563116	brown
TraesCS7D02G351300	0.796142	0.706332	0.796142	0.706332	brown
TraesCS4B02G178100	0.796011	0.711118	0.796011	0.711118	brown
TraesCS6A02G314900	-0.795971	-0.60452	0.795971	0.60452	brown
TraesCS3A02G349900	0.7958	0.806947	0.7958	0.806947	brown
TraesCS2D02G160600	0.795668	0.581633	0.795668	0.581633	brown
TraesCS2B02G396500	0.795502	0.740986	0.795502	0.740986	brown
TraesCS6D02G250300	0.795491	0.753288	0.795491	0.753288	brown
TraesCS5A02G195600	0.795182	0.760971	0.795182	0.760971	brown
TraesCS7D02G373500	0.79498	0.651974	0.79498	0.651974	brown
TraesCS5D02G142100	0.794122	0.613168	0.794122	0.613168	brown
TraesCS5D02G223800	-0.794119	-0.664548	0.794119	0.664548	brown
TraesCS5B02G396100	0.79402	0.845349	0.79402	0.845349	brown
TraesCS3D02G494000	0.793572	0.536336	0.793572	0.536336	brown
TraesCS1B02G232200	0.793381	0.756648	0.793381	0.756648	brown
TraesCS2D02G351600	0.79332	0.594227	0.79332	0.594227	brown
TraesCS7A02G440500	0.792785	0.619401	0.792785	0.619401	brown
TraesCS3B02G215400	0.792675	0.656754	0.792675	0.656754	brown
TraesCS6A02G260600	0.792372	0.717125	0.792372	0.717125	brown
TraesCS2B02G268000	0.792076	0.777658	0.792076	0.777658	brown
TraesCS2A02G553500	0.7919	0.800274	0.7919	0.800274	brown
TraesCS5B02G500200	0.791792	0.552723	0.791792	0.552723	brown
TraesCS6B02G184100	0.790722	0.749421	0.790722	0.749421	brown
TraesCS4A02G091300	-0.790299	-0.601162	0.790299	0.601162	brown
TraesCS2A02G351900	0.79024	0.642111	0.79024	0.642111	brown
TraesCS7D02G335600	0.79022	0.565174	0.79022	0.565174	brown
TraesCS6B02G327100	-0.790003	-0.583264	0.790003	0.583264	brown
TraesCS6D02G201600	-0.788692	-0.690851	0.788692	0.690851	brown
TraesCS2D02G206300	-0.788614	-0.557843	0.788614	0.557843	brown
TraesCS5B02G124100	-0.788067	-0.777184	0.788067	0.777184	brown
TraesCS2B02G452900	0.7878	0.509461	0.7878	0.509461	brown
TraesCS3D02G372900	0.787721	0.703441	0.787721	0.703441	brown
TraesCS3D02G485500	0.787615	0.760033	0.787615	0.760033	brown
TraesCS4D02G069100	0.787384	0.688239	0.787384	0.688239	brown
TraesCS1D02G148000	0.786497	0.566162	0.786497	0.566162	brown
TraesCS3A02G043700	0.786374	0.559291	0.786374	0.559291	brown
TraesCS3B02G004700	0.785279	0.520455	0.785279	0.520455	brown
TraesCS5A02G252700	0.785209	0.739744	0.785209	0.739744	brown
TraesCS3A02G292400	-0.784891	-0.518866	0.784891	0.518866	brown
TraesCS3B02G412500	0.784792	0.745112	0.784792	0.745112	brown
TraesCS3B02G147100	0.784108	0.724852	0.784108	0.724852	brown
TraesCS7D02G128800	0.783703	0.605906	0.783703	0.605906	brown
TraesCS6B02G276700	-0.783122	-0.765038	0.783122	0.765038	brown
TraesCS5D02G126900	0.782888	0.538898	0.782888	0.538898	brown
TraesCS3B02G151100	0.782673	0.647559	0.782673	0.647559	brown
TraesCSU02G017400	0.782565	0.574398	0.782565	0.574398	brown
TraesCS5A02G454500	-0.782482	-0.695534	0.782482	0.695534	brown
TraesCS7D02G333600	0.781652	0.800143	0.781652	0.800143	brown
TraesCS6B02G327800	0.781375	0.722522	0.781375	0.722522	brown
TraesCS4D02G058400	0.781235	0.669807	0.781235	0.669807	brown
TraesCS3B02G060500	-0.781114	-0.645639	0.781114	0.645639	brown
TraesCS5A02G136100	-0.780678	-0.765098	0.780678	0.765098	brown
TraesCS3B02G370300	0.78056	0.832814	0.78056	0.832814	brown
TraesCS2D02G138300	0.780219	0.531893	0.780219	0.531893	brown
TraesCS4B02G193200	0.779804	0.763048	0.779804	0.763048	brown
TraesCS1A02G344000	0.779738	0.546839	0.779738	0.546839	brown
TraesCS4D02G067400	0.779605	0.848004	0.779605	0.848004	brown
TraesCS6D02G269900	0.779586	0.712214	0.779586	0.712214	brown
TraesCS3D02G433400	-0.779418	-0.606195	0.779418	0.606195	brown
TraesCS3A02G104500	0.779416	0.597106	0.779416	0.597106	brown
TraesCS1D02G157100	0.779315	0.597263	0.779315	0.597263	brown
TraesCS1B02G324500	0.779103	0.593345	0.779103	0.593345	brown
TraesCS5B02G516400	0.778599	0.742591	0.778599	0.742591	brown
TraesCS5B02G178100	-0.778357	-0.576187	0.778357	0.576187	brown
TraesCS6B02G345300	-0.77816	-0.550272	0.77816	0.550272	brown
TraesCS6D02G048300	0.776617	0.660551	0.776617	0.660551	brown
TraesCS1B02G336300	0.77633	0.688409	0.77633	0.688409	brown
TraesCS2D02G228900	-0.776233	-0.511011	0.776233	0.511011	brown
TraesCS7D02G270400	-0.775647	-0.506573	0.775647	0.506573	brown
TraesCS5B02G090600	-0.77563	-0.551025	0.77563	0.551025	brown
TraesCS6D02G198100	0.775455	0.510533	0.775455	0.510533	brown
TraesCS4B02G191400	0.775107	0.833568	0.775107	0.833568	brown
TraesCS5D02G085300	0.775097	0.711937	0.775097	0.711937	brown
TraesCS2D02G561700	-0.774684	-0.674555	0.774684	0.674555	brown
TraesCS1A02G256400	0.774681	0.57909	0.774681	0.57909	brown
TraesCS1D02G274400	0.774645	0.838335	0.774645	0.838335	brown
TraesCS4B02G302700	0.774572	0.535111	0.774572	0.535111	brown
TraesCS6B02G092100	0.774277	0.707506	0.774277	0.707506	brown
TraesCS2D02G348800	0.774154	0.681391	0.774154	0.681391	brown
TraesCS5A02G182800	0.773884	0.55519	0.773884	0.55519	brown
TraesCS6B02G403400	0.773409	0.664613	0.773409	0.664613	brown
TraesCS1D02G228600	0.773371	0.791562	0.773371	0.791562	brown
TraesCS6D02G250400	-0.773337	-0.727968	0.773337	0.727968	brown
TraesCSU02G039400	0.773286	0.548482	0.773286	0.548482	brown
TraesCS7A02G349700	-0.773263	-0.567195	0.773263	0.567195	brown
TraesCS6D02G332000	0.773214	0.577813	0.773214	0.577813	brown
TraesCS1A02G145800	0.772903	0.627366	0.772903	0.627366	brown
TraesCS6A02G238500	0.772876	0.807026	0.772876	0.807026	brown
TraesCS1B02G155500	0.772645	0.635976	0.772645	0.635976	brown
TraesCS6A02G258900	0.772533	0.608182	0.772533	0.608182	brown
TraesCS2D02G331300	0.771559	0.579073	0.771559	0.579073	brown
TraesCS6D02G149100	-0.771457	-0.560772	0.771457	0.560772	brown
TraesCS6D02G360800	0.771258	0.746617	0.771258	0.746617	brown
TraesCS4B02G180200	0.771242	0.62437	0.771242	0.62437	brown
TraesCS6A02G182500	0.771167	0.694331	0.771167	0.694331	brown
TraesCS5D02G101300	0.770987	0.51458	0.770987	0.51458	brown
TraesCS2D02G541400	0.770975	0.505856	0.770975	0.505856	brown
TraesCS1A02G302900	0.770961	0.65834	0.770961	0.65834	brown
TraesCS4B02G038500	-0.770697	-0.504672	0.770697	0.504672	brown
TraesCS5B02G391500	0.770657	0.707042	0.770657	0.707042	brown
TraesCS6D02G220900	0.770581	0.830026	0.770581	0.830026	brown
TraesCS3A02G376800	0.770574	0.575008	0.770574	0.575008	brown
TraesCS6A02G125800	0.769931	0.783683	0.769931	0.783683	brown
TraesCS1A02G182500	0.769647	0.619387	0.769647	0.619387	brown
TraesCS2A02G586500	0.769635	0.697708	0.769635	0.697708	brown
TraesCS3D02G171800	0.769531	0.669508	0.769531	0.669508	brown
TraesCS2D02G177500	0.769213	0.776286	0.769213	0.776286	brown
TraesCS1D02G220400	0.769168	0.59021	0.769168	0.59021	brown
TraesCS5D02G328400	0.769101	0.54329	0.769101	0.54329	brown
TraesCS1B02G132800	0.767996	0.622521	0.767996	0.622521	brown
TraesCS6D02G272400	0.767969	0.866725	0.767969	0.866725	brown
TraesCS2A02G245900	0.767901	0.510326	0.767901	0.510326	brown
TraesCS1D02G407300	0.767517	0.832908	0.767517	0.832908	brown
TraesCS4B02G078200	0.76691	0.844491	0.76691	0.844491	brown
TraesCS3B02G276300	0.766505	0.687856	0.766505	0.687856	brown
TraesCS6B02G245900	0.766273	0.801373	0.766273	0.801373	brown
TraesCS7A02G343800	-0.766217	-0.527455	0.766217	0.527455	brown
TraesCS5D02G264900	0.765964	0.701757	0.765964	0.701757	brown
TraesCS5A02G235200	0.765123	0.696706	0.765123	0.696706	brown
TraesCS7A02G233500	0.765004	0.87311	0.765004	0.87311	brown
TraesCS5A02G464900	0.764611	0.697839	0.764611	0.697839	brown
TraesCS2A02G505800	0.764428	0.603142	0.764428	0.603142	brown
TraesCS7A02G248900	0.764249	0.787796	0.764249	0.787796	brown
TraesCS2B02G260500	0.764121	0.657754	0.764121	0.657754	brown
TraesCS5B02G018700	0.76391	0.79797	0.76391	0.79797	brown
TraesCS5B02G406400	0.763815	0.80736	0.763815	0.80736	brown
TraesCS6A02G399000	0.763618	0.906722	0.763618	0.906722	brown
TraesCS6A02G119100	0.763498	0.696234	0.763498	0.696234	brown
TraesCS3D02G402900	-0.763457	-0.747718	0.763457	0.747718	brown
TraesCS2B02G302600	0.76345	0.529439	0.76345	0.529439	brown
TraesCS2B02G247400	0.763071	0.504107	0.763071	0.504107	brown
TraesCS1D02G342100	-0.763035	-0.529436	0.763035	0.529436	brown
TraesCS3A02G305100	0.763012	0.570678	0.763012	0.570678	brown
TraesCS1A02G372400	0.762771	0.590802	0.762771	0.590802	brown
TraesCS6D02G022400	0.762726	0.802432	0.762726	0.802432	brown
TraesCS1B02G173000	0.762584	0.52301	0.762584	0.52301	brown
TraesCS7B02G149500	0.76238	0.786524	0.76238	0.786524	brown
TraesCS1B02G338800	0.762377	0.673707	0.762377	0.673707	brown
TraesCS5B02G286500	0.762249	0.736227	0.762249	0.736227	brown
TraesCS6B02G297000	0.76209	0.647467	0.76209	0.647467	brown
TraesCS6D02G295500	-0.761972	-0.556153	0.761972	0.556153	brown
TraesCS4D02G251000	0.761953	0.723337	0.761953	0.723337	brown
TraesCS1A02G158600	0.761716	0.886503	0.761716	0.886503	brown
TraesCS4D02G241500	0.761676	0.645622	0.761676	0.645622	brown
TraesCS6D02G109000	0.76137	0.691647	0.76137	0.691647	brown
TraesCS6B02G095900	0.760924	0.775516	0.760924	0.775516	brown
TraesCS6A02G392700	0.760625	0.664836	0.760625	0.664836	brown
TraesCS5B02G152500	0.760551	0.655042	0.760551	0.655042	brown
TraesCS7B02G131100	0.759692	0.632796	0.759692	0.632796	brown
TraesCS4B02G047400	0.759341	0.811295	0.759341	0.811295	brown
TraesCS5A02G386600	0.759158	0.674767	0.759158	0.674767	brown
TraesCS6D02G146000	0.757547	0.594246	0.757547	0.594246	brown
TraesCS3A02G200100	0.757032	0.830167	0.757032	0.830167	brown
TraesCS6A02G314000	-0.756798	-0.731956	0.756798	0.731956	brown
TraesCS6B02G104600	-0.756759	-0.646288	0.756759	0.646288	brown
TraesCS1B02G300700	0.755976	0.81412	0.755976	0.81412	brown
TraesCS3D02G149000	0.755386	0.590712	0.755386	0.590712	brown
TraesCS2D02G301600	-0.755308	-0.645358	0.755308	0.645358	brown
TraesCS3D02G369800	0.755076	0.544817	0.755076	0.544817	brown
TraesCS5B02G358500	0.754588	0.565022	0.754588	0.565022	brown
TraesCS5B02G559300	0.754453	0.604951	0.754453	0.604951	brown
TraesCS5B02G478500	0.754346	0.7298	0.754346	0.7298	brown
TraesCS2D02G347300	0.753996	0.614966	0.753996	0.614966	brown
TraesCS3B02G069100	0.753943	0.694713	0.753943	0.694713	brown
TraesCS4A02G065700	-0.753766	-0.536526	0.753766	0.536526	brown
TraesCS5A02G519200	-0.753708	-0.606417	0.753708	0.606417	brown
TraesCS6D02G065400	0.753465	0.630795	0.753465	0.630795	brown
TraesCS5D02G158900	0.753335	0.725486	0.753335	0.725486	brown
TraesCS5A02G514000	-0.753062	-0.804566	0.753062	0.804566	brown
TraesCS3B02G008700	0.752849	0.566652	0.752849	0.566652	brown
TraesCS5A02G416400	-0.752667	-0.723762	0.752667	0.723762	brown
TraesCSU02G122000	0.752466	0.733846	0.752466	0.733846	brown
TraesCS3A02G113800	-0.751932	-0.556371	0.751932	0.556371	brown
TraesCS2A02G089400	-0.751713	-0.664239	0.751713	0.664239	brown
TraesCS3B02G064600	-0.751419	-0.609344	0.751419	0.609344	brown
TraesCS3A02G140700	-0.751042	-0.727493	0.751042	0.727493	brown
TraesCS2B02G047400	-0.750406	-0.564574	0.750406	0.564574	brown
TraesCS6D02G234900	-0.750349	-0.51717	0.750349	0.51717	brown
TraesCS6B02G391400	-0.750282	-0.661342	0.750282	0.661342	brown
TraesCS7B02G157800	0.749811	0.759964	0.749811	0.759964	brown
TraesCS2A02G112300	0.749249	0.706222	0.749249	0.706222	brown
TraesCS2A02G126800	0.747458	0.555947	0.747458	0.555947	brown
TraesCS2B02G209000	0.747412	0.57501	0.747412	0.57501	brown
TraesCS7B02G349100	0.747213	0.611134	0.747213	0.611134	brown
TraesCS7D02G169100	-0.74631	-0.610934	0.74631	0.610934	brown
TraesCS4B02G310800	0.745633	0.716291	0.745633	0.716291	brown
TraesCS7B02G320000	0.745588	0.570802	0.745588	0.570802	brown
TraesCS6A02G349700	0.745346	0.531189	0.745346	0.531189	brown
TraesCS7D02G308800	0.744912	0.577632	0.744912	0.577632	brown
TraesCS1A02G340100	-0.744697	-0.526292	0.744697	0.526292	brown
TraesCS5B02G184700	-0.744604	-0.505121	0.744604	0.505121	brown
TraesCS6D02G288000	-0.744499	-0.798168	0.744499	0.798168	brown
TraesCS5D02G437800	0.74369	0.73016	0.74369	0.73016	brown
TraesCS6D02G135600	-0.743119	-0.545733	0.743119	0.545733	brown
TraesCS5A02G171900	0.743118	0.722986	0.743118	0.722986	brown
TraesCS4A02G002400	0.741982	0.606979	0.741982	0.606979	brown
TraesCS4A02G361900	0.741646	0.76311	0.741646	0.76311	brown
TraesCS5A02G453900	0.741051	0.688405	0.741051	0.688405	brown
TraesCS3D02G050900	-0.740722	-0.685528	0.740722	0.685528	brown
TraesCS4D02G251800	-0.740655	-0.788033	0.740655	0.788033	brown
TraesCS6D02G046700	0.740168	0.846634	0.740168	0.846634	brown
TraesCS5B02G150500	0.739605	0.572933	0.739605	0.572933	brown
TraesCS5B02G028000	0.739478	0.582916	0.739478	0.582916	brown
TraesCS7A02G408600	0.739292	0.712181	0.739292	0.712181	brown
TraesCS4B02G016000	0.738671	0.754694	0.738671	0.754694	brown
TraesCS5B02G184100	0.738301	0.714462	0.738301	0.714462	brown
TraesCS7A02G348900	-0.738222	-0.527248	0.738222	0.527248	brown
TraesCS7A02G019200	0.738187	0.768468	0.738187	0.768468	brown
TraesCS4B02G211700	-0.737953	-0.616078	0.737953	0.616078	brown
TraesCS1A02G270600	0.737913	0.835373	0.737913	0.835373	brown
TraesCS2B02G416400	-0.737073	-0.638032	0.737073	0.638032	brown
TraesCS1D02G274100	-0.736397	-0.575339	0.736397	0.575339	brown
TraesCS2A02G489700	0.735606	0.680603	0.735606	0.680603	brown
TraesCS6A02G103700	0.735548	0.526047	0.735548	0.526047	brown
TraesCS6D02G266300	0.734627	0.807373	0.734627	0.807373	brown
TraesCS6B02G344000	-0.734596	-0.596085	0.734596	0.596085	brown
TraesCS6D02G262200	0.733515	0.55996	0.733515	0.55996	brown
TraesCS4D02G035400	-0.733257	-0.69056	0.733257	0.69056	brown
TraesCS1D02G131800	-0.733091	-0.594176	0.733091	0.594176	brown
TraesCS1D02G083000	0.733071	0.571583	0.733071	0.571583	brown
TraesCS2A02G198500	-0.732231	-0.539577	0.732231	0.539577	brown
TraesCS2B02G485600	0.731925	0.620591	0.731925	0.620591	brown
TraesCS3A02G521600	0.731915	0.678133	0.731915	0.678133	brown
TraesCS3D02G330200	0.731879	0.545052	0.731879	0.545052	brown
TraesCS3D02G258000	0.731544	0.777321	0.731544	0.777321	brown
TraesCS2A02G211700	-0.731179	-0.608056	0.731179	0.608056	brown
TraesCS2D02G084300	0.729939	0.756702	0.729939	0.756702	brown
TraesCS1D02G257400	0.729654	0.641248	0.729654	0.641248	brown
TraesCS5D02G021600	0.729081	0.53979	0.729081	0.53979	brown
TraesCS2B02G344700	0.728414	0.650644	0.728414	0.650644	brown
TraesCS7B02G042600	-0.727572	-0.526965	0.727572	0.526965	brown
TraesCS5A02G322900	0.726142	0.522563	0.726142	0.522563	brown
TraesCS5A02G093000	-0.725947	-0.575962	0.725947	0.575962	brown
TraesCS6A02G218800	0.725931	0.673327	0.725931	0.673327	brown
TraesCS6D02G142700	0.725705	0.643579	0.725705	0.643579	brown
TraesCS7B02G126400	0.725512	0.726457	0.725512	0.726457	brown
TraesCS3B02G390700	-0.725398	-0.515978	0.725398	0.515978	brown
TraesCS1A02G367300	0.725143	0.746064	0.725143	0.746064	brown
TraesCS3A02G537600	0.724768	0.545178	0.724768	0.545178	brown
TraesCS3B02G357200	0.724413	0.777459	0.724413	0.777459	brown
TraesCS6D02G328700	-0.724365	-0.659534	0.724365	0.659534	brown
TraesCS2D02G356500	0.724102	0.821605	0.724102	0.821605	brown
TraesCS2D02G368400	-0.723043	-0.523562	0.723043	0.523562	brown
TraesCS3B02G424900	-0.722781	-0.541254	0.722781	0.541254	brown
TraesCS1B02G206300	-0.722057	-0.62462	0.722057	0.62462	brown
TraesCS2D02G102100	-0.721237	-0.601855	0.721237	0.601855	brown
TraesCS5A02G164400	0.720904	0.572118	0.720904	0.572118	brown
TraesCS6A02G224800	-0.71942	-0.510126	0.71942	0.510126	brown
TraesCS2A02G249900	0.719018	0.811619	0.719018	0.811619	brown
TraesCS2D02G396000	-0.718803	-0.686998	0.718803	0.686998	brown
TraesCS4B02G023600	-0.718461	-0.650992	0.718461	0.650992	brown
TraesCS4A02G013300	0.718181	0.642272	0.718181	0.642272	brown
TraesCS1D02G114000	0.716797	0.579156	0.716797	0.579156	brown
TraesCS1D02G083600	0.715921	0.654934	0.715921	0.654934	brown
TraesCS5B02G407200	0.71475	0.566224	0.71475	0.566224	brown
TraesCS5B02G193500	-0.714361	-0.604762	0.714361	0.604762	brown
TraesCS3A02G210400	0.714118	0.512432	0.714118	0.512432	brown
TraesCS1B02G429400	-0.714087	-0.557426	0.714087	0.557426	brown
TraesCS5D02G509100	0.713467	0.518138	0.713467	0.518138	brown
TraesCS2B02G289500	0.712121	0.792608	0.712121	0.792608	brown
TraesCS3D02G213200	0.711073	0.646687	0.711073	0.646687	brown
TraesCS6A02G379800	-0.710809	-0.667985	0.710809	0.667985	brown
TraesCS7A02G141300	-0.710515	-0.582584	0.710515	0.582584	brown
TraesCS5A02G330400	-0.710226	-0.647888	0.710226	0.647888	brown
TraesCS3B02G323800	-0.710142	-0.690489	0.710142	0.690489	brown
TraesCS2D02G252600	-0.709712	-0.764318	0.709712	0.764318	brown
TraesCS7A02G178000	-0.708898	-0.524232	0.708898	0.524232	brown
TraesCS1B02G269600	0.708893	0.660873	0.708893	0.660873	brown
TraesCS4D02G207500	-0.707742	-0.825857	0.707742	0.825857	brown
TraesCS2A02G126700	0.707729	0.861066	0.707729	0.861066	brown
TraesCS1A02G133100	-0.706899	-0.620799	0.706899	0.620799	brown
TraesCS1D02G111900	0.706761	0.652628	0.706761	0.652628	brown
TraesCS6D02G148700	-0.705353	-0.577667	0.705353	0.577667	brown
TraesCS5A02G426100	-0.704665	-0.679317	0.704665	0.679317	brown
TraesCS4B02G251800	-0.704268	-0.606111	0.704268	0.606111	brown
TraesCS6B02G160300	0.703724	0.659135	0.703724	0.659135	brown
TraesCS6A02G302800	-0.703695	-0.551199	0.703695	0.551199	brown
TraesCS1A02G002200	0.703164	0.666577	0.703164	0.666577	brown
TraesCS4D02G324800	0.703083	0.536402	0.703083	0.536402	brown
TraesCS5B02G389000	-0.702674	-0.668122	0.702674	0.668122	brown
TraesCS1A02G049700	0.70247	0.578602	0.70247	0.578602	brown
TraesCS4A02G052500	-0.702066	-0.733654	0.702066	0.733654	brown
TraesCS5B02G022300	0.701973	0.519004	0.701973	0.519004	brown
TraesCS5D02G481700	0.700882	0.61149	0.700882	0.61149	brown
TraesCS2B02G472100	-0.700804	-0.597419	0.700804	0.597419	brown
TraesCS5B02G572400	0.699712	0.811624	0.699712	0.811624	brown
TraesCS7A02G235000	0.69963	0.564167	0.69963	0.564167	brown
TraesCS2A02G142700	0.698329	0.532528	0.698329	0.532528	brown
TraesCS4B02G161800	0.698253	0.716747	0.698253	0.716747	brown
TraesCS2B02G591300	-0.698219	-0.601318	0.698219	0.601318	brown
TraesCS2D02G169700	0.69769	0.516569	0.69769	0.516569	brown
TraesCS6B02G309600	0.69757	0.510666	0.69757	0.510666	brown
TraesCS4D02G152700	0.696818	0.534408	0.696818	0.534408	brown
TraesCS4A02G127500	0.696523	0.614048	0.696523	0.614048	brown
TraesCS4A02G027800	0.696249	0.75104	0.696249	0.75104	brown
TraesCS2D02G279500	0.695957	0.523512	0.695957	0.523512	brown
TraesCS7A02G270100	-0.695889	-0.741852	0.695889	0.741852	brown
TraesCS7B02G163300	0.695358	0.508429	0.695358	0.508429	brown
TraesCS7A02G369500	-0.694626	-0.735071	0.694626	0.735071	brown
TraesCS4B02G070300	0.694352	0.670195	0.694352	0.670195	brown
TraesCS3D02G315700	0.692331	0.591201	0.692331	0.591201	brown
TraesCS3D02G106500	-0.691916	-0.504489	0.691916	0.504489	brown
TraesCS1A02G086500	-0.691531	-0.506406	0.691531	0.506406	brown
TraesCS5D02G210200	0.689214	0.722674	0.689214	0.722674	brown
TraesCS5A02G269500	-0.688396	-0.750123	0.688396	0.750123	brown
TraesCS7D02G400600	0.686403	0.635972	0.686403	0.635972	brown
TraesCS1B02G448300	0.686234	0.510298	0.686234	0.510298	brown
TraesCS7D02G270600	-0.686195	-0.741103	0.686195	0.741103	brown
TraesCS3B02G323900	-0.686043	-0.644015	0.686043	0.644015	brown
TraesCS7D02G299700	0.685116	0.546616	0.685116	0.546616	brown
TraesCS5A02G098200	0.684594	0.590661	0.684594	0.590661	brown
TraesCS7A02G516600	0.684037	0.844028	0.684037	0.844028	brown
TraesCS5A02G429800	0.683856	0.665709	0.683856	0.665709	brown
TraesCS5A02G319300	-0.68383	-0.522104	0.68383	0.522104	brown
TraesCS1B02G277300	-0.683807	-0.607683	0.683807	0.607683	brown
TraesCS7B02G229200	0.683558	0.57267	0.683558	0.57267	brown
TraesCS5A02G505000	0.683549	0.501383	0.683549	0.501383	brown
TraesCS1B02G313100	0.683178	0.746361	0.683178	0.746361	brown
TraesCS4D02G056300	0.683159	0.529014	0.683159	0.529014	brown
TraesCS3A02G224600	-0.683032	-0.714035	0.683032	0.714035	brown
TraesCS3A02G024900	0.681406	0.894686	0.681406	0.894686	brown
TraesCS6B02G249700	-0.681146	-0.511562	0.681146	0.511562	brown
TraesCS1B02G151300	-0.680915	-0.636408	0.680915	0.636408	brown
TraesCS3A02G187100	0.68047	0.601234	0.68047	0.601234	brown
TraesCS2D02G545000	0.679572	0.793875	0.679572	0.793875	brown
TraesCS6B02G423500	0.679497	0.676076	0.679497	0.676076	brown
TraesCS5D02G434100	-0.678887	-0.649893	0.678887	0.649893	brown
TraesCS5D02G396400	0.67763	0.544565	0.67763	0.544565	brown
TraesCS5B02G428000	-0.676738	-0.635361	0.676738	0.635361	brown
TraesCS5A02G092000	-0.676687	-0.594252	0.676687	0.594252	brown
TraesCS5B02G510000	-0.676479	-0.553826	0.676479	0.553826	brown
TraesCS3D02G050400	0.675484	0.701176	0.675484	0.701176	brown
TraesCS3D02G426700	-0.675282	-0.671574	0.675282	0.671574	brown
TraesCS3D02G229000	-0.674511	-0.543107	0.674511	0.543107	brown
TraesCS6D02G389600	0.673892	0.740169	0.673892	0.740169	brown
TraesCS6D02G203700	-0.672947	-0.619242	0.672947	0.619242	brown
TraesCS6A02G144700	0.672609	0.64127	0.672609	0.64127	brown
TraesCS5B02G362100	-0.670263	-0.690521	0.670263	0.690521	brown
TraesCSU02G131300	-0.668866	-0.512306	0.668866	0.512306	brown
TraesCS6D02G203300	-0.668827	-0.549432	0.668827	0.549432	brown
TraesCS1B02G432300	0.667305	0.60015	0.667305	0.60015	brown
TraesCS5D02G258900	-0.666705	-0.506018	0.666705	0.506018	brown
TraesCS3B02G373100	0.666428	0.640646	0.666428	0.640646	brown
TraesCS5D02G309800	0.666205	0.731706	0.666205	0.731706	brown
TraesCS3A02G196700	-0.666113	-0.583116	0.666113	0.583116	brown
TraesCS2D02G341600	0.66577	0.691718	0.66577	0.691718	brown
TraesCS4D02G276400	0.665611	0.72356	0.665611	0.72356	brown
TraesCS1A02G325600	0.665121	0.750397	0.665121	0.750397	brown
TraesCS6B02G276800	-0.663391	-0.618326	0.663391	0.618326	brown
TraesCS3A02G132600	0.66258	0.684642	0.66258	0.684642	brown
TraesCS4A02G356400	-0.661845	-0.690914	0.661845	0.690914	brown
TraesCS7A02G151300	-0.661728	-0.54754	0.661728	0.54754	brown
TraesCS5D02G169300	0.661452	0.572085	0.661452	0.572085	brown
TraesCS7D02G309500	0.661058	0.674516	0.661058	0.674516	brown
TraesCS2B02G582800	-0.659705	-0.669671	0.659705	0.669671	brown
TraesCS3A02G316300	0.658723	0.707497	0.658723	0.707497	brown
TraesCS3D02G114700	-0.658472	-0.589249	0.658472	0.589249	brown
TraesCS3B02G432000	0.657829	0.666578	0.657829	0.666578	brown
TraesCS3B02G603900	0.657695	0.525206	0.657695	0.525206	brown
TraesCS6D02G178400	0.65656	0.715468	0.65656	0.715468	brown
TraesCS5A02G153300	0.656429	0.533526	0.656429	0.533526	brown
TraesCS5B02G319700	-0.654405	-0.812114	0.654405	0.812114	brown
TraesCS3D02G096700	-0.653013	-0.645806	0.653013	0.645806	brown
TraesCS5A02G547300	-0.651151	-0.502267	0.651151	0.502267	brown
TraesCS7B02G478200	-0.65102	-0.646341	0.65102	0.646341	brown
TraesCS6A02G068000	0.650772	0.697378	0.650772	0.697378	brown
TraesCS1D02G403500	-0.648877	-0.55263	0.648877	0.55263	brown
TraesCS3B02G038700	0.647722	0.702754	0.647722	0.702754	brown
TraesCS4B02G213400	-0.642847	-0.562185	0.642847	0.562185	brown
TraesCS1B02G478100	0.640881	0.792597	0.640881	0.792597	brown
TraesCS6A02G343600	-0.640384	-0.568263	0.640384	0.568263	brown
TraesCS1B02G211200	0.639881	0.586158	0.639881	0.586158	brown
TraesCS3D02G259800	0.639842	0.543842	0.639842	0.543842	brown
TraesCS6B02G451300	0.639101	0.564478	0.639101	0.564478	brown
TraesCS7D02G528900	0.637964	0.532573	0.637964	0.532573	brown
TraesCS2D02G344100	0.637796	0.547736	0.637796	0.547736	brown
TraesCS3D02G408900	-0.636207	-0.584499	0.636207	0.584499	brown
TraesCS7D02G322900	-0.635906	-0.648497	0.635906	0.648497	brown
TraesCS5D02G325500	-0.635435	-0.635029	0.635435	0.635029	brown
TraesCS3B02G261200	0.635032	0.614346	0.635032	0.614346	brown
TraesCS1A02G395300	-0.634893	-0.538726	0.634893	0.538726	brown
TraesCS1A02G077500	0.632629	0.631799	0.632629	0.631799	brown
TraesCS5A02G257700	-0.631304	-0.59559	0.631304	0.59559	brown
TraesCS5A02G227100	0.629722	0.712747	0.629722	0.712747	brown
TraesCS6D02G121800	0.629349	0.654078	0.629349	0.654078	brown
TraesCS6D02G240000	-0.628138	-0.603165	0.628138	0.603165	brown
TraesCS4D02G302800	-0.628002	-0.678493	0.628002	0.678493	brown
TraesCS7B02G214700	-0.627162	-0.583284	0.627162	0.583284	brown
TraesCS1A02G404700	0.626525	0.576092	0.626525	0.576092	brown
TraesCS5A02G392000	-0.623838	-0.651598	0.623838	0.651598	brown
TraesCS4D02G176800	0.623232	0.562709	0.623232	0.562709	brown
TraesCS4D02G021200	-0.622584	-0.694566	0.622584	0.694566	brown
TraesCS1B02G084000	0.620483	0.533263	0.620483	0.533263	brown
TraesCS6B02G419500	-0.620237	-0.573923	0.620237	0.573923	brown
TraesCS2B02G135900	0.619267	0.5931	0.619267	0.5931	brown
TraesCS5B02G446600	0.61923	0.512365	0.61923	0.512365	brown
TraesCS2A02G380200	-0.618363	-0.6482	0.618363	0.6482	brown
TraesCS5B02G141800	0.617895	0.516523	0.617895	0.516523	brown
TraesCS5D02G291700	0.617865	0.62108	0.617865	0.62108	brown
TraesCS2A02G246400	-0.61643	-0.571572	0.61643	0.571572	brown
TraesCS2D02G163700	0.616386	0.729263	0.616386	0.729263	brown
TraesCS5D02G480800	-0.615389	-0.523163	0.615389	0.523163	brown
TraesCS1B02G423600	-0.613639	-0.581771	0.613639	0.581771	brown
TraesCS1D02G194700	-0.612327	-0.633134	0.612327	0.633134	brown
TraesCS1B02G151800	-0.612096	-0.559954	0.612096	0.559954	brown
TraesCS5D02G303600	-0.611562	-0.521345	0.611562	0.521345	brown
TraesCS6B02G456600	-0.609713	-0.508109	0.609713	0.508109	brown
TraesCS1B02G048800	0.608283	0.677562	0.608283	0.677562	brown
TraesCS5A02G400600	-0.608142	-0.63396	0.608142	0.63396	brown
TraesCS1B02G344900	0.606899	0.518468	0.606899	0.518468	brown
TraesCS1A02G286900	-0.606897	-0.514094	0.606897	0.514094	brown
TraesCS7D02G281900	-0.604774	-0.759828	0.604774	0.759828	brown
TraesCS4A02G293700	0.601035	0.573408	0.601035	0.573408	brown
TraesCS5B02G154400	0.600341	0.680729	0.600341	0.680729	brown
TraesCS5B02G251400	0.59846	0.549121	0.59846	0.549121	brown
TraesCS2B02G482000	0.597729	0.720655	0.597729	0.720655	brown
TraesCS6A02G154600	-0.596407	-0.500523	0.596407	0.500523	brown
TraesCS7D02G029100	0.595793	0.605916	0.595793	0.605916	brown
TraesCS6D02G240400	0.594134	0.562364	0.594134	0.562364	brown
TraesCS3D02G315000	0.587952	0.612822	0.587952	0.612822	brown
TraesCS6B02G249000	-0.583652	-0.515552	0.583652	0.515552	brown
TraesCS2A02G251800	-0.577068	-0.695111	0.577068	0.695111	brown
TraesCS6D02G083500	-0.576613	-0.60105	0.576613	0.60105	brown
TraesCS4B02G380800	-0.572125	-0.63965	0.572125	0.63965	brown
TraesCS4A02G290600	-0.571966	-0.664807	0.571966	0.664807	brown
TraesCS2D02G438800	-0.57164	-0.517824	0.57164	0.517824	brown
TraesCS5B02G249300	0.568864	0.57894	0.568864	0.57894	brown
TraesCS6A02G374600	-0.56389	-0.584204	0.56389	0.584204	brown
TraesCS3A02G103000	-0.563116	-0.572417	0.563116	0.572417	brown
TraesCS3D02G273600	-0.561084	-0.5781	0.561084	0.5781	brown
TraesCS6A02G325200	-0.560108	-0.693387	0.560108	0.693387	brown
TraesCS5B02G103900	0.559631	0.540274	0.559631	0.540274	brown
TraesCS3B02G395200	-0.55942	-0.634718	0.55942	0.634718	brown
TraesCS2D02G146100	-0.556204	-0.53522	0.556204	0.53522	brown
TraesCS7D02G412200	0.55343	0.567532	0.55343	0.567532	brown
TraesCS2A02G277900	-0.551589	-0.580455	0.551589	0.580455	brown
TraesCS5D02G400900	0.542776	0.611543	0.542776	0.611543	brown
TraesCS7D02G403700	-0.5274	-0.624075	0.5274	0.624075	brown
TraesCSU02G104500	0.522227	0.562793	0.522227	0.562793	brown
TraesCS5A02G383800	-0.521332	-0.623526	0.521332	0.623526	brown
TraesCS7B02G146400	-0.516272	-0.567622	0.516272	0.567622	brown
TraesCS5A02G407000	-0.514667	-0.50044	0.514667	0.50044	brown
TraesCS1A02G308900	0.512185	0.518172	0.512185	0.518172	brown
TraesCS3D02G283700	-0.503854	-0.512841	0.503854	0.512841	brown
