# Supplementary material for: Transcriptome and Weighted Gene Co-Expression Network Analysis to Characterize the Expression of Genes Related to Yield Traits in Yunnan Hulled Wheat
Source: Int J Mol Sci. 2025 Mar 12;26(6):2542. doi: 10.3390/ijms26062542 (PMC11942552; doi:10.3390/ijms26062542)
Supplement: Supplementary file 1 [file ijms-26-02542-s001.zip › Tab.S7.xlsx]

## Sheet: Tab.S7
Tab.S7. Hub genes in MEbromn module																Tab.S2. Statistical Table of Differential Genes in DE vs. YE、DFS1 vs. YFS1、DFS2 vs. YFS、DM vs. YM																Tab.S2. Statistical Table of Differential Genes in DE vs. YE、DFS1 vs. YFS1、DFS2 vs. YFS、DM vs. YM																Tab.S2. Statistical Table of Differential Genes in DE vs. YE、DFS1 vs. YFS1、DFS2 vs. YFS、DM vs. YM
gene_id	MM	GS	abs_MM	abs_GS	Module
TraesCS7D02G350400	0.981743	0.51454	0.981743	0.51454	brown
TraesCS4A02G020400	0.97921	0.52982	0.97921	0.52982	brown
TraesCS5D02G161500	0.978827	0.54952	0.978827	0.54952	brown
TraesCS3B02G211000	0.972938	0.525833	0.972938	0.525833	brown
TraesCS5A02G282300	0.970457	0.525815	0.970457	0.525815	brown
TraesCS1D02G106000	0.968802	0.518479	0.968802	0.518479	brown
TraesCS2A02G303500	0.96733	0.5551	0.96733	0.5551	brown
TraesCS4D02G264400	0.965247	0.524192	0.965247	0.524192	brown
TraesCS6A02G037800	0.965089	0.526342	0.965089	0.526342	brown
TraesCS7D02G325500	0.962361	0.569957	0.962361	0.569957	brown
TraesCS7A02G131700	0.961488	0.575603	0.961488	0.575603	brown
TraesCS5D02G166600	0.960835	0.552511	0.960835	0.552511	brown
TraesCS5B02G013900	0.959364	0.541817	0.959364	0.541817	brown
TraesCS7B02G187200	0.959121	0.528763	0.959121	0.528763	brown
TraesCS3D02G185800	0.959109	0.535033	0.959109	0.535033	brown
TraesCS1B02G168600	0.959076	0.532954	0.959076	0.532954	brown
TraesCS2B02G289300	0.957013	0.521446	0.957013	0.521446	brown
TraesCS1D02G265100	0.956146	0.542266	0.956146	0.542266	brown
TraesCS7B02G288500	0.955738	0.516612	0.955738	0.516612	brown
TraesCS1B02G290500	0.955165	0.514653	0.955165	0.514653	brown
TraesCS4A02G124700	0.953139	0.555612	0.953139	0.555612	brown
TraesCS5A02G142100	0.951697	0.553691	0.951697	0.553691	brown
TraesCS7B02G307000	0.950879	0.536762	0.950879	0.536762	brown
TraesCS7A02G505300	0.950572	0.549235	0.950572	0.549235	brown
TraesCS4D02G014300	0.949592	0.540623	0.949592	0.540623	brown
TraesCS6A02G243000	0.948748	0.550516	0.948748	0.550516	brown
TraesCS2D02G443400	0.948197	0.564323	0.948197	0.564323	brown
TraesCS2B02G335700	0.94748	0.506013	0.94748	0.506013	brown
TraesCS1B02G246800	0.947401	0.520113	0.947401	0.520113	brown
TraesCS3A02G191100	0.947241	0.597502	0.947241	0.597502	brown
TraesCS3B02G174500	0.947105	0.51629	0.947105	0.51629	brown
TraesCS1D02G194800	0.943189	0.589676	0.943189	0.589676	brown
TraesCS6D02G019200	0.942814	0.569004	0.942814	0.569004	brown
TraesCS7D02G324800	0.94234	0.506635	0.94234	0.506635	brown
TraesCS5D02G507000	0.942197	0.532363	0.942197	0.532363	brown
TraesCS7B02G032400	0.941307	0.568163	0.941307	0.568163	brown
TraesCS7D02G380600	0.941289	0.572628	0.941289	0.572628	brown
TraesCS6A02G373900	0.94114	0.556885	0.94114	0.556885	brown
TraesCS5D02G150000	0.939917	0.576019	0.939917	0.576019	brown
TraesCS3D02G180600	0.93973	0.515802	0.93973	0.515802	brown
TraesCS6A02G243600	0.939558	0.554282	0.939558	0.554282	brown
TraesCS1A02G056500	0.939195	0.508206	0.939195	0.508206	brown
TraesCS7D02G001500	0.938771	0.590434	0.938771	0.590434	brown
TraesCS2D02G250700	0.938319	0.59458	0.938319	0.59458	brown
TraesCS2B02G151200	0.93815	0.525795	0.93815	0.525795	brown
TraesCS2D02G266100	0.937955	0.603234	0.937955	0.603234	brown
TraesCS5A02G156200	0.937868	0.561907	0.937868	0.561907	brown
TraesCS1A02G246400	0.937636	0.551368	0.937636	0.551368	brown
TraesCS5A02G051800	0.937603	0.549147	0.937603	0.549147	brown
TraesCS3D02G096800	0.936953	0.509674	0.936953	0.509674	brown
TraesCS5B02G000100	0.936911	0.572643	0.936911	0.572643	brown
TraesCS1D02G051900	0.936312	0.516146	0.936312	0.516146	brown
TraesCS3D02G464200	0.936022	0.501771	0.936022	0.501771	brown
TraesCS1B02G196700	0.935877	0.506593	0.935877	0.506593	brown
TraesCS4A02G204000	0.935304	0.539747	0.935304	0.539747	brown
TraesCS2B02G285900	0.934871	0.573886	0.934871	0.573886	brown
TraesCS5A02G088100	0.934693	0.577953	0.934693	0.577953	brown
TraesCS6D02G225300	0.934079	0.562625	0.934079	0.562625	brown
TraesCS1A02G220800	0.93302	0.524072	0.93302	0.524072	brown
TraesCS1B02G073600	0.932498	0.58587	0.932498	0.58587	brown
TraesCS1A02G258200	0.932034	0.500878	0.932034	0.500878	brown
TraesCS6D02G358100	0.931738	0.596553	0.931738	0.596553	brown
TraesCS2D02G129200	0.931667	0.502625	0.931667	0.502625	brown
TraesCS2B02G469000	0.931414	0.50634	0.931414	0.50634	brown
TraesCS3A02G405600	0.930064	0.612092	0.930064	0.612092	brown
TraesCS2A02G011300	0.929761	0.614339	0.929761	0.614339	brown
TraesCS1A02G229900	0.929727	0.542141	0.929727	0.542141	brown
TraesCS7A02G247000	0.929673	0.584685	0.929673	0.584685	brown
TraesCS5B02G159800	0.928913	0.566945	0.928913	0.566945	brown
TraesCS5B02G094900	0.928433	0.50446	0.928433	0.50446	brown
TraesCS6D02G116200	0.928011	0.586969	0.928011	0.586969	brown
TraesCS3D02G343900	0.927692	0.561118	0.927692	0.561118	brown
TraesCS7B02G165100	0.927687	0.544402	0.927687	0.544402	brown
TraesCS3B02G177600	0.927188	0.563655	0.927188	0.563655	brown
TraesCS3D02G420400	0.92678	0.506241	0.92678	0.506241	brown
TraesCS1D02G312900	0.926347	0.522646	0.926347	0.522646	brown
TraesCS2A02G249100	0.926003	0.55675	0.926003	0.55675	brown
TraesCS6B02G411600	0.925988	0.582103	0.925988	0.582103	brown
TraesCS2B02G419400	0.925692	0.557086	0.925692	0.557086	brown
TraesCS7D02G160800	0.925508	0.567329	0.925508	0.567329	brown
TraesCSU02G017600	0.925398	0.644983	0.925398	0.644983	brown
TraesCS2B02G371700	0.924772	0.508718	0.924772	0.508718	brown
TraesCS4B02G084000	0.923609	0.52041	0.923609	0.52041	brown
TraesCS5D02G399700	0.923236	0.621985	0.923236	0.621985	brown
TraesCS4A02G232000	0.923163	0.502322	0.923163	0.502322	brown
TraesCS3A02G127900	0.922889	0.504279	0.922889	0.504279	brown
TraesCS7A02G384100	0.922791	0.548126	0.922791	0.548126	brown
TraesCS3B02G383300	0.922321	0.61343	0.922321	0.61343	brown
TraesCS2B02G320100	0.921411	0.510598	0.921411	0.510598	brown
TraesCS2D02G492200	0.920872	0.559169	0.920872	0.559169	brown
TraesCS6D02G065900	0.920306	0.501468	0.920306	0.501468	brown
TraesCS3D02G128900	0.919738	0.631503	0.919738	0.631503	brown
TraesCS1D02G280200	0.918758	0.588558	0.918758	0.588558	brown
TraesCS7D02G265900	0.918593	0.50059	0.918593	0.50059	brown
TraesCS7D02G345100	0.91766	0.567291	0.91766	0.567291	brown
TraesCS1B02G290000	0.917579	0.548384	0.917579	0.548384	brown
TraesCS5D02G346200	0.917192	0.593383	0.917192	0.593383	brown
TraesCS5A02G341000	0.917126	0.555237	0.917126	0.555237	brown
TraesCS3D02G293700	0.916652	0.516991	0.916652	0.516991	brown
TraesCS1B02G191000	0.915808	0.510718	0.915808	0.510718	brown
TraesCS6D02G383200	0.915322	0.503588	0.915322	0.503588	brown
TraesCS1D02G287300	0.914677	0.56593	0.914677	0.56593	brown
TraesCS6A02G245200	0.913189	0.586534	0.913189	0.586534	brown
TraesCS7A02G240200	0.913013	0.535869	0.913013	0.535869	brown
TraesCS7B02G180900	0.911524	0.587495	0.911524	0.587495	brown
TraesCS4D02G186700	0.910825	0.622244	0.910825	0.622244	brown
TraesCS2A02G158300	0.910739	0.516384	0.910739	0.516384	brown
TraesCS2D02G398700	0.910485	0.520661	0.910485	0.520661	brown
TraesCS7D02G377000	0.910017	0.543325	0.910017	0.543325	brown
TraesCS2B02G184100	0.909937	0.516891	0.909937	0.516891	brown
TraesCS3B02G281500	0.909394	0.57879	0.909394	0.57879	brown
TraesCS3B02G205300	0.9091	0.54157	0.9091	0.54157	brown
TraesCS7A02G316900	0.908929	0.522764	0.908929	0.522764	brown
TraesCS4A02G256300	0.90868	0.503432	0.90868	0.503432	brown
TraesCS2B02G130900	0.908438	0.56465	0.908438	0.56465	brown
TraesCS5D02G062900	0.907378	0.557219	0.907378	0.557219	brown
TraesCS5D02G386800	0.907284	0.569851	0.907284	0.569851	brown
TraesCS5A02G059600	0.906903	0.599907	0.906903	0.599907	brown
TraesCS1A02G312800	0.906889	0.590873	0.906889	0.590873	brown
TraesCS5B02G418600	0.906507	0.5616	0.906507	0.5616	brown
TraesCS2A02G212000	0.906005	0.538496	0.906005	0.538496	brown
TraesCS6D02G014200	0.905516	0.566993	0.905516	0.566993	brown
TraesCS1B02G300600	0.90549	0.586752	0.90549	0.586752	brown
TraesCS2A02G285500	0.905472	0.520163	0.905472	0.520163	brown
TraesCS5A02G493700	0.904101	0.564977	0.904101	0.564977	brown
TraesCS3A02G293900	0.902119	0.626442	0.902119	0.626442	brown
TraesCS2D02G177700	0.901666	0.615904	0.901666	0.615904	brown
TraesCS3A02G267300	0.901579	0.532847	0.901579	0.532847	brown
TraesCS5B02G140900	0.901161	0.589383	0.901161	0.589383	brown
TraesCS4A02G291600	0.900939	0.544586	0.900939	0.544586	brown
TraesCS3B02G328600	0.900367	0.58717	0.900367	0.58717	brown
TraesCS1A02G088900	0.899885	0.613987	0.899885	0.613987	brown
TraesCS2A02G231000	0.899544	0.597908	0.899544	0.597908	brown
TraesCS6B02G354000	0.898244	0.607028	0.898244	0.607028	brown
TraesCS4D02G062200	0.89727	0.52464	0.89727	0.52464	brown
TraesCS6D02G159100	0.896651	0.537184	0.896651	0.537184	brown
TraesCS4B02G107800	0.895854	0.59622	0.895854	0.59622	brown
TraesCS4B02G205200	-0.895483	-0.602337	0.895483	0.602337	brown
TraesCS4D02G270000	0.895284	0.537619	0.895284	0.537619	brown
TraesCS4B02G108000	0.895157	0.659011	0.895157	0.659011	brown
TraesCS3D02G501900	0.894628	0.52861	0.894628	0.52861	brown
TraesCS7A02G423900	0.894526	0.510277	0.894526	0.510277	brown
TraesCS1A02G218700	0.894015	0.512073	0.894015	0.512073	brown
TraesCS5B02G339100	0.893733	0.566133	0.893733	0.566133	brown
TraesCS7B02G228700	0.892856	0.563971	0.892856	0.563971	brown
TraesCS5A02G308900	0.892417	0.533857	0.892417	0.533857	brown
TraesCS5A02G545600	0.89217	0.563851	0.89217	0.563851	brown
TraesCS3D02G196600	0.891647	0.5507	0.891647	0.5507	brown
TraesCS6D02G360400	0.891568	0.514607	0.891568	0.514607	brown
TraesCS1B02G244200	0.890904	0.637372	0.890904	0.637372	brown
TraesCS7B02G017200	0.889887	0.51185	0.889887	0.51185	brown
TraesCS3B02G105600	0.889858	0.553605	0.889858	0.553605	brown
TraesCS6D02G343000	0.889854	0.556595	0.889854	0.556595	brown
TraesCS2D02G483300	0.889819	0.508671	0.889819	0.508671	brown
TraesCS7A02G219900	0.889552	0.590375	0.889552	0.590375	brown
TraesCS2A02G401400	0.889552	0.520474	0.889552	0.520474	brown
TraesCS7A02G372500	0.889014	0.624908	0.889014	0.624908	brown
TraesCS7D02G360700	0.888991	0.566184	0.888991	0.566184	brown
TraesCS5B02G055900	0.888823	0.530938	0.888823	0.530938	brown
TraesCS7B02G232300	0.888725	0.532586	0.888725	0.532586	brown
TraesCS5A02G285400	0.888725	0.637541	0.888725	0.637541	brown
TraesCS3B02G204900	0.888271	0.656747	0.888271	0.656747	brown
TraesCS6D02G247600	0.888237	0.622824	0.888237	0.622824	brown
TraesCS5A02G202100	0.887728	0.623956	0.887728	0.623956	brown
TraesCS7B02G308000	0.887301	0.573372	0.887301	0.573372	brown
TraesCS2D02G185000	0.88557	0.505502	0.88557	0.505502	brown
TraesCS5A02G075400	0.885329	0.595248	0.885329	0.595248	brown
TraesCS1D02G260400	0.88358	0.523732	0.88358	0.523732	brown
TraesCS5B02G057800	0.883543	0.599604	0.883543	0.599604	brown
TraesCS5D02G208400	0.883285	0.573004	0.883285	0.573004	brown
TraesCS1D02G067800	0.883212	0.538805	0.883212	0.538805	brown
TraesCS6A02G285900	0.882946	0.535237	0.882946	0.535237	brown
TraesCS1A02G283000	0.882407	0.662256	0.882407	0.662256	brown
TraesCS4B02G002700	0.882396	0.545718	0.882396	0.545718	brown
TraesCS4B02G333800	0.882005	0.59581	0.882005	0.59581	brown
TraesCS7D02G016200	0.881645	0.548432	0.881645	0.548432	brown
TraesCS5A02G215900	-0.881362	-0.520029	0.881362	0.520029	brown
TraesCS6B02G300300	0.880087	0.646308	0.880087	0.646308	brown
TraesCS1D02G204200	0.87988	0.715683	0.87988	0.715683	brown
TraesCS1A02G189000	0.878826	0.539137	0.878826	0.539137	brown
TraesCS3D02G155300	0.878717	0.545999	0.878717	0.545999	brown
TraesCS1A02G276300	0.877518	0.536753	0.877518	0.536753	brown
TraesCS2B02G189300	-0.877087	-0.589633	0.877087	0.589633	brown
TraesCS2A02G379600	0.877043	0.58543	0.877043	0.58543	brown
TraesCS5A02G493900	0.87667	0.563094	0.87667	0.563094	brown
TraesCS7A02G333100	0.876347	0.597019	0.876347	0.597019	brown
TraesCS3D02G344700	0.876066	0.682723	0.876066	0.682723	brown
TraesCS6B02G333400	0.875257	0.561708	0.875257	0.561708	brown
TraesCS1B02G427700	0.874693	0.687011	0.874693	0.687011	brown
TraesCS5B02G000900	0.874143	0.506749	0.874143	0.506749	brown
TraesCS6B02G281200	0.873311	0.572418	0.873311	0.572418	brown
TraesCS3A02G326200	0.873287	0.529083	0.873287	0.529083	brown
TraesCS2B02G047900	0.872701	0.55657	0.872701	0.55657	brown
TraesCS3D02G343800	0.872099	0.599678	0.872099	0.599678	brown
TraesCS7B02G168100	-0.871842	-0.604976	0.871842	0.604976	brown
TraesCS6B02G207100	0.871354	0.552506	0.871354	0.552506	brown
TraesCS7A02G305400	0.869635	0.518772	0.869635	0.518772	brown
TraesCS2B02G578800	0.869206	0.657117	0.869206	0.657117	brown
TraesCS4D02G040900	0.869047	0.575487	0.869047	0.575487	brown
TraesCS6B02G111100	0.868419	0.648079	0.868419	0.648079	brown
TraesCS7D02G528600	0.865855	0.54876	0.865855	0.54876	brown
TraesCS4D02G308500	0.865467	0.594801	0.865467	0.594801	brown
TraesCS5A02G133600	0.864809	0.508045	0.864809	0.508045	brown
TraesCS3B02G280800	0.864561	0.627296	0.864561	0.627296	brown
TraesCS3D02G514900	0.86439	0.586696	0.86439	0.586696	brown
TraesCS7B02G302600	0.864386	0.577964	0.864386	0.577964	brown
TraesCS3B02G430000	0.863974	0.687102	0.863974	0.687102	brown
TraesCS5B02G507200	0.863715	0.579925	0.863715	0.579925	brown
TraesCS5D02G027800	0.863683	0.523617	0.863683	0.523617	brown
TraesCS6B02G153900	0.863245	0.675002	0.863245	0.675002	brown
TraesCS5D02G486100	0.862775	0.524804	0.862775	0.524804	brown
TraesCS1D02G344000	0.862657	0.523152	0.862657	0.523152	brown
TraesCS7B02G150700	0.862318	0.581984	0.862318	0.581984	brown
TraesCS2A02G187000	0.861921	0.611825	0.861921	0.611825	brown
TraesCS2D02G036200	0.86164	0.562349	0.86164	0.562349	brown
TraesCS2B02G225800	0.861469	0.500451	0.861469	0.500451	brown
TraesCS3A02G076900	0.861407	0.527446	0.861407	0.527446	brown
TraesCS7A02G328000	0.86106	0.555303	0.86106	0.555303	brown
TraesCS3D02G479200	0.860772	0.567064	0.860772	0.567064	brown
TraesCS4A02G095100	0.86035	0.517931	0.86035	0.517931	brown
TraesCS7A02G396300	0.859356	0.513049	0.859356	0.513049	brown
TraesCS4A02G094500	0.859038	0.633317	0.859038	0.633317	brown
TraesCS6B02G147200	0.858955	0.670595	0.858955	0.670595	brown
TraesCS1B02G374500	0.857192	0.538577	0.857192	0.538577	brown
TraesCS3A02G181100	0.857022	0.663419	0.857022	0.663419	brown
TraesCS3A02G003800	0.856776	0.701423	0.856776	0.701423	brown
TraesCS7D02G265500	0.856518	0.564697	0.856518	0.564697	brown
TraesCS4D02G159400	0.855708	0.634844	0.855708	0.634844	brown
TraesCS4A02G122800	0.85561	0.545703	0.85561	0.545703	brown
TraesCS3B02G461900	0.855154	0.504612	0.855154	0.504612	brown
TraesCS1A02G350600	0.855069	0.506872	0.855069	0.506872	brown
TraesCS3D02G346000	0.854601	0.519928	0.854601	0.519928	brown
TraesCS3B02G091100	0.854569	0.534804	0.854569	0.534804	brown
TraesCS7A02G254500	0.853663	0.574089	0.853663	0.574089	brown
TraesCS6B02G326000	0.851927	0.544032	0.851927	0.544032	brown
TraesCS3D02G430300	0.851187	0.545519	0.851187	0.545519	brown
TraesCS2A02G203600	0.850506	0.54557	0.850506	0.54557	brown
TraesCS3B02G577200	0.850105	0.582119	0.850105	0.582119	brown
TraesCS3A02G387600	0.849642	0.500946	0.849642	0.500946	brown
TraesCS7D02G382100	0.849641	0.545459	0.849641	0.545459	brown
TraesCS6D02G201900	0.848635	0.657378	0.848635	0.657378	brown
TraesCS6D02G208500	0.848609	0.519245	0.848609	0.519245	brown
TraesCS3D02G240900	0.847944	0.582637	0.847944	0.582637	brown
TraesCS5B02G078400	0.846971	0.638905	0.846971	0.638905	brown
TraesCS7B02G176600	0.846637	0.506836	0.846637	0.506836	brown
TraesCS6A02G284400	0.846373	0.54298	0.846373	0.54298	brown
TraesCS5A02G135500	0.844004	0.545947	0.844004	0.545947	brown
TraesCS5B02G458000	0.842704	0.505352	0.842704	0.505352	brown
TraesCS7B02G298100	0.842666	0.512723	0.842666	0.512723	brown
TraesCSU02G142500	-0.84245	-0.538086	0.84245	0.538086	brown
TraesCS4B02G379300	0.84233	0.530653	0.84233	0.530653	brown
TraesCS5D02G467700	0.841695	0.569395	0.841695	0.569395	brown
TraesCS3B02G382500	0.840802	0.608359	0.840802	0.608359	brown
TraesCS3A02G185500	0.840665	0.563068	0.840665	0.563068	brown
TraesCS7D02G247900	0.840658	0.616079	0.840658	0.616079	brown
TraesCS1B02G247300	0.840453	0.765665	0.840453	0.765665	brown
TraesCS1D02G188100	0.838784	0.543128	0.838784	0.543128	brown
TraesCS3A02G484300	0.838689	0.661849	0.838689	0.661849	brown
TraesCS7B02G412700	0.838228	0.594947	0.838228	0.594947	brown
TraesCS5B02G510900	0.837754	0.555129	0.837754	0.555129	brown
TraesCS4A02G299300	0.837283	0.55277	0.837283	0.55277	brown
TraesCS2D02G032800	0.837133	0.554051	0.837133	0.554051	brown
TraesCS6B02G439300	0.837121	0.672774	0.837121	0.672774	brown
TraesCS4D02G028000	0.836879	0.632901	0.836879	0.632901	brown
TraesCS7A02G263300	0.836333	0.676991	0.836333	0.676991	brown
TraesCS2B02G288100	0.835652	0.569673	0.835652	0.569673	brown
TraesCS7A02G102600	0.834317	0.598184	0.834317	0.598184	brown
TraesCS6A02G156000	0.832376	0.523145	0.832376	0.523145	brown
TraesCS3A02G349800	0.832248	0.595629	0.832248	0.595629	brown
TraesCS6A02G267100	0.832126	0.656276	0.832126	0.656276	brown
TraesCS1D02G245700	0.831976	0.579232	0.831976	0.579232	brown
TraesCS5B02G283800	0.830931	0.656091	0.830931	0.656091	brown
TraesCS3B02G409300	0.830797	0.537086	0.830797	0.537086	brown
TraesCS3D02G222700	0.829811	0.529297	0.829811	0.529297	brown
TraesCS3A02G350700	0.828657	0.656901	0.828657	0.656901	brown
TraesCS6B02G294500	0.827882	0.632042	0.827882	0.632042	brown
TraesCS7D02G313900	0.827387	0.602195	0.827387	0.602195	brown
TraesCS7A02G160100	0.827335	0.715264	0.827335	0.715264	brown
TraesCS1D02G270400	0.827115	0.554631	0.827115	0.554631	brown
TraesCS1A02G115900	0.826051	0.546552	0.826051	0.546552	brown
TraesCS3A02G078200	0.825606	0.687125	0.825606	0.687125	brown
TraesCS7D02G238100	0.825327	0.621123	0.825327	0.621123	brown
TraesCS4D02G076800	0.824095	0.605591	0.824095	0.605591	brown
TraesCS1A02G105800	-0.823443	-0.520609	0.823443	0.520609	brown
TraesCS2A02G320900	0.822814	0.608038	0.822814	0.608038	brown
TraesCS3B02G044400	0.822646	0.692449	0.822646	0.692449	brown
TraesCS4B02G243200	0.822582	0.555639	0.822582	0.555639	brown
TraesCS3D02G252400	0.82204	0.613118	0.82204	0.613118	brown
TraesCS1A02G227000	0.821628	0.668364	0.821628	0.668364	brown
TraesCS2A02G347400	0.821375	0.601658	0.821375	0.601658	brown
TraesCS5D02G334500	0.82117	0.612869	0.82117	0.612869	brown
TraesCS4A02G134300	0.820478	0.650462	0.820478	0.650462	brown
TraesCS3D02G116400	0.820406	0.616964	0.820406	0.616964	brown
TraesCS6D02G378400	0.81983	0.525787	0.81983	0.525787	brown
TraesCS3D02G441200	0.819604	0.634539	0.819604	0.634539	brown
TraesCS4A02G119200	0.818998	0.705614	0.818998	0.705614	brown
TraesCS1D02G250600	0.818936	0.529853	0.818936	0.529853	brown
TraesCS3B02G073600	0.817433	0.543927	0.817433	0.543927	brown
TraesCS2A02G218600	0.817002	0.699262	0.817002	0.699262	brown
TraesCS2D02G555000	0.816814	0.532492	0.816814	0.532492	brown
TraesCS4A02G142000	0.816238	0.669934	0.816238	0.669934	brown
TraesCS2A02G323300	0.815956	0.640375	0.815956	0.640375	brown
TraesCS5A02G062300	0.815291	0.647181	0.815291	0.647181	brown
TraesCS7B02G398900	0.813275	0.57442	0.813275	0.57442	brown
TraesCS6A02G106400	0.812987	0.529389	0.812987	0.529389	brown
TraesCS3D02G332200	0.812819	0.672172	0.812819	0.672172	brown
TraesCS2B02G237100	0.812147	0.63218	0.812147	0.63218	brown
TraesCS5A02G475200	0.811415	0.558099	0.811415	0.558099	brown
TraesCS3A02G175200	0.810492	0.608156	0.810492	0.608156	brown
TraesCS6B02G260700	0.810057	0.680522	0.810057	0.680522	brown
TraesCS7A02G326100	0.809311	0.543061	0.809311	0.543061	brown
TraesCS1B02G241100	0.807748	0.595128	0.807748	0.595128	brown
TraesCS2D02G013600	0.807642	0.617641	0.807642	0.617641	brown
TraesCS1D02G187400	0.80644	0.519651	0.80644	0.519651	brown
TraesCS1A02G266300	-0.806365	-0.544977	0.806365	0.544977	brown
TraesCS6D02G163600	0.805699	0.640417	0.805699	0.640417	brown
TraesCS5B02G187800	0.805447	0.509308	0.805447	0.509308	brown
TraesCS6B02G313100	0.804823	0.679053	0.804823	0.679053	brown
TraesCS7B02G168300	-0.804698	-0.56422	0.804698	0.56422	brown
TraesCS5A02G014300	0.804205	0.641725	0.804205	0.641725	brown
TraesCS3D02G479100	0.804115	0.747113	0.804115	0.747113	brown
TraesCS2B02G266200	0.801136	0.680472	0.801136	0.680472	brown
TraesCS5A02G113100	0.800977	0.683707	0.800977	0.683707	brown
TraesCS2D02G490000	0.800623	0.671418	0.800623	0.671418	brown
TraesCS2B02G244000	0.800117	0.704779	0.800117	0.704779	brown
TraesCS5A02G205300	0.798829	0.575654	0.798829	0.575654	brown
TraesCS4B02G044300	0.797535	0.620403	0.797535	0.620403	brown
TraesCS1D02G196700	0.79708	0.600531	0.79708	0.600531	brown
TraesCS4B02G178100	0.796011	0.53623	0.796011	0.53623	brown
TraesCS3A02G349900	0.7958	0.623298	0.7958	0.623298	brown
TraesCS2B02G396500	0.795502	0.575066	0.795502	0.575066	brown
TraesCS6D02G250300	0.795491	0.603976	0.795491	0.603976	brown
TraesCS5A02G195600	0.795182	0.581325	0.795182	0.581325	brown
TraesCS5B02G396100	0.79402	0.714169	0.79402	0.714169	brown
TraesCS1B02G232200	0.793381	0.582125	0.793381	0.582125	brown
TraesCS6A02G260600	0.792372	0.54391	0.792372	0.54391	brown
TraesCS2B02G268000	0.792076	0.61974	0.792076	0.61974	brown
TraesCS2A02G553500	0.7919	0.673145	0.7919	0.673145	brown
TraesCS6B02G184100	0.790722	0.64561	0.790722	0.64561	brown
TraesCS5B02G124100	-0.788067	-0.603982	0.788067	0.603982	brown
TraesCS3D02G372900	0.787721	0.521721	0.787721	0.521721	brown
TraesCS3D02G485500	0.787615	0.615066	0.787615	0.615066	brown
TraesCS5A02G252700	0.785209	0.551327	0.785209	0.551327	brown
TraesCS3B02G412500	0.784792	0.558007	0.784792	0.558007	brown
TraesCS3B02G147100	0.784108	0.507019	0.784108	0.507019	brown
TraesCS6B02G276700	-0.783122	-0.611346	0.783122	0.611346	brown
TraesCS5A02G454500	-0.782482	-0.569217	0.782482	0.569217	brown
TraesCS7D02G333600	0.781652	0.61189	0.781652	0.61189	brown
TraesCS6B02G327800	0.781375	0.595976	0.781375	0.595976	brown
TraesCS5A02G136100	-0.780678	-0.598214	0.780678	0.598214	brown
TraesCS3B02G370300	0.78056	0.697026	0.78056	0.697026	brown
TraesCS4B02G193200	0.779804	0.614657	0.779804	0.614657	brown
TraesCS4D02G067400	0.779605	0.705287	0.779605	0.705287	brown
TraesCS6D02G269900	0.779586	0.526526	0.779586	0.526526	brown
TraesCS3D02G433400	-0.779418	-0.504409	0.779418	0.504409	brown
TraesCS5B02G516400	0.778599	0.547496	0.778599	0.547496	brown
TraesCS1B02G336300	0.77633	0.533961	0.77633	0.533961	brown
TraesCS4B02G191400	0.775107	0.661147	0.775107	0.661147	brown
TraesCS5D02G085300	0.775097	0.582392	0.775097	0.582392	brown
TraesCS1D02G274400	0.774645	0.677929	0.774645	0.677929	brown
TraesCS6B02G092100	0.774277	0.587237	0.774277	0.587237	brown
TraesCS1D02G228600	0.773371	0.657736	0.773371	0.657736	brown
TraesCS6D02G250400	-0.773337	-0.608236	0.773337	0.608236	brown
TraesCS1A02G145800	0.772903	0.50943	0.772903	0.50943	brown
TraesCS6A02G238500	0.772876	0.644685	0.772876	0.644685	brown
TraesCS6D02G360800	0.771258	0.624686	0.771258	0.624686	brown
TraesCS6A02G182500	0.771167	0.544031	0.771167	0.544031	brown
TraesCS5B02G391500	0.770657	0.515727	0.770657	0.515727	brown
TraesCS6D02G220900	0.770581	0.674239	0.770581	0.674239	brown
TraesCS6A02G125800	0.769931	0.60388	0.769931	0.60388	brown
TraesCS2A02G586500	0.769635	0.544299	0.769635	0.544299	brown
TraesCS2D02G177500	0.769213	0.641913	0.769213	0.641913	brown
TraesCS6D02G272400	0.767969	0.715902	0.767969	0.715902	brown
TraesCS1D02G407300	0.767517	0.707336	0.767517	0.707336	brown
TraesCS4B02G078200	0.76691	0.668455	0.76691	0.668455	brown
TraesCS3B02G276300	0.766505	0.551659	0.766505	0.551659	brown
TraesCS6B02G245900	0.766273	0.665186	0.766273	0.665186	brown
TraesCS5D02G264900	0.765964	0.60223	0.765964	0.60223	brown
TraesCS7A02G233500	0.765004	0.734134	0.765004	0.734134	brown
TraesCS5A02G464900	0.764611	0.538099	0.764611	0.538099	brown
TraesCS7A02G248900	0.764249	0.660122	0.764249	0.660122	brown
TraesCS5B02G018700	0.76391	0.626336	0.76391	0.626336	brown
TraesCS5B02G406400	0.763815	0.685047	0.763815	0.685047	brown
TraesCS6A02G399000	0.763618	0.792882	0.763618	0.792882	brown
TraesCS6A02G119100	0.763498	0.541692	0.763498	0.541692	brown
TraesCS3D02G402900	-0.763457	-0.567096	0.763457	0.567096	brown
TraesCS6D02G022400	0.762726	0.669108	0.762726	0.669108	brown
TraesCS7B02G149500	0.76238	0.707961	0.76238	0.707961	brown
TraesCS5B02G286500	0.762249	0.605542	0.762249	0.605542	brown
TraesCS4D02G251000	0.761953	0.547244	0.761953	0.547244	brown
TraesCS1A02G158600	0.761716	0.753389	0.761716	0.753389	brown
TraesCS6D02G109000	0.76137	0.514739	0.76137	0.514739	brown
TraesCS6B02G095900	0.760924	0.574897	0.760924	0.574897	brown
TraesCS4B02G047400	0.759341	0.634035	0.759341	0.634035	brown
TraesCS5A02G386600	0.759158	0.509165	0.759158	0.509165	brown
TraesCS6D02G146000	0.757547	0.51871	0.757547	0.51871	brown
TraesCS3A02G200100	0.757032	0.744778	0.757032	0.744778	brown
TraesCS6A02G314000	-0.756798	-0.60717	0.756798	0.60717	brown
TraesCS1B02G300700	0.755976	0.702905	0.755976	0.702905	brown
TraesCS5B02G478500	0.754346	0.615918	0.754346	0.615918	brown
TraesCS5D02G158900	0.753335	0.62778	0.753335	0.62778	brown
TraesCS5A02G514000	-0.753062	-0.636165	0.753062	0.636165	brown
TraesCS5A02G416400	-0.752667	-0.514314	0.752667	0.514314	brown
TraesCSU02G122000	0.752466	0.61043	0.752466	0.61043	brown
TraesCS2A02G089400	-0.751713	-0.539752	0.751713	0.539752	brown
TraesCS3A02G140700	-0.751042	-0.565257	0.751042	0.565257	brown
TraesCS7B02G157800	0.749811	0.601813	0.749811	0.601813	brown
TraesCS2A02G112300	0.749249	0.536022	0.749249	0.536022	brown
TraesCS4B02G310800	0.745633	0.566662	0.745633	0.566662	brown
TraesCS6D02G288000	-0.744499	-0.68349	0.744499	0.68349	brown
TraesCS5D02G437800	0.74369	0.613806	0.74369	0.613806	brown
TraesCS5A02G171900	0.743118	0.535722	0.743118	0.535722	brown
TraesCS4A02G002400	0.741982	0.501069	0.741982	0.501069	brown
TraesCS4A02G361900	0.741646	0.593943	0.741646	0.593943	brown
TraesCS5A02G453900	0.741051	0.528175	0.741051	0.528175	brown
TraesCS3D02G050900	-0.740722	-0.514079	0.740722	0.514079	brown
TraesCS4D02G251800	-0.740655	-0.730117	0.740655	0.730117	brown
TraesCS6D02G046700	0.740168	0.739311	0.740168	0.739311	brown
TraesCS7A02G408600	0.739292	0.542716	0.739292	0.542716	brown
TraesCS4B02G016000	0.738671	0.626594	0.738671	0.626594	brown
TraesCS5B02G184100	0.738301	0.56555	0.738301	0.56555	brown
TraesCS7A02G019200	0.738187	0.62729	0.738187	0.62729	brown
TraesCS1A02G270600	0.737913	0.71682	0.737913	0.71682	brown
TraesCS2A02G489700	0.735606	0.578828	0.735606	0.578828	brown
TraesCS6D02G266300	0.734627	0.67932	0.734627	0.67932	brown
TraesCS4D02G035400	-0.733257	-0.558925	0.733257	0.558925	brown
TraesCS3A02G521600	0.731915	0.534455	0.731915	0.534455	brown
TraesCS3D02G258000	0.731544	0.613816	0.731544	0.613816	brown
TraesCS2D02G084300	0.729939	0.591264	0.729939	0.591264	brown
TraesCS1D02G257400	0.729654	0.502137	0.729654	0.502137	brown
TraesCS2B02G344700	0.728414	0.500226	0.728414	0.500226	brown
TraesCS6A02G218800	0.725931	0.531983	0.725931	0.531983	brown
TraesCS6D02G142700	0.725705	0.582823	0.725705	0.582823	brown
TraesCS7B02G126400	0.725512	0.578211	0.725512	0.578211	brown
TraesCS1A02G367300	0.725143	0.699835	0.725143	0.699835	brown
TraesCS3B02G357200	0.724413	0.634544	0.724413	0.634544	brown
TraesCS2D02G356500	0.724102	0.702781	0.724102	0.702781	brown
TraesCS2A02G249900	0.719018	0.646237	0.719018	0.646237	brown
TraesCS1D02G083600	0.715921	0.514687	0.715921	0.514687	brown
TraesCS2B02G289500	0.712121	0.675237	0.712121	0.675237	brown
TraesCS3B02G323800	-0.710142	-0.527115	0.710142	0.527115	brown
TraesCS2D02G252600	-0.709712	-0.666021	0.709712	0.666021	brown
TraesCS4D02G207500	-0.707742	-0.707735	0.707742	0.707735	brown
TraesCS2A02G126700	0.707729	0.783528	0.707729	0.783528	brown
TraesCS1D02G111900	0.706761	0.534125	0.706761	0.534125	brown
TraesCS4B02G251800	-0.704268	-0.557529	0.704268	0.557529	brown
TraesCS6B02G160300	0.703724	0.540689	0.703724	0.540689	brown
TraesCS1A02G002200	0.703164	0.512579	0.703164	0.512579	brown
TraesCS4A02G052500	-0.702066	-0.662334	0.702066	0.662334	brown
TraesCS5D02G481700	0.700882	0.521687	0.700882	0.521687	brown
TraesCS2B02G472100	-0.700804	-0.511112	0.700804	0.511112	brown
TraesCS5B02G572400	0.699712	0.73849	0.699712	0.73849	brown
TraesCS4B02G161800	0.698253	0.638964	0.698253	0.638964	brown
TraesCS4A02G127500	0.696523	0.505862	0.696523	0.505862	brown
TraesCS4A02G027800	0.696249	0.60407	0.696249	0.60407	brown
TraesCS7A02G270100	-0.695889	-0.627694	0.695889	0.627694	brown
TraesCS7A02G369500	-0.694626	-0.585941	0.694626	0.585941	brown
TraesCS5D02G210200	0.689214	0.568307	0.689214	0.568307	brown
TraesCS5A02G269500	-0.688396	-0.698266	0.688396	0.698266	brown
TraesCS7D02G400600	0.686403	0.590252	0.686403	0.590252	brown
TraesCS7D02G270600	-0.686195	-0.646335	0.686195	0.646335	brown
TraesCS3B02G323900	-0.686043	-0.575617	0.686043	0.575617	brown
TraesCS7A02G516600	0.684037	0.73958	0.684037	0.73958	brown
TraesCS5A02G429800	0.683856	0.574155	0.683856	0.574155	brown
TraesCS1B02G313100	0.683178	0.607885	0.683178	0.607885	brown
TraesCS3A02G224600	-0.683032	-0.604602	0.683032	0.604602	brown
TraesCS3A02G024900	0.681406	0.862634	0.681406	0.862634	brown
TraesCS2D02G545000	0.679572	0.638427	0.679572	0.638427	brown
TraesCS6B02G423500	0.679497	0.5345	0.679497	0.5345	brown
TraesCS3D02G050400	0.675484	0.566573	0.675484	0.566573	brown
TraesCS3D02G426700	-0.675282	-0.579299	0.675282	0.579299	brown
TraesCS6D02G389600	0.673892	0.615604	0.673892	0.615604	brown
TraesCS6A02G144700	0.672609	0.548363	0.672609	0.548363	brown
TraesCS5B02G362100	-0.670263	-0.514805	0.670263	0.514805	brown
TraesCS1B02G432300	0.667305	0.547471	0.667305	0.547471	brown
TraesCS3B02G373100	0.666428	0.571373	0.666428	0.571373	brown
TraesCS5D02G309800	0.666205	0.596374	0.666205	0.596374	brown
TraesCS2D02G341600	0.66577	0.578933	0.66577	0.578933	brown
TraesCS4D02G276400	0.665611	0.589316	0.665611	0.589316	brown
TraesCS1A02G325600	0.665121	0.59879	0.665121	0.59879	brown
TraesCS3A02G132600	0.66258	0.547348	0.66258	0.547348	brown
TraesCS4A02G356400	-0.661845	-0.547138	0.661845	0.547138	brown
TraesCS7D02G309500	0.661058	0.534527	0.661058	0.534527	brown
TraesCS2B02G582800	-0.659705	-0.591677	0.659705	0.591677	brown
TraesCS3A02G316300	0.658723	0.58787	0.658723	0.58787	brown
TraesCS3B02G432000	0.657829	0.538104	0.657829	0.538104	brown
TraesCS6D02G178400	0.65656	0.621915	0.65656	0.621915	brown
TraesCS5B02G319700	-0.654405	-0.746162	0.654405	0.746162	brown
TraesCS3D02G096700	-0.653013	-0.567306	0.653013	0.567306	brown
TraesCS7B02G478200	-0.65102	-0.520324	0.65102	0.520324	brown
TraesCS6A02G068000	0.650772	0.59054	0.650772	0.59054	brown
TraesCS3B02G038700	0.647722	0.594288	0.647722	0.594288	brown
TraesCS1B02G478100	0.640881	0.716231	0.640881	0.716231	brown
TraesCS6B02G451300	0.639101	0.528449	0.639101	0.528449	brown
TraesCS7D02G322900	-0.635906	-0.539118	0.635906	0.539118	brown
TraesCS5D02G325500	-0.635435	-0.573207	0.635435	0.573207	brown
TraesCS1A02G077500	0.632629	0.533907	0.632629	0.533907	brown
TraesCS5A02G227100	0.629722	0.615092	0.629722	0.615092	brown
TraesCS6D02G121800	0.629349	0.610592	0.629349	0.610592	brown
TraesCS6D02G240000	-0.628138	-0.587463	0.628138	0.587463	brown
TraesCS4D02G302800	-0.628002	-0.644467	0.628002	0.644467	brown
TraesCS5A02G392000	-0.623838	-0.51655	0.623838	0.51655	brown
TraesCS4D02G021200	-0.622584	-0.604786	0.622584	0.604786	brown
TraesCS6B02G419500	-0.620237	-0.52966	0.620237	0.52966	brown
TraesCS2A02G380200	-0.618363	-0.501886	0.618363	0.501886	brown
TraesCS5D02G291700	0.617865	0.562165	0.617865	0.562165	brown
TraesCS2A02G246400	-0.61643	-0.536526	0.61643	0.536526	brown
TraesCS2D02G163700	0.616386	0.68533	0.616386	0.68533	brown
TraesCS1D02G194700	-0.612327	-0.508362	0.612327	0.508362	brown
TraesCS1B02G048800	0.608283	0.598422	0.608283	0.598422	brown
TraesCS5A02G400600	-0.608142	-0.538568	0.608142	0.538568	brown
TraesCS7D02G281900	-0.604774	-0.706938	0.604774	0.706938	brown
TraesCS4A02G293700	0.601035	0.505894	0.601035	0.505894	brown
TraesCS5B02G154400	0.600341	0.605519	0.600341	0.605519	brown
TraesCS2B02G482000	0.597729	0.666379	0.597729	0.666379	brown
TraesCS3D02G315000	0.587952	0.517096	0.587952	0.517096	brown
TraesCS6B02G249000	-0.583652	-0.534041	0.583652	0.534041	brown
TraesCS2A02G251800	-0.577068	-0.689464	0.577068	0.689464	brown
TraesCS6D02G083500	-0.576613	-0.623081	0.576613	0.623081	brown
TraesCS4B02G380800	-0.572125	-0.523857	0.572125	0.523857	brown
TraesCS4A02G290600	-0.571966	-0.575933	0.571966	0.575933	brown
TraesCS5B02G249300	0.568864	0.51457	0.568864	0.51457	brown
TraesCSU02G271800	0.567399	0.51128	0.567399	0.51128	brown
TraesCS6A02G374600	-0.56389	-0.584172	0.56389	0.584172	brown
TraesCS3A02G103000	-0.563116	-0.528604	0.563116	0.528604	brown
TraesCS6A02G325200	-0.560108	-0.671693	0.560108	0.671693	brown
TraesCS3B02G395200	-0.55942	-0.549875	0.55942	0.549875	brown
TraesCS2A02G277900	-0.551589	-0.576019	0.551589	0.576019	brown
TraesCS5D02G400900	0.542776	0.552403	0.542776	0.552403	brown
TraesCS7D02G403700	-0.5274	-0.592871	0.5274	0.592871	brown
TraesCS5A02G383800	-0.521332	-0.530053	0.521332	0.530053	brown
TraesCS7B02G146400	-0.516272	-0.580035	0.516272	0.580035	brown
